# Supplementary material for: Highly selective electrocatalytic alkynol semi-hydrogenation for continuous production of alkenols
Source: Nat Commun. 2023 Mar 20;14:1533. doi: 10.1038/s41467-023-37251-z (PMC10027872; doi:10.1038/s41467-023-37251-z)
Supplement: Supplementary file 3 — Source Data [file 41467_2023_37251_MOESM3_ESM.zip]

Archive with 13 entries (11 files):
- Main source data/
- Main source data/source data Fig.1 .xlsx
- Main source data/source data Fig.2 .xlsx
- Main source data/source data Fig.3.xlsx
- Main source data/source data Fig.4 .xlsx
- Supplementary Data/
- Supplementary Data/Supplementary data 1 for Supplementary Figure7.xlsx
- Supplementary Data/Supplementary data 2 for Supplementary Figure 8.xlsx
- Supplementary Data/Supplementary data 3 for Supplementary Figure 9.xlsx
- Supplementary Data/Supplementary data 4 for Supplementary Figure 24.xlsx
- Supplementary Data/Supplementary data 5 for Supplementary Figure 26.xlsx
- Supplementary Data/Supplementary data 6 for Supplementary Figure 28.xlsx
- Supplementary Data/Supplementary data 7 for Supplementary Figure 30.xlsx
