# Supplementary material for: Highly selective electrocatalytic alkynol semi-hydrogenation for continuous production of alkenols
Source: Nat Commun. 2023 Mar 20;14:1533. doi: 10.1038/s41467-023-37251-z (PMC10027872; doi:10.1038/s41467-023-37251-z)
Supplement: Supplementary file 3 — Source Data [file 41467_2023_37251_MOESM3_ESM.zip › Main source data/source data Fig.1 .xlsx]

## Sheet: Fig.1 c
MBE selectivity	Production rate
%	gMBE gcat-1 h-1
	Cu nanoarrays (two electrode)	Cu nanoarrays (three electrode)	Pd/ZnO	Pd(B,C)	Pd/TiO2-VO@C	Pd/NHPC-DETA
90	169
97		357
94			19
95				16
93					88
95						49

## Sheet: Fig.1 d
		Current density (mA cm-2)	Cell voltage	Faradaic efficiency (%)	Total current needed (A)	Total surface area needed (m2)	Total cost of electrolyzer ($)	Electrolyzer cost ($/ton)	Catalyst and membrane cost ($/ton)	Power consumed (kW)	Electricity cost ($/ton)	Product separation cost ($/ton)	Operation cost ($/ton)	Plant-gate levelized cost ($/ton)
		100	3	60	44261.8	44.2618	442618	1212.65	60.6326	132.785	159.342	31.8685	15.9342	1480.43
		200	3.5	50	53114.1	26.5571	265571	727.591	36.3795	185.899	223.079	44.6159	22.3079	1053.97
		300	4	40	66392.7	22.1309	221309	606.326	30.3163	265.571	318.685	63.737	31.8685	1050.93
		400	4.5	30	88523.5	22.1309	221309	606.326	30.3163	398.356	478.027	95.6054	47.8027	1258.08
