# Supplementary material for: Highly selective electrocatalytic alkynol semi-hydrogenation for continuous production of alkenols
Source: Nat Commun. 2023 Mar 20;14:1533. doi: 10.1038/s41467-023-37251-z (PMC10027872; doi:10.1038/s41467-023-37251-z)
Supplement: Supplementary file 3 — Source Data [file 41467_2023_37251_MOESM3_ESM.zip › Main source data/source data Fig.2 .xlsx]

## Sheet: Fig.2 c
	Current density	FE		Potential
	A cm-2	%		V vs. RHE
		MBE	H2
	-0.01	95.42	3.62	-0.15
	-0.1	82.33	15.11	-0.57
	-0.3	76.09	22.32	-0.71
	-0.5	70.86	28.3	-0.75
	-0.7	64.59	32.14	-0.79
	-0.9	62.02	35.49	-0.82
	-1.1	59.49	39.03	-0.85
	-1.3	57.81	39.66	-0.88

## Sheet: Fig.2 d
		Current density	jpartial	Selectivity
		A cm-2	mA cm-2	%
		-0.3	228.273	96.2231
		-0.5	354.324	96.1625
		-0.7	452.145	96.3742
		-0.9	558.269	96.6728
		-1.1	654.478	96.7435
		-1.3	751.533	97.014

## Sheet: Fig.2 e-1
		Runs	Conversion	Selectivity	mMBE
		1	96.1509	93.3864	0.74391
		2	95.6304	92.5226	0.71394
		3	96.6714	91.5395	0.74302
		4	96.4447	91.2966	0.71005
		5	93.9256	93.4362	0.72137
		6	96.6413	91.838	0.7059
		7	96.6875	92.4454	0.71257
		8	97.2427	91.2912	0.67286
		9	97.666	94.0571	0.71876
		10	97.0415	92.3527	0.70471
		11	96.4215	93.8512	0.7188
		12	98.1055	93.3938	0.72279
		13	97.5897	91.6438	0.70397
		14	96.2272	91.5193	0.68363
		15	93.9071	96.2272	0.7092
		16	94.1685	95.5097	0.71075
		17	93.3843	96.3186	0.67283
		18	88.3463	95.2664	0.66302
		19	92.3897	95.1544	0.67653
		20	85.4578	97.0668	0.68908

## Sheet: Fig.2 e-2
		Time	E
		h	V vs. RHE
runs			1		2		3		4		5		6		7		8		9		10		11		12		13		14		15		16		17		18		19		20
		0	-0.65785	1	-0.7914	2	-0.77386	3	-0.78798	4	-0.763	5	-0.74473	6	-0.75411	7.06897	-0.90431	8	-0.7573	9	-0.77478	10	-0.76415	11	-0.73766	12	-0.77504	13	-0.78339	14	-0.77022	15	-0.78331	16	-0.79877	17	-0.7931	18	-0.79752	19	-0.81224
		2.77778e-05	-0.67308	1.00003	-0.79264	2.00003	-0.77491	3.00003	-0.78916	4.00003	-0.76413	5.00003	-0.74526	6.00003	-0.75481	7.069	-0.90306	8.00003	-0.75882	9.00003	-0.77457	10	-0.76539	11	-0.73832	12	-0.77559	13	-0.78377	14	-0.77119	15	-0.78419	16	-0.8006	17	-0.79362	18	-0.79784	19	-0.81251
		5.55556e-05	-0.68448	1.00006	-0.79354	2.00006	-0.77486	3.00006	-0.78853	4.00006	-0.765	5.00006	-0.74519	6.00006	-0.756	7.06903	-0.90136	8.00006	-0.75885	9.00006	-0.77498	10.0001	-0.76627	11.0001	-0.7394	12.0001	-0.7756	13.0001	-0.78427	14.0001	-0.77131	15.0001	-0.78436	16.0001	-0.80054	17.0001	-0.79367	18.0001	-0.79829	19.0001	-0.81252
		8.33333e-05	-0.69422	1.00008	-0.79457	2.00008	-0.77491	3.00008	-0.7889	4.00008	-0.76539	5.00008	-0.74477	6.00008	-0.75586	7.06906	-0.89966	8.00008	-0.75904	9.00008	-0.77546	10.0001	-0.76675	11.0001	-0.74055	12.0001	-0.77581	13.0001	-0.78439	14.0001	-0.77175	15.0001	-0.78453	16.0001	-0.80044	17.0001	-0.79376	18.0001	-0.79829	19.0001	-0.81263
		0.000111111	-0.70251	1.00011	-0.79527	2.00011	-0.77524	3.00011	-0.78912	4.00011	-0.76567	5.00011	-0.74415	6.00011	-0.75566	7.06908	-0.89812	8.00011	-0.75957	9.00011	-0.77631	10.0001	-0.76736	11.0001	-0.7418	12.0001	-0.77617	13.0001	-0.78443	14.0001	-0.77246	15.0001	-0.78452	16.0001	-0.80031	17.0001	-0.79381	18.0001	-0.79825	19.0001	-0.8129
		0.000138889	-0.70941	1.00014	-0.79567	2.00014	-0.77613	3.00014	-0.78953	4.00014	-0.766	5.00014	-0.74392	6.00014	-0.75555	7.06911	-0.89662	8.00014	-0.76015	9.00014	-0.77696	10.0001	-0.76792	11.0001	-0.74278	12.0001	-0.77641	13.0001	-0.78493	14.0001	-0.77321	15.0001	-0.7845	16.0001	-0.80036	17.0001	-0.79403	18.0001	-0.79784	19.0001	-0.81343
		0.000166667	-0.71419	1.00017	-0.79614	2.00017	-0.77717	3.00017	-0.78967	4.00017	-0.76719	5.00017	-0.74396	6.00017	-0.75587	7.06914	-0.89496	8.00017	-0.76086	9.00017	-0.77711	10.0002	-0.76812	11.0002	-0.7431	12.0002	-0.77681	13.0002	-0.78556	14.0002	-0.77368	15.0002	-0.78449	16.0002	-0.80045	17.0002	-0.79404	18.0002	-0.7977	19.0002	-0.81396
		0.000194444	-0.71835	1.00019	-0.79644	2.00019	-0.77803	3.00019	-0.79058	4.00019	-0.76796	5.00019	-0.74446	6.00019	-0.75675	7.06917	-0.89375	8.00019	-0.76221	9.00019	-0.77717	10.0002	-0.76819	11.0002	-0.74358	12.0002	-0.77798	13.0002	-0.7859	14.0002	-0.7739	15.0002	-0.78464	16.0002	-0.80049	17.0002	-0.79396	18.0002	-0.79724	19.0002	-0.81425
		0.000222222	-0.72351	1.00022	-0.79691	2.00022	-0.77878	3.00022	-0.79174	4.00022	-0.76825	5.00022	-0.74651	6.00022	-0.75783	7.06919	-0.89273	8.00022	-0.76369	9.00022	-0.77719	10.0002	-0.7685	11.0002	-0.74444	12.0002	-0.77917	13.0002	-0.7862	14.0002	-0.77421	15.0002	-0.78485	16.0002	-0.79889	17.0002	-0.79394	18.0002	-0.79692	19.0002	-0.81471
		0.00025	-0.7282	1.00025	-0.79707	2.00025	-0.77932	3.00025	-0.79231	4.00025	-0.76837	5.00025	-0.74902	6.00025	-0.75858	7.06922	-0.89111	8.00025	-0.76466	9.00025	-0.77745	10.0002	-0.76917	11.0002	-0.74535	12.0002	-0.77954	13.0002	-0.78669	14.0002	-0.77467	15.0002	-0.78505	16.0003	-0.79674	17.0003	-0.79424	18.0003	-0.79681	19.0003	-0.8152
		0.000277778	-0.73186	1.00028	-0.79777	2.00028	-0.77961	3.00028	-0.79254	4.00028	-0.76877	5.00028	-0.75014	6.00028	-0.75894	7.06925	-0.88934	8.00028	-0.76488	9.00028	-0.77793	10.0003	-0.76976	11.0003	-0.74612	12.0003	-0.77968	13.0003	-0.78692	14.0003	-0.77511	15.0003	-0.78509	16.0003	-0.79591	17.0003	-0.79472	18.0003	-0.79656	19.0003	-0.81551
		0.000305556	-0.73523	1.00031	-0.79828	2.00031	-0.77983	3.00031	-0.79288	4.00031	-0.76867	5.00031	-0.75047	6.00031	-0.75942	7.06928	-0.88764	8.00031	-0.76496	9.00031	-0.77831	10.0003	-0.76997	11.0003	-0.74638	12.0003	-0.77973	13.0003	-0.78676	14.0003	-0.77528	15.0003	-0.785	16.0003	-0.79593	17.0003	-0.79492	18.0003	-0.79655	19.0003	-0.81563
		0.000333333	-0.73779	1.00033	-0.79851	2.00033	-0.78039	3.00033	-0.79313	4.00033	-0.7683	5.00033	-0.75059	6.00033	-0.75974	7.06931	-0.88614	8.00033	-0.76509	9.00033	-0.77852	10.0003	-0.77058	11.0003	-0.74647	12.0003	-0.78003	13.0003	-0.78679	14.0003	-0.77534	15.0003	-0.78485	16.0003	-0.79604	17.0003	-0.79516	18.0003	-0.79862	19.0003	-0.81573
		0.000361111	-0.73996	1.00036	-0.79889	2.00036	-0.78114	3.00036	-0.79333	4.00036	-0.76815	5.00036	-0.75143	6.00036	-0.7602	7.06933	-0.88451	8.00036	-0.76574	9.00036	-0.77851	10.0004	-0.77137	11.0004	-0.74657	12.0004	-0.78054	13.0004	-0.78672	14.0004	-0.77573	15.0004	-0.7846	16.0004	-0.79652	17.0004	-0.79544	18.0004	-0.80155	19.0004	-0.81589
		0.000388889	-0.742	1.00039	-0.79954	2.00039	-0.78165	3.00039	-0.79326	4.00039	-0.76894	5.00039	-0.75232	6.00039	-0.76078	7.06936	-0.88281	8.00039	-0.76656	9.00039	-0.77857	10.0004	-0.77185	11.0004	-0.74731	12.0004	-0.78086	13.0004	-0.78682	14.0004	-0.77652	15.0004	-0.78448	16.0004	-0.79704	17.0004	-0.79557	18.0004	-0.80273	19.0004	-0.81633
		0.000416667	-0.7434	1.00042	-0.80003	2.00042	-0.7821	3.00042	-0.79347	4.00042	-0.76984	5.00042	-0.75262	6.00042	-0.76117	7.06939	-0.88108	8.00042	-0.76742	9.00042	-0.77874	10.0004	-0.77195	11.0004	-0.74833	12.0004	-0.78096	13.0004	-0.78687	14.0004	-0.77704	15.0004	-0.78452	16.0004	-0.79698	17.0004	-0.79562	18.0004	-0.80323	19.0004	-0.81694
		0.000444444	-0.74483	1.00044	-0.80011	2.00044	-0.78254	3.00044	-0.79403	4.00044	-0.77024	5.00044	-0.75276	6.00044	-0.76115	7.06942	-0.87883	8.00044	-0.76829	9.00044	-0.77909	10.0004	-0.77194	11.0004	-0.74889	12.0004	-0.78126	13.0004	-0.78744	14.0004	-0.77728	15.0004	-0.7845	16.0004	-0.79608	17.0004	-0.79585	18.0004	-0.8037	19.0004	-0.81699
		0.000472222	-0.74625	1.00047	-0.79941	2.00047	-0.78278	3.00047	-0.79501	4.00047	-0.77037	5.00047	-0.75294	6.00047	-0.76097	7.06944	-0.87602	8.00047	-0.76881	9.00047	-0.77929	10.0005	-0.77195	11.0005	-0.74908	12.0005	-0.78167	13.0005	-0.78826	14.0005	-0.7773	15.0005	-0.7845	16.0005	-0.79458	17.0005	-0.79643	18.0005	-0.80408	19.0005	-0.81686
		0.0005	-0.74722	1.0005	-0.79854	2.0005	-0.78293	3.0005	-0.79513	4.0005	-0.77075	5.0005	-0.75289	6.0005	-0.7609	7.06947	-0.87347	8.0005	-0.76916	9.0005	-0.77954	10.0005	-0.77219	11.0005	-0.74917	12.0005	-0.78214	13.0005	-0.78873	14.0005	-0.77731	15.0005	-0.78441	16.0005	-0.79447	17.0005	-0.79677	18.0005	-0.80428	19.0005	-0.81684
		0.000527778	-0.74852	1.00053	-0.7987	2.00053	-0.78311	3.00053	-0.79494	4.00053	-0.77156	5.00053	-0.75257	6.00053	-0.76113	7.0695	-0.87139	8.00053	-0.76939	9.00053	-0.78004	10.0005	-0.77254	11.0005	-0.74997	12.0005	-0.78255	13.0005	-0.78881	14.0005	-0.77731	15.0005	-0.78431	16.0005	-0.79471	17.0005	-0.79667	18.0005	-0.80428	19.0005	-0.81714
		0.000555556	-0.75024	1.00056	-0.79927	2.00056	-0.78306	3.00056	-0.79492	4.00056	-0.77243	5.00056	-0.75245	6.00056	-0.76155	7.06953	-0.86939	8.00056	-0.76976	9.00056	-0.78058	10.0006	-0.77266	11.0006	-0.75089	12.0006	-0.78263	13.0006	-0.78875	14.0006	-0.77732	15.0006	-0.78425	16.0006	-0.79476	17.0006	-0.79649	18.0006	-0.80435	19.0006	-0.81768
		0.000583333	-0.75179	1.00058	-0.80097	2.00058	-0.7831	3.00058	-0.79536	4.00058	-0.77296	5.00058	-0.7531	6.00058	-0.76187	7.06956	-0.86759	8.00058	-0.77021	9.00058	-0.78096	10.0006	-0.77266	11.0006	-0.75118	12.0006	-0.78266	13.0006	-0.78876	14.0006	-0.77713	15.0006	-0.78435	16.0006	-0.79435	17.0006	-0.7964	18.0006	-0.8046	19.0006	-0.81811
		0.000611111	-0.75248	1.00061	-0.80236	2.00061	-0.78358	3.00061	-0.79595	4.00061	-0.77335	5.00061	-0.75413	6.00061	-0.76235	7.06958	-0.86627	8.00061	-0.77041	9.00061	-0.78109	10.0006	-0.77283	11.0006	-0.75128	12.0006	-0.78279	13.0006	-0.78877	14.0006	-0.77675	15.0006	-0.78436	16.0006	-0.79336	17.0006	-0.79652	18.0006	-0.80497	19.0006	-0.81835
		0.000638889	-0.75271	1.00064	-0.80301	2.00064	-0.78495	3.00064	-0.79622	4.00064	-0.77342	5.00064	-0.75453	6.00064	-0.76307	7.06961	-0.86534	8.00064	-0.77048	9.00064	-0.78111	10.0006	-0.77302	11.0006	-0.75151	12.0006	-0.7832	13.0006	-0.7889	14.0006	-0.77668	15.0006	-0.78413	16.0006	-0.79183	17.0006	-0.79665	18.0006	-0.80513	19.0006	-0.81858
		0.000666667	-0.75342	1.00067	-0.80324	2.00067	-0.78588	3.00067	-0.79657	4.00067	-0.77351	5.00067	-0.75437	6.00067	-0.76357	7.06964	-0.86453	8.00067	-0.7706	9.00067	-0.78096	10.0007	-0.77368	11.0007	-0.75178	12.0007	-0.78366	13.0007	-0.78913	14.0007	-0.77679	15.0007	-0.78384	16.0007	-0.79099	17.0007	-0.79672	18.0007	-0.80534	19.0007	-0.81853
		0.000694444	-0.75471	1.00069	-0.80332	2.00069	-0.78578	3.00069	-0.79683	4.00069	-0.7736	5.00069	-0.75431	6.00069	-0.76354	7.06967	-0.86369	8.00069	-0.77096	9.00069	-0.78092	10.0007	-0.77436	11.0007	-0.75189	12.0007	-0.78402	13.0007	-0.78967	14.0007	-0.77697	15.0007	-0.78389	16.0007	-0.79132	17.0007	-0.79674	18.0007	-0.80536	19.0007	-0.81858
		0.000722222	-0.7555	1.00072	-0.8032	2.00072	-0.78588	3.00072	-0.79683	4.00072	-0.77414	5.00072	-0.75401	6.00072	-0.76371	7.06969	-0.86244	8.00072	-0.77158	9.00072	-0.7811	10.0007	-0.77457	11.0007	-0.75206	12.0007	-0.78433	13.0007	-0.79005	14.0007	-0.77723	15.0007	-0.78398	16.0007	-0.793	17.0007	-0.79635	18.0007	-0.80537	19.0007	-0.81863
		0.00075	-0.75644	1.00075	-0.80319	2.00075	-0.78608	3.00075	-0.79679	4.00075	-0.7746	5.00075	-0.75409	6.00075	-0.76393	7.06972	-0.86064	8.00075	-0.77197	9.00075	-0.78157	10.0008	-0.77444	11.0008	-0.75219	12.0008	-0.78461	13.0008	-0.79029	14.0008	-0.77771	15.0008	-0.78428	16.0008	-0.79867	17.0008	-0.79584	18.0008	-0.80539	19.0008	-0.81876
		0.000777778	-0.75745	1.00078	-0.80402	2.00078	-0.78677	3.00078	-0.79678	4.00078	-0.77482	5.00078	-0.75408	6.00078	-0.76416	7.06975	-0.8589	8.00078	-0.77211	9.00078	-0.78243	10.0008	-0.77447	11.0008	-0.75231	12.0008	-0.78475	13.0008	-0.79022	14.0008	-0.7788	15.0008	-0.78455	16.0008	-0.80462	17.0008	-0.79553	18.0008	-0.80584	19.0008	-0.81886
		0.000805556	-0.75817	1.00081	-0.80515	2.00081	-0.7869	3.00081	-0.79703	4.00081	-0.7749	5.00081	-0.75489	6.00081	-0.76425	7.06978	-0.85786	8.00081	-0.7721	9.00081	-0.78323	10.0008	-0.77464	11.0008	-0.75234	12.0008	-0.78491	13.0008	-0.79015	14.0008	-0.78048	15.0008	-0.78474	16.0008	-0.80751	17.0008	-0.79456	18.0008	-0.80616	19.0008	-0.81902
		0.000833333	-0.75885	1.00083	-0.80494	2.00083	-0.7868	3.00083	-0.79751	4.00083	-0.77506	5.00083	-0.75619	6.00083	-0.76435	7.06981	-0.85707	8.00083	-0.77211	9.00083	-0.7835	10.0008	-0.77504	11.0008	-0.75294	12.0008	-0.78496	13.0008	-0.7901	14.0008	-0.78207	15.0008	-0.78493	16.0008	-0.80842	17.0008	-0.79334	18.0008	-0.80621	19.0008	-0.81927
		0.000861111	-0.75929	1.00086	-0.80487	2.00086	-0.78681	3.00086	-0.79774	4.00086	-0.77506	5.00086	-0.75676	6.00086	-0.76441	7.06983	-0.85574	8.00086	-0.77211	9.00086	-0.78343	10.0009	-0.77517	11.0009	-0.75389	12.0009	-0.78529	13.0009	-0.7904	14.0009	-0.78307	15.0009	-0.78497	16.0009	-0.80853	17.0009	-0.79229	18.0009	-0.80611	19.0009	-0.81927
		0.000888889	-0.75927	1.00089	-0.80478	2.00089	-0.78683	3.00089	-0.79781	4.00089	-0.77508	5.00089	-0.75666	6.00089	-0.76387	7.06986	-0.85331	8.00089	-0.77241	9.00089	-0.78328	10.0009	-0.77523	11.0009	-0.75444	12.0009	-0.78569	13.0009	-0.7907	14.0009	-0.78336	15.0009	-0.78493	16.0009	-0.80838	17.0009	-0.79071	18.0009	-0.80628	19.0009	-0.81932
		0.000916667	-0.75932	1.00092	-0.80509	2.00092	-0.78801	3.00092	-0.79787	4.00092	-0.7752	5.00092	-0.75659	6.00092	-0.7637	7.06989	-0.85074	8.00092	-0.7732	9.00092	-0.783	10.0009	-0.77532	11.0009	-0.75444	12.0009	-0.78583	13.0009	-0.79066	14.0009	-0.78346	15.0009	-0.78469	16.0009	-0.80793	17.0009	-0.78936	18.0009	-0.80639	19.0009	-0.81934
		0.000944444	-0.75933	1.00094	-0.80608	2.00094	-0.79029	3.00094	-0.79804	4.00094	-0.77545	5.00094	-0.75654	6.00094	-0.76456	7.06992	-0.84964	8.00094	-0.77391	9.00094	-0.78302	10.0009	-0.77537	11.0009	-0.75443	12.0009	-0.78601	13.0009	-0.7907	14.0009	-0.78362	15.0009	-0.78431	16.0009	-0.80746	17.0009	-0.78952	18.0009	-0.80658	19.0009	-0.81952
		0.000972222	-0.7601	1.00097	-0.80639	2.00097	-0.79192	3.00097	-0.79819	4.00097	-0.77565	5.00097	-0.7566	6.00097	-0.76584	7.06994	-0.84982	8.00097	-0.7743	9.00097	-0.78318	10.001	-0.77521	11.001	-0.75437	12.001	-0.78607	13.001	-0.7908	14.001	-0.78404	15.001	-0.78382	16.001	-0.80722	17.001	-0.78983	18.001	-0.80652	19.001	-0.81967
		0.001	-0.76134	1.001	-0.80662	2.001	-0.79214	3.001	-0.79824	4.001	-0.77608	5.001	-0.75665	6.001	-0.76634	7.06997	-0.8499	8.001	-0.77466	9.001	-0.78362	10.001	-0.77514	11.001	-0.7544	12.001	-0.78606	13.001	-0.79112	14.001	-0.78438	15.001	-0.78326	16.001	-0.80693	17.001	-0.79164	18.001	-0.80616	19.001	-0.81963
		0.00103	-0.76219	1.00103	-0.8068	2.00103	-0.79218	3.00103	-0.79856	4.00103	-0.77636	5.00103	-0.75674	6.00103	-0.76651	7.07	-0.84998	8.00103	-0.77486	9.00103	-0.78397	10.001	-0.7752	11.001	-0.75456	12.001	-0.78605	13.001	-0.79165	14.001	-0.78491	15.001	-0.78308	16.001	-0.80702	17.001	-0.79438	18.001	-0.80459	19.001	-0.81967
		0.00106	-0.76281	1.00106	-0.80752	2.00106	-0.79227	3.00106	-0.79896	4.00106	-0.77648	5.00106	-0.7567	6.00106	-0.76666	7.07003	-0.84983	8.00106	-0.7748	9.00106	-0.78397	10.0011	-0.77556	11.0011	-0.75505	12.0011	-0.78605	13.0011	-0.7918	14.0011	-0.78533	15.0011	-0.78303	16.0011	-0.80684	17.0011	-0.79624	18.0011	-0.8029	19.0011	-0.81953
		0.00108	-0.76311	1.00108	-0.80775	2.00108	-0.79231	3.00108	-0.79893	4.00108	-0.7767	5.00108	-0.75674	6.00108	-0.76711	7.07006	-0.84951	8.00108	-0.77485	9.00108	-0.78392	10.0011	-0.77602	11.0011	-0.75565	12.0011	-0.7862	13.0011	-0.79212	14.0011	-0.78522	15.0011	-0.78289	16.0011	-0.8067	17.0011	-0.79721	18.0011	-0.80229	19.0011	-0.81948
		0.00111	-0.76328	1.00111	-0.80788	2.00111	-0.79234	3.00111	-0.79883	4.00111	-0.77674	5.00111	-0.75674	6.00111	-0.76747	7.07008	-0.84911	8.00111	-0.77513	9.00111	-0.78369	10.0011	-0.77623	11.0011	-0.75606	12.0011	-0.78625	13.0011	-0.79228	14.0011	-0.78504	15.0011	-0.78252	16.0011	-0.80577	17.0011	-0.79762	18.0011	-0.80209	19.0011	-0.81941
		0.00114	-0.76363	1.00114	-0.80767	2.00114	-0.79236	3.00114	-0.79879	4.00114	-0.77684	5.00114	-0.75744	6.00114	-0.7676	7.07011	-0.84845	8.00114	-0.77556	9.00114	-0.78354	10.0011	-0.77627	11.0011	-0.75632	12.0011	-0.78607	13.0011	-0.79315	14.0011	-0.78494	15.0011	-0.78222	16.0011	-0.80486	17.0011	-0.79769	18.0011	-0.80215	19.0011	-0.81947
		0.00117	-0.76443	1.00117	-0.80777	2.00117	-0.79268	3.00117	-0.79901	4.00117	-0.77689	5.00117	-0.75847	6.00117	-0.76765	7.07014	-0.84697	8.00117	-0.77598	9.00117	-0.78361	10.0012	-0.7763	11.0012	-0.75653	12.0012	-0.78593	13.0012	-0.79391	14.0012	-0.78513	15.0012	-0.78178	16.0012	-0.80458	17.0012	-0.79763	18.0012	-0.80218	19.0012	-0.81962
		0.00119	-0.76485	1.00119	-0.80773	2.00119	-0.79323	3.00119	-0.79919	4.00119	-0.77721	5.00119	-0.75908	6.00119	-0.76776	7.07017	-0.84509	8.00119	-0.77627	9.00119	-0.78372	10.0012	-0.77673	11.0012	-0.75683	12.0012	-0.78589	13.0012	-0.79447	14.0012	-0.78534	15.0012	-0.78169	16.0012	-0.80449	17.0012	-0.7972	18.0012	-0.80278	19.0012	-0.81975
		0.00122	-0.76499	1.00122	-0.80813	2.00122	-0.79355	3.00122	-0.79911	4.00122	-0.77755	5.00122	-0.75906	6.00122	-0.768	7.07019	-0.84384	8.00122	-0.77621	9.00122	-0.78415	10.0012	-0.77745	11.0012	-0.75693	12.0012	-0.78592	13.0012	-0.79499	14.0012	-0.78571	15.0012	-0.78256	16.0012	-0.80435	17.0012	-0.79703	18.0012	-0.80312	19.0012	-0.81971
		0.00125	-0.76508	1.00125	-0.80874	2.00125	-0.79448	3.00125	-0.79875	4.00125	-0.77787	5.00125	-0.75903	6.00125	-0.7681	7.07022	-0.84335	8.00125	-0.77626	9.00125	-0.78459	10.0013	-0.77772	11.0013	-0.75703	12.0013	-0.78592	13.0013	-0.79516	14.0013	-0.78621	15.0013	-0.78583	16.0012	-0.80412	17.0012	-0.79771	18.0012	-0.80287	19.0012	-0.81972
		0.00128	-0.76531	1.00128	-0.80894	2.00128	-0.79519	3.00128	-0.79862	4.00128	-0.77847	5.00128	-0.75829	6.00128	-0.76858	7.07025	-0.84303	8.00128	-0.77618	9.00128	-0.78497	10.0013	-0.77774	11.0013	-0.75721	12.0013	-0.78619	13.0013	-0.79531	14.0013	-0.78643	15.0013	-0.78988	16.0013	-0.80376	17.0013	-0.80051	18.0013	-0.80238	19.0013	-0.81971
		0.00131	-0.76551	1.00131	-0.80917	2.00131	-0.7951	3.00131	-0.79995	4.00131	-0.77894	5.00131	-0.75807	6.00131	-0.76868	7.07028	-0.84262	8.00131	-0.77613	9.00131	-0.78535	10.0013	-0.77772	11.0013	-0.75746	12.0013	-0.78685	13.0013	-0.79556	14.0013	-0.78667	15.0013	-0.79233	16.0013	-0.80364	17.0013	-0.80505	18.0013	-0.80165	19.0013	-0.81971
		0.00133	-0.76608	1.00133	-0.80937	2.00133	-0.79521	3.00133	-0.80125	4.00133	-0.77884	5.00133	-0.75809	6.00133	-0.7677	7.07031	-0.84197	8.00133	-0.77608	9.00133	-0.78537	10.0013	-0.77773	11.0013	-0.75787	12.0013	-0.78716	13.0013	-0.79571	14.0013	-0.78663	15.0013	-0.79339	16.0013	-0.80359	17.0013	-0.80812	18.0013	-0.8009	19.0013	-0.8197
		0.00136	-0.76723	1.00136	-0.80983	2.00136	-0.79536	3.00136	-0.80113	4.00136	-0.77857	5.00136	-0.75802	6.00136	-0.76634	7.07033	-0.84119	8.00136	-0.77624	9.00136	-0.78529	10.0014	-0.77772	11.0014	-0.75811	12.0014	-0.787	13.0014	-0.79577	14.0014	-0.7865	15.0014	-0.79351	16.0014	-0.80353	17.0014	-0.8092	18.0014	-0.80019	19.0014	-0.81969
		0.00139	-0.76844	1.00139	-0.81044	2.00139	-0.79556	3.00139	-0.80113	4.00139	-0.77806	5.00139	-0.75777	6.00139	-0.76651	7.07036	-0.84071	8.00139	-0.77659	9.00139	-0.78496	10.0014	-0.77794	11.0014	-0.75829	12.0014	-0.78704	13.0014	-0.79584	14.0014	-0.78644	15.0014	-0.79342	16.0014	-0.80323	17.0014	-0.80956	18.0014	-0.79951	19.0014	-0.81964
		0.00142	-0.76918	1.00142	-0.8108	2.00142	-0.79561	3.00142	-0.8011	4.00142	-0.77775	5.00142	-0.75773	6.00142	-0.76693	7.07039	-0.84072	8.00142	-0.77695	9.00142	-0.78454	10.0014	-0.77836	11.0014	-0.75843	12.0014	-0.78719	13.0014	-0.79589	14.0014	-0.78655	15.0014	-0.79342	16.0014	-0.80285	17.0014	-0.80997	18.0014	-0.79877	19.0014	-0.81948
		0.00144	-0.76943	1.00144	-0.81094	2.00144	-0.79563	3.00144	-0.80121	4.00144	-0.77768	5.00144	-0.75804	6.00144	-0.76818	7.07042	-0.84074	8.00144	-0.77715	9.00144	-0.78458	10.0014	-0.77881	11.0014	-0.75855	12.0014	-0.78763	13.0014	-0.79592	14.0014	-0.78687	15.0014	-0.79343	16.0014	-0.80264	17.0014	-0.81013	18.0014	-0.79792	19.0014	-0.81918
		0.00147	-0.76949	1.00147	-0.81149	2.00147	-0.79586	3.00147	-0.80128	4.00147	-0.77861	5.00147	-0.75848	6.00147	-0.76945	7.07044	-0.84074	8.00147	-0.77722	9.00147	-0.7849	10.0015	-0.77923	11.0015	-0.75856	12.0015	-0.78819	13.0015	-0.79596	14.0015	-0.78692	15.0015	-0.79373	16.0015	-0.80242	17.0015	-0.81007	18.0015	-0.7975	19.0015	-0.81889
		0.0015	-0.76938	1.0015	-0.81165	2.0015	-0.79621	3.0015	-0.80125	4.0015	-0.77951	5.0015	-0.75856	6.0015	-0.77002	7.07047	-0.84069	8.0015	-0.77737	9.0015	-0.78565	10.0015	-0.77939	11.0015	-0.75845	12.0015	-0.78834	13.0015	-0.79615	14.0015	-0.78683	15.0015	-0.79413	16.0015	-0.80238	17.0015	-0.81009	18.0015	-0.79772	19.0015	-0.81858
		0.00153	-0.7693	1.00153	-0.8116	2.00153	-0.79639	3.00153	-0.80033	4.00153	-0.77972	5.00153	-0.75859	6.00153	-0.77001	7.0705	-0.84066	8.00153	-0.77757	9.00153	-0.78624	10.0015	-0.77943	11.0015	-0.75841	12.0015	-0.78831	13.0015	-0.79646	14.0015	-0.78674	15.0015	-0.79434	16.0015	-0.80237	17.0015	-0.81022	18.0015	-0.79765	19.0015	-0.81841
		0.00156	-0.76928	1.00156	-0.81163	2.00156	-0.79644	3.00156	-0.80002	4.00156	-0.77979	5.00156	-0.75863	6.00156	-0.77006	7.07053	-0.84059	8.00156	-0.77785	9.00156	-0.78647	10.0016	-0.77937	11.0016	-0.75856	12.0016	-0.78834	13.0016	-0.7964	14.0016	-0.7867	15.0016	-0.79433	16.0016	-0.80232	17.0016	-0.81041	18.0016	-0.79706	19.0016	-0.81799
		0.00158	-0.76929	1.00158	-0.81176	2.00158	-0.79646	3.00158	-0.8008	4.00158	-0.78015	5.00158	-0.75985	6.00158	-0.77013	7.07056	-0.84043	8.00158	-0.77821	9.00158	-0.78655	10.0016	-0.77921	11.0016	-0.75896	12.0016	-0.78862	13.0016	-0.79633	14.0016	-0.78643	15.0016	-0.79423	16.0016	-0.80181	17.0016	-0.81058	18.0016	-0.79612	19.0016	-0.8173
		0.00161	-0.76956	1.00161	-0.81201	2.00161	-0.79664	3.00161	-0.8016	4.00161	-0.78045	5.00161	-0.7607	6.00161	-0.77052	7.07058	-0.8394	8.00161	-0.77834	9.00161	-0.78665	10.0016	-0.77916	11.0016	-0.75925	12.0016	-0.78887	13.0016	-0.79612	14.0016	-0.78628	15.0016	-0.79383	16.0016	-0.80054	17.0016	-0.81087	18.0016	-0.79539	19.0016	-0.81685
		0.00164	-0.77012	1.00164	-0.81226	2.00164	-0.7971	3.00164	-0.80152	4.00164	-0.7804	5.00164	-0.76088	6.00164	-0.77063	7.07061	-0.83822	8.00164	-0.77843	9.00164	-0.78671	10.0016	-0.77891	11.0016	-0.75934	12.0016	-0.78878	13.0016	-0.79606	14.0016	-0.78627	15.0016	-0.79371	16.0016	-0.79862	17.0016	-0.81109	18.0016	-0.79536	19.0016	-0.81675
		0.00167	-0.77045	1.00167	-0.81256	2.00167	-0.79728	3.00167	-0.80161	4.00167	-0.78036	5.00167	-0.76116	6.00167	-0.77071	7.07064	-0.8377	8.00167	-0.77848	9.00167	-0.78669	10.0017	-0.7788	11.0017	-0.75929	12.0017	-0.78868	13.0017	-0.7961	14.0017	-0.78635	15.0017	-0.79388	16.0017	-0.79676	17.0017	-0.81095	18.0017	-0.79682	19.0017	-0.81682
		0.00169	-0.77048	1.00169	-0.81286	2.00169	-0.79715	3.00169	-0.80161	4.00169	-0.78009	5.00169	-0.76177	6.00169	-0.77064	7.07067	-0.83753	8.00169	-0.77862	9.00169	-0.7864	10.0017	-0.77886	11.0017	-0.75929	12.0017	-0.78848	13.0017	-0.79614	14.0017	-0.78624	15.0017	-0.79395	16.0017	-0.79584	17.0017	-0.81091	18.0017	-0.80242	19.0017	-0.81692
		0.00172	-0.77049	1.00172	-0.81334	2.00172	-0.79708	3.00172	-0.80196	4.00172	-0.77976	5.00172	-0.76211	6.00172	-0.77076	7.07069	-0.83714	8.00172	-0.77882	9.00172	-0.78629	10.0017	-0.77906	11.0017	-0.75927	12.0017	-0.7885	13.0017	-0.7962	14.0017	-0.7862	15.0017	-0.7939	16.0017	-0.79554	17.0017	-0.81078	18.0017	-0.80861	19.0017	-0.81739
		0.00175	-0.77078	1.00175	-0.81362	2.00175	-0.79695	3.00175	-0.80228	4.00175	-0.77956	5.00175	-0.7623	6.00175	-0.77078	7.07072	-0.83669	8.00175	-0.77893	9.00175	-0.78651	10.0017	-0.77942	11.0017	-0.75938	12.0017	-0.78887	13.0017	-0.79631	14.0017	-0.7857	15.0017	-0.79391	16.0018	-0.79534	17.0018	-0.8106	18.0018	-0.81129	19.0018	-0.81756
		0.00178	-0.77138	1.00178	-0.81372	2.00178	-0.79663	3.00178	-0.80252	4.00178	-0.77962	5.00178	-0.7623	6.00178	-0.77098	7.07075	-0.83632	8.00178	-0.7793	9.00178	-0.78659	10.0018	-0.77946	11.0018	-0.75956	12.0018	-0.78949	13.0018	-0.79664	14.0018	-0.78483	15.0018	-0.79392	16.0018	-0.79469	17.0018	-0.8105	18.0018	-0.81233	19.0018	-0.8174
		0.00181	-0.77144	1.00181	-0.81397	2.00181	-0.79653	3.00181	-0.80261	4.00181	-0.78	5.00181	-0.76259	6.00181	-0.77117	7.07078	-0.83591	8.00181	-0.77979	9.00181	-0.7865	10.0018	-0.77947	11.0018	-0.75986	12.0018	-0.78999	13.0018	-0.79698	14.0018	-0.78397	15.0018	-0.79392	16.0018	-0.79386	17.0018	-0.81039	18.0018	-0.81268	19.0018	-0.81684
		0.00183	-0.77126	1.00183	-0.81422	2.00183	-0.79662	3.00183	-0.80281	4.00183	-0.78049	5.00183	-0.76262	6.00183	-0.77124	7.07081	-0.83559	8.00183	-0.78012	9.00183	-0.78649	10.0018	-0.77949	11.0018	-0.76029	12.0018	-0.79042	13.0018	-0.7972	14.0018	-0.78335	15.0018	-0.7939	16.0018	-0.79265	17.0018	-0.81032	18.0018	-0.81302	19.0018	-0.8155
		0.00186	-0.77122	1.00186	-0.8147	2.00186	-0.79708	3.00186	-0.80292	4.00186	-0.78047	5.00186	-0.76291	6.00186	-0.77141	7.07083	-0.83527	8.00186	-0.78026	9.00186	-0.78671	10.0019	-0.77953	11.0019	-0.76058	12.0019	-0.79035	13.0019	-0.79727	14.0019	-0.78289	15.0019	-0.7939	16.0019	-0.79163	17.0019	-0.81033	18.0019	-0.81319	19.0019	-0.81434
		0.00189	-0.77146	1.00189	-0.81519	2.00189	-0.79777	3.00189	-0.80296	4.00189	-0.78055	5.00189	-0.76283	6.00189	-0.77148	7.07086	-0.83474	8.00189	-0.78033	9.00189	-0.78701	10.0019	-0.77974	11.0019	-0.76068	12.0019	-0.7903	13.0019	-0.79754	14.0019	-0.7826	15.0019	-0.79407	16.0019	-0.79119	17.0019	-0.81041	18.0019	-0.81317	19.0019	-0.81378
		0.00192	-0.77202	1.00192	-0.81551	2.00192	-0.79823	3.00192	-0.80332	4.00192	-0.78092	5.00192	-0.76271	6.00192	-0.7716	7.07089	-0.83428	8.00192	-0.78083	9.00192	-0.78721	10.0019	-0.77983	11.0019	-0.76083	12.0019	-0.78994	13.0019	-0.79769	14.0019	-0.78266	15.0019	-0.79447	16.0019	-0.79138	17.0019	-0.81067	18.0019	-0.81316	19.0019	-0.81318
		0.00194	-0.7724	1.00194	-0.81562	2.00194	-0.7987	3.00194	-0.80338	4.00194	-0.78172	5.00194	-0.76265	6.00194	-0.77149	7.07092	-0.83368	8.00194	-0.78138	9.00194	-0.78727	10.0019	-0.78004	11.0019	-0.76109	12.0019	-0.78933	13.0019	-0.79766	14.0019	-0.78441	15.0019	-0.79492	16.0019	-0.79186	17.0019	-0.81071	18.0019	-0.81315	19.0019	-0.81266
		0.00197	-0.77252	1.00197	-0.81597	2.00197	-0.79879	3.00197	-0.80305	4.00197	-0.78194	5.00197	-0.76276	6.00197	-0.77114	7.07094	-0.83307	8.00197	-0.78145	9.00197	-0.78743	10.002	-0.78015	11.002	-0.76123	12.002	-0.7893	13.002	-0.79747	14.002	-0.78809	15.002	-0.79522	16.002	-0.79287	17.002	-0.81055	18.002	-0.81318	19.002	-0.81218
		0.002	-0.77247	1.002	-0.81598	2.002	-0.7988	3.002	-0.80296	4.002	-0.78175	5.002	-0.76302	6.002	-0.77079	7.07097	-0.83271	8.002	-0.78137	9.002	-0.78772	10.002	-0.78013	11.002	-0.76114	12.002	-0.78968	13.002	-0.79735	14.002	-0.79117	15.002	-0.79533	16.002	-0.79364	17.002	-0.80978	18.002	-0.81319	19.002	-0.81168
		0.00203	-0.77246	1.00203	-0.8159	2.00203	-0.79883	3.00203	-0.80317	4.00203	-0.78177	5.00203	-0.76353	6.00203	-0.77095	7.071	-0.83212	8.00203	-0.78136	9.00203	-0.78785	10.002	-0.78016	11.002	-0.76105	12.002	-0.79015	13.002	-0.79735	14.002	-0.79285	15.002	-0.79545	16.002	-0.79534	17.002	-0.80869	18.002	-0.81321	19.002	-0.81136
		0.00206	-0.77216	1.00206	-0.81588	2.00206	-0.79908	3.00206	-0.80368	4.00206	-0.78215	5.00206	-0.7644	6.00206	-0.77154	7.07103	-0.83148	8.00206	-0.78154	9.00206	-0.7879	10.0021	-0.78043	11.0021	-0.76104	12.0021	-0.79031	13.0021	-0.79731	14.0021	-0.79332	15.0021	-0.7956	16.0021	-0.80023	17.0021	-0.80777	18.0021	-0.8133	19.0021	-0.81103
		0.00208	-0.77209	1.00208	-0.81609	2.00208	-0.79916	3.00208	-0.80419	4.00208	-0.78232	5.00208	-0.7644	6.00208	-0.77232	7.07106	-0.83104	8.00208	-0.78171	9.00208	-0.78799	10.0021	-0.78081	11.0021	-0.76108	12.0021	-0.79055	13.0021	-0.7973	14.0021	-0.79354	15.0021	-0.79565	16.0021	-0.80777	17.0021	-0.80709	18.0021	-0.81342	19.0021	-0.81038
		0.00211	-0.77245	1.00211	-0.8167	2.00211	-0.7992	3.00211	-0.80429	4.00211	-0.78211	5.00211	-0.76419	6.00211	-0.77225	7.07108	-0.83063	8.00211	-0.78165	9.00211	-0.78813	10.0021	-0.78096	11.0021	-0.76116	12.0021	-0.79106	13.0021	-0.79748	14.0021	-0.79361	15.0021	-0.79599	16.0021	-0.81391	17.0021	-0.80693	18.0021	-0.81339	19.0021	-0.80984
		0.00214	-0.77291	1.00214	-0.81748	2.00214	-0.79924	3.00214	-0.80421	4.00214	-0.7821	5.00214	-0.76355	6.00214	-0.77211	7.07111	-0.83022	8.00214	-0.78147	9.00214	-0.78812	10.0021	-0.78107	11.0021	-0.76139	12.0021	-0.79116	13.0021	-0.7978	14.0021	-0.79376	15.0021	-0.7962	16.0021	-0.81626	17.0021	-0.80695	18.0021	-0.81342	19.0021	-0.80958
		0.00217	-0.77286	1.00217	-0.81747	2.00217	-0.7994	3.00217	-0.80405	4.00217	-0.78243	5.00217	-0.76347	6.00217	-0.77204	7.07114	-0.82967	8.00217	-0.78108	9.00217	-0.78814	10.0022	-0.78122	11.0022	-0.7615	12.0022	-0.79099	13.0022	-0.79799	14.0022	-0.79399	15.0022	-0.79607	16.0022	-0.81662	17.0022	-0.80705	18.0022	-0.81346	19.0022	-0.80922
		0.00219	-0.7723	1.00219	-0.81721	2.00219	-0.79954	3.00219	-0.80384	4.00219	-0.78292	5.00219	-0.76384	6.00219	-0.77224	7.07117	-0.82914	8.00219	-0.78107	9.00219	-0.78811	10.0022	-0.78145	11.0022	-0.76164	12.0022	-0.79087	13.0022	-0.79804	14.0022	-0.79428	15.0022	-0.79602	16.0022	-0.81674	17.0022	-0.8071	18.0022	-0.81349	19.0022	-0.80919
		0.00222	-0.77133	1.00222	-0.81712	2.00222	-0.79962	3.00222	-0.80388	4.00222	-0.78322	5.00222	-0.76462	6.00222	-0.77242	7.07119	-0.82881	8.00222	-0.7812	9.00222	-0.78805	10.0022	-0.7815	11.0022	-0.76173	12.0022	-0.79091	13.0022	-0.79798	14.0022	-0.79452	15.0022	-0.79573	16.0022	-0.81767	17.0022	-0.80684	18.0022	-0.81351	19.0022	-0.80939
		0.00225	-0.7714	1.00225	-0.81737	2.00225	-0.79972	3.00225	-0.80376	4.00225	-0.7834	5.00225	-0.76543	6.00225	-0.77237	7.07122	-0.82889	8.00225	-0.78151	9.00225	-0.78796	10.0023	-0.78147	11.0023	-0.76213	12.0023	-0.79093	13.0023	-0.79792	14.0023	-0.79464	15.0023	-0.79518	16.0023	-0.81888	17.0023	-0.80612	18.0023	-0.81353	19.0023	-0.8122
		0.00228	-0.77196	1.00228	-0.81805	2.00228	-0.79973	3.00228	-0.80374	4.00228	-0.78346	5.00228	-0.76592	6.00228	-0.77231	7.07125	-0.82876	8.00228	-0.78179	9.00228	-0.78797	10.0023	-0.78142	11.0023	-0.76215	12.0023	-0.79095	13.0023	-0.7979	14.0023	-0.7948	15.0023	-0.79512	16.0023	-0.81919	17.0023	-0.80519	18.0023	-0.81367	19.0023	-0.81753
		0.00231	-0.77293	1.00231	-0.81883	2.00231	-0.79976	3.00231	-0.80369	4.00231	-0.78344	5.00231	-0.76609	6.00231	-0.77228	7.07128	-0.82875	8.00231	-0.78191	9.00231	-0.78822	10.0023	-0.78123	11.0023	-0.76227	12.0023	-0.7907	13.0023	-0.79789	14.0023	-0.79504	15.0023	-0.79514	16.0023	-0.81905	17.0023	-0.80441	18.0023	-0.8137	19.0023	-0.82134
		0.00233	-0.7737	1.00233	-0.81935	2.00233	-0.79992	3.00233	-0.80403	4.00233	-0.78326	5.00233	-0.76619	6.00233	-0.77249	7.07131	-0.82827	8.00233	-0.78191	9.00233	-0.78839	10.0023	-0.78116	11.0023	-0.76219	12.0023	-0.79047	13.0023	-0.79799	14.0023	-0.79499	15.0023	-0.79512	16.0023	-0.81911	17.0023	-0.8037	18.0023	-0.81376	19.0023	-0.8228
		0.00236	-0.77433	1.00236	-0.81933	2.00236	-0.80013	3.00236	-0.80412	4.00236	-0.78262	5.00236	-0.76631	6.00236	-0.7726	7.07133	-0.82793	8.00236	-0.78183	9.00236	-0.78827	10.0024	-0.78076	11.0024	-0.76221	12.0024	-0.79056	13.0024	-0.79817	14.0024	-0.7952	15.0024	-0.79508	16.0024	-0.81911	17.0024	-0.80304	18.0024	-0.81365	19.0024	-0.8232
		0.00239	-0.77467	1.00239	-0.81915	2.00239	-0.80018	3.00239	-0.80394	4.00239	-0.78197	5.00239	-0.76637	6.00239	-0.77253	7.07136	-0.82791	8.00239	-0.7817	9.00239	-0.78829	10.0024	-0.78032	11.0024	-0.76219	12.0024	-0.79071	13.0024	-0.79816	14.0024	-0.79535	15.0024	-0.79488	16.0024	-0.8192	17.0024	-0.80253	18.0024	-0.81363	19.0024	-0.82334
		0.00242	-0.7749	1.00242	-0.81901	2.00242	-0.8002	3.00242	-0.80359	4.00242	-0.78205	5.00242	-0.76643	6.00242	-0.77254	7.07139	-0.82787	8.00242	-0.78159	9.00242	-0.78844	10.0024	-0.78025	11.0024	-0.76247	12.0024	-0.79109	13.0024	-0.79815	14.0024	-0.79551	15.0024	-0.79462	16.0024	-0.81916	17.0024	-0.80209	18.0024	-0.81328	19.0024	-0.82354
		0.00244	-0.77527	1.00244	-0.81906	2.00244	-0.80038	3.00244	-0.80355	4.00244	-0.78256	5.00244	-0.76649	6.00244	-0.77313	7.07142	-0.82701	8.00244	-0.78143	9.00244	-0.78905	10.0024	-0.78033	11.0024	-0.76284	12.0024	-0.79137	13.0024	-0.79815	14.0024	-0.79549	15.0024	-0.79399	16.0024	-0.81894	17.0024	-0.80073	18.0024	-0.81314	19.0024	-0.82369
		0.00247	-0.77532	1.00247	-0.81904	2.00247	-0.80075	3.00247	-0.8039	4.00247	-0.78323	5.00247	-0.76687	6.00247	-0.77333	7.07144	-0.82536	8.00247	-0.78142	9.00247	-0.78937	10.0025	-0.78063	11.0025	-0.7629	12.0025	-0.79151	13.0025	-0.7985	14.0025	-0.79554	15.0025	-0.79332	16.0025	-0.81886	17.0025	-0.79951	18.0025	-0.81327	19.0025	-0.82358
		0.0025	-0.7751	1.0025	-0.81858	2.0025	-0.80107	3.0025	-0.80451	4.0025	-0.78345	5.0025	-0.76694	6.0025	-0.77292	7.07147	-0.82436	8.0025	-0.78143	9.0025	-0.78918	10.0025	-0.78111	11.0025	-0.76287	12.0025	-0.79171	13.0025	-0.7987	14.0025	-0.79555	15.0025	-0.79291	16.0025	-0.81928	17.0025	-0.7991	18.0025	-0.81327	19.0025	-0.82348
		0.00253	-0.77504	1.00253	-0.81842	2.00253	-0.80136	3.00253	-0.8046	4.00253	-0.7836	5.00253	-0.76668	6.00253	-0.77276	7.0715	-0.82403	8.00253	-0.7817	9.00253	-0.78922	10.0025	-0.78135	11.0025	-0.76286	12.0025	-0.79208	13.0025	-0.79853	14.0025	-0.79557	15.0025	-0.79269	16.0025	-0.81966	17.0025	-0.79895	18.0025	-0.81267	19.0025	-0.82301
		0.00256	-0.77528	1.00256	-0.8189	2.00256	-0.80136	3.00256	-0.80472	4.00256	-0.78406	5.00256	-0.76662	6.00256	-0.77291	7.07153	-0.82374	8.00256	-0.7821	9.00256	-0.78931	10.0026	-0.78143	11.0026	-0.76286	12.0026	-0.79231	13.0026	-0.79842	14.0026	-0.79568	15.0026	-0.79282	16.0026	-0.81953	17.0026	-0.79858	18.0026	-0.81139	19.0026	-0.82236
		0.00258	-0.77549	1.00258	-0.81919	2.00258	-0.80128	3.00258	-0.80486	4.00258	-0.78448	5.00258	-0.7669	6.00258	-0.77331	7.07156	-0.82363	8.00258	-0.78228	9.00258	-0.78959	10.0026	-0.78139	11.0026	-0.76298	12.0026	-0.79221	13.0026	-0.79834	14.0026	-0.79586	15.0026	-0.79288	16.0026	-0.81921	17.0026	-0.79779	18.0026	-0.81011	19.0026	-0.82203
		0.00261	-0.77542	1.00261	-0.81914	2.00261	-0.80125	3.00261	-0.80517	4.00261	-0.7844	5.00261	-0.76753	6.00261	-0.77353	7.07158	-0.82406	8.00261	-0.78226	9.00261	-0.79003	10.0026	-0.78127	11.0026	-0.76303	12.0026	-0.79211	13.0026	-0.79837	14.0026	-0.79583	15.0026	-0.79295	16.0026	-0.81877	17.0026	-0.79672	18.0026	-0.80903	19.0026	-0.82208
		0.00264	-0.77527	1.00264	-0.81919	2.00264	-0.80122	3.00264	-0.80527	4.00264	-0.78414	5.00264	-0.76778	6.00264	-0.7736	7.07161	-0.82494	8.00264	-0.7823	9.00264	-0.79016	10.0026	-0.78122	11.0026	-0.76305	12.0026	-0.79185	13.0026	-0.79843	14.0026	-0.79564	15.0026	-0.7927	16.0026	-0.81871	17.0026	-0.79605	18.0026	-0.80806	19.0026	-0.82222
		0.00267	-0.77519	1.00267	-0.81934	2.00267	-0.80081	3.00267	-0.80523	4.00267	-0.78332	5.00267	-0.76773	6.00267	-0.77405	7.07164	-0.82546	8.00267	-0.78236	9.00267	-0.79009	10.0027	-0.78131	11.0027	-0.76307	12.0027	-0.79182	13.0027	-0.79847	14.0027	-0.79508	15.0027	-0.79232	16.0027	-0.81868	17.0027	-0.7961	18.0027	-0.80718	19.0027	-0.82245
		0.00269	-0.77512	1.00269	-0.81947	2.00269	-0.80067	3.00269	-0.8052	4.00269	-0.78324	5.00269	-0.76779	6.00269	-0.77467	7.07167	-0.82529	8.00269	-0.78247	9.00269	-0.79011	10.0027	-0.78161	11.0027	-0.76333	12.0027	-0.79179	13.0027	-0.79846	14.0027	-0.79497	15.0027	-0.79197	16.0027	-0.81868	17.0027	-0.79618	18.0027	-0.80596	19.0027	-0.82255
		0.00272	-0.77519	1.00272	-0.81943	2.00272	-0.80114	3.00272	-0.80519	4.00272	-0.78333	5.00272	-0.76855	6.00272	-0.77492	7.07169	-0.82522	8.00272	-0.7825	9.00272	-0.79033	10.0027	-0.78177	11.0027	-0.76366	12.0027	-0.7918	13.0027	-0.79847	14.0027	-0.79517	15.0027	-0.79179	16.0027	-0.81865	17.0027	-0.79657	18.0027	-0.8047	19.0027	-0.82254
		0.00275	-0.77519	1.00275	-0.81923	2.00275	-0.80206	3.00275	-0.80522	4.00275	-0.78355	5.00275	-0.76938	6.00275	-0.77513	7.07172	-0.82514	8.00275	-0.783	9.00275	-0.79051	10.0028	-0.78186	11.0028	-0.76376	12.0028	-0.79207	13.0028	-0.79851	14.0028	-0.79536	15.0028	-0.79146	16.0027	-0.81851	17.0027	-0.79688	18.0027	-0.80438	19.0027	-0.82194
		0.00278	-0.77576	1.00278	-0.81879	2.00278	-0.8024	3.00278	-0.80523	4.00278	-0.78362	5.00278	-0.76946	6.00278	-0.77533	7.07175	-0.82521	8.00278	-0.7834	9.00278	-0.79041	10.0028	-0.78203	11.0028	-0.76377	12.0028	-0.79238	13.0028	-0.7986	14.0028	-0.79533	15.0028	-0.79097	16.0028	-0.81818	17.0028	-0.79679	18.0028	-0.80439	19.0028	-0.82112
		0.00281	-0.77633	1.00281	-0.81879	2.00281	-0.80217	3.00281	-0.80531	4.00281	-0.78398	5.00281	-0.76949	6.00281	-0.77527	7.07178	-0.82521	8.00281	-0.78331	9.00281	-0.79041	10.0028	-0.78212	11.0028	-0.76375	12.0028	-0.7925	13.0028	-0.79883	14.0028	-0.79526	15.0028	-0.79016	16.0028	-0.81805	17.0028	-0.7964	18.0028	-0.80433	19.0028	-0.8207
		0.00283	-0.77638	1.00283	-0.81916	2.00283	-0.80221	3.00283	-0.80542	4.00283	-0.78442	5.00283	-0.76961	6.00283	-0.77524	7.07181	-0.82461	8.00283	-0.78334	9.00283	-0.79042	10.0028	-0.78197	11.0028	-0.76375	12.0028	-0.79263	13.0028	-0.79891	14.0028	-0.79495	15.0028	-0.78928	16.0028	-0.81774	17.0028	-0.79623	18.0028	-0.80363	19.0028	-0.82069
		0.00286	-0.7764	1.00286	-0.81975	2.00286	-0.80239	3.00286	-0.80582	4.00286	-0.78451	5.00286	-0.76982	6.00286	-0.77521	7.07183	-0.8238	8.00286	-0.78343	9.00286	-0.79044	10.0029	-0.78158	11.0029	-0.76371	12.0029	-0.7928	13.0029	-0.79898	14.0029	-0.79461	15.0029	-0.78931	16.0029	-0.8177	17.0029	-0.7965	18.0029	-0.80237	19.0029	-0.82076
		0.00289	-0.77639	1.00289	-0.82012	2.00289	-0.80246	3.00289	-0.80601	4.00289	-0.78439	5.00289	-0.76998	6.00289	-0.77534	7.07186	-0.82351	8.00289	-0.78347	9.00289	-0.7905	10.0029	-0.78153	11.0029	-0.7637	12.0029	-0.79285	13.0029	-0.79883	14.0029	-0.79425	15.0029	-0.79028	16.0029	-0.81779	17.0029	-0.7976	18.0029	-0.80089	19.0029	-0.82078
		0.00292	-0.77638	1.00292	-0.82009	2.00292	-0.80189	3.00292	-0.80594	4.00292	-0.7836	5.00292	-0.77002	6.00292	-0.77542	7.07189	-0.82334	8.00292	-0.78334	9.00292	-0.79051	10.0029	-0.78177	11.0029	-0.76405	12.0029	-0.79285	13.0029	-0.79881	14.0029	-0.79376	15.0029	-0.79188	16.0029	-0.81781	17.0029	-0.79901	18.0029	-0.7994	19.0029	-0.8207
		0.00294	-0.77609	1.00294	-0.82021	2.00294	-0.8004	3.00294	-0.80595	4.00294	-0.78337	5.00294	-0.77005	6.00294	-0.77536	7.07192	-0.82307	8.00294	-0.7833	9.00294	-0.7908	10.0029	-0.78217	11.0029	-0.76449	12.0029	-0.79286	13.0029	-0.79875	14.0029	-0.79343	15.0029	-0.7931	16.0029	-0.81779	17.0029	-0.79945	18.0029	-0.79947	19.0029	-0.82035
		0.00297	-0.776	1.00297	-0.82033	2.00297	-0.79967	3.00297	-0.80595	4.00297	-0.78378	5.00297	-0.77007	6.00297	-0.77537	7.07194	-0.82263	8.00297	-0.7834	9.00297	-0.791	10.003	-0.78223	11.003	-0.76464	12.003	-0.79279	13.003	-0.79903	14.003	-0.79264	15.003	-0.79395	16.003	-0.81757	17.003	-0.79928	18.003	-0.79998	19.003	-0.81994
		0.003	-0.77626	1.003	-0.82084	2.003	-0.80007	3.003	-0.80598	4.003	-0.78394	5.003	-0.77049	6.003	-0.7754	7.07197	-0.82239	8.003	-0.78356	9.003	-0.7909	10.003	-0.78233	11.003	-0.76479	12.003	-0.79247	13.003	-0.79965	14.003	-0.79207	15.003	-0.79476	16.003	-0.8175	17.003	-0.7992	18.003	-0.80392	19.003	-0.81984
		0.00303	-0.7767	1.00303	-0.82141	2.00303	-0.801	3.00303	-0.80598	4.00303	-0.78416	5.00303	-0.77118	6.00303	-0.77574	7.072	-0.82231	8.00303	-0.78371	9.00303	-0.79092	10.003	-0.78236	11.003	-0.76491	12.003	-0.7921	13.003	-0.7997	14.003	-0.79213	15.003	-0.7976	16.003	-0.8172	17.003	-0.79878	18.003	-0.80989	19.003	-0.81988
		0.00306	-0.77681	1.00306	-0.82188	2.00306	-0.80223	3.00306	-0.80598	4.00306	-0.78428	5.00306	-0.77157	6.00306	-0.77612	7.07203	-0.82207	8.00306	-0.78365	9.00306	-0.79101	10.0031	-0.78236	11.0031	-0.76486	12.0031	-0.79199	13.0031	-0.79945	14.0031	-0.79222	15.0031	-0.80185	16.0031	-0.81681	17.0031	-0.79823	18.0031	-0.81315	19.0031	-0.81986
		0.00308	-0.77693	1.00308	-0.8219	2.00308	-0.80271	3.00308	-0.80598	4.00308	-0.78483	5.00308	-0.77188	6.00308	-0.77624	7.07206	-0.82159	8.00308	-0.78362	9.00308	-0.79121	10.0031	-0.78215	11.0031	-0.76483	12.0031	-0.79185	13.0031	-0.79934	14.0031	-0.79279	15.0031	-0.80464	16.0031	-0.81635	17.0031	-0.7976	18.0031	-0.81392	19.0031	-0.8197
		0.00311	-0.77713	1.00311	-0.82175	2.00311	-0.80313	3.00311	-0.80598	4.00311	-0.78535	5.00311	-0.77222	6.00311	-0.77633	7.07208	-0.82121	8.00311	-0.78359	9.00311	-0.79125	10.0031	-0.78198	11.0031	-0.7648	12.0031	-0.79196	13.0031	-0.79941	14.0031	-0.79374	15.0031	-0.80536	16.0031	-0.81589	17.0031	-0.79676	18.0031	-0.81377	19.0031	-0.81923
		0.00314	-0.77767	1.00314	-0.82171	2.00314	-0.8036	3.00314	-0.80598	4.00314	-0.78559	5.00314	-0.77239	6.00314	-0.77649	7.07211	-0.82076	8.00314	-0.78358	9.00314	-0.7912	10.0031	-0.78197	11.0031	-0.76479	12.0031	-0.79203	13.0031	-0.79947	14.0031	-0.7943	15.0031	-0.80549	16.0031	-0.81564	17.0031	-0.79527	18.0031	-0.81393	19.0031	-0.81877
		0.00317	-0.77794	1.00317	-0.82213	2.00317	-0.80396	3.00317	-0.80596	4.00317	-0.78606	5.00317	-0.77244	6.00317	-0.7765	7.07214	-0.82039	8.00317	-0.78357	9.00317	-0.79108	10.0032	-0.78201	11.0032	-0.76462	12.0032	-0.79219	13.0032	-0.79944	14.0032	-0.79432	15.0032	-0.80554	16.0032	-0.81566	17.0032	-0.79358	18.0032	-0.81396	19.0032	-0.81856
		0.00319	-0.77804	1.00319	-0.82226	2.00319	-0.80418	3.00319	-0.80594	4.00319	-0.78609	5.00319	-0.77261	6.00319	-0.77638	7.07217	-0.81943	8.00319	-0.78356	9.00319	-0.79102	10.0032	-0.78223	11.0032	-0.76456	12.0032	-0.79243	13.0032	-0.79957	14.0032	-0.79436	15.0032	-0.8058	16.0032	-0.81567	17.0032	-0.79351	18.0032	-0.81402	19.0032	-0.81783
		0.00322	-0.77816	1.00322	-0.82211	2.00322	-0.80437	3.00322	-0.80593	4.00322	-0.78537	5.00322	-0.77291	6.00322	-0.77634	7.07219	-0.81839	8.00322	-0.78353	9.00322	-0.791	10.0032	-0.78256	11.0032	-0.76473	12.0032	-0.79251	13.0032	-0.79956	14.0032	-0.79467	15.0032	-0.80621	16.0032	-0.81566	17.0032	-0.79394	18.0032	-0.81407	19.0032	-0.81626
		0.00325	-0.77856	1.00325	-0.82209	2.00325	-0.80471	3.00325	-0.80592	4.00325	-0.78459	5.00325	-0.77313	6.00325	-0.77634	7.07222	-0.8179	8.00325	-0.78352	9.00325	-0.79103	10.0032	-0.7825	11.0032	-0.76507	12.0032	-0.79282	13.0032	-0.79967	14.0032	-0.79544	15.0032	-0.80653	16.0033	-0.81542	17.0033	-0.79714	18.0033	-0.8139	19.0033	-0.81484
		0.00328	-0.77884	1.00328	-0.82215	2.00328	-0.80475	3.00328	-0.80596	4.00328	-0.7848	5.00328	-0.77305	6.00328	-0.77634	7.07225	-0.81814	8.00328	-0.78346	9.00328	-0.79111	10.0033	-0.78243	11.0033	-0.76513	12.0033	-0.79303	13.0033	-0.79971	14.0033	-0.79571	15.0033	-0.80659	16.0033	-0.8147	17.0033	-0.80202	18.0033	-0.8138	19.0033	-0.81428
		0.00331	-0.77894	1.00331	-0.82237	2.00331	-0.80463	3.00331	-0.80604	4.00331	-0.78521	5.00331	-0.77318	6.00331	-0.77632	7.07228	-0.8185	8.00331	-0.78335	9.00331	-0.79114	10.0033	-0.78204	11.0033	-0.76511	12.0033	-0.79305	13.0033	-0.79972	14.0033	-0.79551	15.0033	-0.80651	16.0033	-0.81312	17.0033	-0.80466	18.0033	-0.81371	19.0033	-0.81388
		0.00333	-0.77893	1.00333	-0.8227	2.00333	-0.80426	3.00333	-0.80608	4.00333	-0.78611	5.00333	-0.77359	6.00333	-0.77607	7.07231	-0.819	8.00333	-0.78339	9.00333	-0.79098	10.0033	-0.78195	11.0033	-0.76503	12.0033	-0.79303	13.0033	-0.7997	14.0033	-0.79532	15.0033	-0.80646	16.0033	-0.81159	17.0033	-0.80545	18.0033	-0.8138	19.0033	-0.81357
		0.00336	-0.77894	1.00336	-0.82313	2.00336	-0.80404	3.00336	-0.80616	4.00336	-0.78661	5.00336	-0.7744	6.00336	-0.77598	7.07233	-0.81915	8.00336	-0.78335	9.00336	-0.79094	10.0034	-0.78211	11.0034	-0.76494	12.0034	-0.793	13.0034	-0.79953	14.0034	-0.79517	15.0034	-0.80645	16.0034	-0.81073	17.0034	-0.80571	18.0034	-0.8138	19.0034	-0.81351
		0.00339	-0.77894	1.00339	-0.82327	2.00339	-0.80415	3.00339	-0.80594	4.00339	-0.78658	5.00339	-0.77513	6.00339	-0.77622	7.07236	-0.81912	8.00339	-0.78337	9.00339	-0.79102	10.0034	-0.78232	11.0034	-0.7648	12.0034	-0.793	13.0034	-0.79938	14.0034	-0.79505	15.0034	-0.80646	16.0034	-0.81025	17.0034	-0.80614	18.0034	-0.81372	19.0034	-0.81349
		0.00342	-0.77898	1.00342	-0.82306	2.00342	-0.80448	3.00342	-0.8059	4.00342	-0.7865	5.00342	-0.77588	6.00342	-0.77657	7.07239	-0.81903	8.00342	-0.78335	9.00342	-0.79114	10.0034	-0.78239	11.0034	-0.76484	12.0034	-0.79299	13.0034	-0.79934	14.0034	-0.79509	15.0034	-0.80652	16.0034	-0.80949	17.0034	-0.80667	18.0034	-0.81287	19.0034	-0.81303
		0.00344	-0.77925	1.00344	-0.8228	2.00344	-0.80508	3.00344	-0.80547	4.00344	-0.78596	5.00344	-0.77647	6.00344	-0.77656	7.07242	-0.81871	8.00344	-0.78323	9.00344	-0.79123	10.0034	-0.78238	11.0034	-0.7648	12.0034	-0.79294	13.0034	-0.79933	14.0034	-0.79525	15.0034	-0.80654	16.0034	-0.80911	17.0034	-0.80707	18.0034	-0.81201	19.0034	-0.81234
		0.00347	-0.77965	1.00347	-0.82288	2.00347	-0.80543	3.00347	-0.80524	4.00347	-0.78493	5.00347	-0.77643	6.00347	-0.77665	7.07244	-0.81845	8.00347	-0.78318	9.00347	-0.79143	10.0035	-0.78237	11.0035	-0.76459	12.0035	-0.79285	13.0035	-0.79931	14.0035	-0.79548	15.0035	-0.80642	16.0035	-0.80894	17.0035	-0.80786	18.0035	-0.81201	19.0035	-0.81242
		0.0035	-0.77991	1.0035	-0.82306	2.0035	-0.80541	3.0035	-0.80535	4.0035	-0.78406	5.0035	-0.77605	6.0035	-0.77647	7.07247	-0.8183	8.0035	-0.7838	9.0035	-0.79159	10.0035	-0.78227	11.0035	-0.76451	12.0035	-0.79285	13.0035	-0.79933	14.0035	-0.79543	15.0035	-0.80626	16.0035	-0.80888	17.0035	-0.80854	18.0035	-0.81196	19.0035	-0.81382
		0.00353	-0.78013	1.00353	-0.82346	2.00353	-0.80547	3.00353	-0.8056	4.00353	-0.78376	5.00353	-0.77591	6.00353	-0.77638	7.0725	-0.81822	8.00353	-0.78473	9.00353	-0.79152	10.0035	-0.78223	11.0035	-0.76463	12.0035	-0.79294	13.0035	-0.79933	14.0035	-0.79549	15.0035	-0.8062	16.0035	-0.80879	17.0035	-0.80854	18.0035	-0.81179	19.0035	-0.8179
		0.00356	-0.78017	1.00356	-0.82365	2.00356	-0.8054	3.00356	-0.80568	4.00356	-0.78384	5.00356	-0.77669	6.00356	-0.77544	7.07253	-0.818	8.00356	-0.78504	9.00356	-0.79147	10.0036	-0.78235	11.0036	-0.76483	12.0036	-0.79311	13.0036	-0.79934	14.0036	-0.79558	15.0036	-0.80598	16.0036	-0.80812	17.0036	-0.80838	18.0036	-0.81172	19.0036	-0.8215
		0.00358	-0.78025	1.00358	-0.8241	2.00358	-0.80551	3.00358	-0.80552	4.00358	-0.78421	5.00358	-0.77793	6.00358	-0.77525	7.07256	-0.81782	8.00358	-0.78504	9.00358	-0.79145	10.0036	-0.78257	11.0036	-0.76501	12.0036	-0.79325	13.0036	-0.79934	14.0036	-0.79584	15.0036	-0.80571	16.0036	-0.80668	17.0036	-0.8083	18.0036	-0.81187	19.0036	-0.8236
		0.00361	-0.7801	1.00361	-0.82413	2.00361	-0.80568	3.00361	-0.80549	4.00361	-0.78445	5.00361	-0.77861	6.00361	-0.77621	7.07258	-0.81729	8.00361	-0.78505	9.00361	-0.79174	10.0036	-0.78266	11.0036	-0.76507	12.0036	-0.79323	13.0036	-0.79949	14.0036	-0.79616	15.0036	-0.80559	16.0036	-0.80554	17.0036	-0.80838	18.0036	-0.81252	19.0036	-0.82527
		0.00364	-0.78012	1.00364	-0.82418	2.00364	-0.80577	3.00364	-0.80586	4.00364	-0.78457	5.00364	-0.77886	6.00364	-0.77763	7.07261	-0.81684	8.00364	-0.78505	9.00364	-0.79193	10.0036	-0.78263	11.0036	-0.76512	12.0036	-0.79317	13.0036	-0.79979	14.0036	-0.79627	15.0036	-0.80559	16.0036	-0.805	17.0036	-0.80849	18.0036	-0.81324	19.0036	-0.82567
		0.00367	-0.78007	1.00367	-0.82421	2.00367	-0.80586	3.00367	-0.80634	4.00367	-0.78522	5.00367	-0.77898	6.00367	-0.77832	7.07264	-0.81649	8.00367	-0.78496	9.00367	-0.792	10.0037	-0.78262	11.0037	-0.76535	12.0037	-0.79314	13.0037	-0.80009	14.0037	-0.79622	15.0037	-0.80578	16.0037	-0.80466	17.0037	-0.8089	18.0037	-0.81344	19.0037	-0.82559
		0.00369	-0.78007	1.00369	-0.82488	2.00369	-0.80626	3.00369	-0.80625	4.00369	-0.78612	5.00369	-0.77899	6.00369	-0.77846	7.07267	-0.81603	8.00369	-0.78493	9.00369	-0.79194	10.0037	-0.78263	11.0037	-0.76564	12.0037	-0.79319	13.0037	-0.80027	14.0037	-0.7962	15.0037	-0.80587	16.0037	-0.80411	17.0037	-0.80926	18.0037	-0.8134	19.0037	-0.82557
		0.00372	-0.78025	1.00372	-0.82554	2.00372	-0.80691	3.00372	-0.80606	4.00372	-0.78614	5.00372	-0.77853	6.00372	-0.77851	7.07269	-0.81527	8.00372	-0.78498	9.00372	-0.79203	10.0037	-0.78265	11.0037	-0.76559	12.0037	-0.79319	13.0037	-0.80024	14.0037	-0.79614	15.0037	-0.80585	16.0037	-0.80283	17.0037	-0.80923	18.0037	-0.81339	19.0037	-0.82554
		0.00375	-0.78031	1.00375	-0.82592	2.00375	-0.80719	3.00375	-0.80512	4.00375	-0.78625	5.00375	-0.77838	6.00375	-0.77849	7.07272	-0.81478	8.00375	-0.78499	9.00375	-0.79196	10.0038	-0.78266	11.0038	-0.76558	12.0038	-0.79321	13.0038	-0.8002	14.0038	-0.79591	15.0038	-0.80587	16.0038	-0.80157	17.0038	-0.80921	18.0038	-0.81329	19.0038	-0.82558
		0.00378	-0.78039	1.00378	-0.82605	2.00378	-0.80713	3.00378	-0.80497	4.00378	-0.7863	5.00378	-0.77912	6.00378	-0.77855	7.07275	-0.81496	8.00378	-0.78491	9.00378	-0.79189	10.0038	-0.78248	11.0038	-0.76556	12.0038	-0.79361	13.0038	-0.80011	14.0038	-0.79562	15.0038	-0.80587	16.0038	-0.801	17.0038	-0.80889	18.0038	-0.81287	19.0038	-0.82558
		0.00381	-0.78032	1.00381	-0.82671	2.00381	-0.80704	3.00381	-0.80575	4.00381	-0.78635	5.00381	-0.78024	6.00381	-0.77855	7.07278	-0.81486	8.00381	-0.78488	9.00381	-0.79179	10.0038	-0.78243	11.0038	-0.76564	12.0038	-0.79399	13.0038	-0.80012	14.0038	-0.7956	15.0038	-0.80545	16.0038	-0.80092	17.0038	-0.8081	18.0038	-0.81244	19.0038	-0.8256
		0.00383	-0.78032	1.00383	-0.82743	2.00383	-0.80678	3.00383	-0.80669	4.00383	-0.78652	5.00383	-0.7809	6.00383	-0.77858	7.07281	-0.8147	8.00383	-0.78503	9.00383	-0.79176	10.0038	-0.78255	11.0038	-0.76601	12.0038	-0.79384	13.0038	-0.80017	14.0038	-0.79568	15.0038	-0.80481	16.0038	-0.801	17.0038	-0.80788	18.0038	-0.81238	19.0038	-0.82572
		0.00386	-0.78024	1.00386	-0.82794	2.00386	-0.80678	3.00386	-0.80679	4.00386	-0.78649	5.00386	-0.7814	6.00386	-0.77858	7.07283	-0.81457	8.00386	-0.78524	9.00386	-0.79153	10.0039	-0.78258	11.0039	-0.76642	12.0039	-0.79365	13.0039	-0.80024	14.0039	-0.79578	15.0039	-0.8044	16.0039	-0.80143	17.0039	-0.80815	18.0039	-0.81242	19.0039	-0.82577
		0.00389	-0.78026	1.00389	-0.82797	2.00389	-0.80687	3.00389	-0.80666	4.00389	-0.78653	5.00389	-0.78213	6.00389	-0.77871	7.07286	-0.81451	8.00389	-0.78523	9.00389	-0.7911	10.0039	-0.78267	11.0039	-0.7667	12.0039	-0.79357	13.0039	-0.80022	14.0039	-0.79577	15.0039	-0.80403	16.0039	-0.80154	17.0039	-0.8083	18.0039	-0.81241	19.0039	-0.8257
		0.00392	-0.78024	1.00392	-0.82785	2.00392	-0.80708	3.00392	-0.80666	4.00392	-0.78653	5.00392	-0.7829	6.00392	-0.77894	7.07289	-0.81407	8.00392	-0.78508	9.00392	-0.79092	10.0039	-0.78269	11.0039	-0.76674	12.0039	-0.7937	13.0039	-0.80014	14.0039	-0.79582	15.0039	-0.8039	16.0039	-0.80128	17.0039	-0.80847	18.0039	-0.81263	19.0039	-0.82561
		0.00394	-0.78029	1.00394	-0.82719	2.00394	-0.8071	3.00394	-0.80671	4.00394	-0.78641	5.00394	-0.7834	6.00394	-0.77894	7.07292	-0.81331	8.00394	-0.78489	9.00394	-0.79091	10.0039	-0.78275	11.0039	-0.76677	12.0039	-0.79371	13.0039	-0.80006	14.0039	-0.7959	15.0039	-0.8033	16.0039	-0.80072	17.0039	-0.80836	18.0039	-0.8127	19.0039	-0.82542
		0.00397	-0.78034	1.00397	-0.82618	2.00397	-0.80717	3.00397	-0.80673	4.00397	-0.78643	5.00397	-0.78409	6.00397	-0.77887	7.07294	-0.81325	8.00397	-0.78476	9.00397	-0.79092	10.004	-0.78277	11.004	-0.76662	12.004	-0.79376	13.004	-0.8	14.004	-0.79682	15.004	-0.80258	16.004	-0.8006	17.004	-0.80823	18.004	-0.81279	19.004	-0.82532
		0.004	-0.78085	1.004	-0.82528	2.004	-0.80745	3.004	-0.80652	4.004	-0.7864	5.004	-0.78437	6.004	-0.77858	7.07297	-0.81324	8.004	-0.78483	9.004	-0.79104	10.004	-0.78281	11.004	-0.76629	12.004	-0.79368	13.004	-0.80005	14.004	-0.79823	15.004	-0.8021	16.004	-0.8008	17.004	-0.80742	18.004	-0.81251	19.004	-0.82501
		0.00403	-0.78214	1.00403	-0.8247	2.00403	-0.80825	3.00403	-0.80646	4.00403	-0.78688	5.00403	-0.78446	6.00403	-0.77853	7.073	-0.81322	8.00403	-0.78475	9.00403	-0.7914	10.004	-0.78283	11.004	-0.76623	12.004	-0.79371	13.004	-0.80014	14.004	-0.79905	15.004	-0.80176	16.004	-0.80193	17.004	-0.8063	18.004	-0.81212	19.004	-0.82457
		0.00406	-0.78286	1.00406	-0.82481	2.00406	-0.80888	3.00406	-0.80648	4.00406	-0.78717	5.00406	-0.7851	6.00406	-0.7787	7.07303	-0.81251	8.00406	-0.78482	9.00406	-0.7916	10.0041	-0.78281	11.0041	-0.76633	12.0041	-0.7936	13.0041	-0.80029	14.0041	-0.79921	15.0041	-0.8013	16.0041	-0.80498	17.0041	-0.80579	18.0041	-0.81191	19.0041	-0.82414
		0.00408	-0.78257	1.00408	-0.82571	2.00408	-0.80898	3.00408	-0.80647	4.00408	-0.78696	5.00408	-0.7862	6.00408	-0.77874	7.07306	-0.81147	8.00408	-0.78523	9.00408	-0.79167	10.0041	-0.78281	11.0041	-0.76658	12.0041	-0.79358	13.0041	-0.80034	14.0041	-0.79912	15.0041	-0.80111	16.0041	-0.80973	17.0041	-0.80562	18.0041	-0.81184	19.0041	-0.82371
		0.00411	-0.7822	1.00411	-0.82605	2.00411	-0.80902	3.00411	-0.80647	4.00411	-0.78686	5.00411	-0.78661	6.00411	-0.77858	7.07308	-0.81145	8.00411	-0.78568	9.00411	-0.79175	10.0041	-0.78305	11.0041	-0.76662	12.0041	-0.79354	13.0041	-0.80049	14.0041	-0.79914	15.0041	-0.80085	16.0041	-0.81492	17.0041	-0.80555	18.0041	-0.81142	19.0041	-0.82339
		0.00414	-0.78196	1.00414	-0.82564	2.00414	-0.80897	3.00414	-0.80667	4.00414	-0.78654	5.00414	-0.78675	6.00414	-0.77745	7.07311	-0.81168	8.00414	-0.78554	9.00414	-0.79192	10.0041	-0.7833	11.0041	-0.76655	12.0041	-0.7936	13.0041	-0.80058	14.0041	-0.79932	15.0041	-0.80062	16.0041	-0.81819	17.0041	-0.80513	18.0041	-0.81054	19.0041	-0.82288
		0.00417	-0.78216	1.00417	-0.82562	2.00417	-0.80905	3.00417	-0.80673	4.00417	-0.7858	5.00417	-0.787	6.00417	-0.77714	7.07314	-0.81233	8.00417	-0.78564	9.00417	-0.79211	10.0042	-0.78328	11.0042	-0.76652	12.0042	-0.79371	13.0042	-0.80061	14.0042	-0.79964	15.0042	-0.80017	16.0042	-0.81898	17.0042	-0.80448	18.0042	-0.80915	19.0042	-0.82276
		0.00419	-0.78244	1.00419	-0.82602	2.00419	-0.80907	3.00419	-0.80636	4.00419	-0.78503	5.00419	-0.78713	6.00419	-0.77768	7.07317	-0.81293	8.00419	-0.78547	9.00419	-0.79221	10.0042	-0.7833	11.0042	-0.76655	12.0042	-0.79393	13.0042	-0.8006	14.0042	-0.79975	15.0042	-0.79986	16.0042	-0.81921	17.0042	-0.80391	18.0042	-0.80749	19.0042	-0.82272
		0.00422	-0.78302	1.00422	-0.82615	2.00422	-0.80924	3.00422	-0.80626	4.00422	-0.78462	5.00422	-0.78726	6.00422	-0.77839	7.07319	-0.81302	8.00422	-0.78553	9.00422	-0.79227	10.0042	-0.78329	11.0042	-0.76655	12.0042	-0.79411	13.0042	-0.80061	14.0042	-0.80022	15.0042	-0.79922	16.0042	-0.81908	17.0042	-0.80328	18.0042	-0.80631	19.0042	-0.82268
		0.00425	-0.78368	1.00425	-0.82579	2.00425	-0.80962	3.00425	-0.80682	4.00425	-0.7847	5.00425	-0.78765	6.00425	-0.77887	7.07322	-0.81293	8.00425	-0.78549	9.00425	-0.79226	10.0043	-0.78329	11.0043	-0.76658	12.0043	-0.7942	13.0043	-0.80062	14.0043	-0.8006	15.0043	-0.79838	16.0042	-0.81909	17.0042	-0.8032	18.0042	-0.80573	19.0042	-0.8224
		0.00428	-0.78411	1.00428	-0.82537	2.00428	-0.81003	3.00428	-0.80711	4.00428	-0.78536	5.00428	-0.78782	6.00428	-0.77936	7.07325	-0.81254	8.00428	-0.7855	9.00428	-0.79221	10.0043	-0.78329	11.0043	-0.7666	12.0043	-0.79396	13.0043	-0.80068	14.0043	-0.80055	15.0043	-0.79808	16.0043	-0.81905	17.0043	-0.80475	18.0043	-0.80529	19.0043	-0.82235
		0.00431	-0.78407	1.00431	-0.82512	2.00431	-0.81032	3.00431	-0.80687	4.00431	-0.78561	5.00431	-0.78762	6.00431	-0.77974	7.07328	-0.81196	8.00431	-0.78553	9.00431	-0.79226	10.0043	-0.78324	11.0043	-0.76661	12.0043	-0.79391	13.0043	-0.80079	14.0043	-0.80059	15.0043	-0.79771	16.0043	-0.8191	17.0043	-0.80704	18.0043	-0.80436	19.0043	-0.82217
		0.00433	-0.7842	1.00433	-0.82509	2.00433	-0.8104	3.00433	-0.80666	4.00433	-0.785	5.00433	-0.78761	6.00433	-0.77971	7.07331	-0.81142	8.00433	-0.78555	9.00433	-0.79258	10.0043	-0.78322	11.0043	-0.76663	12.0043	-0.79411	13.0043	-0.80078	14.0043	-0.80064	15.0043	-0.79697	16.0043	-0.81916	17.0043	-0.80831	18.0043	-0.80313	19.0043	-0.82215
		0.00436	-0.784	1.00436	-0.8253	2.00436	-0.81054	3.00436	-0.80653	4.00436	-0.78394	5.00436	-0.78845	6.00436	-0.7797	7.07333	-0.81127	8.00436	-0.78566	9.00436	-0.79308	10.0044	-0.78295	11.0044	-0.76674	12.0044	-0.79453	13.0044	-0.80082	14.0044	-0.80083	15.0044	-0.79616	16.0044	-0.81916	17.0044	-0.80852	18.0044	-0.80196	19.0044	-0.82207
		0.00439	-0.78428	1.00439	-0.82585	2.00439	-0.81062	3.00439	-0.80657	4.00439	-0.78391	5.00439	-0.78996	6.00439	-0.77959	7.07336	-0.81097	8.00439	-0.78567	9.00439	-0.79338	10.0044	-0.78282	11.0044	-0.76678	12.0044	-0.79499	13.0044	-0.80079	14.0044	-0.80085	15.0044	-0.79556	16.0044	-0.81897	17.0044	-0.80845	18.0044	-0.80124	19.0044	-0.82211
		0.00442	-0.78442	1.00442	-0.82613	2.00442	-0.81141	3.00442	-0.80667	4.00442	-0.78474	5.00442	-0.78993	6.00442	-0.77951	7.07339	-0.81078	8.00442	-0.78549	9.00442	-0.79332	10.0044	-0.78292	11.0044	-0.76688	12.0044	-0.79498	13.0044	-0.80064	14.0044	-0.80075	15.0044	-0.79462	16.0044	-0.81864	17.0044	-0.8084	18.0044	-0.80078	19.0044	-0.82213
		0.00444	-0.78472	1.00444	-0.82627	2.00444	-0.81284	3.00444	-0.80691	4.00444	-0.78605	5.00444	-0.78951	6.00444	-0.77956	7.07342	-0.81074	8.00444	-0.78543	9.00444	-0.79329	10.0044	-0.78327	11.0044	-0.76693	12.0044	-0.79474	13.0044	-0.80055	14.0044	-0.80063	15.0044	-0.79341	16.0044	-0.81838	17.0044	-0.80836	18.0044	-0.80026	19.0044	-0.82213
		0.00447	-0.78463	1.00447	-0.82612	2.00447	-0.8138	3.00447	-0.80708	4.00447	-0.78676	5.00447	-0.78936	6.00447	-0.77965	7.07344	-0.81093	8.00447	-0.78567	9.00447	-0.79314	10.0045	-0.78337	11.0045	-0.76709	12.0045	-0.79438	13.0045	-0.80063	14.0045	-0.80065	15.0045	-0.79268	16.0045	-0.81839	17.0045	-0.80789	18.0045	-0.80027	19.0045	-0.82201
		0.0045	-0.78439	1.0045	-0.82612	2.0045	-0.81445	3.0045	-0.80721	4.0045	-0.78736	5.0045	-0.79076	6.0045	-0.77982	7.07347	-0.81109	8.0045	-0.78586	9.0045	-0.79289	10.0045	-0.78319	11.0045	-0.76716	12.0045	-0.79436	13.0045	-0.80068	14.0045	-0.80099	15.0045	-0.79215	16.0045	-0.81876	17.0045	-0.80762	18.0045	-0.80106	19.0045	-0.82134
		0.00453	-0.78428	1.00453	-0.82676	2.00453	-0.81502	3.00453	-0.80723	4.00453	-0.78743	5.00453	-0.79326	6.00453	-0.7801	7.0735	-0.81114	8.00453	-0.78592	9.00453	-0.79263	10.0045	-0.78309	11.0045	-0.76714	12.0045	-0.79443	13.0045	-0.80071	14.0045	-0.80139	15.0045	-0.79125	16.0045	-0.81907	17.0045	-0.8078	18.0045	-0.80522	19.0045	-0.8206
		0.00456	-0.78442	1.00456	-0.82759	2.00456	-0.8153	3.00456	-0.80662	4.00456	-0.7872	5.00456	-0.79517	6.00456	-0.78019	7.07353	-0.81109	8.00456	-0.78587	9.00456	-0.79244	10.0046	-0.78314	11.0046	-0.76709	12.0046	-0.79445	13.0046	-0.80081	14.0046	-0.80154	15.0046	-0.79007	16.0046	-0.81903	17.0046	-0.80968	18.0046	-0.8117	19.0046	-0.82001
		0.00458	-0.78454	1.00458	-0.82775	2.00458	-0.81554	3.00458	-0.80573	4.00458	-0.78673	5.00458	-0.79639	6.00458	-0.77945	7.07356	-0.81108	8.00458	-0.78593	9.00458	-0.79245	10.0046	-0.78319	11.0046	-0.767	12.0046	-0.79437	13.0046	-0.80084	14.0046	-0.80147	15.0046	-0.78937	16.0046	-0.81901	17.0046	-0.81202	18.0046	-0.81598	19.0046	-0.81941
		0.00461	-0.78458	1.00461	-0.82781	2.00461	-0.81574	3.00461	-0.80584	4.00461	-0.7867	5.00461	-0.79723	6.00461	-0.77917	7.07358	-0.811	8.00461	-0.78594	9.00461	-0.79246	10.0046	-0.7836	11.0046	-0.76701	12.0046	-0.79434	13.0046	-0.80105	14.0046	-0.80159	15.0046	-0.78899	16.0046	-0.81896	17.0046	-0.81285	18.0046	-0.8177	19.0046	-0.81921
		0.00464	-0.78459	1.00464	-0.82798	2.00464	-0.81591	3.00464	-0.80626	4.00464	-0.78685	5.00464	-0.79779	6.00464	-0.77954	7.07361	-0.81087	8.00464	-0.78598	9.00464	-0.7926	10.0046	-0.78408	11.0046	-0.76712	12.0046	-0.7943	13.0046	-0.80111	14.0046	-0.80169	15.0046	-0.78843	16.0046	-0.81894	17.0046	-0.81278	18.0046	-0.81828	19.0046	-0.81899
		0.00467	-0.78426	1.00467	-0.82829	2.00467	-0.81585	3.00467	-0.80692	4.00467	-0.78705	5.00467	-0.79883	6.00467	-0.77966	7.07364	-0.81054	8.00467	-0.78597	9.00467	-0.79291	10.0047	-0.78413	11.0047	-0.76726	12.0047	-0.79412	13.0047	-0.80103	14.0047	-0.80176	15.0047	-0.78693	16.0047	-0.81892	17.0047	-0.8127	18.0047	-0.819	19.0047	-0.81874
		0.00469	-0.78415	1.00469	-0.82888	2.00469	-0.81577	3.00469	-0.80713	4.00469	-0.78701	5.00469	-0.80004	6.00469	-0.77954	7.07367	-0.81001	8.00469	-0.78591	9.00469	-0.79311	10.0047	-0.78407	11.0047	-0.76723	12.0047	-0.79405	13.0047	-0.80102	14.0047	-0.80154	15.0047	-0.78578	16.0047	-0.8189	17.0047	-0.81207	18.0047	-0.81938	19.0047	-0.81865
		0.00472	-0.78448	1.00472	-0.829	2.00472	-0.8155	3.00472	-0.80719	4.00472	-0.78685	5.00472	-0.80082	6.00472	-0.77954	7.07369	-0.80954	8.00472	-0.78554	9.00472	-0.79306	10.0047	-0.78394	11.0047	-0.76714	12.0047	-0.79416	13.0047	-0.80105	14.0047	-0.80146	15.0047	-0.7856	16.0047	-0.81856	17.0047	-0.81116	18.0047	-0.8195	19.0047	-0.81822
		0.00475	-0.78501	1.00475	-0.82883	2.00475	-0.81549	3.00475	-0.80717	4.00475	-0.78678	5.00475	-0.80207	6.00475	-0.77965	7.07372	-0.80939	8.00475	-0.78509	9.00475	-0.79287	10.0047	-0.78387	11.0047	-0.76691	12.0047	-0.79431	13.0047	-0.8011	14.0047	-0.80155	15.0047	-0.78573	16.0048	-0.8182	17.0048	-0.81059	18.0048	-0.8196	19.0048	-0.81744
		0.00478	-0.78505	1.00478	-0.82882	2.00478	-0.81584	3.00478	-0.80674	4.00478	-0.78673	5.00478	-0.80315	6.00478	-0.77999	7.07375	-0.80923	8.00478	-0.78506	9.00478	-0.79269	10.0048	-0.78389	11.0048	-0.76674	12.0048	-0.79444	13.0048	-0.8011	14.0048	-0.80205	15.0048	-0.78628	16.0048	-0.81824	17.0048	-0.81032	18.0048	-0.81998	19.0048	-0.81673
		0.00481	-0.78488	1.00481	-0.82895	2.00481	-0.81595	3.00481	-0.80639	4.00481	-0.78668	5.00481	-0.80381	6.00481	-0.78054	7.07378	-0.80916	8.00481	-0.78516	9.00481	-0.7927	10.0048	-0.78387	11.0048	-0.76665	12.0048	-0.79456	13.0048	-0.80102	14.0048	-0.8024	15.0048	-0.78726	16.0048	-0.81818	17.0048	-0.81011	18.0048	-0.82	19.0048	-0.81602
		0.00483	-0.78484	1.00483	-0.82913	2.00483	-0.81574	3.00483	-0.80657	4.00483	-0.78647	5.00483	-0.80422	6.00483	-0.78071	7.07381	-0.80917	8.00483	-0.78551	9.00483	-0.79268	10.0048	-0.78373	11.0048	-0.76674	12.0048	-0.79464	13.0048	-0.80099	14.0048	-0.80222	15.0048	-0.78831	16.0048	-0.81778	17.0048	-0.80951	18.0048	-0.81983	19.0048	-0.81524
		0.00486	-0.78534	1.00486	-0.82911	2.00486	-0.8157	3.00486	-0.80666	4.00486	-0.78644	5.00486	-0.80433	6.00486	-0.78078	7.07383	-0.80945	8.00486	-0.78581	9.00486	-0.79267	10.0049	-0.78358	11.0049	-0.76734	12.0049	-0.79461	13.0049	-0.8011	14.0049	-0.80171	15.0049	-0.79037	16.0049	-0.81706	17.0049	-0.80882	18.0049	-0.81978	19.0049	-0.81508
		0.00489	-0.7856	1.00489	-0.82915	2.00489	-0.81629	3.00489	-0.80724	4.00489	-0.7868	5.00489	-0.80451	6.00489	-0.78027	7.07386	-0.80993	8.00489	-0.78589	9.00489	-0.79277	10.0049	-0.78362	11.0049	-0.76808	12.0049	-0.79446	13.0049	-0.80139	14.0049	-0.80106	15.0049	-0.79485	16.0049	-0.81648	17.0049	-0.8083	18.0049	-0.8199	19.0049	-0.81506
		0.00492	-0.78558	1.00492	-0.82916	2.00492	-0.81731	3.00492	-0.80774	4.00492	-0.78758	5.00492	-0.80458	6.00492	-0.78013	7.07389	-0.80996	8.00492	-0.78592	9.00492	-0.79298	10.0049	-0.78363	11.0049	-0.76833	12.0049	-0.7942	13.0049	-0.80157	14.0049	-0.80073	15.0049	-0.80105	16.0049	-0.81619	17.0049	-0.80741	18.0049	-0.81992	19.0049	-0.81507
		0.00494	-0.78544	1.00494	-0.82917	2.00494	-0.81811	3.00494	-0.80794	4.00494	-0.78772	5.00494	-0.8058	6.00494	-0.7808	7.07392	-0.80984	8.00494	-0.786	9.00494	-0.79298	10.0049	-0.78372	11.0049	-0.76849	12.0049	-0.79422	13.0049	-0.80152	14.0049	-0.80057	15.0049	-0.80542	16.0049	-0.81602	17.0049	-0.80675	18.0049	-0.81984	19.0049	-0.81539
		0.00497	-0.78539	1.00497	-0.82918	2.00497	-0.81863	3.00497	-0.80781	4.00497	-0.78747	5.00497	-0.80786	6.00497	-0.78097	7.07394	-0.80962	8.00497	-0.78611	9.00497	-0.79292	10.005	-0.78393	11.005	-0.7685	12.005	-0.79445	13.005	-0.80154	14.005	-0.8003	15.005	-0.80666	16.005	-0.81532	17.005	-0.80672	18.005	-0.81972	19.005	-0.81567
		0.005	-0.78532	1.005	-0.82917	2.005	-0.81886	3.005	-0.80773	4.005	-0.78713	5.005	-0.80954	6.005	-0.78074	7.07397	-0.80949	8.005	-0.78611	9.005	-0.79283	10.005	-0.78427	11.005	-0.76839	12.005	-0.79481	13.005	-0.8015	14.005	-0.80035	15.005	-0.8064	16.005	-0.8139	17.005	-0.80676	18.005	-0.81958	19.005	-0.81615
		0.00503	-0.78562	1.00503	-0.82938	2.00503	-0.81905	3.00503	-0.8076	4.00503	-0.78713	5.00503	-0.81052	6.00503	-0.78072	7.074	-0.80945	8.00503	-0.78602	9.00503	-0.79278	10.005	-0.78433	11.005	-0.76807	12.005	-0.79492	13.005	-0.80141	14.005	-0.80017	15.005	-0.80658	16.005	-0.81301	17.005	-0.80816	18.005	-0.81938	19.005	-0.81614
		0.00506	-0.78586	1.00506	-0.82945	2.00506	-0.81972	3.00506	-0.80752	4.00506	-0.78725	5.00506	-0.8118	6.00506	-0.78134	7.07403	-0.80926	8.00506	-0.78565	9.00506	-0.79277	10.0051	-0.78427	11.0051	-0.76803	12.0051	-0.79492	13.0051	-0.80118	14.0051	-0.79997	15.0051	-0.80655	16.0051	-0.81246	17.0051	-0.81057	18.0051	-0.81914	19.0051	-0.81609
		0.00508	-0.78577	1.00508	-0.82954	2.00508	-0.82047	3.00508	-0.80749	4.00508	-0.78729	5.00508	-0.81372	6.00508	-0.78219	7.07406	-0.80883	8.00508	-0.78558	9.00508	-0.79275	10.0051	-0.78406	11.0051	-0.76823	12.0051	-0.79481	13.0051	-0.80093	14.0051	-0.79949	15.0051	-0.80685	16.0051	-0.81228	17.0051	-0.81135	18.0051	-0.81873	19.0051	-0.81577
		0.00511	-0.7857	1.00511	-0.82903	2.00511	-0.82091	3.00511	-0.80746	4.00511	-0.7862	5.00511	-0.81485	6.00511	-0.78249	7.07408	-0.80824	8.00511	-0.78611	9.00511	-0.79268	10.0051	-0.78373	11.0051	-0.76846	12.0051	-0.79458	13.0051	-0.80094	14.0051	-0.79952	15.0051	-0.80718	16.0051	-0.81155	17.0051	-0.81093	18.0051	-0.81731	19.0051	-0.81528
		0.00514	-0.78566	1.00514	-0.82773	2.00514	-0.82109	3.00514	-0.80744	4.00514	-0.78503	5.00514	-0.81505	6.00514	-0.7827	7.07411	-0.80776	8.00514	-0.78677	9.00514	-0.79265	10.0051	-0.78375	11.0051	-0.76843	12.0051	-0.79441	13.0051	-0.80092	14.0051	-0.79948	15.0051	-0.80745	16.0051	-0.8106	17.0051	-0.81105	18.0051	-0.81487	19.0051	-0.8146
		0.00517	-0.78603	1.00517	-0.82652	2.00517	-0.82099	3.00517	-0.80718	4.00517	-0.78515	5.00517	-0.81528	6.00517	-0.78292	7.07414	-0.80653	8.00517	-0.78667	9.00517	-0.79289	10.0052	-0.78368	11.0052	-0.76832	12.0052	-0.79443	13.0052	-0.80092	14.0052	-0.79948	15.0052	-0.80768	16.0052	-0.80951	17.0052	-0.81124	18.0052	-0.81267	19.0052	-0.81391
		0.00519	-0.78614	1.00519	-0.82633	2.00519	-0.82102	3.00519	-0.80641	4.00519	-0.78525	5.00519	-0.81508	6.00519	-0.78293	7.07417	-0.80647	8.00519	-0.78654	9.00519	-0.79303	10.0052	-0.78389	11.0052	-0.76816	12.0052	-0.79449	13.0052	-0.80073	14.0052	-0.79921	15.0052	-0.80785	16.0052	-0.80832	17.0052	-0.81397	18.0052	-0.81066	19.0052	-0.81369
		0.00522	-0.78579	1.00522	-0.82635	2.00522	-0.8211	3.00522	-0.80589	4.00522	-0.78597	5.00522	-0.81586	6.00522	-0.78274	7.07419	-0.80703	8.00522	-0.78625	9.00522	-0.79297	10.0052	-0.78373	11.0052	-0.76806	12.0052	-0.7947	13.0052	-0.80068	14.0052	-0.79843	15.0052	-0.80778	16.0052	-0.80759	17.0052	-0.81774	18.0052	-0.80872	19.0052	-0.81335
		0.00525	-0.78519	1.00525	-0.82637	2.00525	-0.82121	3.00525	-0.80606	4.00525	-0.78705	5.00525	-0.81613	6.00525	-0.78262	7.07422	-0.80764	8.00525	-0.78605	9.00525	-0.79299	10.0053	-0.78375	11.0053	-0.76798	12.0053	-0.79523	13.0053	-0.80092	14.0053	-0.79759	15.0053	-0.80775	16.0053	-0.80738	17.0053	-0.81938	18.0053	-0.8077	19.0053	-0.81293
		0.00528	-0.78473	1.00528	-0.82635	2.00528	-0.82119	3.00528	-0.80634	4.00528	-0.78738	5.00528	-0.81801	6.00528	-0.78271	7.07425	-0.80784	8.00528	-0.78598	9.00528	-0.79298	10.0053	-0.78354	11.0053	-0.76795	12.0053	-0.79556	13.0053	-0.8011	14.0053	-0.79709	15.0053	-0.80761	16.0053	-0.80722	17.0053	-0.81968	18.0053	-0.80742	19.0053	-0.81268
		0.00531	-0.78354	1.00531	-0.82597	2.00531	-0.8207	3.00531	-0.80687	4.00531	-0.78728	5.00531	-0.82008	6.00531	-0.78271	7.07428	-0.80788	8.00531	-0.78578	9.00531	-0.793	10.0053	-0.78327	11.0053	-0.76803	12.0053	-0.79543	13.0053	-0.80101	14.0053	-0.79663	15.0053	-0.8074	16.0053	-0.80717	17.0053	-0.81978	18.0053	-0.80732	19.0053	-0.81273
		0.00533	-0.78282	1.00533	-0.82539	2.00533	-0.82015	3.00533	-0.80694	4.00533	-0.78735	5.00533	-0.8213	6.00533	-0.78272	7.07431	-0.80791	8.00533	-0.78576	9.00533	-0.79293	10.0053	-0.78327	11.0053	-0.76833	12.0053	-0.79528	13.0053	-0.801	14.0053	-0.79594	15.0053	-0.80733	16.0053	-0.8066	17.0053	-0.82012	18.0053	-0.80732	19.0053	-0.81339
		0.00536	-0.78328	1.00536	-0.82501	2.00536	-0.81997	3.00536	-0.80685	4.00536	-0.78739	5.00536	-0.82183	6.00536	-0.7827	7.07433	-0.80785	8.00536	-0.78594	9.00536	-0.79294	10.0054	-0.78355	11.0054	-0.76846	12.0054	-0.79509	13.0054	-0.80099	14.0054	-0.79552	15.0054	-0.80713	16.0054	-0.80586	17.0054	-0.82053	18.0054	-0.80795	19.0054	-0.81751
		0.00539	-0.78407	1.00539	-0.82488	2.00539	-0.82006	3.00539	-0.80683	4.00539	-0.78739	5.00539	-0.8226	6.00539	-0.78262	7.07436	-0.80754	8.00539	-0.78622	9.00539	-0.79286	10.0054	-0.78404	11.0054	-0.76843	12.0054	-0.79507	13.0054	-0.80101	14.0054	-0.79538	15.0054	-0.80713	16.0054	-0.80542	17.0054	-0.82043	18.0054	-0.80932	19.0054	-0.82354
		0.00542	-0.78438	1.00542	-0.8243	2.00542	-0.82009	3.00542	-0.80685	4.00542	-0.7874	5.00542	-0.82351	6.00542	-0.78246	7.07439	-0.80719	8.00542	-0.78644	9.00542	-0.79283	10.0054	-0.78418	11.0054	-0.76846	12.0054	-0.79509	13.0054	-0.80114	14.0054	-0.79407	15.0054	-0.80733	16.0054	-0.80546	17.0054	-0.82051	18.0054	-0.81013	19.0054	-0.827
		0.00544	-0.78416	1.00544	-0.82328	2.00544	-0.82042	3.00544	-0.80702	4.00544	-0.78747	5.00544	-0.82412	6.00544	-0.78243	7.07442	-0.80716	8.00544	-0.78658	9.00544	-0.79279	10.0054	-0.78409	11.0054	-0.76848	12.0054	-0.79505	13.0054	-0.80121	14.0054	-0.79134	15.0054	-0.80742	16.0054	-0.80532	17.0054	-0.82087	18.0054	-0.81031	19.0054	-0.82796
		0.00547	-0.78419	1.00547	-0.82224	2.00547	-0.82079	3.00547	-0.80707	4.00547	-0.78781	5.00547	-0.82433	6.00547	-0.78242	7.07444	-0.80721	8.00547	-0.78669	9.00547	-0.79281	10.0055	-0.784	11.0055	-0.76852	12.0055	-0.79505	13.0055	-0.80137	14.0055	-0.79129	15.0055	-0.80731	16.0055	-0.80514	17.0055	-0.82101	18.0055	-0.81023	19.0055	-0.82829
		0.0055	-0.78424	1.0055	-0.82145	2.0055	-0.82159	3.0055	-0.8067	4.0055	-0.78787	5.0055	-0.8244	6.0055	-0.78245	7.07447	-0.80721	8.0055	-0.78663	9.0055	-0.7932	10.0055	-0.78383	11.0055	-0.76879	12.0055	-0.79484	13.0055	-0.80143	14.0055	-0.79252	15.0055	-0.80686	16.0055	-0.80474	17.0055	-0.82056	18.0055	-0.81013	19.0055	-0.82842
		0.00553	-0.78426	1.00553	-0.82108	2.00553	-0.82338	3.00553	-0.80612	4.00553	-0.78719	5.00553	-0.82449	6.00553	-0.78262	7.0745	-0.80726	8.00553	-0.78651	9.00553	-0.7944	10.0055	-0.78389	11.0055	-0.76914	12.0055	-0.79479	13.0055	-0.80172	14.0055	-0.79426	15.0055	-0.8063	16.0055	-0.80484	17.0055	-0.82037	18.0055	-0.8096	19.0055	-0.8286
		0.00556	-0.78377	1.00556	-0.82101	2.00556	-0.8243	3.00556	-0.80615	4.00556	-0.78645	5.00556	-0.82479	6.00556	-0.78323	7.07453	-0.80713	8.00556	-0.78636	9.00556	-0.79608	10.0056	-0.7841	11.0056	-0.76923	12.0056	-0.79473	13.0056	-0.8018	14.0056	-0.79484	15.0056	-0.80608	16.0056	-0.80496	17.0056	-0.82056	18.0056	-0.80874	19.0056	-0.82853
		0.00558	-0.78299	1.00558	-0.82105	2.00558	-0.82387	3.00558	-0.80652	4.00558	-0.78663	5.00558	-0.82509	6.00558	-0.78387	7.07456	-0.8071	8.00558	-0.78637	9.00558	-0.79707	10.0056	-0.78438	11.0056	-0.76921	12.0056	-0.79482	13.0056	-0.80156	14.0056	-0.79504	15.0056	-0.806	16.0056	-0.80568	17.0056	-0.82069	18.0056	-0.80831	19.0056	-0.82857
		0.00561	-0.78244	1.00561	-0.82104	2.00561	-0.82363	3.00561	-0.80746	4.00561	-0.78663	5.00561	-0.82541	6.00561	-0.7844	7.07458	-0.80694	8.00561	-0.78641	9.00561	-0.79704	10.0056	-0.78437	11.0056	-0.76889	12.0056	-0.79484	13.0056	-0.80129	14.0056	-0.79521	15.0056	-0.80582	16.0056	-0.80595	17.0056	-0.82067	18.0056	-0.80849	19.0056	-0.82863
		0.00564	-0.78239	1.00564	-0.82034	2.00564	-0.82326	3.00564	-0.80823	4.00564	-0.78668	5.00564	-0.82579	6.00564	-0.78488	7.07461	-0.80681	8.00564	-0.78658	9.00564	-0.79698	10.0056	-0.78435	11.0056	-0.76834	12.0056	-0.79523	13.0056	-0.80117	14.0056	-0.79567	15.0056	-0.80525	16.0056	-0.8057	17.0056	-0.82056	18.0056	-0.80855	19.0056	-0.82881
		0.00567	-0.78238	1.00567	-0.82008	2.00567	-0.82319	3.00567	-0.80821	4.00567	-0.78652	5.00567	-0.82591	6.00567	-0.78486	7.07464	-0.80632	8.00567	-0.78664	9.00567	-0.79684	10.0057	-0.7843	11.0057	-0.76831	12.0057	-0.79547	13.0057	-0.80118	14.0057	-0.79582	15.0057	-0.80456	16.0057	-0.8057	17.0057	-0.82049	18.0057	-0.80907	19.0057	-0.82889
		0.00569	-0.78254	1.00569	-0.82046	2.00569	-0.82323	3.00569	-0.80809	4.00569	-0.78648	5.00569	-0.82636	6.00569	-0.78476	7.07467	-0.80581	8.00569	-0.78657	9.00569	-0.79679	10.0057	-0.78431	11.0057	-0.76832	12.0057	-0.79534	13.0057	-0.80152	14.0057	-0.79571	15.0057	-0.80437	16.0057	-0.80568	17.0057	-0.82055	18.0057	-0.80972	19.0057	-0.82884
		0.00572	-0.78289	1.00572	-0.82155	2.00572	-0.82321	3.00572	-0.80765	4.00572	-0.78641	5.00572	-0.82713	6.00572	-0.78472	7.07469	-0.80556	8.00572	-0.78649	9.00572	-0.79678	10.0057	-0.78453	11.0057	-0.76831	12.0057	-0.79529	13.0057	-0.80199	14.0057	-0.79564	15.0057	-0.80446	16.0057	-0.80568	17.0057	-0.82069	18.0057	-0.81021	19.0057	-0.82883
		0.00575	-0.78323	1.00575	-0.82264	2.00575	-0.82327	3.00575	-0.80717	4.00575	-0.78624	5.00575	-0.8279	6.00575	-0.78497	7.07472	-0.80563	8.00575	-0.78638	9.00575	-0.7969	10.0058	-0.7846	11.0058	-0.7682	12.0058	-0.79527	13.0058	-0.80207	14.0058	-0.79555	15.0058	-0.80446	16.0057	-0.80561	17.0057	-0.82073	18.0057	-0.81103	19.0057	-0.82869
		0.00578	-0.78322	1.00578	-0.82287	2.00578	-0.82337	3.00578	-0.80679	4.00578	-0.78572	5.00578	-0.8284	6.00578	-0.78537	7.07475	-0.80553	8.00578	-0.78642	9.00578	-0.79702	10.0058	-0.78423	11.0058	-0.76815	12.0058	-0.79529	13.0058	-0.80202	14.0058	-0.79558	15.0058	-0.80446	16.0058	-0.8054	17.0058	-0.82065	18.0058	-0.81198	19.0058	-0.82878
		0.00581	-0.78307	1.00581	-0.82277	2.00581	-0.82367	3.00581	-0.80611	4.00581	-0.78554	5.00581	-0.82855	6.00581	-0.78557	7.07478	-0.80552	8.00581	-0.78651	9.00581	-0.79699	10.0058	-0.78398	11.0058	-0.76821	12.0058	-0.79532	13.0058	-0.80192	14.0058	-0.79601	15.0058	-0.80447	16.0058	-0.80473	17.0058	-0.82063	18.0058	-0.81236	19.0058	-0.8288
		0.00583	-0.78255	1.00583	-0.82273	2.00583	-0.82377	3.00583	-0.80496	4.00583	-0.7853	5.00583	-0.8286	6.00583	-0.7856	7.07481	-0.80525	8.00583	-0.78674	9.00583	-0.79699	10.0058	-0.78412	11.0058	-0.76834	12.0058	-0.79543	13.0058	-0.80176	14.0058	-0.7965	15.0058	-0.80474	16.0058	-0.80348	17.0058	-0.8206	18.0058	-0.81317	19.0058	-0.82936
		0.00586	-0.78237	1.00586	-0.82271	2.00586	-0.82418	3.00586	-0.80454	4.00586	-0.78537	5.00586	-0.82882	6.00586	-0.78559	7.07483	-0.80481	8.00586	-0.78691	9.00586	-0.79685	10.0059	-0.78435	11.0059	-0.76853	12.0059	-0.79547	13.0059	-0.8018	14.0059	-0.79657	15.0059	-0.80516	16.0059	-0.80244	17.0059	-0.82048	18.0059	-0.81392	19.0059	-0.83025
		0.00589	-0.78254	1.00589	-0.82257	2.00589	-0.82463	3.00589	-0.80468	4.00589	-0.78607	5.00589	-0.82891	6.00589	-0.78548	7.07486	-0.80442	8.00589	-0.78688	9.00589	-0.79681	10.0059	-0.78467	11.0059	-0.76876	12.0059	-0.79557	13.0059	-0.80197	14.0059	-0.79656	15.0059	-0.80607	16.0059	-0.8026	17.0059	-0.82013	18.0059	-0.81428	19.0059	-0.83027
		0.00592	-0.78295	1.00592	-0.82251	2.00592	-0.82507	3.00592	-0.80543	4.00592	-0.78727	5.00592	-0.82853	6.00592	-0.78535	7.07489	-0.8041	8.00592	-0.78686	9.00592	-0.79688	10.0059	-0.78459	11.0059	-0.76891	12.0059	-0.79555	13.0059	-0.80205	14.0059	-0.79659	15.0059	-0.8071	16.0059	-0.80342	17.0059	-0.81978	18.0059	-0.81494	19.0059	-0.83001
		0.00594	-0.78341	1.00594	-0.82244	2.00594	-0.82572	3.00594	-0.8068	4.00594	-0.78768	5.00594	-0.82844	6.00594	-0.78531	7.07492	-0.80377	8.00594	-0.78679	9.00594	-0.79696	10.0059	-0.78452	11.0059	-0.76897	12.0059	-0.79531	13.0059	-0.80196	14.0059	-0.79666	15.0059	-0.80741	16.0059	-0.80539	17.0059	-0.81967	18.0059	-0.81593	19.0059	-0.82957
		0.00597	-0.78335	1.00597	-0.82259	2.00597	-0.8264	3.00597	-0.8072	4.00597	-0.7875	5.00597	-0.82911	6.00597	-0.78532	7.07494	-0.8037	8.00597	-0.78651	9.00597	-0.79701	10.006	-0.78444	11.006	-0.76915	12.006	-0.79511	13.006	-0.80195	14.006	-0.79722	15.006	-0.80751	16.006	-0.80706	17.006	-0.81959	18.006	-0.81664	19.006	-0.82932
		0.006	-0.78358	1.006	-0.82262	2.006	-0.82694	3.006	-0.80697	4.006	-0.78739	5.006	-0.8301	6.006	-0.78561	7.07497	-0.80371	8.006	-0.78617	9.006	-0.79706	10.006	-0.78442	11.006	-0.76938	12.006	-0.79515	13.006	-0.80192	14.006	-0.79755	15.006	-0.80748	16.006	-0.80795	17.006	-0.81952	18.006	-0.81677	19.006	-0.82937
		0.00603	-0.78358	1.00603	-0.82237	2.00603	-0.82704	3.00603	-0.80702	4.00603	-0.78733	5.00603	-0.83039	6.00603	-0.78643	7.075	-0.8037	8.00603	-0.78624	9.00603	-0.79707	10.006	-0.78438	11.006	-0.76938	12.006	-0.79514	13.006	-0.80183	14.006	-0.79735	15.006	-0.80748	16.006	-0.80783	17.006	-0.8195	18.006	-0.81673	19.006	-0.82931
		0.00606	-0.78366	1.00606	-0.82205	2.00606	-0.82698	3.00606	-0.80727	4.00606	-0.78776	5.00606	-0.83031	6.00606	-0.78696	7.07503	-0.80345	8.00606	-0.78642	9.00606	-0.79713	10.0061	-0.78436	11.0061	-0.76937	12.0061	-0.79515	13.0061	-0.80168	14.0061	-0.79692	15.0061	-0.80721	16.0061	-0.80758	17.0061	-0.81933	18.0061	-0.81672	19.0061	-0.82918
		0.00608	-0.78349	1.00608	-0.8221	2.00608	-0.827	3.00608	-0.80751	4.00608	-0.78824	5.00608	-0.83028	6.00608	-0.78708	7.07506	-0.80316	8.00608	-0.78672	9.00608	-0.79724	10.0061	-0.78452	11.0061	-0.76931	12.0061	-0.79519	13.0061	-0.80152	14.0061	-0.7968	15.0061	-0.80681	16.0061	-0.80657	17.0061	-0.81919	18.0061	-0.81633	19.0061	-0.82912
		0.00611	-0.78346	1.00611	-0.82244	2.00611	-0.82717	3.00611	-0.80752	4.00611	-0.78818	5.00611	-0.8303	6.00611	-0.78701	7.07508	-0.80319	8.00611	-0.78688	9.00611	-0.79737	10.0061	-0.78456	11.0061	-0.76907	12.0061	-0.79529	13.0061	-0.80149	14.0061	-0.79727	15.0061	-0.80642	16.0061	-0.80598	17.0061	-0.81916	18.0061	-0.8158	19.0061	-0.82926
		0.00614	-0.78361	1.00614	-0.82274	2.00614	-0.8274	3.00614	-0.80754	4.00614	-0.78811	5.00614	-0.83085	6.00614	-0.78694	7.07511	-0.80316	8.00614	-0.78709	9.00614	-0.79745	10.0061	-0.78446	11.0061	-0.76898	12.0061	-0.79532	13.0061	-0.80179	14.0061	-0.79788	15.0061	-0.80482	16.0061	-0.80579	17.0061	-0.81915	18.0061	-0.81553	19.0061	-0.82969
		0.00617	-0.78365	1.00617	-0.82295	2.00617	-0.82735	3.00617	-0.80803	4.00617	-0.78741	5.00617	-0.8316	6.00617	-0.7869	7.07514	-0.80315	8.00617	-0.78713	9.00617	-0.7974	10.0062	-0.78432	11.0062	-0.76909	12.0062	-0.79562	13.0062	-0.80222	14.0062	-0.7979	15.0062	-0.80242	16.0062	-0.80561	17.0062	-0.81903	18.0062	-0.81509	19.0062	-0.82995
		0.00619	-0.78307	1.00619	-0.82312	2.00619	-0.82714	3.00619	-0.80885	4.00619	-0.78644	5.00619	-0.83175	6.00619	-0.78731	7.07517	-0.80268	8.00619	-0.78707	9.00619	-0.79737	10.0062	-0.78431	11.0062	-0.76909	12.0062	-0.79593	13.0062	-0.80236	14.0062	-0.79784	15.0062	-0.80097	16.0062	-0.80508	17.0062	-0.81864	18.0062	-0.8149	19.0062	-0.82998
		0.00622	-0.78289	1.00622	-0.82393	2.00622	-0.82705	3.00622	-0.80954	4.00622	-0.78651	5.00622	-0.8318	6.00622	-0.78798	7.07519	-0.80217	8.00622	-0.78707	9.00622	-0.79707	10.0062	-0.78433	11.0062	-0.76894	12.0062	-0.79587	13.0062	-0.80236	14.0062	-0.7976	15.0062	-0.80036	16.0062	-0.80431	17.0062	-0.81822	18.0062	-0.81502	19.0062	-0.82997
		0.00625	-0.78327	1.00625	-0.82429	2.00625	-0.82742	3.00625	-0.81002	4.00625	-0.78701	5.00625	-0.83228	6.00625	-0.78817	7.07522	-0.80192	8.00625	-0.78714	9.00625	-0.79692	10.0062	-0.78433	11.0062	-0.76889	12.0062	-0.79573	13.0062	-0.80226	14.0062	-0.79747	15.0062	-0.79908	16.0063	-0.80294	17.0063	-0.81797	18.0063	-0.81499	19.0063	-0.82998
		0.00628	-0.78334	1.00628	-0.82436	2.00628	-0.82827	3.00628	-0.81014	4.00628	-0.78767	5.00628	-0.83327	6.00628	-0.78809	7.07525	-0.80184	8.00628	-0.78716	9.00628	-0.79703	10.0063	-0.78429	11.0063	-0.76902	12.0063	-0.79567	13.0063	-0.80188	14.0063	-0.79743	15.0063	-0.79714	16.0063	-0.80159	17.0063	-0.81788	18.0063	-0.81497	19.0063	-0.82966
		0.00631	-0.78358	1.00631	-0.82439	2.00631	-0.82927	3.00631	-0.81008	4.00631	-0.78773	5.00631	-0.83344	6.00631	-0.78812	7.07528	-0.80154	8.00631	-0.78712	9.00631	-0.79733	10.0063	-0.78414	11.0063	-0.76918	12.0063	-0.79584	13.0063	-0.80161	14.0063	-0.7973	15.0063	-0.79602	16.0063	-0.80171	17.0063	-0.81763	18.0063	-0.81463	19.0063	-0.82879
		0.00633	-0.78398	1.00633	-0.82443	2.00633	-0.82988	3.00633	-0.80904	4.00633	-0.78767	5.00633	-0.83317	6.00633	-0.7881	7.07531	-0.80127	8.00633	-0.78711	9.00633	-0.79741	10.0063	-0.78415	11.0063	-0.76924	12.0063	-0.7962	13.0063	-0.80169	14.0063	-0.79677	15.0063	-0.79535	16.0063	-0.80212	17.0063	-0.81753	18.0063	-0.81376	19.0063	-0.82802
		0.00636	-0.78492	1.00636	-0.82436	2.00636	-0.83008	3.00636	-0.80755	4.00636	-0.78767	5.00636	-0.83274	6.00636	-0.78801	7.07533	-0.80126	8.00636	-0.78734	9.00636	-0.7974	10.0064	-0.78413	11.0064	-0.76927	12.0064	-0.79635	13.0064	-0.80164	14.0064	-0.79604	15.0064	-0.7952	16.0064	-0.80285	17.0064	-0.81696	18.0064	-0.81251	19.0064	-0.82756
		0.00639	-0.78557	1.00639	-0.82434	2.00639	-0.83006	3.00639	-0.80685	4.00639	-0.78774	5.00639	-0.83251	6.00639	-0.78797	7.07536	-0.80128	8.00639	-0.78762	9.00639	-0.79742	10.0064	-0.78435	11.0064	-0.76928	12.0064	-0.79625	13.0064	-0.80172	14.0064	-0.79556	15.0064	-0.79471	16.0064	-0.80332	17.0064	-0.81637	18.0064	-0.81174	19.0064	-0.82712
		0.00642	-0.7855	1.00642	-0.82445	2.00642	-0.8301	3.00642	-0.80682	4.00642	-0.78784	5.00642	-0.8326	6.00642	-0.78882	7.07539	-0.80128	8.00642	-0.7876	9.00642	-0.79756	10.0064	-0.78467	11.0064	-0.76928	12.0064	-0.7961	13.0064	-0.80193	14.0064	-0.79521	15.0064	-0.79425	16.0064	-0.80389	17.0064	-0.8158	18.0064	-0.81187	19.0064	-0.82686
		0.00644	-0.78524	1.00644	-0.82448	2.00644	-0.83011	3.00644	-0.80709	4.00644	-0.7881	5.00644	-0.83303	6.00644	-0.79046	7.07542	-0.80109	8.00644	-0.78755	9.00644	-0.7976	10.0064	-0.78468	11.0064	-0.76929	12.0064	-0.79597	13.0064	-0.80212	14.0064	-0.7947	15.0064	-0.79304	16.0064	-0.80634	17.0064	-0.81528	18.0064	-0.81174	19.0064	-0.82664
		0.00647	-0.78484	1.00647	-0.82346	2.00647	-0.83046	3.00647	-0.80753	4.00647	-0.78816	5.00647	-0.83383	6.00647	-0.7917	7.07544	-0.8007	8.00647	-0.78736	9.00647	-0.7974	10.0065	-0.78474	11.0065	-0.76933	12.0065	-0.79597	13.0065	-0.80212	14.0065	-0.79376	15.0065	-0.79205	16.0065	-0.81074	17.0065	-0.81449	18.0065	-0.81174	19.0065	-0.82609
		0.0065	-0.78466	1.0065	-0.82313	2.0065	-0.83098	3.0065	-0.80871	4.0065	-0.78791	5.0065	-0.83415	6.0065	-0.79233	7.07547	-0.80042	8.0065	-0.78695	9.0065	-0.79735	10.0065	-0.78469	11.0065	-0.76934	12.0065	-0.79597	13.0065	-0.80217	14.0065	-0.79267	15.0065	-0.79226	16.0065	-0.81568	17.0065	-0.81361	18.0065	-0.81133	19.0065	-0.82548
		0.00653	-0.78426	1.00653	-0.8238	2.00653	-0.83148	3.00653	-0.8094	4.00653	-0.78777	5.00653	-0.83403	6.00653	-0.7927	7.0755	-0.8002	8.00653	-0.7868	9.00653	-0.7975	10.0065	-0.78473	11.0065	-0.7693	12.0065	-0.79601	13.0065	-0.80233	14.0065	-0.79243	15.0065	-0.79265	16.0065	-0.81934	17.0065	-0.8132	18.0065	-0.81034	19.0065	-0.82507
		0.00656	-0.78402	1.00656	-0.82469	2.00656	-0.83156	3.00656	-0.80963	4.00656	-0.78787	5.00656	-0.83409	6.00656	-0.7932	7.07553	-0.80004	8.00656	-0.78677	9.00656	-0.79753	10.0066	-0.78473	11.0066	-0.76921	12.0066	-0.79603	13.0066	-0.80258	14.0066	-0.79263	15.0066	-0.79548	16.0066	-0.82103	17.0066	-0.8128	18.0066	-0.80895	19.0066	-0.82488
		0.00658	-0.78399	1.00658	-0.82486	2.00658	-0.83171	3.00658	-0.81049	4.00658	-0.78792	5.00658	-0.83439	6.00658	-0.79369	7.07556	-0.79987	8.00658	-0.78682	9.00658	-0.7975	10.0066	-0.78474	11.0066	-0.7692	12.0066	-0.796	13.0066	-0.80264	14.0066	-0.79262	15.0066	-0.80048	16.0066	-0.8217	17.0066	-0.81229	18.0066	-0.80764	19.0066	-0.82429
		0.00661	-0.78405	1.00661	-0.825	2.00661	-0.83174	3.00661	-0.8115	4.00661	-0.78826	5.00661	-0.83492	6.00661	-0.79398	7.07558	-0.79991	8.00661	-0.78683	9.00661	-0.7975	10.0066	-0.78461	11.0066	-0.76929	12.0066	-0.796	13.0066	-0.80262	14.0066	-0.7923	15.0066	-0.80436	16.0066	-0.82224	17.0066	-0.81156	18.0066	-0.80718	19.0066	-0.82342
		0.00664	-0.78463	1.00664	-0.82538	2.00664	-0.83179	3.00664	-0.81209	4.00664	-0.78853	5.00664	-0.83521	6.00664	-0.79408	7.07561	-0.79989	8.00664	-0.7871	9.00664	-0.79754	10.0066	-0.78441	11.0066	-0.76939	12.0066	-0.7961	13.0066	-0.80257	14.0066	-0.79158	15.0066	-0.80597	16.0066	-0.82253	17.0066	-0.81131	18.0066	-0.8074	19.0066	-0.82277
		0.00667	-0.78533	1.00667	-0.82587	2.00667	-0.83162	3.00667	-0.81249	4.00667	-0.78895	5.00667	-0.83515	6.00667	-0.79412	7.07564	-0.79962	8.00667	-0.78757	9.00667	-0.79755	10.0067	-0.78443	11.0067	-0.76944	12.0067	-0.79615	13.0067	-0.8026	14.0067	-0.79079	15.0067	-0.80642	16.0067	-0.82262	17.0067	-0.81083	18.0067	-0.80814	19.0067	-0.82246
		0.00669	-0.78516	1.00669	-0.82573	2.00669	-0.83108	3.00669	-0.81396	4.00669	-0.78902	5.00669	-0.83526	6.00669	-0.79408	7.07567	-0.79924	8.00669	-0.78789	9.00669	-0.79744	10.0067	-0.78438	11.0067	-0.76942	12.0067	-0.7961	13.0067	-0.80264	14.0067	-0.79078	15.0067	-0.80636	16.0067	-0.82284	17.0067	-0.81011	18.0067	-0.80913	19.0067	-0.82193
		0.00672	-0.78443	1.00672	-0.82584	2.00672	-0.83076	3.00672	-0.81504	4.00672	-0.78905	5.00672	-0.83569	6.00672	-0.79363	7.07569	-0.79896	8.00672	-0.78785	9.00672	-0.79726	10.0067	-0.78435	11.0067	-0.76915	12.0067	-0.79609	13.0067	-0.80284	14.0067	-0.79208	15.0067	-0.80629	16.0067	-0.82353	17.0067	-0.80921	18.0067	-0.80896	19.0067	-0.82103
		0.00675	-0.78321	1.00675	-0.82586	2.00675	-0.83058	3.00675	-0.81508	4.00675	-0.78907	5.00675	-0.83615	6.00675	-0.79339	7.07572	-0.79864	8.00675	-0.78779	9.00675	-0.79706	10.0068	-0.78432	11.0068	-0.76903	12.0068	-0.79611	13.0068	-0.80286	14.0068	-0.79432	15.0068	-0.80595	16.0068	-0.8242	17.0068	-0.80809	18.0068	-0.80858	19.0068	-0.82018
		0.00678	-0.78257	1.00678	-0.82618	2.00678	-0.831	3.00678	-0.81492	4.00678	-0.78895	5.00678	-0.83605	6.00678	-0.79363	7.07575	-0.7981	8.00678	-0.78772	9.00678	-0.7969	10.0068	-0.78434	11.0068	-0.76917	12.0068	-0.79627	13.0068	-0.80265	14.0068	-0.79557	15.0068	-0.80547	16.0068	-0.82434	17.0068	-0.80738	18.0068	-0.80771	19.0068	-0.81972
		0.00681	-0.78273	1.00681	-0.82637	2.00681	-0.83155	3.00681	-0.8146	4.00681	-0.78874	5.00681	-0.83602	6.00681	-0.79394	7.07578	-0.7977	8.00681	-0.78767	9.00681	-0.79696	10.0068	-0.78436	11.0068	-0.76948	12.0068	-0.7968	13.0068	-0.80248	14.0068	-0.79599	15.0068	-0.80515	16.0068	-0.82423	17.0068	-0.80742	18.0068	-0.80695	19.0068	-0.81982
		0.00683	-0.78287	1.00683	-0.82628	2.00683	-0.83151	3.00683	-0.81413	4.00683	-0.78874	5.00683	-0.83582	6.00683	-0.79454	7.07581	-0.79738	8.00683	-0.78765	9.00683	-0.79694	10.0068	-0.78437	11.0068	-0.76972	12.0068	-0.79708	13.0068	-0.80256	14.0068	-0.79622	15.0068	-0.80519	16.0068	-0.82343	17.0068	-0.80745	18.0068	-0.80598	19.0068	-0.81996
		0.00686	-0.78304	1.00686	-0.82591	2.00686	-0.83177	3.00686	-0.81324	4.00686	-0.78906	5.00686	-0.83529	6.00686	-0.79558	7.07583	-0.79632	8.00686	-0.78745	9.00686	-0.79694	10.0069	-0.78458	11.0069	-0.76967	12.0069	-0.7969	13.0069	-0.80254	14.0069	-0.79646	15.0069	-0.80521	16.0069	-0.82236	17.0069	-0.80757	18.0069	-0.80521	19.0069	-0.82003
		0.00689	-0.78356	1.00689	-0.82538	2.00689	-0.83191	3.00689	-0.8117	4.00689	-0.7892	5.00689	-0.83523	6.00689	-0.79648	7.07586	-0.79577	8.00689	-0.7872	9.00689	-0.79693	10.0069	-0.78492	11.0069	-0.76971	12.0069	-0.79672	13.0069	-0.80252	14.0069	-0.79645	15.0069	-0.80523	16.0069	-0.82225	17.0069	-0.80774	18.0069	-0.80508	19.0069	-0.81985
		0.00692	-0.78376	1.00692	-0.82529	2.00692	-0.83257	3.00692	-0.81075	4.00692	-0.78903	5.00692	-0.83571	6.00692	-0.79678	7.07589	-0.79608	8.00692	-0.78725	9.00692	-0.79695	10.0069	-0.78497	11.0069	-0.76979	12.0069	-0.79656	13.0069	-0.80231	14.0069	-0.79636	15.0069	-0.8051	16.0069	-0.82236	17.0069	-0.80837	18.0069	-0.80504	19.0069	-0.81914
		0.00694	-0.7845	1.00694	-0.82502	2.00694	-0.83291	3.00694	-0.81027	4.00694	-0.78833	5.00694	-0.83584	6.00694	-0.79724	7.07592	-0.7964	8.00694	-0.78734	9.00694	-0.7971	10.0069	-0.78489	11.0069	-0.76996	12.0069	-0.79648	13.0069	-0.80226	14.0069	-0.79627	15.0069	-0.80506	16.0069	-0.82257	17.0069	-0.80979	18.0069	-0.80489	19.0069	-0.81822
		0.00697	-0.7848	1.00697	-0.8249	2.00697	-0.83303	3.00697	-0.81019	4.00697	-0.78742	5.00697	-0.83561	6.00697	-0.7982	7.07594	-0.79656	8.00697	-0.78773	9.00697	-0.79735	10.007	-0.78487	11.007	-0.77014	12.007	-0.79646	13.007	-0.80242	14.007	-0.7963	15.007	-0.80549	16.007	-0.82329	17.007	-0.81448	18.007	-0.80483	19.007	-0.81748
		0.007	-0.7849	1.007	-0.82477	2.007	-0.83315	3.007	-0.81044	4.007	-0.78752	5.007	-0.83558	6.007	-0.79899	7.07597	-0.79641	8.007	-0.78828	9.007	-0.79776	10.007	-0.78493	11.007	-0.77006	12.007	-0.79634	13.007	-0.80288	14.007	-0.79668	15.007	-0.80613	16.007	-0.82366	17.007	-0.81859	18.007	-0.80516	19.007	-0.8165
		0.00703	-0.78517	1.00703	-0.82493	2.00703	-0.83343	3.00703	-0.8105	4.00703	-0.78725	5.00703	-0.83606	6.00703	-0.79926	7.076	-0.79642	8.00703	-0.78865	9.00703	-0.79784	10.007	-0.78494	11.007	-0.77015	12.007	-0.79588	13.007	-0.80309	14.007	-0.79714	15.007	-0.8067	16.007	-0.82353	17.007	-0.81989	18.007	-0.80679	19.007	-0.81534
		0.00706	-0.78554	1.00706	-0.82506	2.00706	-0.83373	3.00706	-0.81024	4.00706	-0.78699	5.00706	-0.83702	6.00706	-0.79948	7.07603	-0.79647	8.00706	-0.78877	9.00706	-0.79768	10.0071	-0.78473	11.0071	-0.77005	12.0071	-0.79566	13.0071	-0.80295	14.0071	-0.79728	15.0071	-0.80678	16.0071	-0.82349	17.0071	-0.8199	18.0071	-0.80854	19.0071	-0.81402
		0.00708	-0.78546	1.00708	-0.82518	2.00708	-0.83398	3.00708	-0.80962	4.00708	-0.78663	5.00708	-0.83785	6.00708	-0.79952	7.07606	-0.79648	8.00708	-0.78875	9.00708	-0.79745	10.0071	-0.78462	11.0071	-0.77005	12.0071	-0.79583	13.0071	-0.80287	14.0071	-0.79723	15.0071	-0.80658	16.0071	-0.82334	17.0071	-0.81973	18.0071	-0.80893	19.0071	-0.81264
		0.00711	-0.78556	1.00711	-0.82533	2.00711	-0.83389	3.00711	-0.80956	4.00711	-0.78677	5.00711	-0.8378	6.00711	-0.7996	7.07608	-0.79628	8.00711	-0.78864	9.00711	-0.7974	10.0071	-0.78456	11.0071	-0.76955	12.0071	-0.796	13.0071	-0.80274	14.0071	-0.79693	15.0071	-0.80615	16.0071	-0.82299	17.0071	-0.81931	18.0071	-0.80896	19.0071	-0.81181
		0.00714	-0.78559	1.00714	-0.82595	2.00714	-0.83362	3.00714	-0.81012	4.00714	-0.7867	5.00714	-0.83771	6.00714	-0.80011	7.07611	-0.79585	8.00714	-0.78852	9.00714	-0.79746	10.0071	-0.78447	11.0071	-0.76922	12.0071	-0.79613	13.0071	-0.80265	14.0071	-0.79637	15.0071	-0.80581	16.0071	-0.82249	17.0071	-0.81917	18.0071	-0.80891	19.0071	-0.81143
		0.00717	-0.78564	1.00717	-0.82604	2.00717	-0.83315	3.00717	-0.81077	4.00717	-0.78665	5.00717	-0.83767	6.00717	-0.80071	7.07614	-0.79539	8.00717	-0.78856	9.00717	-0.79746	10.0072	-0.78395	11.0072	-0.76942	12.0072	-0.79614	13.0072	-0.80252	14.0072	-0.79618	15.0072	-0.80582	16.0072	-0.82258	17.0072	-0.81929	18.0072	-0.80868	19.0072	-0.81116
		0.00719	-0.78566	1.00719	-0.82478	2.00719	-0.83251	3.00719	-0.81088	4.00719	-0.78653	5.00719	-0.83859	6.00719	-0.80084	7.07617	-0.79529	8.00719	-0.78854	9.00719	-0.79735	10.0072	-0.78352	11.0072	-0.76973	12.0072	-0.79615	13.0072	-0.80254	14.0072	-0.79624	15.0072	-0.80588	16.0072	-0.82257	17.0072	-0.8194	18.0072	-0.80805	19.0072	-0.81119
		0.00722	-0.78589	1.00722	-0.82379	2.00722	-0.83218	3.00722	-0.81084	4.00722	-0.78655	5.00722	-0.83955	6.00722	-0.80088	7.07619	-0.79541	8.00722	-0.78849	9.00722	-0.79722	10.0072	-0.78364	11.0072	-0.76982	12.0072	-0.79621	13.0072	-0.80255	14.0072	-0.79621	15.0072	-0.80597	16.0072	-0.8226	17.0072	-0.81956	18.0072	-0.80739	19.0072	-0.8127
		0.00725	-0.78598	1.00725	-0.82427	2.00725	-0.83239	3.00725	-0.81039	4.00725	-0.78688	5.00725	-0.83987	6.00725	-0.80204	7.07622	-0.79542	8.00725	-0.78829	9.00725	-0.79725	10.0073	-0.78503	11.0073	-0.7698	12.0073	-0.79641	13.0073	-0.80264	14.0073	-0.79619	15.0073	-0.80596	16.0072	-0.82254	17.0072	-0.81958	18.0072	-0.80709	19.0072	-0.817
		0.00728	-0.78576	1.00728	-0.82473	2.00728	-0.83323	3.00728	-0.80987	4.00728	-0.78757	5.00728	-0.8398	6.00728	-0.804	7.07625	-0.79529	8.00728	-0.78827	9.00728	-0.79737	10.0073	-0.78717	11.0073	-0.76982	12.0073	-0.79654	13.0073	-0.80259	14.0073	-0.7959	15.0073	-0.80588	16.0073	-0.82253	17.0073	-0.81935	18.0073	-0.80696	19.0073	-0.8212
		0.00731	-0.78543	1.00731	-0.82501	2.00731	-0.83402	3.00731	-0.80969	4.00731	-0.78806	5.00731	-0.83997	6.00731	-0.8047	7.07628	-0.79503	8.00731	-0.78844	9.00731	-0.79743	10.0073	-0.78796	11.0073	-0.76982	12.0073	-0.79649	13.0073	-0.80263	14.0073	-0.79544	15.0073	-0.80586	16.0073	-0.82222	17.0073	-0.81927	18.0073	-0.80641	19.0073	-0.82335
		0.00733	-0.7853	1.00733	-0.82515	2.00733	-0.83428	3.00733	-0.8095	4.00733	-0.7884	5.00733	-0.8399	6.00733	-0.80437	7.07631	-0.79476	8.00733	-0.78869	9.00733	-0.79736	10.0073	-0.78792	11.0073	-0.76966	12.0073	-0.7964	13.0073	-0.80259	14.0073	-0.79485	15.0073	-0.80603	16.0073	-0.82236	17.0073	-0.81952	18.0073	-0.8052	19.0073	-0.82444
		0.00736	-0.78527	1.00736	-0.82549	2.00736	-0.83442	3.00736	-0.80908	4.00736	-0.78881	5.00736	-0.83992	6.00736	-0.80449	7.07633	-0.79467	8.00736	-0.78876	9.00736	-0.79725	10.0074	-0.78786	11.0074	-0.76942	12.0074	-0.79636	13.0074	-0.80263	14.0074	-0.79354	15.0074	-0.80636	16.0074	-0.82222	17.0074	-0.81993	18.0074	-0.80437	19.0074	-0.82523
		0.00739	-0.78524	1.00739	-0.82579	2.00739	-0.83486	3.00739	-0.80897	4.00739	-0.78907	5.00739	-0.8394	6.00739	-0.80488	7.07636	-0.79442	8.00739	-0.7888	9.00739	-0.79723	10.0074	-0.78738	11.0074	-0.76927	12.0074	-0.79653	13.0074	-0.80288	14.0074	-0.79247	15.0074	-0.80636	16.0074	-0.82222	17.0074	-0.82027	18.0074	-0.80453	19.0074	-0.8267
		0.00742	-0.78522	1.00742	-0.8259	2.00742	-0.83483	3.00742	-0.80907	4.00742	-0.78903	5.00742	-0.83844	6.00742	-0.80572	7.07639	-0.79397	8.00742	-0.78883	9.00742	-0.79737	10.0074	-0.78684	11.0074	-0.76928	12.0074	-0.79664	13.0074	-0.80328	14.0074	-0.79228	15.0074	-0.80625	16.0074	-0.82208	17.0074	-0.82062	18.0074	-0.80625	19.0074	-0.82783
		0.00744	-0.78533	1.00744	-0.82632	2.00744	-0.83507	3.00744	-0.80907	4.00744	-0.7891	5.00744	-0.83773	6.00744	-0.80684	7.07642	-0.79366	8.00744	-0.78892	9.00744	-0.79741	10.0074	-0.7866	11.0074	-0.7693	12.0074	-0.79658	13.0074	-0.80352	14.0074	-0.79233	15.0074	-0.8061	16.0074	-0.82179	17.0074	-0.82059	18.0074	-0.81189	19.0074	-0.82768
		0.00747	-0.7856	1.00747	-0.8265	2.00747	-0.83514	3.00747	-0.80919	4.00747	-0.78902	5.00747	-0.83722	6.00747	-0.80817	7.07644	-0.79347	8.00747	-0.78903	9.00747	-0.79747	10.0075	-0.7866	11.0075	-0.76938	12.0075	-0.79653	13.0075	-0.80345	14.0075	-0.79269	15.0075	-0.80613	16.0075	-0.82132	17.0075	-0.82073	18.0075	-0.81689	19.0075	-0.82759
		0.0075	-0.78573	1.0075	-0.82622	2.0075	-0.83575	3.0075	-0.80925	4.0075	-0.78902	5.0075	-0.8372	6.0075	-0.80902	7.07647	-0.79346	8.0075	-0.78904	9.0075	-0.79763	10.0075	-0.78678	11.0075	-0.7694	12.0075	-0.79632	13.0075	-0.80342	14.0075	-0.79368	15.0075	-0.80615	16.0075	-0.82042	17.0075	-0.82064	18.0075	-0.81813	19.0075	-0.82738
		0.00753	-0.7857	1.00753	-0.82619	2.00753	-0.83641	3.00753	-0.80997	4.00753	-0.78869	5.00753	-0.83757	6.00753	-0.80955	7.0765	-0.79341	8.00753	-0.78889	9.00753	-0.79805	10.0075	-0.78684	11.0075	-0.76941	12.0075	-0.79607	13.0075	-0.80339	14.0075	-0.79452	15.0075	-0.80617	16.0075	-0.8196	17.0075	-0.82073	18.0075	-0.81817	19.0075	-0.82742
		0.00756	-0.78571	1.00756	-0.82609	2.00756	-0.83675	3.00756	-0.8111	4.00756	-0.78847	5.00756	-0.83769	6.00756	-0.81009	7.07653	-0.79339	8.00756	-0.78871	9.00756	-0.7983	10.0076	-0.78671	11.0076	-0.76947	12.0076	-0.79605	13.0076	-0.80344	14.0076	-0.795	15.0076	-0.80599	16.0076	-0.81936	17.0076	-0.82073	18.0076	-0.81816	19.0076	-0.82778
		0.00758	-0.7857	1.00758	-0.82604	2.00758	-0.83713	3.00758	-0.81171	4.00758	-0.78837	5.00758	-0.8379	6.00758	-0.81097	7.07656	-0.79316	8.00758	-0.78874	9.00758	-0.79823	10.0076	-0.78669	11.0076	-0.76949	12.0076	-0.79607	13.0076	-0.80355	14.0076	-0.79627	15.0076	-0.80556	16.0076	-0.81928	17.0076	-0.82076	18.0076	-0.81817	19.0076	-0.8283
		0.00761	-0.78572	1.00761	-0.82085	2.00761	-0.83754	3.00761	-0.81165	4.00761	-0.7884	5.00761	-0.83829	6.00761	-0.81173	7.07658	-0.7926	8.00761	-0.78886	9.00761	-0.79803	10.0076	-0.78657	11.0076	-0.76954	12.0076	-0.79625	13.0076	-0.80389	14.0076	-0.79796	15.0076	-0.80515	16.0076	-0.81909	17.0076	-0.82073	18.0076	-0.81855	19.0076	-0.82863
		0.00764	-0.78572	1.00764	-0.81148	2.00764	-0.83789	3.00764	-0.81158	4.00764	-0.78825	5.00764	-0.83904	6.00764	-0.81203	7.07661	-0.79235	8.00764	-0.78905	9.00764	-0.79771	10.0076	-0.78653	11.0076	-0.76953	12.0076	-0.79652	13.0076	-0.80418	14.0076	-0.79878	15.0076	-0.80474	16.0076	-0.81871	17.0076	-0.82057	18.0076	-0.81939	19.0076	-0.82899
		0.00767	-0.78578	1.00767	-0.80198	2.00767	-0.83819	3.00767	-0.81152	4.00767	-0.78769	5.00767	-0.83928	6.00767	-0.81212	7.07664	-0.79225	8.00767	-0.78902	9.00767	-0.79755	10.0077	-0.78642	11.0077	-0.76954	12.0077	-0.79656	13.0077	-0.80409	14.0077	-0.79897	15.0077	-0.80302	16.0077	-0.81782	17.0077	-0.82043	18.0077	-0.82018	19.0077	-0.8291
		0.00769	-0.78591	1.00769	-0.79529	2.00769	-0.83832	3.00769	-0.81145	4.00769	-0.78682	5.00769	-0.83921	6.00769	-0.81326	7.07667	-0.79216	8.00769	-0.78894	9.00769	-0.79756	10.0077	-0.78627	11.0077	-0.76959	12.0077	-0.79655	13.0077	-0.80406	14.0077	-0.79903	15.0077	-0.80046	16.0077	-0.81612	17.0077	-0.82038	18.0077	-0.82044	19.0077	-0.82914
		0.00772	-0.78592	1.00772	-0.79423	2.00772	-0.83831	3.00772	-0.81152	4.00772	-0.78653	5.00772	-0.83925	6.00772	-0.81458	7.07669	-0.79171	8.00772	-0.78885	9.00772	-0.79759	10.0077	-0.78636	11.0077	-0.76972	12.0077	-0.79639	13.0077	-0.80401	14.0077	-0.79949	15.0077	-0.79853	16.0077	-0.81473	17.0077	-0.82029	18.0077	-0.82076	19.0077	-0.82992
		0.00775	-0.78524	1.00775	-0.79486	2.00775	-0.83825	3.00775	-0.81153	4.00775	-0.78632	5.00775	-0.83918	6.00775	-0.81537	7.07672	-0.79143	8.00775	-0.78882	9.00775	-0.79766	10.0077	-0.78624	11.0077	-0.7698	12.0077	-0.79616	13.0077	-0.80405	14.0077	-0.79997	15.0077	-0.7974	16.0078	-0.8141	17.0078	-0.82007	18.0078	-0.82115	19.0078	-0.83111
		0.00778	-0.78419	1.00778	-0.79505	2.00778	-0.8382	3.00778	-0.81169	4.00778	-0.78632	5.00778	-0.83901	6.00778	-0.81629	7.07675	-0.79134	8.00778	-0.78869	9.00778	-0.79797	10.0078	-0.78623	11.0078	-0.76996	12.0078	-0.7962	13.0078	-0.80406	14.0078	-0.80011	15.0078	-0.79688	16.0078	-0.81389	17.0078	-0.81976	18.0078	-0.82124	19.0078	-0.83133
		0.00781	-0.78429	1.00781	-0.79514	2.00781	-0.83823	3.00781	-0.81172	4.00781	-0.78696	5.00781	-0.83893	6.00781	-0.8166	7.07678	-0.79125	8.00781	-0.78858	9.00781	-0.79822	10.0078	-0.78619	11.0078	-0.77021	12.0078	-0.79642	13.0078	-0.80406	14.0078	-0.80013	15.0078	-0.79665	16.0078	-0.81346	17.0078	-0.81919	18.0078	-0.8211	19.0078	-0.83131
		0.00783	-0.78463	1.00783	-0.79511	2.00783	-0.83846	3.00783	-0.81159	4.00783	-0.78763	5.00783	-0.83932	6.00783	-0.81805	7.07681	-0.79105	8.00783	-0.78856	9.00783	-0.79809	10.0078	-0.78626	11.0078	-0.77019	12.0078	-0.79709	13.0078	-0.80384	14.0078	-0.80018	15.0078	-0.79616	16.0078	-0.81303	17.0078	-0.81865	18.0078	-0.821	19.0078	-0.83131
		0.00786	-0.78501	1.00786	-0.79513	2.00786	-0.83853	3.00786	-0.81103	4.00786	-0.78769	5.00786	-0.83979	6.00786	-0.82008	7.07683	-0.79057	8.00786	-0.7886	9.00786	-0.79799	10.0079	-0.78637	11.0079	-0.7699	12.0079	-0.79765	13.0079	-0.80377	14.0079	-0.80016	15.0079	-0.79549	16.0079	-0.81279	17.0079	-0.8181	18.0079	-0.82103	19.0079	-0.83108
		0.00789	-0.78509	1.00789	-0.79515	2.00789	-0.83819	3.00789	-0.81079	4.00789	-0.78767	5.00789	-0.84003	6.00789	-0.82134	7.07686	-0.78977	8.00789	-0.78857	9.00789	-0.79796	10.0079	-0.78666	11.0079	-0.76968	12.0079	-0.79756	13.0079	-0.8039	14.0079	-0.80016	15.0079	-0.79443	16.0079	-0.81271	17.0079	-0.81714	18.0079	-0.82108	19.0079	-0.83065
		0.00792	-0.78511	1.00792	-0.79534	2.00792	-0.83696	3.00792	-0.811	4.00792	-0.78766	5.00792	-0.84034	6.00792	-0.82213	7.07689	-0.78971	8.00792	-0.78858	9.00792	-0.79802	10.0079	-0.78675	11.0079	-0.76978	12.0079	-0.79743	13.0079	-0.80409	14.0079	-0.80015	15.0079	-0.79348	16.0079	-0.81262	17.0079	-0.81626	18.0079	-0.8211	19.0079	-0.83036
		0.00794	-0.78515	1.00794	-0.7954	2.00794	-0.83654	3.00794	-0.81125	4.00794	-0.78717	5.00794	-0.84051	6.00794	-0.82284	7.07692	-0.78996	8.00794	-0.78836	9.00794	-0.79803	10.0079	-0.78663	11.0079	-0.7698	12.0079	-0.79696	13.0079	-0.80427	14.0079	-0.80016	15.0079	-0.79366	16.0079	-0.81233	17.0079	-0.81532	18.0079	-0.82068	19.0079	-0.83028
		0.00797	-0.78489	1.00797	-0.79533	2.00797	-0.83701	3.00797	-0.81127	4.00797	-0.78693	5.00797	-0.84068	6.00797	-0.82357	7.07694	-0.79075	8.00797	-0.78817	9.00797	-0.7979	10.008	-0.78645	11.008	-0.76981	12.008	-0.79643	13.008	-0.80432	14.008	-0.80016	15.008	-0.79385	16.008	-0.81177	17.008	-0.81441	18.008	-0.82005	19.008	-0.8303
		0.008	-0.78456	1.008	-0.79525	2.008	-0.83809	3.008	-0.8109	4.008	-0.78714	5.008	-0.84054	6.008	-0.82423	7.07697	-0.79142	8.008	-0.78825	9.008	-0.79785	10.008	-0.78645	11.008	-0.77022	12.008	-0.79621	13.008	-0.80434	14.008	-0.79994	15.008	-0.79479	16.008	-0.81078	17.008	-0.81415	18.008	-0.81984	19.008	-0.83137
		0.00803	-0.78462	1.00803	-0.79527	2.00803	-0.83904	3.00803	-0.80982	4.00803	-0.7873	5.00803	-0.84054	6.00803	-0.82496	7.077	-0.79127	8.00803	-0.78837	9.00803	-0.79791	10.008	-0.7866	11.008	-0.77036	12.008	-0.79628	13.008	-0.80417	14.008	-0.79964	15.008	-0.79509	16.008	-0.80938	17.008	-0.81424	18.008	-0.81966	19.008	-0.83431
		0.00806	-0.78479	1.00806	-0.79549	2.00806	-0.83934	3.00806	-0.80926	4.00806	-0.78749	5.00806	-0.83972	6.00806	-0.82503	7.07703	-0.79112	8.00806	-0.78846	9.00806	-0.79801	10.0081	-0.78667	11.0081	-0.77002	12.0081	-0.79631	13.0081	-0.80399	14.0081	-0.79934	15.0081	-0.79476	16.0081	-0.8076	17.0081	-0.81421	18.0081	-0.81956	19.0081	-0.83719
		0.00808	-0.78486	1.00808	-0.79591	2.00808	-0.83945	3.00808	-0.80955	4.00808	-0.78755	5.00808	-0.83871	6.00808	-0.8253	7.07706	-0.7904	8.00808	-0.78849	9.00808	-0.79837	10.0081	-0.78669	11.0081	-0.76996	12.0081	-0.79659	13.0081	-0.80399	14.0081	-0.79905	15.0081	-0.7942	16.0081	-0.80647	17.0081	-0.81382	18.0081	-0.81953	19.0081	-0.83816
		0.00811	-0.78435	1.00811	-0.7959	2.00811	-0.83988	3.00811	-0.80982	4.00811	-0.78718	5.00811	-0.83887	6.00811	-0.82557	7.07708	-0.78992	8.00811	-0.78864	9.00811	-0.79845	10.0081	-0.78663	11.0081	-0.77043	12.0081	-0.79676	13.0081	-0.80401	14.0081	-0.79881	15.0081	-0.79324	16.0081	-0.80539	17.0081	-0.81351	18.0081	-0.81953	19.0081	-0.83802
		0.00814	-0.7837	1.00814	-0.79488	2.00814	-0.83995	3.00814	-0.8102	4.00814	-0.78669	5.00814	-0.8392	6.00814	-0.82716	7.07711	-0.79006	8.00814	-0.7888	9.00814	-0.79825	10.0081	-0.78623	11.0081	-0.77092	12.0081	-0.79667	13.0081	-0.80405	14.0081	-0.79887	15.0081	-0.79215	16.0081	-0.80418	17.0081	-0.81368	18.0081	-0.81945	19.0081	-0.83809
		0.00817	-0.78352	1.00817	-0.79424	2.00817	-0.83974	3.00817	-0.81033	4.00817	-0.78642	5.00817	-0.83991	6.00817	-0.82915	7.07714	-0.78997	8.00817	-0.78874	9.00817	-0.79765	10.0082	-0.78549	11.0082	-0.77079	12.0082	-0.7966	13.0082	-0.80415	14.0082	-0.79886	15.0082	-0.7917	16.0082	-0.8033	17.0082	-0.81396	18.0082	-0.81916	19.0082	-0.83815
		0.00819	-0.78345	1.00819	-0.79398	2.00819	-0.8389	3.00819	-0.81081	4.00819	-0.78639	5.00819	-0.84033	6.00819	-0.83052	7.07717	-0.78988	8.00819	-0.78877	9.00819	-0.79756	10.0082	-0.78541	11.0082	-0.77066	12.0082	-0.79651	13.0082	-0.80418	14.0082	-0.79888	15.0082	-0.79189	16.0082	-0.8027	17.0082	-0.81404	18.0082	-0.8188	19.0082	-0.83828
		0.00822	-0.78322	1.00822	-0.79393	2.00822	-0.83842	3.00822	-0.8114	4.00822	-0.7865	5.00822	-0.84047	6.00822	-0.8318	7.07719	-0.78958	8.00822	-0.78876	9.00822	-0.79781	10.0082	-0.7856	11.0082	-0.7704	12.0082	-0.79652	13.0082	-0.80426	14.0082	-0.79889	15.0082	-0.79208	16.0082	-0.80212	17.0082	-0.81371	18.0082	-0.81854	19.0082	-0.83836
		0.00825	-0.78314	1.00825	-0.79382	2.00825	-0.8387	3.00825	-0.8117	4.00825	-0.78671	5.00825	-0.84044	6.00825	-0.83338	7.07722	-0.78908	8.00825	-0.78877	9.00825	-0.79787	10.0083	-0.78604	11.0083	-0.77045	12.0083	-0.79654	13.0083	-0.80432	14.0083	-0.79878	15.0083	-0.79217	16.0083	-0.80162	17.0083	-0.81312	18.0083	-0.81808	19.0083	-0.83839
		0.00828	-0.78349	1.00828	-0.79403	2.00828	-0.83864	3.00828	-0.8118	4.00828	-0.78672	5.00828	-0.8403	6.00828	-0.83463	7.07725	-0.78903	8.00828	-0.78865	9.00828	-0.79762	10.0083	-0.78633	11.0083	-0.77048	12.0083	-0.79663	13.0083	-0.80434	14.0083	-0.79864	15.0083	-0.79185	16.0083	-0.80182	17.0083	-0.81262	18.0083	-0.81751	19.0083	-0.83837
		0.00831	-0.78358	1.00831	-0.79431	2.00831	-0.83815	3.00831	-0.81182	4.00831	-0.7868	5.00831	-0.84024	6.00831	-0.8355	7.07728	-0.7893	8.00831	-0.78834	9.00831	-0.79721	10.0083	-0.78623	11.0083	-0.77051	12.0083	-0.79679	13.0083	-0.80444	14.0083	-0.79855	15.0083	-0.79118	16.0083	-0.80288	17.0083	-0.81205	18.0083	-0.81692	19.0083	-0.83818
		0.00833	-0.78332	1.00833	-0.79453	2.00833	-0.83778	3.00833	-0.81183	4.00833	-0.78691	5.00833	-0.84018	6.00833	-0.83576	7.07731	-0.7896	8.00833	-0.78832	9.00833	-0.79722	10.0083	-0.78629	11.0083	-0.77041	12.0083	-0.79688	13.0083	-0.80445	14.0083	-0.79871	15.0083	-0.79059	16.0083	-0.80632	17.0083	-0.81154	18.0083	-0.81626	19.0083	-0.83796
		0.00836	-0.78327	1.00836	-0.79452	2.00836	-0.83798	3.00836	-0.81183	4.00836	-0.7871	5.00836	-0.83976	6.00836	-0.83554	7.07733	-0.78955	8.00836	-0.78838	9.00836	-0.7974	10.0084	-0.78623	11.0084	-0.77024	12.0084	-0.79688	13.0084	-0.80423	14.0084	-0.79873	15.0084	-0.78981	16.0084	-0.80971	17.0084	-0.8115	18.0084	-0.81533	19.0084	-0.83788
		0.00839	-0.78351	1.00839	-0.79472	2.00839	-0.83794	3.00839	-0.81184	4.00839	-0.78709	5.00839	-0.83862	6.00839	-0.83555	7.07736	-0.78959	8.00839	-0.78839	9.00839	-0.79802	10.0084	-0.78631	11.0084	-0.77018	12.0084	-0.79687	13.0084	-0.8038	14.0084	-0.79869	15.0084	-0.78802	16.0084	-0.81211	17.0084	-0.81145	18.0084	-0.81443	19.0084	-0.83776
		0.00842	-0.78387	1.00842	-0.79459	2.00842	-0.83777	3.00842	-0.81174	4.00842	-0.78712	5.00842	-0.83851	6.00842	-0.83669	7.07739	-0.78954	8.00842	-0.78842	9.00842	-0.79865	10.0084	-0.78638	11.0084	-0.77023	12.0084	-0.79678	13.0084	-0.8038	14.0084	-0.7986	15.0084	-0.78788	16.0084	-0.81591	17.0084	-0.81152	18.0084	-0.81368	19.0084	-0.83759
		0.00844	-0.78409	1.00844	-0.79461	2.00844	-0.8377	3.00844	-0.81171	4.00844	-0.78713	5.00844	-0.83893	6.00844	-0.83885	7.07742	-0.78954	8.00844	-0.78852	9.00844	-0.79857	10.0084	-0.78643	11.0084	-0.77027	12.0084	-0.79655	13.0084	-0.80398	14.0084	-0.79807	15.0084	-0.7901	16.0084	-0.81931	17.0084	-0.8114	18.0084	-0.81242	19.0084	-0.83763
		0.00847	-0.78426	1.00847	-0.79457	2.00847	-0.83791	3.00847	-0.81194	4.00847	-0.78718	5.00847	-0.83949	6.00847	-0.84066	7.07744	-0.78946	8.00847	-0.78875	9.00847	-0.79814	10.0085	-0.78654	11.0085	-0.77038	12.0085	-0.79645	13.0085	-0.80404	14.0085	-0.79726	15.0085	-0.79609	16.0085	-0.82076	17.0085	-0.81112	18.0085	-0.81113	19.0085	-0.83781
		0.0085	-0.7843	1.0085	-0.79492	2.0085	-0.8382	3.0085	-0.81235	4.0085	-0.78736	5.0085	-0.84021	6.0085	-0.84215	7.07747	-0.78939	8.0085	-0.78884	9.0085	-0.79789	10.0085	-0.78697	11.0085	-0.7704	12.0085	-0.79652	13.0085	-0.804	14.0085	-0.79671	15.0085	-0.80199	16.0085	-0.82094	17.0085	-0.81067	18.0085	-0.81134	19.0085	-0.83809
		0.00853	-0.78371	1.00853	-0.79538	2.00853	-0.83857	3.00853	-0.81267	4.00853	-0.78759	5.00853	-0.84088	6.00853	-0.84314	7.0775	-0.78924	8.00853	-0.78894	9.00853	-0.79813	10.0085	-0.78777	11.0085	-0.77043	12.0085	-0.79668	13.0085	-0.80392	14.0085	-0.79641	15.0085	-0.80448	16.0085	-0.82101	17.0085	-0.81051	18.0085	-0.81158	19.0085	-0.83829
		0.00856	-0.78295	1.00856	-0.79571	2.00856	-0.83861	3.00856	-0.81283	4.00856	-0.78756	5.00856	-0.8411	6.00856	-0.84405	7.07753	-0.78902	8.00856	-0.78891	9.00856	-0.79869	10.0086	-0.78828	11.0086	-0.77065	12.0086	-0.79703	13.0086	-0.8039	14.0086	-0.79633	15.0086	-0.80517	16.0086	-0.82095	17.0086	-0.80989	18.0086	-0.81291	19.0086	-0.83843
		0.00858	-0.78271	1.00858	-0.79576	2.00858	-0.83866	3.00858	-0.8128	4.00858	-0.78736	5.00858	-0.84105	6.00858	-0.84536	7.07756	-0.78882	8.00858	-0.78893	9.00858	-0.79938	10.0086	-0.78858	11.0086	-0.7709	12.0086	-0.79727	13.0086	-0.80387	14.0086	-0.79638	15.0086	-0.80529	16.0086	-0.82092	17.0086	-0.80918	18.0086	-0.81368	19.0086	-0.8387
		0.00861	-0.78271	1.00861	-0.79565	2.00861	-0.83865	3.00861	-0.81226	4.00861	-0.78728	5.00861	-0.84126	6.00861	-0.84638	7.07758	-0.78847	8.00861	-0.78889	9.00861	-0.79971	10.0086	-0.78855	11.0086	-0.77083	12.0086	-0.79733	13.0086	-0.80379	14.0086	-0.79637	15.0086	-0.80528	16.0086	-0.82089	17.0086	-0.80894	18.0086	-0.81351	19.0086	-0.83864
		0.00864	-0.78267	1.00864	-0.79544	2.00864	-0.83871	3.00864	-0.81164	4.00864	-0.78746	5.00864	-0.84155	6.00864	-0.84673	7.07761	-0.78816	8.00864	-0.78878	9.00864	-0.79999	10.0086	-0.78864	11.0086	-0.77068	12.0086	-0.79735	13.0086	-0.80383	14.0086	-0.79639	15.0086	-0.80499	16.0086	-0.82102	17.0086	-0.80902	18.0086	-0.81359	19.0086	-0.8386
		0.00867	-0.78244	1.00867	-0.79542	2.00867	-0.83887	3.00867	-0.81127	4.00867	-0.78755	5.00867	-0.84218	6.00867	-0.84732	7.07764	-0.78806	8.00867	-0.78851	9.00867	-0.80013	10.0087	-0.78873	11.0087	-0.77012	12.0087	-0.79734	13.0087	-0.8037	14.0087	-0.79582	15.0087	-0.80464	16.0087	-0.82106	17.0087	-0.8091	18.0087	-0.81357	19.0087	-0.83857
		0.00869	-0.78212	1.00869	-0.79546	2.00869	-0.83906	3.00869	-0.81144	4.00869	-0.78754	5.00869	-0.84261	6.00869	-0.84742	7.07767	-0.78769	8.00869	-0.78838	9.00869	-0.80006	10.0087	-0.78879	11.0087	-0.76998	12.0087	-0.79739	13.0087	-0.80367	14.0087	-0.79468	15.0087	-0.80467	16.0087	-0.82106	17.0087	-0.80928	18.0087	-0.81365	19.0087	-0.83853
		0.00872	-0.78218	1.00872	-0.79547	2.00872	-0.83913	3.00872	-0.81142	4.00872	-0.78753	5.00872	-0.84292	6.00872	-0.8471	7.07769	-0.7873	8.00872	-0.78832	9.00872	-0.80003	10.0087	-0.78846	11.0087	-0.77011	12.0087	-0.79729	13.0087	-0.80355	14.0087	-0.79375	15.0087	-0.80472	16.0087	-0.82107	17.0087	-0.81131	18.0087	-0.81357	19.0087	-0.83845
		0.00875	-0.78209	1.00875	-0.79549	2.00875	-0.83926	3.00875	-0.81208	4.00875	-0.78752	5.00875	-0.84319	6.00875	-0.84701	7.07772	-0.78726	8.00875	-0.78837	9.00875	-0.79998	10.0087	-0.78806	11.0087	-0.7701	12.0087	-0.79724	13.0087	-0.80358	14.0087	-0.79317	15.0087	-0.80488	16.0087	-0.82135	17.0087	-0.81606	18.0087	-0.81309	19.0087	-0.83813
		0.00878	-0.78218	1.00878	-0.79534	2.00878	-0.83931	3.00878	-0.81267	4.00878	-0.78745	5.00878	-0.84309	6.00878	-0.84715	7.07775	-0.78725	8.00878	-0.78837	9.00878	-0.79985	10.0088	-0.78775	11.0088	-0.76992	12.0088	-0.79684	13.0088	-0.80359	14.0088	-0.79291	15.0088	-0.80504	16.0088	-0.82152	17.0088	-0.81986	18.0088	-0.8122	19.0088	-0.83788
		0.00881	-0.78218	1.00881	-0.7953	2.00881	-0.83907	3.00881	-0.81248	4.00881	-0.78743	5.00881	-0.84312	6.00881	-0.84843	7.07778	-0.78722	8.00881	-0.78839	9.00881	-0.79975	10.0088	-0.78765	11.0088	-0.7697	12.0088	-0.79637	13.0088	-0.80361	14.0088	-0.79282	15.0088	-0.80518	16.0088	-0.8214	17.0088	-0.82095	18.0088	-0.81171	19.0088	-0.83784
		0.00883	-0.78232	1.00883	-0.79523	2.00883	-0.83805	3.00883	-0.81238	4.00883	-0.78736	5.00883	-0.84311	6.00883	-0.85016	7.07781	-0.78706	8.00883	-0.78833	9.00883	-0.79976	10.0088	-0.78753	11.0088	-0.76975	12.0088	-0.79624	13.0088	-0.80362	14.0088	-0.79262	15.0088	-0.80528	16.0088	-0.82133	17.0088	-0.82109	18.0088	-0.81154	19.0088	-0.83785
		0.00886	-0.78252	1.00886	-0.79559	2.00886	-0.83772	3.00886	-0.81217	4.00886	-0.78733	5.00886	-0.84315	6.00886	-0.85143	7.07783	-0.78686	8.00886	-0.78823	9.00886	-0.79992	10.0089	-0.7876	11.0089	-0.76992	12.0089	-0.79619	13.0089	-0.80362	14.0089	-0.79233	15.0089	-0.80539	16.0089	-0.8212	17.0089	-0.82105	18.0089	-0.81135	19.0089	-0.83784
		0.00889	-0.7828	1.00889	-0.79595	2.00889	-0.83747	3.00889	-0.81223	4.00889	-0.78683	5.00889	-0.84315	6.00889	-0.8526	7.07786	-0.78687	8.00889	-0.78823	9.00889	-0.80007	10.0089	-0.78758	11.0089	-0.77053	12.0089	-0.79625	13.0089	-0.80379	14.0089	-0.79223	15.0089	-0.80536	16.0089	-0.82106	17.0089	-0.82113	18.0089	-0.81096	19.0089	-0.83776
		0.00892	-0.78289	1.00892	-0.79611	2.00892	-0.8377	3.00892	-0.81237	4.00892	-0.78623	5.00892	-0.84299	6.00892	-0.85335	7.07789	-0.7868	8.00892	-0.78827	9.00892	-0.80013	10.0089	-0.7877	11.0089	-0.77086	12.0089	-0.79649	13.0089	-0.80384	14.0089	-0.7919	15.0089	-0.8054	16.0089	-0.8208	17.0089	-0.82133	18.0089	-0.81019	19.0089	-0.83773
		0.00894	-0.78263	1.00894	-0.79611	2.00894	-0.8377	3.00894	-0.81256	4.00894	-0.78628	5.00894	-0.84294	6.00894	-0.85331	7.07792	-0.78665	8.00894	-0.78828	9.00894	-0.80017	10.0089	-0.78774	11.0089	-0.77069	12.0089	-0.79688	13.0089	-0.8037	14.0089	-0.79123	15.0089	-0.8054	16.0089	-0.82067	17.0089	-0.8216	18.0089	-0.80935	19.0089	-0.83787
		0.00897	-0.78257	1.00897	-0.79613	2.00897	-0.83847	3.00897	-0.8125	4.00897	-0.78642	5.00897	-0.84311	6.00897	-0.85329	7.07794	-0.78643	8.00897	-0.78815	9.00897	-0.8002	10.009	-0.78806	11.009	-0.77067	12.009	-0.7971	13.009	-0.80359	14.009	-0.79121	15.009	-0.80541	16.009	-0.82044	17.009	-0.8217	18.009	-0.80869	19.009	-0.83791
		0.009	-0.78309	1.009	-0.79601	2.009	-0.83892	3.009	-0.81232	4.009	-0.78666	5.009	-0.84315	6.009	-0.85327	7.07797	-0.78648	8.009	-0.78789	9.009	-0.80003	10.009	-0.78817	11.009	-0.77066	12.009	-0.79725	13.009	-0.80345	14.009	-0.79154	15.009	-0.80546	16.009	-0.81919	17.009	-0.82174	18.009	-0.80846	19.009	-0.83782
		0.00903	-0.7839	1.00903	-0.79598	2.00903	-0.83863	3.00903	-0.8116	4.00903	-0.78712	5.00903	-0.84293	6.00903	-0.8542	7.078	-0.78647	8.00903	-0.78789	9.00903	-0.7996	10.009	-0.78805	11.009	-0.77065	12.009	-0.79722	13.009	-0.80338	14.009	-0.79228	15.009	-0.80534	16.009	-0.8178	17.009	-0.82177	18.009	-0.80856	19.009	-0.83769
		0.00906	-0.78441	1.00906	-0.79593	2.00906	-0.83869	3.00906	-0.81129	4.00906	-0.78759	5.00906	-0.84287	6.00906	-0.85579	7.07803	-0.78649	8.00906	-0.78826	9.00906	-0.79945	10.0091	-0.78804	11.0091	-0.77065	12.0091	-0.79707	13.0091	-0.80303	14.0091	-0.79293	15.0091	-0.80514	16.0091	-0.81803	17.0091	-0.82156	18.0091	-0.80853	19.0091	-0.83725
		0.00908	-0.78458	1.00908	-0.79555	2.00908	-0.83892	3.00908	-0.81152	4.00908	-0.78774	5.00908	-0.84326	6.00908	-0.85654	7.07806	-0.78649	8.00908	-0.78889	9.00908	-0.79945	10.0091	-0.78828	11.0091	-0.77065	12.0091	-0.79697	13.0091	-0.80299	14.0091	-0.79385	15.0091	-0.80482	16.0091	-0.81826	17.0091	-0.82149	18.0091	-0.80847	19.0091	-0.8371
		0.00911	-0.78484	1.00911	-0.7954	2.00911	-0.83936	3.00911	-0.81166	4.00911	-0.7877	5.00911	-0.84347	6.00911	-0.85642	7.07808	-0.78633	8.00911	-0.78897	9.00911	-0.79954	10.0091	-0.7886	11.0091	-0.77069	12.0091	-0.79706	13.0091	-0.80312	14.0091	-0.79489	15.0091	-0.8047	16.0091	-0.8186	17.0091	-0.8216	18.0091	-0.80829	19.0091	-0.83713
		0.00914	-0.78485	1.00914	-0.79523	2.00914	-0.83941	3.00914	-0.81198	4.00914	-0.78727	5.00914	-0.8433	6.00914	-0.85634	7.07811	-0.78641	8.00914	-0.78882	9.00914	-0.79962	10.0091	-0.78855	11.0091	-0.77083	12.0091	-0.79713	13.0091	-0.80317	14.0091	-0.79548	15.0091	-0.80457	16.0091	-0.81871	17.0091	-0.82161	18.0091	-0.8081	19.0091	-0.83709
		0.00917	-0.78461	1.00917	-0.79447	2.00917	-0.8393	3.00917	-0.81209	4.00917	-0.78678	5.00917	-0.84331	6.00917	-0.85525	7.07814	-0.7863	8.00917	-0.78842	9.00917	-0.80008	10.0092	-0.78833	11.0092	-0.77084	12.0092	-0.79719	13.0092	-0.80312	14.0092	-0.79583	15.0092	-0.80453	16.0092	-0.81889	17.0092	-0.82167	18.0092	-0.80798	19.0092	-0.83688
		0.00919	-0.78427	1.00919	-0.79315	2.00919	-0.83928	3.00919	-0.81245	4.00919	-0.78691	5.00919	-0.84357	6.00919	-0.85498	7.07817	-0.78629	8.00919	-0.78806	9.00919	-0.80032	10.0092	-0.78797	11.0092	-0.77067	12.0092	-0.79733	13.0092	-0.80312	14.0092	-0.79578	15.0092	-0.80447	16.0092	-0.81921	17.0092	-0.82169	18.0092	-0.80794	19.0092	-0.83651
		0.00922	-0.78396	1.00922	-0.79263	2.00922	-0.83945	3.00922	-0.81255	4.00922	-0.78713	5.00922	-0.84387	6.00922	-0.85603	7.07819	-0.78625	8.00922	-0.78814	9.00922	-0.80018	10.0092	-0.78773	11.0092	-0.77031	12.0092	-0.79736	13.0092	-0.80378	14.0092	-0.7958	15.0092	-0.8042	16.0092	-0.81955	17.0092	-0.82184	18.0092	-0.80801	19.0092	-0.8362
		0.00925	-0.78391	1.00925	-0.79273	2.00925	-0.8397	3.00925	-0.81258	4.00925	-0.78761	5.00925	-0.84411	6.00925	-0.85723	7.07822	-0.78644	8.00925	-0.78824	9.00925	-0.80012	10.0092	-0.78773	11.0092	-0.77024	12.0092	-0.79721	13.0092	-0.80461	14.0092	-0.79594	15.0092	-0.80404	16.0093	-0.81988	17.0093	-0.82189	18.0093	-0.80802	19.0093	-0.83579
		0.00928	-0.78381	1.00928	-0.79265	2.00928	-0.83993	3.00928	-0.81269	4.00928	-0.78786	5.00928	-0.84397	6.00928	-0.85768	7.07825	-0.78712	8.00928	-0.78835	9.00928	-0.80007	10.0093	-0.78781	11.0093	-0.77035	12.0093	-0.797	13.0093	-0.80458	14.0093	-0.79786	15.0093	-0.80419	16.0093	-0.81983	17.0093	-0.82184	18.0093	-0.80794	19.0093	-0.8356
		0.00931	-0.78375	1.00931	-0.79252	2.00931	-0.84029	3.00931	-0.8128	4.00931	-0.78782	5.00931	-0.84374	6.00931	-0.85783	7.07828	-0.78732	8.00931	-0.78832	9.00931	-0.79982	10.0093	-0.7881	11.0093	-0.77069	12.0093	-0.7969	13.0093	-0.80445	14.0093	-0.80121	15.0093	-0.80435	16.0093	-0.81944	17.0093	-0.8217	18.0093	-0.80718	19.0093	-0.83535
		0.00933	-0.78357	1.00933	-0.79245	2.00933	-0.84039	3.00933	-0.81275	4.00933	-0.78752	5.00933	-0.84362	6.00933	-0.85785	7.07831	-0.7874	8.00933	-0.78831	9.00933	-0.7996	10.0093	-0.78828	11.0093	-0.77127	12.0093	-0.79683	13.0093	-0.80419	14.0093	-0.80322	15.0093	-0.80449	16.0093	-0.81867	17.0093	-0.82128	18.0093	-0.80567	19.0093	-0.83496
		0.00936	-0.78325	1.00936	-0.79242	2.00936	-0.84027	3.00936	-0.8127	4.00936	-0.78619	5.00936	-0.8438	6.00936	-0.8576	7.07833	-0.78749	8.00936	-0.78827	9.00936	-0.79953	10.0094	-0.7882	11.0094	-0.77158	12.0094	-0.79685	13.0094	-0.80376	14.0094	-0.80389	15.0094	-0.80473	16.0094	-0.81843	17.0094	-0.82087	18.0094	-0.80404	19.0094	-0.83475
		0.00939	-0.78341	1.00939	-0.79238	2.00939	-0.84026	3.00939	-0.8125	4.00939	-0.78472	5.00939	-0.8443	6.00939	-0.85731	7.07836	-0.78793	8.00939	-0.78817	9.00939	-0.79944	10.0094	-0.78823	11.0094	-0.77148	12.0094	-0.79698	13.0094	-0.80342	14.0094	-0.80421	15.0094	-0.80492	16.0094	-0.81835	17.0094	-0.82069	18.0094	-0.80354	19.0094	-0.83483
		0.00942	-0.78362	1.00942	-0.79214	2.00942	-0.84043	3.00942	-0.8118	4.00942	-0.78436	5.00942	-0.84404	6.00942	-0.85737	7.07839	-0.78859	8.00942	-0.78787	9.00942	-0.79939	10.0094	-0.78821	11.0094	-0.77136	12.0094	-0.79706	13.0094	-0.80329	14.0094	-0.80452	15.0094	-0.80485	16.0094	-0.8182	17.0094	-0.82058	18.0094	-0.80391	19.0094	-0.83497
		0.00944	-0.78424	1.00944	-0.79209	2.00944	-0.84063	3.00944	-0.81115	4.00944	-0.78443	5.00944	-0.84397	6.00944	-0.85768	7.07842	-0.78901	8.00944	-0.78751	9.00944	-0.79971	10.0094	-0.78821	11.0094	-0.77114	12.0094	-0.797	13.0094	-0.8033	14.0094	-0.80447	15.0094	-0.80455	16.0094	-0.81753	17.0094	-0.82044	18.0094	-0.80423	19.0094	-0.83504
		0.00947	-0.78425	1.00947	-0.79259	2.00947	-0.84059	3.00947	-0.81083	4.00947	-0.78445	5.00947	-0.84386	6.00947	-0.85824	7.07844	-0.78909	8.00947	-0.7872	9.00947	-0.80014	10.0095	-0.78803	11.0095	-0.77114	12.0095	-0.79701	13.0095	-0.80322	14.0095	-0.80437	15.0095	-0.80418	16.0095	-0.8164	17.0095	-0.82012	18.0095	-0.80426	19.0095	-0.83449
		0.0095	-0.78399	1.0095	-0.79365	2.0095	-0.84057	3.0095	-0.8102	4.0095	-0.78481	5.0095	-0.84448	6.0095	-0.85863	7.07847	-0.78907	8.0095	-0.78692	9.0095	-0.80034	10.0095	-0.78791	11.0095	-0.77117	12.0095	-0.79719	13.0095	-0.80311	14.0095	-0.80427	15.0095	-0.80417	16.0095	-0.8153	17.0095	-0.82006	18.0095	-0.80393	19.0095	-0.83333
		0.00953	-0.78351	1.00953	-0.79399	2.00953	-0.84043	3.00953	-0.80973	4.00953	-0.78558	5.00953	-0.84546	6.00953	-0.85944	7.0785	-0.7889	8.00953	-0.78679	9.00953	-0.80032	10.0095	-0.78787	11.0095	-0.77118	12.0095	-0.79741	13.0095	-0.80306	14.0095	-0.80433	15.0095	-0.80414	16.0095	-0.81432	17.0095	-0.82023	18.0095	-0.80383	19.0095	-0.83213
		0.00956	-0.7834	1.00956	-0.79371	2.00956	-0.8405	3.00956	-0.81005	4.00956	-0.78606	5.00956	-0.84557	6.00956	-0.86011	7.07853	-0.78862	8.00956	-0.78676	9.00956	-0.80021	10.0096	-0.78787	11.0096	-0.7711	12.0096	-0.79739	13.0096	-0.8032	14.0096	-0.80431	15.0096	-0.80391	16.0096	-0.81308	17.0096	-0.82026	18.0096	-0.80464	19.0096	-0.82989
		0.00958	-0.7835	1.00958	-0.79373	2.00958	-0.84068	3.00958	-0.81031	4.00958	-0.78613	5.00958	-0.84534	6.00958	-0.86033	7.07856	-0.78822	8.00958	-0.78673	9.00958	-0.80005	10.0096	-0.78786	11.0096	-0.77088	12.0096	-0.79735	13.0096	-0.80342	14.0096	-0.80419	15.0096	-0.80383	16.0096	-0.81194	17.0096	-0.82008	18.0096	-0.8097	19.0096	-0.82636
		0.00961	-0.78378	1.00961	-0.79407	2.00961	-0.84132	3.00961	-0.81055	4.00961	-0.78616	5.00961	-0.84511	6.00961	-0.86035	7.07858	-0.78811	8.00961	-0.78674	9.00961	-0.79984	10.0096	-0.78787	11.0096	-0.77085	12.0096	-0.7972	13.0096	-0.80348	14.0096	-0.8039	15.0096	-0.80404	16.0096	-0.81109	17.0096	-0.81969	18.0096	-0.81653	19.0096	-0.824
		0.00964	-0.7841	1.00964	-0.79489	2.00964	-0.84197	3.00964	-0.81051	4.00964	-0.78617	5.00964	-0.84493	6.00964	-0.86041	7.07861	-0.78805	8.00964	-0.78714	9.00964	-0.79979	10.0096	-0.78791	11.0096	-0.77087	12.0096	-0.79702	13.0096	-0.80342	14.0096	-0.80374	15.0096	-0.80458	16.0096	-0.81075	17.0096	-0.81892	18.0096	-0.81954	19.0096	-0.82443
		0.00967	-0.78406	1.00967	-0.79492	2.00967	-0.84215	3.00967	-0.80965	4.00967	-0.78623	5.00967	-0.84487	6.00967	-0.86013	7.07864	-0.78816	8.00967	-0.78778	9.00967	-0.79992	10.0097	-0.78792	11.0097	-0.77087	12.0097	-0.79695	13.0097	-0.80342	14.0097	-0.80363	15.0097	-0.80468	16.0097	-0.81086	17.0097	-0.81805	18.0097	-0.82002	19.0097	-0.82671
		0.00969	-0.78406	1.00969	-0.79441	2.00969	-0.84228	3.00969	-0.8091	4.00969	-0.78625	5.00969	-0.84432	6.00969	-0.85992	7.07867	-0.78818	8.00969	-0.78806	9.00969	-0.80013	10.0097	-0.78794	11.0097	-0.77087	12.0097	-0.79691	13.0097	-0.80348	14.0097	-0.80361	15.0097	-0.80447	16.0097	-0.8109	17.0097	-0.81749	18.0097	-0.82018	19.0097	-0.83191
		0.00972	-0.78405	1.00972	-0.79254	2.00972	-0.84224	3.00972	-0.80951	4.00972	-0.78632	5.00972	-0.84333	6.00972	-0.85992	7.07869	-0.78825	8.00972	-0.78816	9.00972	-0.80033	10.0097	-0.78795	11.0097	-0.77126	12.0097	-0.79691	13.0097	-0.80349	14.0097	-0.80357	15.0097	-0.80435	16.0097	-0.81103	17.0097	-0.81683	18.0097	-0.82024	19.0097	-0.83565
		0.00975	-0.78432	1.00975	-0.79072	2.00975	-0.84178	3.00975	-0.80992	4.00975	-0.78632	5.00975	-0.84328	6.00975	-0.85995	7.07872	-0.78825	8.00975	-0.78829	9.00975	-0.80044	10.0098	-0.78809	11.0098	-0.77161	12.0098	-0.79692	13.0098	-0.8032	14.0098	-0.80332	15.0098	-0.80432	16.0098	-0.81107	17.0098	-0.81662	18.0098	-0.82078	19.0098	-0.83719
		0.00978	-0.7844	1.00978	-0.79012	2.00978	-0.84124	3.00978	-0.8102	4.00978	-0.78633	5.00978	-0.84363	6.00978	-0.85991	7.07875	-0.78824	8.00978	-0.78848	9.00978	-0.80042	10.0098	-0.78828	11.0098	-0.77163	12.0098	-0.79698	13.0098	-0.80309	14.0098	-0.80326	15.0098	-0.80401	16.0098	-0.80972	17.0098	-0.81613	18.0098	-0.82098	19.0098	-0.83748
		0.00981	-0.78404	1.00981	-0.7898	2.00981	-0.84138	3.00981	-0.81017	4.00981	-0.78633	5.00981	-0.84395	6.00981	-0.86009	7.07878	-0.78797	8.00981	-0.78863	9.00981	-0.8003	10.0098	-0.78834	11.0098	-0.7716	12.0098	-0.79724	13.0098	-0.80315	14.0098	-0.80335	15.0098	-0.80293	16.0098	-0.80797	17.0098	-0.81533	18.0098	-0.82092	19.0098	-0.8373
		0.00983	-0.78395	1.00983	-0.78936	2.00983	-0.84207	3.00983	-0.81016	4.00983	-0.78681	5.00983	-0.84385	6.00983	-0.86005	7.07881	-0.78759	8.00983	-0.78868	9.00983	-0.80011	10.0098	-0.78859	11.0098	-0.77153	12.0098	-0.79755	13.0098	-0.80313	14.0098	-0.80336	15.0098	-0.80229	16.0098	-0.80827	17.0098	-0.81428	18.0098	-0.82082	19.0098	-0.83718
		0.00986	-0.78437	1.00986	-0.78934	2.00986	-0.84309	3.00986	-0.80995	4.00986	-0.78752	5.00986	-0.84388	6.00986	-0.8601	7.07883	-0.78757	8.00986	-0.78875	9.00986	-0.80013	10.0099	-0.78884	11.0099	-0.77142	12.0099	-0.79753	13.0099	-0.80281	14.0099	-0.80328	15.0099	-0.80212	16.0099	-0.8088	17.0099	-0.81366	18.0099	-0.82091	19.0099	-0.83701
		0.00989	-0.78485	1.00989	-0.78951	2.00989	-0.84359	3.00989	-0.80968	4.00989	-0.78743	5.00989	-0.84371	6.00989	-0.86006	7.07886	-0.78754	8.00989	-0.78871	9.00989	-0.80021	10.0099	-0.78878	11.0099	-0.77134	12.0099	-0.79732	13.0099	-0.80262	14.0099	-0.80326	15.0099	-0.80198	16.0099	-0.81003	17.0099	-0.81278	18.0099	-0.82108	19.0099	-0.83648
		0.00992	-0.78499	1.00992	-0.78957	2.00992	-0.84356	3.00992	-0.80947	4.00992	-0.78715	5.00992	-0.8438	6.00992	-0.86007	7.07889	-0.78752	8.00992	-0.78867	9.00992	-0.80025	10.0099	-0.78872	11.0099	-0.77131	12.0099	-0.79697	13.0099	-0.80278	14.0099	-0.80325	15.0099	-0.80132	16.0099	-0.81076	17.0099	-0.8116	18.0099	-0.82138	19.0099	-0.83625
		0.00994	-0.78504	1.00994	-0.78936	2.00994	-0.84375	3.00994	-0.80897	4.00994	-0.78685	5.00994	-0.844	6.00994	-0.86026	7.07892	-0.78713	8.00994	-0.78844	9.00994	-0.80024	10.0099	-0.78867	11.0099	-0.77134	12.0099	-0.79681	13.0099	-0.80289	14.0099	-0.80323	15.0099	-0.80053	16.0099	-0.81072	17.0099	-0.81089	18.0099	-0.82152	19.0099	-0.8364
		0.00997	-0.78503	1.00997	-0.78931	2.00997	-0.84392	3.00997	-0.80889	4.00997	-0.78696	5.00997	-0.84491	6.00997	-0.86057	7.07894	-0.78659	8.00997	-0.78802	9.00997	-0.8002	10.01	-0.78871	11.01	-0.77151	12.01	-0.79685	13.01	-0.803	14.01	-0.80301	15.01	-0.79975	16.01	-0.81058	17.01	-0.81055	18.01	-0.8215	19.01	-0.83649
		0.01	-0.78513	1.01	-0.78999	2.01	-0.84444	3.01	-0.80932	4.01	-0.78734	5.01	-0.8459	6.01	-0.86076	7.07897	-0.78626	8.01	-0.7873	9.01	-0.80019	10.01	-0.78871	11.01	-0.77177	12.01	-0.79687	13.01	-0.803	14.01	-0.80261	15.01	-0.79903	16.01	-0.80969	17.01	-0.81053	18.01	-0.82113	19.01	-0.8365
		0.01003	-0.78529	1.01003	-0.79033	2.01003	-0.8449	3.01003	-0.80975	4.01003	-0.78811	5.01003	-0.84599	6.01003	-0.86075	7.079	-0.78615	8.01003	-0.7867	9.01003	-0.80017	10.01	-0.78829	11.01	-0.77202	12.01	-0.79689	13.01	-0.80285	14.01	-0.80261	15.01	-0.79861	16.01	-0.80909	17.01	-0.81097	18.01	-0.82078	19.01	-0.83634
		0.01006	-0.78544	1.01006	-0.79001	2.01006	-0.84567	3.01006	-0.80974	4.01006	-0.78872	5.01006	-0.84593	6.01006	-0.86076	7.07903	-0.78588	8.01006	-0.78682	9.01006	-0.80013	10.0101	-0.78797	11.0101	-0.77223	12.0101	-0.79681	13.0101	-0.8028	14.0101	-0.80275	15.0101	-0.79852	16.0101	-0.80939	17.0101	-0.81135	18.0101	-0.82066	19.0101	-0.83607
		0.01008	-0.78537	1.01008	-0.78967	2.01008	-0.84656	3.01008	-0.80977	4.01008	-0.78912	5.01008	-0.84591	6.01008	-0.86064	7.07906	-0.7856	8.01008	-0.78705	9.01008	-0.80006	10.0101	-0.78815	11.0101	-0.77226	12.0101	-0.79663	13.0101	-0.80301	14.0101	-0.80303	15.0101	-0.79844	16.0101	-0.80986	17.0101	-0.81118	18.0101	-0.82059	19.0101	-0.83584
		0.01011	-0.78539	1.01011	-0.78926	2.01011	-0.84695	3.01011	-0.80993	4.01011	-0.7895	5.01011	-0.8459	6.01011	-0.86051	7.07908	-0.785	8.01011	-0.78761	9.01011	-0.80002	10.0101	-0.78829	11.0101	-0.77221	12.0101	-0.79662	13.0101	-0.80342	14.0101	-0.80303	15.0101	-0.7983	16.0101	-0.81056	17.0101	-0.81101	18.0101	-0.82033	19.0101	-0.8358
		0.01014	-0.78548	1.01014	-0.78921	2.01014	-0.84706	3.01014	-0.81	4.01014	-0.78983	5.01014	-0.8453	6.01014	-0.86006	7.07911	-0.78483	8.01014	-0.78795	9.01014	-0.8003	10.0101	-0.78841	11.0101	-0.77204	12.0101	-0.79665	13.0101	-0.80371	14.0101	-0.80285	15.0101	-0.798	16.0101	-0.81133	17.0101	-0.81075	18.0101	-0.81988	19.0101	-0.83567
		0.01017	-0.78568	1.01017	-0.78906	2.01017	-0.84709	3.01017	-0.80968	4.01017	-0.78984	5.01017	-0.8451	6.01017	-0.85953	7.07914	-0.78524	8.01017	-0.78806	9.01017	-0.8007	10.0102	-0.78837	11.0102	-0.7718	12.0102	-0.79672	13.0102	-0.80381	14.0102	-0.80278	15.0102	-0.79789	16.0102	-0.81198	17.0102	-0.81056	18.0102	-0.81913	19.0102	-0.83548
		0.01019	-0.78568	1.01019	-0.78899	2.01019	-0.8476	3.01019	-0.80919	4.01019	-0.7898	5.01019	-0.84548	6.01019	-0.85936	7.07917	-0.78547	8.01019	-0.78825	9.01019	-0.80067	10.0102	-0.78828	11.0102	-0.77181	12.0102	-0.79675	13.0102	-0.80385	14.0102	-0.80291	15.0102	-0.79723	16.0102	-0.81235	17.0102	-0.81028	18.0102	-0.81834	19.0102	-0.83491
		0.01022	-0.78534	1.01022	-0.78892	2.01022	-0.84794	3.01022	-0.80899	4.01022	-0.78979	5.01022	-0.84578	6.01022	-0.85929	7.07919	-0.78555	8.01022	-0.78868	9.01022	-0.80056	10.0102	-0.78812	11.0102	-0.77176	12.0102	-0.7969	13.0102	-0.80396	14.0102	-0.80293	15.0102	-0.79597	16.0102	-0.81218	17.0102	-0.81007	18.0102	-0.81761	19.0102	-0.83447
		0.01025	-0.78421	1.01025	-0.78917	2.01025	-0.84775	3.01025	-0.80906	4.01025	-0.79	5.01025	-0.84569	6.01025	-0.8599	7.07922	-0.78612	8.01025	-0.78907	9.01025	-0.80033	10.0102	-0.78795	11.0102	-0.77175	12.0102	-0.79694	13.0102	-0.80398	14.0102	-0.8028	15.0102	-0.795	16.0102	-0.81214	17.0102	-0.80961	18.0102	-0.81712	19.0102	-0.83432
		0.01028	-0.78389	1.01028	-0.78973	2.01028	-0.84779	3.01028	-0.80952	4.01028	-0.79021	5.01028	-0.84549	6.01028	-0.8609	7.07925	-0.78819	8.01028	-0.78902	9.01028	-0.80013	10.0103	-0.78789	11.0103	-0.77173	12.0103	-0.79698	13.0103	-0.80402	14.0103	-0.80226	15.0103	-0.79434	16.0103	-0.81172	17.0103	-0.8086	18.0103	-0.81695	19.0103	-0.83394
		0.01031	-0.78432	1.01031	-0.78977	2.01031	-0.84789	3.01031	-0.80992	4.01031	-0.79029	5.01031	-0.84516	6.01031	-0.86085	7.07928	-0.79012	8.01031	-0.78878	9.01031	-0.80018	10.0103	-0.78783	11.0103	-0.77181	12.0103	-0.7969	13.0103	-0.80404	14.0103	-0.80168	15.0103	-0.79326	16.0103	-0.81088	17.0103	-0.80731	18.0103	-0.81633	19.0103	-0.83314
		0.01033	-0.78452	1.01033	-0.78938	2.01033	-0.84825	3.01033	-0.80973	4.01033	-0.79094	5.01033	-0.84504	6.01033	-0.86037	7.07931	-0.79077	8.01033	-0.78834	9.01033	-0.8002	10.0103	-0.78769	11.0103	-0.77207	12.0103	-0.79688	13.0103	-0.80405	14.0103	-0.80148	15.0103	-0.79315	16.0103	-0.81028	17.0103	-0.80681	18.0103	-0.81546	19.0103	-0.83225
		0.01036	-0.78461	1.01036	-0.78926	2.01036	-0.84828	3.01036	-0.80941	4.01036	-0.79243	5.01036	-0.8448	6.01036	-0.86017	7.07933	-0.7914	8.01036	-0.788	9.01036	-0.80033	10.0104	-0.78754	11.0104	-0.77218	12.0104	-0.79709	13.0104	-0.80399	14.0104	-0.80134	15.0104	-0.79546	16.0104	-0.80999	17.0104	-0.80667	18.0104	-0.81487	19.0104	-0.83098
		0.01039	-0.78472	1.01039	-0.78962	2.01039	-0.84812	3.01039	-0.80883	4.01039	-0.79371	5.01039	-0.84473	6.01039	-0.86044	7.07936	-0.79221	8.01039	-0.78789	9.01039	-0.80051	10.0104	-0.7876	11.0104	-0.77224	12.0104	-0.7972	13.0104	-0.80384	14.0104	-0.8012	15.0104	-0.79973	16.0104	-0.80981	17.0104	-0.80651	18.0104	-0.81446	19.0104	-0.83041
		0.01042	-0.78495	1.01042	-0.78999	2.01042	-0.84786	3.01042	-0.80821	4.01042	-0.79429	5.01042	-0.84463	6.01042	-0.86085	7.07939	-0.79237	8.01042	-0.78766	9.01042	-0.80052	10.0104	-0.78794	11.0104	-0.77223	12.0104	-0.79716	13.0104	-0.80357	14.0104	-0.80067	15.0104	-0.80275	16.0104	-0.80937	17.0104	-0.80642	18.0104	-0.81361	19.0104	-0.83046
		0.01044	-0.78491	1.01044	-0.78991	2.01044	-0.84787	3.01044	-0.80779	4.01044	-0.7943	5.01044	-0.84385	6.01044	-0.86137	7.07942	-0.79231	8.01044	-0.78766	9.01044	-0.80036	10.0104	-0.78844	11.0104	-0.77224	12.0104	-0.79719	13.0104	-0.80342	14.0104	-0.8	15.0104	-0.80434	16.0104	-0.80874	17.0104	-0.80614	18.0104	-0.81203	19.0104	-0.83028
		0.01047	-0.78487	1.01047	-0.78974	2.01047	-0.84818	3.01047	-0.8079	4.01047	-0.79423	5.01047	-0.84238	6.01047	-0.86181	7.07944	-0.79225	8.01047	-0.78789	9.01047	-0.80031	10.0105	-0.78846	11.0105	-0.77224	12.0105	-0.79718	13.0105	-0.80348	14.0105	-0.7992	15.0105	-0.80511	16.0105	-0.80801	17.0105	-0.8065	18.0105	-0.81065	19.0105	-0.83004
		0.0105	-0.78477	1.0105	-0.78966	2.0105	-0.84887	3.0105	-0.80869	4.0105	-0.79377	5.0105	-0.84198	6.0105	-0.86196	7.07947	-0.79222	8.0105	-0.78797	9.0105	-0.80024	10.0105	-0.78837	11.0105	-0.77215	12.0105	-0.79712	13.0105	-0.80346	14.0105	-0.79713	15.0105	-0.8052	16.0105	-0.80742	17.0105	-0.80719	18.0105	-0.80956	19.0105	-0.82995
		0.01053	-0.78477	1.01053	-0.79023	2.01053	-0.84889	3.01053	-0.80976	4.01053	-0.79365	5.01053	-0.84227	6.01053	-0.86171	7.0795	-0.79185	8.01053	-0.78792	9.01053	-0.80029	10.0105	-0.78808	11.0105	-0.77208	12.0105	-0.79694	13.0105	-0.80346	14.0105	-0.79449	15.0105	-0.8051	16.0105	-0.80697	17.0105	-0.81192	18.0105	-0.80884	19.0105	-0.82992
		0.01056	-0.78482	1.01056	-0.79164	2.01056	-0.84881	3.01056	-0.81012	4.01056	-0.79384	5.01056	-0.84242	6.01056	-0.86139	7.07953	-0.79155	8.01056	-0.78782	9.01056	-0.80028	10.0106	-0.78778	11.0106	-0.77168	12.0106	-0.79678	13.0106	-0.80334	14.0106	-0.79288	15.0106	-0.80476	16.0106	-0.80639	17.0106	-0.81753	18.0106	-0.80866	19.0106	-0.82967
		0.01058	-0.78484	1.01058	-0.79256	2.01058	-0.84873	3.01058	-0.81006	4.01058	-0.79387	5.01058	-0.84241	6.01058	-0.86123	7.07956	-0.79145	8.01058	-0.78781	9.01058	-0.80039	10.0106	-0.78784	11.0106	-0.77149	12.0106	-0.79669	13.0106	-0.80317	14.0106	-0.79188	15.0106	-0.80399	16.0106	-0.80545	17.0106	-0.82021	18.0106	-0.80871	19.0106	-0.82957
		0.01061	-0.78447	1.01061	-0.79277	2.01061	-0.84875	3.01061	-0.81001	4.01061	-0.79359	5.01061	-0.84228	6.01061	-0.86117	7.07958	-0.79138	8.01061	-0.78778	9.01061	-0.80041	10.0106	-0.78794	11.0106	-0.77152	12.0106	-0.79666	13.0106	-0.80319	14.0106	-0.79131	15.0106	-0.80393	16.0106	-0.80452	17.0106	-0.82095	18.0106	-0.8088	19.0106	-0.83116
		0.01064	-0.78436	1.01064	-0.79284	2.01064	-0.84881	3.01064	-0.80997	4.01064	-0.79342	5.01064	-0.84224	6.01064	-0.8612	7.07961	-0.79122	8.01064	-0.78816	9.01064	-0.80024	10.0106	-0.78836	11.0106	-0.77157	12.0106	-0.79668	13.0106	-0.80339	14.0106	-0.7913	15.0106	-0.80427	16.0106	-0.80311	17.0106	-0.82153	18.0106	-0.80901	19.0106	-0.83377
		0.01067	-0.78458	1.01067	-0.79332	2.01067	-0.84884	3.01067	-0.80981	4.01067	-0.79355	5.01067	-0.84273	6.01067	-0.86131	7.07964	-0.79111	8.01067	-0.78859	9.01067	-0.80007	10.0107	-0.78845	11.0107	-0.7715	12.0107	-0.79689	13.0107	-0.80377	14.0107	-0.79123	15.0107	-0.80471	16.0107	-0.80192	17.0107	-0.82172	18.0107	-0.80901	19.0107	-0.83478
		0.01069	-0.78478	1.01069	-0.79396	2.01069	-0.84877	3.01069	-0.80972	4.01069	-0.79361	5.01069	-0.84378	6.01069	-0.86167	7.07967	-0.79064	8.01069	-0.78869	9.01069	-0.8	10.0107	-0.78828	11.0107	-0.77149	12.0107	-0.79721	13.0107	-0.80375	14.0107	-0.79136	15.0107	-0.80479	16.0107	-0.80216	17.0107	-0.82176	18.0107	-0.80901	19.0107	-0.83461
		0.01072	-0.78485	1.01072	-0.79449	2.01072	-0.84795	3.01072	-0.80964	4.01072	-0.79378	5.01072	-0.84456	6.01072	-0.86186	7.07969	-0.79023	8.01072	-0.78872	9.01072	-0.80002	10.0107	-0.78811	11.0107	-0.77146	12.0107	-0.79746	13.0107	-0.80363	14.0107	-0.79176	15.0107	-0.80472	16.0107	-0.80225	17.0107	-0.82156	18.0107	-0.80897	19.0107	-0.83469
		0.01075	-0.78488	1.01075	-0.79471	2.01075	-0.84771	3.01075	-0.80947	4.01075	-0.79382	5.01075	-0.84482	6.01075	-0.86177	7.07972	-0.79033	8.01075	-0.78882	9.01075	-0.8	10.0107	-0.78813	11.0107	-0.77171	12.0107	-0.79747	13.0107	-0.80335	14.0107	-0.79231	15.0107	-0.8046	16.0108	-0.80236	17.0108	-0.82091	18.0108	-0.80896	19.0108	-0.83502
		0.01078	-0.78519	1.01078	-0.79475	2.01078	-0.84822	3.01078	-0.80939	4.01078	-0.79396	5.01078	-0.84512	6.01078	-0.8618	7.07975	-0.79031	8.01078	-0.78895	9.01078	-0.8	10.0108	-0.78822	11.0108	-0.77191	12.0108	-0.79721	13.0108	-0.80332	14.0108	-0.79218	15.0108	-0.80421	16.0108	-0.80192	17.0108	-0.82072	18.0108	-0.8088	19.0108	-0.83555
		0.01081	-0.7858	1.01081	-0.7944	2.01081	-0.84892	3.01081	-0.80889	4.01081	-0.79405	5.01081	-0.84517	6.01081	-0.86193	7.07978	-0.78995	8.01081	-0.78892	9.01081	-0.79995	10.0108	-0.78843	11.0108	-0.77198	12.0108	-0.79686	13.0108	-0.80331	14.0108	-0.79189	15.0108	-0.80361	16.0108	-0.80144	17.0108	-0.82086	18.0108	-0.80857	19.0108	-0.83583
		0.01083	-0.78592	1.01083	-0.79381	2.01083	-0.84937	3.01083	-0.80884	4.01083	-0.79414	5.01083	-0.845	6.01083	-0.86232	7.07981	-0.78982	8.01083	-0.7889	9.01083	-0.7999	10.0108	-0.78845	11.0108	-0.77215	12.0108	-0.79691	13.0108	-0.80338	14.0108	-0.79138	15.0108	-0.80354	16.0108	-0.80143	17.0108	-0.82084	18.0108	-0.8078	19.0108	-0.83629
		0.01086	-0.78575	1.01086	-0.79361	2.01086	-0.84931	3.01086	-0.80931	4.01086	-0.79432	5.01086	-0.84472	6.01086	-0.8627	7.07983	-0.78965	8.01086	-0.78875	9.01086	-0.79991	10.0109	-0.78838	11.0109	-0.77224	12.0109	-0.79733	13.0109	-0.8034	14.0109	-0.79112	15.0109	-0.80372	16.0109	-0.80137	17.0109	-0.82071	18.0109	-0.80611	19.0109	-0.83671
		0.01089	-0.78574	1.01089	-0.79358	2.01089	-0.84926	3.01089	-0.8097	4.01089	-0.79422	5.01089	-0.84428	6.01089	-0.86298	7.07986	-0.78944	8.01089	-0.78856	9.01089	-0.80018	10.0109	-0.7879	11.0109	-0.77216	12.0109	-0.79768	13.0109	-0.80301	14.0109	-0.79072	15.0109	-0.80393	16.0109	-0.80143	17.0109	-0.82015	18.0109	-0.80468	19.0109	-0.83671
		0.01092	-0.78618	1.01092	-0.79365	2.01092	-0.84922	3.01092	-0.80969	4.01092	-0.79427	5.01092	-0.84363	6.01092	-0.86298	7.07989	-0.78924	8.01092	-0.78861	9.01092	-0.80028	10.0109	-0.7876	11.0109	-0.77209	12.0109	-0.79749	13.0109	-0.80271	14.0109	-0.78994	15.0109	-0.8039	16.0109	-0.80118	17.0109	-0.81989	18.0109	-0.80415	19.0109	-0.8367
		0.01094	-0.78646	1.01094	-0.79394	2.01094	-0.84925	3.01094	-0.80972	4.01094	-0.79426	5.01094	-0.84318	6.01094	-0.86269	7.07992	-0.78937	8.01094	-0.78865	9.01094	-0.80009	10.0109	-0.78777	11.0109	-0.77212	12.0109	-0.79722	13.0109	-0.80285	14.0109	-0.78943	15.0109	-0.80379	16.0109	-0.80137	17.0109	-0.81991	18.0109	-0.80408	19.0109	-0.83665
		0.01097	-0.78626	1.01097	-0.79406	2.01097	-0.84924	3.01097	-0.80973	4.01097	-0.79427	5.01097	-0.84352	6.01097	-0.86212	7.07994	-0.78938	8.01097	-0.7888	9.01097	-0.80006	10.011	-0.78777	11.011	-0.77213	12.011	-0.79715	13.011	-0.80288	14.011	-0.7896	15.011	-0.8036	16.011	-0.80147	17.011	-0.81983	18.011	-0.80415	19.011	-0.83653
		0.011	-0.78614	1.011	-0.79371	2.011	-0.84925	3.011	-0.8093	4.011	-0.79403	5.011	-0.84348	6.011	-0.8619	7.07997	-0.78937	8.011	-0.7889	9.011	-0.79997	10.011	-0.78775	11.011	-0.77218	12.011	-0.79719	13.011	-0.80291	14.011	-0.79064	15.011	-0.80351	16.011	-0.80174	17.011	-0.81971	18.011	-0.8044	19.011	-0.83616
		0.01103	-0.78588	1.01103	-0.79322	2.01103	-0.84927	3.01103	-0.80844	4.01103	-0.79395	5.01103	-0.84324	6.01103	-0.86202	7.08	-0.78935	8.01103	-0.78888	9.01103	-0.79993	10.011	-0.78758	11.011	-0.7722	12.011	-0.79718	13.011	-0.80301	14.011	-0.79177	15.011	-0.80327	16.011	-0.80208	17.011	-0.81972	18.011	-0.80531	19.011	-0.83568
		0.01106	-0.78579	1.01106	-0.79294	2.01106	-0.84944	3.01106	-0.80789	4.01106	-0.7939	5.01106	-0.84286	6.01106	-0.86199	7.08003	-0.78922	8.01106	-0.78881	9.01106	-0.79989	10.0111	-0.78738	11.0111	-0.77223	12.0111	-0.79719	13.0111	-0.80338	14.0111	-0.79139	15.0111	-0.80234	16.0111	-0.80278	17.0111	-0.82003	18.0111	-0.80842	19.0111	-0.8354
		0.01108	-0.7854	1.01108	-0.79283	2.01108	-0.84972	3.01108	-0.80778	4.01108	-0.79386	5.01108	-0.84293	6.01108	-0.86204	7.08006	-0.7893	8.01108	-0.78876	9.01108	-0.79984	10.0111	-0.78734	11.0111	-0.77223	12.0111	-0.79743	13.0111	-0.80351	14.0111	-0.79152	15.0111	-0.80139	16.0111	-0.80486	17.0111	-0.82035	18.0111	-0.81247	19.0111	-0.83509
		0.01111	-0.78537	1.01111	-0.79283	2.01111	-0.84994	3.01111	-0.80781	4.01111	-0.79383	5.01111	-0.84331	6.01111	-0.86199	7.08008	-0.78925	8.01111	-0.78879	9.01111	-0.79982	10.0111	-0.78737	11.0111	-0.77218	12.0111	-0.79764	13.0111	-0.80339	14.0111	-0.79144	15.0111	-0.80152	16.0111	-0.81038	17.0111	-0.82046	18.0111	-0.81605	19.0111	-0.83499
		0.01114	-0.785	1.01114	-0.79284	2.01114	-0.85003	3.01114	-0.80824	4.01114	-0.79377	5.01114	-0.84487	6.01114	-0.86199	7.08011	-0.78926	8.01114	-0.78883	9.01114	-0.7998	10.0111	-0.7874	11.0111	-0.77216	12.0111	-0.7976	13.0111	-0.80306	14.0111	-0.79175	15.0111	-0.80164	16.0111	-0.81567	17.0111	-0.82086	18.0111	-0.81921	19.0111	-0.83441
		0.01117	-0.78487	1.01117	-0.79284	2.01117	-0.8501	3.01117	-0.80858	4.01117	-0.79374	5.01117	-0.84693	6.01117	-0.86179	7.08014	-0.78908	8.01117	-0.78894	9.01117	-0.79992	10.0112	-0.78741	11.0112	-0.7722	12.0112	-0.79759	13.0112	-0.80299	14.0112	-0.79244	15.0112	-0.80191	16.0112	-0.81755	17.0112	-0.82126	18.0112	-0.82104	19.0112	-0.83377
		0.01119	-0.78474	1.01119	-0.79244	2.01119	-0.85005	3.01119	-0.80839	4.01119	-0.79361	5.01119	-0.84853	6.01119	-0.86171	7.08017	-0.78887	8.01119	-0.78898	9.01119	-0.80012	10.0112	-0.78734	11.0112	-0.77227	12.0112	-0.79759	13.0112	-0.80313	14.0112	-0.79333	15.0112	-0.80185	16.0112	-0.81808	17.0112	-0.8211	18.0112	-0.82174	19.0112	-0.83329
		0.01122	-0.78484	1.01122	-0.79142	2.01122	-0.85002	3.01122	-0.80824	4.01122	-0.79326	5.01122	-0.85007	6.01122	-0.8618	7.08019	-0.78869	8.01122	-0.78915	9.01122	-0.80039	10.0112	-0.78715	11.0112	-0.77227	12.0112	-0.79762	13.0112	-0.80315	14.0112	-0.79569	15.0112	-0.80186	16.0112	-0.81782	17.0112	-0.8208	18.0112	-0.82156	19.0112	-0.8325
		0.01125	-0.7849	1.01125	-0.79076	2.01125	-0.84999	3.01125	-0.80802	4.01125	-0.79334	5.01125	-0.85124	6.01125	-0.86218	7.08022	-0.78845	8.01125	-0.78928	9.01125	-0.80058	10.0113	-0.78705	11.0113	-0.77208	12.0113	-0.79772	13.0113	-0.80321	14.0113	-0.79929	15.0113	-0.80185	16.0113	-0.81754	17.0113	-0.82068	18.0113	-0.8214	19.0113	-0.8313
		0.01128	-0.78488	1.01128	-0.79096	2.01128	-0.85004	3.01128	-0.80808	4.01128	-0.79309	5.01128	-0.85163	6.01128	-0.8626	7.08025	-0.78826	8.01128	-0.78925	9.01128	-0.80052	10.0113	-0.78686	11.0113	-0.77195	12.0113	-0.798	13.0113	-0.80349	14.0113	-0.802	15.0113	-0.80208	16.0113	-0.81724	17.0113	-0.8208	18.0113	-0.82128	19.0113	-0.83076
		0.01131	-0.78477	1.01131	-0.79144	2.01131	-0.85012	3.01131	-0.80836	4.01131	-0.793	5.01131	-0.85202	6.01131	-0.86263	7.08028	-0.78775	8.01131	-0.78905	9.01131	-0.80032	10.0113	-0.78688	11.0113	-0.77204	12.0113	-0.79819	13.0113	-0.80388	14.0113	-0.8042	15.0113	-0.80261	16.0113	-0.81713	17.0113	-0.8208	18.0113	-0.82171	19.0113	-0.83096
		0.01133	-0.78466	1.01133	-0.79223	2.01133	-0.85015	3.01133	-0.80871	4.01133	-0.79269	5.01133	-0.85289	6.01133	-0.86257	7.08031	-0.78744	8.01133	-0.78865	9.01133	-0.80023	10.0113	-0.7869	11.0113	-0.77221	12.0113	-0.79827	13.0113	-0.8039	14.0113	-0.80547	15.0113	-0.80319	16.0113	-0.81714	17.0113	-0.82045	18.0113	-0.8222	19.0113	-0.83101
		0.01136	-0.78462	1.01136	-0.79254	2.01136	-0.85043	3.01136	-0.80866	4.01136	-0.79271	5.01136	-0.8537	6.01136	-0.86256	7.08033	-0.78767	8.01136	-0.78852	9.01136	-0.80055	10.0114	-0.78702	11.0114	-0.77242	12.0114	-0.79851	13.0114	-0.80394	14.0114	-0.80566	15.0114	-0.80366	16.0114	-0.81711	17.0114	-0.81994	18.0114	-0.82233	19.0114	-0.83113
		0.01139	-0.7844	1.01139	-0.79248	2.01139	-0.85097	3.01139	-0.80869	4.01139	-0.7929	5.01139	-0.85383	6.01139	-0.86254	7.08036	-0.78765	8.01139	-0.78814	9.01139	-0.80131	10.0114	-0.78696	11.0114	-0.7724	12.0114	-0.79903	13.0114	-0.804	14.0114	-0.80563	15.0114	-0.80353	16.0114	-0.81711	17.0114	-0.81955	18.0114	-0.82229	19.0114	-0.83128
		0.01142	-0.78405	1.01142	-0.79245	2.01142	-0.85124	3.01142	-0.80867	4.01142	-0.79305	5.01142	-0.85372	6.01142	-0.86186	7.08039	-0.78756	8.01142	-0.78771	9.01142	-0.80158	10.0114	-0.78706	11.0114	-0.77245	12.0114	-0.79913	13.0114	-0.80418	14.0114	-0.80564	15.0114	-0.80341	16.0114	-0.81678	17.0114	-0.81922	18.0114	-0.8223	19.0114	-0.83137
		0.01144	-0.78391	1.01144	-0.79241	2.01144	-0.85115	3.01144	-0.80869	4.01144	-0.79297	5.01144	-0.85373	6.01144	-0.86148	7.08042	-0.78752	8.01144	-0.78769	9.01144	-0.80134	10.0114	-0.78708	11.0114	-0.77246	12.0114	-0.79903	13.0114	-0.80419	14.0114	-0.80522	15.0114	-0.80306	16.0114	-0.81632	17.0114	-0.81864	18.0114	-0.8222	19.0114	-0.83131
		0.01147	-0.78353	1.01147	-0.79308	2.01147	-0.85112	3.01147	-0.80867	4.01147	-0.79296	5.01147	-0.85369	6.01147	-0.86164	7.08044	-0.78747	8.01147	-0.78778	9.01147	-0.80116	10.0115	-0.78728	11.0115	-0.77265	12.0115	-0.79903	13.0115	-0.80386	14.0115	-0.8045	15.0115	-0.80277	16.0115	-0.81601	17.0115	-0.81788	18.0115	-0.82226	19.0115	-0.83067
		0.0115	-0.78346	1.0115	-0.79396	2.0115	-0.8511	3.0115	-0.80876	4.0115	-0.79297	5.0115	-0.85367	6.0115	-0.86176	7.08047	-0.78755	8.0115	-0.78812	9.0115	-0.80113	10.0115	-0.78749	11.0115	-0.77269	12.0115	-0.799	13.0115	-0.80375	14.0115	-0.80421	15.0115	-0.80253	16.0115	-0.81578	17.0115	-0.81727	18.0115	-0.82216	19.0115	-0.82905
		0.01153	-0.78385	1.01153	-0.79416	2.01153	-0.85112	3.01153	-0.80878	4.01153	-0.79297	5.01153	-0.85326	6.01153	-0.86209	7.0805	-0.78757	8.01153	-0.78843	9.01153	-0.80109	10.0115	-0.78777	11.0115	-0.77256	12.0115	-0.79896	13.0115	-0.80388	14.0115	-0.80425	15.0115	-0.80179	16.0115	-0.81571	17.0115	-0.8168	18.0115	-0.82206	19.0115	-0.8274
		0.01156	-0.7843	1.01156	-0.79406	2.01156	-0.85112	3.01156	-0.80881	4.01156	-0.793	5.01156	-0.85255	6.01156	-0.86281	7.08053	-0.78768	8.01156	-0.78853	9.01156	-0.80098	10.0116	-0.78782	11.0116	-0.77251	12.0116	-0.79861	13.0116	-0.80404	14.0116	-0.80424	15.0116	-0.80091	16.0116	-0.8157	17.0116	-0.81664	18.0116	-0.82184	19.0116	-0.82642
		0.01158	-0.78437	1.01158	-0.79398	2.01158	-0.85102	3.01158	-0.80865	4.01158	-0.79309	5.01158	-0.85242	6.01158	-0.86279	7.08056	-0.78779	8.01158	-0.78874	9.01158	-0.80078	10.0116	-0.7877	11.0116	-0.77254	12.0116	-0.79825	13.0116	-0.80405	14.0116	-0.80411	15.0116	-0.80038	16.0116	-0.81567	17.0116	-0.81595	18.0116	-0.82184	19.0116	-0.82646
		0.01161	-0.78433	1.01161	-0.79395	2.01161	-0.85088	3.01161	-0.80842	4.01161	-0.79344	5.01161	-0.8526	6.01161	-0.86235	7.08058	-0.78792	8.01161	-0.78903	9.01161	-0.8008	10.0116	-0.78736	11.0116	-0.77253	12.0116	-0.79825	13.0116	-0.80409	14.0116	-0.804	15.0116	-0.80031	16.0116	-0.81566	17.0116	-0.81467	18.0116	-0.82181	19.0116	-0.82641
		0.01164	-0.78427	1.01164	-0.79371	2.01164	-0.85073	3.01164	-0.80826	4.01164	-0.79356	5.01164	-0.85262	6.01164	-0.8615	7.08061	-0.78792	8.01164	-0.78898	9.01164	-0.80122	10.0116	-0.78731	11.0116	-0.77233	12.0116	-0.79822	13.0116	-0.80407	14.0116	-0.80396	15.0116	-0.80019	16.0116	-0.81565	17.0116	-0.81386	18.0116	-0.82176	19.0116	-0.82643
		0.01167	-0.78419	1.01167	-0.79355	2.01167	-0.85048	3.01167	-0.80831	4.01167	-0.79391	5.01167	-0.85254	6.01167	-0.86151	7.08064	-0.78774	8.01167	-0.78889	9.01167	-0.80157	10.0117	-0.78737	11.0117	-0.77224	12.0117	-0.79795	13.0117	-0.80401	14.0117	-0.80386	15.0117	-0.80015	16.0117	-0.81552	17.0117	-0.81403	18.0117	-0.82167	19.0117	-0.8264
		0.01169	-0.78411	1.01169	-0.79152	2.01169	-0.85049	3.01169	-0.80851	4.01169	-0.7939	5.01169	-0.85253	6.01169	-0.86208	7.08067	-0.78745	8.01169	-0.78869	9.01169	-0.8014	10.0117	-0.78737	11.0117	-0.77235	12.0117	-0.79785	13.0117	-0.80386	14.0117	-0.80356	15.0117	-0.80002	16.0117	-0.81552	17.0117	-0.81423	18.0117	-0.82164	19.0117	-0.82593
		0.01172	-0.78403	1.01172	-0.78869	2.01172	-0.85057	3.01172	-0.80916	4.01172	-0.79364	5.01172	-0.85298	6.01172	-0.86246	7.08069	-0.78714	8.01172	-0.78865	9.01172	-0.8013	10.0117	-0.7872	11.0117	-0.77239	12.0117	-0.79824	13.0117	-0.80368	14.0117	-0.80309	15.0117	-0.79982	16.0117	-0.81547	17.0117	-0.81452	18.0117	-0.82134	19.0117	-0.82515
		0.01175	-0.78403	1.01175	-0.78767	2.01175	-0.85092	3.01175	-0.80957	4.01175	-0.79355	5.01175	-0.85315	6.01175	-0.8622	7.08072	-0.78688	8.01175	-0.78866	9.01175	-0.80111	10.0117	-0.78694	11.0117	-0.77236	12.0117	-0.79856	13.0117	-0.80368	14.0117	-0.80268	15.0117	-0.79978	16.0117	-0.81578	17.0117	-0.81462	18.0117	-0.82113	19.0117	-0.8248
		0.01178	-0.78416	1.01178	-0.78799	2.01178	-0.85135	3.01178	-0.80942	4.01178	-0.79345	5.01178	-0.85355	6.01178	-0.86169	7.08075	-0.7866	8.01178	-0.78869	9.01178	-0.80096	10.0118	-0.78687	11.0118	-0.77232	12.0118	-0.79843	13.0118	-0.80371	14.0118	-0.80276	15.0118	-0.79984	16.0118	-0.81675	17.0118	-0.81525	18.0118	-0.82123	19.0118	-0.82465
		0.01181	-0.7842	1.01181	-0.78801	2.01181	-0.85168	3.01181	-0.80902	4.01181	-0.79339	5.01181	-0.85319	6.01181	-0.86108	7.08078	-0.78635	8.01181	-0.78886	9.01181	-0.80086	10.0118	-0.78687	11.0118	-0.77232	12.0118	-0.79836	13.0118	-0.80372	14.0118	-0.80273	15.0118	-0.79985	16.0118	-0.81805	17.0118	-0.81635	18.0118	-0.82127	19.0118	-0.82418
		0.01183	-0.78411	1.01183	-0.78808	2.01183	-0.85195	3.01183	-0.80877	4.01183	-0.79309	5.01183	-0.8532	6.01183	-0.86089	7.08081	-0.78589	8.01183	-0.7893	9.01183	-0.80092	10.0118	-0.78719	11.0118	-0.77235	12.0118	-0.79808	13.0118	-0.80367	14.0118	-0.80275	15.0118	-0.79967	16.0118	-0.81869	17.0118	-0.81686	18.0118	-0.82126	19.0118	-0.82401
		0.01186	-0.78396	1.01186	-0.78776	2.01186	-0.85189	3.01186	-0.80901	4.01186	-0.79276	5.01186	-0.85308	6.01186	-0.86092	7.08083	-0.78596	8.01186	-0.78932	9.01186	-0.80096	10.0119	-0.78754	11.0119	-0.77236	12.0119	-0.79805	13.0119	-0.80365	14.0119	-0.80246	15.0119	-0.79887	16.0119	-0.8185	17.0119	-0.81674	18.0119	-0.82121	19.0119	-0.82535
		0.01189	-0.78377	1.01189	-0.78767	2.01189	-0.85182	3.01189	-0.80955	4.01189	-0.79211	5.01189	-0.85361	6.01189	-0.86172	7.08086	-0.78582	8.01189	-0.78915	9.01189	-0.80097	10.0119	-0.78745	11.0119	-0.77226	12.0119	-0.79815	13.0119	-0.80377	14.0119	-0.80238	15.0119	-0.79798	16.0119	-0.81837	17.0119	-0.81634	18.0119	-0.82109	19.0119	-0.82945
		0.01192	-0.78371	1.01192	-0.78804	2.01192	-0.85166	3.01192	-0.81021	4.01192	-0.79188	5.01192	-0.85422	6.01192	-0.86253	7.08089	-0.78594	8.01192	-0.78908	9.01192	-0.80071	10.0119	-0.78741	11.0119	-0.77212	12.0119	-0.79817	13.0119	-0.80381	14.0119	-0.80257	15.0119	-0.79751	16.0119	-0.81823	17.0119	-0.81527	18.0119	-0.82071	19.0119	-0.8339
		0.01194	-0.78376	1.01194	-0.78922	2.01194	-0.8517	3.01194	-0.81049	4.01194	-0.79213	5.01194	-0.85413	6.01194	-0.86225	7.08092	-0.78593	8.01194	-0.78908	9.01194	-0.80055	10.0119	-0.78716	11.0119	-0.77213	12.0119	-0.7981	13.0119	-0.80367	14.0119	-0.80282	15.0119	-0.79687	16.0119	-0.81818	17.0119	-0.81439	18.0119	-0.82063	19.0119	-0.83614
		0.01197	-0.78391	1.01197	-0.79061	2.01197	-0.85163	3.01197	-0.81051	4.01197	-0.79253	5.01197	-0.85416	6.01197	-0.86212	7.08094	-0.78619	8.01197	-0.78906	9.01197	-0.80066	10.012	-0.78713	11.012	-0.77222	12.012	-0.79807	13.012	-0.80318	14.012	-0.80279	15.012	-0.79639	16.012	-0.8176	17.012	-0.81383	18.012	-0.82083	19.012	-0.83705
		0.012	-0.78405	1.012	-0.79145	2.012	-0.85174	3.012	-0.81001	4.012	-0.7929	5.012	-0.85414	6.012	-0.86162	7.08097	-0.78624	8.012	-0.78905	9.012	-0.80064	10.012	-0.78718	11.012	-0.77252	12.012	-0.7981	13.012	-0.80273	14.012	-0.80264	15.012	-0.7962	16.012	-0.81707	17.012	-0.81309	18.012	-0.8211	19.012	-0.83735
		0.01203	-0.78438	1.01203	-0.79173	2.01203	-0.85156	3.01203	-0.80985	4.01203	-0.79283	5.01203	-0.85508	6.01203	-0.86162	7.081	-0.78593	8.01203	-0.78922	9.01203	-0.80059	10.012	-0.78718	11.012	-0.77271	12.012	-0.7981	13.012	-0.80283	14.012	-0.8023	15.012	-0.79572	16.012	-0.8173	17.012	-0.81221	18.012	-0.82109	19.012	-0.83777
		0.01206	-0.78488	1.01206	-0.79206	2.01206	-0.85168	3.01206	-0.81038	4.01206	-0.79263	5.01206	-0.85618	6.01206	-0.86231	7.08103	-0.78553	8.01206	-0.78937	9.01206	-0.80037	10.0121	-0.7872	11.0121	-0.77289	12.0121	-0.79807	13.0121	-0.80297	14.0121	-0.80176	15.0121	-0.79479	16.0121	-0.81764	17.0121	-0.8116	18.0121	-0.82101	19.0121	-0.83804
		0.01208	-0.78496	1.01208	-0.79224	2.01208	-0.85157	3.01208	-0.81132	4.01208	-0.79208	5.01208	-0.85644	6.01208	-0.86396	7.08106	-0.78525	8.01208	-0.78931	9.01208	-0.80035	10.0121	-0.7872	11.0121	-0.7728	12.0121	-0.79806	13.0121	-0.80349	14.0121	-0.80124	15.0121	-0.79379	16.0121	-0.81777	17.0121	-0.81146	18.0121	-0.82069	19.0121	-0.83805
		0.01211	-0.78509	1.01211	-0.79231	2.01211	-0.85166	3.01211	-0.8116	4.01211	-0.79187	5.01211	-0.85652	6.01211	-0.86526	7.08108	-0.78519	8.01211	-0.7892	9.01211	-0.80051	10.0121	-0.78721	11.0121	-0.77248	12.0121	-0.79812	13.0121	-0.80392	14.0121	-0.80107	15.0121	-0.79314	16.0121	-0.81749	17.0121	-0.81141	18.0121	-0.82024	19.0121	-0.83804
		0.01214	-0.78473	1.01214	-0.79245	2.01214	-0.8519	3.01214	-0.81137	4.01214	-0.7918	5.01214	-0.85652	6.01214	-0.86572	7.08111	-0.78529	8.01214	-0.78874	9.01214	-0.80076	10.0121	-0.78721	11.0121	-0.77219	12.0121	-0.79814	13.0121	-0.80392	14.0121	-0.80106	15.0121	-0.79292	16.0121	-0.81699	17.0121	-0.81124	18.0121	-0.81983	19.0121	-0.83798
		0.01217	-0.78463	1.01217	-0.79273	2.01217	-0.85202	3.01217	-0.81006	4.01217	-0.79191	5.01217	-0.85625	6.01217	-0.86587	7.08114	-0.78544	8.01217	-0.78837	9.01217	-0.80085	10.0122	-0.78726	11.0122	-0.77219	12.0122	-0.79806	13.0122	-0.80384	14.0122	-0.80106	15.0122	-0.79218	16.0122	-0.81697	17.0122	-0.81077	18.0122	-0.81964	19.0122	-0.83788
		0.01219	-0.78448	1.01219	-0.79298	2.01219	-0.85203	3.01219	-0.80814	4.01219	-0.79216	5.01219	-0.85616	6.01219	-0.86612	7.08117	-0.78575	8.01219	-0.78832	9.01219	-0.80093	10.0122	-0.78735	11.0122	-0.7722	12.0122	-0.79782	13.0122	-0.80354	14.0122	-0.80088	15.0122	-0.79059	16.0122	-0.81736	17.0122	-0.81037	18.0122	-0.81919	19.0122	-0.83788
		0.01222	-0.78517	1.01222	-0.79331	2.01222	-0.85192	3.01222	-0.8076	4.01222	-0.79252	5.01222	-0.85631	6.01222	-0.86618	7.08119	-0.7858	8.01222	-0.78833	9.01222	-0.80092	10.0122	-0.78738	11.0122	-0.77231	12.0122	-0.79764	13.0122	-0.80349	14.0122	-0.80051	15.0122	-0.78899	16.0122	-0.81788	17.0122	-0.81045	18.0122	-0.81858	19.0122	-0.83785
		0.01225	-0.7857	1.01225	-0.79327	2.01225	-0.85175	3.01225	-0.80789	4.01225	-0.79263	5.01225	-0.85637	6.01225	-0.86597	7.08122	-0.78559	8.01225	-0.78837	9.01225	-0.80088	10.0122	-0.78739	11.0122	-0.77235	12.0122	-0.79769	13.0122	-0.80383	14.0122	-0.80015	15.0122	-0.78755	16.0123	-0.81779	17.0123	-0.81072	18.0123	-0.81771	19.0123	-0.8377
		0.01228	-0.78566	1.01228	-0.79296	2.01228	-0.85116	3.01228	-0.80867	4.01228	-0.79267	5.01228	-0.85659	6.01228	-0.86543	7.08125	-0.78495	8.01228	-0.78855	9.01228	-0.80086	10.0123	-0.78732	11.0123	-0.77207	12.0123	-0.79795	13.0123	-0.80401	14.0123	-0.80002	15.0123	-0.78718	16.0123	-0.81746	17.0123	-0.81212	18.0123	-0.81699	19.0123	-0.83718
		0.01231	-0.7857	1.01231	-0.79284	2.01231	-0.85112	3.01231	-0.80928	4.01231	-0.79297	5.01231	-0.85649	6.01231	-0.86519	7.08128	-0.7844	8.01231	-0.78885	9.01231	-0.80096	10.0123	-0.78729	11.0123	-0.77178	12.0123	-0.79805	13.0123	-0.80392	14.0123	-0.79974	15.0123	-0.78755	16.0123	-0.81645	17.0123	-0.8137	18.0123	-0.81691	19.0123	-0.83678
		0.01233	-0.78581	1.01233	-0.7927	2.01233	-0.85163	3.01233	-0.80898	4.01233	-0.79328	5.01233	-0.85653	6.01233	-0.86511	7.08131	-0.78435	8.01233	-0.78886	9.01233	-0.80129	10.0123	-0.78726	11.0123	-0.77171	12.0123	-0.79787	13.0123	-0.80394	14.0123	-0.79951	15.0123	-0.78934	16.0123	-0.81563	17.0123	-0.81437	18.0123	-0.81688	19.0123	-0.83682
		0.01236	-0.78584	1.01236	-0.79258	2.01236	-0.85245	3.01236	-0.8088	4.01236	-0.79331	5.01236	-0.85627	6.01236	-0.86463	7.08133	-0.7844	8.01236	-0.78887	9.01236	-0.80135	10.0124	-0.78724	11.0124	-0.77171	12.0124	-0.7975	13.0124	-0.80392	14.0124	-0.79895	15.0124	-0.79328	16.0124	-0.8152	17.0124	-0.81476	18.0124	-0.81685	19.0124	-0.83687
		0.01239	-0.78572	1.01239	-0.79234	2.01239	-0.85283	3.01239	-0.80835	4.01239	-0.79333	5.01239	-0.8562	6.01239	-0.86443	7.08136	-0.7844	8.01239	-0.78888	9.01239	-0.80106	10.0124	-0.78703	11.0124	-0.7717	12.0124	-0.79729	13.0124	-0.80391	14.0124	-0.79823	15.0124	-0.79882	16.0124	-0.81484	17.0124	-0.81476	18.0124	-0.81652	19.0124	-0.83699
		0.01242	-0.78556	1.01242	-0.79238	2.01242	-0.8529	3.01242	-0.80832	4.01242	-0.7934	5.01242	-0.85614	6.01242	-0.86453	7.08139	-0.78436	8.01242	-0.78921	9.01242	-0.80039	10.0124	-0.78676	11.0124	-0.77198	12.0124	-0.79737	13.0124	-0.80385	14.0124	-0.798	15.0124	-0.80308	16.0124	-0.81446	17.0124	-0.81361	18.0124	-0.81624	19.0124	-0.83698
		0.01244	-0.78554	1.01244	-0.79263	2.01244	-0.85292	3.01244	-0.80853	4.01244	-0.79343	5.01244	-0.8561	6.01244	-0.8645	7.08142	-0.78433	8.01244	-0.78996	9.01244	-0.8003	10.0124	-0.78679	11.0124	-0.77263	12.0124	-0.79752	13.0124	-0.80363	14.0124	-0.79809	15.0124	-0.80429	16.0124	-0.81433	17.0124	-0.81158	18.0124	-0.8163	19.0124	-0.8369
		0.01247	-0.78557	1.01247	-0.793	2.01247	-0.85316	3.01247	-0.80941	4.01247	-0.79324	5.01247	-0.85561	6.01247	-0.86453	7.08144	-0.78432	8.01247	-0.79047	9.01247	-0.80054	10.0125	-0.78697	11.0125	-0.77291	12.0125	-0.79782	13.0125	-0.80345	14.0125	-0.79849	15.0125	-0.80469	16.0125	-0.81413	17.0125	-0.81006	18.0125	-0.81626	19.0125	-0.83672
		0.0125	-0.78583	1.0125	-0.79294	2.0125	-0.85323	3.0125	-0.81092	4.0125	-0.79298	5.0125	-0.85526	6.0125	-0.86459	7.08147	-0.7841	8.0125	-0.7904	9.0125	-0.801	10.0125	-0.78707	11.0125	-0.77274	12.0125	-0.79792	13.0125	-0.80342	14.0125	-0.79916	15.0125	-0.80485	16.0125	-0.81364	17.0125	-0.80916	18.0125	-0.8163	19.0125	-0.83656
		0.01253	-0.7861	1.01253	-0.79283	2.01253	-0.85343	3.01253	-0.81195	4.01253	-0.7929	5.01253	-0.85543	6.01253	-0.86471	7.0815	-0.78381	8.01253	-0.79033	9.01253	-0.80102	10.0125	-0.787	11.0125	-0.77255	12.0125	-0.79786	13.0125	-0.80341	14.0125	-0.79913	15.0125	-0.80494	16.0125	-0.81335	17.0125	-0.80833	18.0125	-0.8163	19.0125	-0.8365
		0.01256	-0.78603	1.01256	-0.79186	2.01256	-0.85352	3.01256	-0.812	4.01256	-0.79253	5.01256	-0.8555	6.01256	-0.86481	7.08153	-0.78366	8.01256	-0.79029	9.01256	-0.801	10.0126	-0.78701	11.0126	-0.77251	12.0126	-0.79787	13.0126	-0.80326	14.0126	-0.79899	15.0126	-0.80481	16.0126	-0.81261	17.0126	-0.808	18.0126	-0.81631	19.0126	-0.83583
		0.01258	-0.78602	1.01258	-0.79078	2.01258	-0.85434	3.01258	-0.81187	4.01258	-0.79212	5.01258	-0.85553	6.01258	-0.86485	7.08156	-0.78332	8.01258	-0.79034	9.01258	-0.80096	10.0126	-0.78704	11.0126	-0.77281	12.0126	-0.79785	13.0126	-0.80314	14.0126	-0.79883	15.0126	-0.80408	16.0126	-0.81191	17.0126	-0.80827	18.0126	-0.8161	19.0126	-0.83459
		0.01261	-0.78587	1.01261	-0.79042	2.01261	-0.85523	3.01261	-0.81174	4.01261	-0.79222	5.01261	-0.85542	6.01261	-0.86497	7.08158	-0.78287	8.01261	-0.79056	9.01261	-0.80095	10.0126	-0.78705	11.0126	-0.77295	12.0126	-0.79785	13.0126	-0.8031	14.0126	-0.79887	15.0126	-0.80348	16.0126	-0.8114	17.0126	-0.80987	18.0126	-0.81554	19.0126	-0.83364
		0.01264	-0.78589	1.01264	-0.79029	2.01264	-0.85563	3.01264	-0.81177	4.01264	-0.79245	5.01264	-0.85502	6.01264	-0.86509	7.08161	-0.78244	8.01264	-0.79079	9.01264	-0.80088	10.0126	-0.78687	11.0126	-0.77291	12.0126	-0.79781	13.0126	-0.80313	14.0126	-0.79883	15.0126	-0.80357	16.0126	-0.81087	17.0126	-0.81248	18.0126	-0.81464	19.0126	-0.83311
		0.01267	-0.78588	1.01267	-0.79028	2.01267	-0.856	3.01267	-0.81183	4.01267	-0.79297	5.01267	-0.8544	6.01267	-0.86547	7.08164	-0.7821	8.01267	-0.79086	9.01267	-0.80059	10.0127	-0.78666	11.0127	-0.77295	12.0127	-0.7978	13.0127	-0.80335	14.0127	-0.79839	15.0127	-0.80354	16.0127	-0.81084	17.0127	-0.81516	18.0127	-0.81441	19.0127	-0.83293
		0.01269	-0.78642	1.01269	-0.79024	2.01269	-0.85616	3.01269	-0.8121	4.01269	-0.79316	5.01269	-0.85388	6.01269	-0.86567	7.08167	-0.78186	8.01269	-0.79098	9.01269	-0.80042	10.0127	-0.78668	11.0127	-0.77294	12.0127	-0.798	13.0127	-0.8038	14.0127	-0.79713	15.0127	-0.80344	16.0127	-0.81091	17.0127	-0.81797	18.0127	-0.81469	19.0127	-0.83223
		0.01272	-0.78695	1.01272	-0.79036	2.01272	-0.85612	3.01272	-0.81246	4.01272	-0.79306	5.01272	-0.8538	6.01272	-0.86551	7.08169	-0.7818	8.01272	-0.79101	9.01272	-0.80042	10.0127	-0.78672	11.0127	-0.77295	12.0127	-0.79837	13.0127	-0.8038	14.0127	-0.79702	15.0127	-0.80298	16.0127	-0.81092	17.0127	-0.81954	18.0127	-0.81486	19.0127	-0.83132
		0.01275	-0.78677	1.01275	-0.79041	2.01275	-0.85595	3.01275	-0.81248	4.01275	-0.79253	5.01275	-0.85382	6.01275	-0.86545	7.08172	-0.78188	8.01275	-0.79077	9.01275	-0.80038	10.0128	-0.78673	11.0128	-0.77295	12.0128	-0.79839	13.0128	-0.80363	14.0128	-0.79718	15.0128	-0.80227	16.0128	-0.81084	17.0128	-0.82007	18.0128	-0.81481	19.0128	-0.83087
		0.01278	-0.78654	1.01278	-0.79047	2.01278	-0.85531	3.01278	-0.81239	4.01278	-0.7923	5.01278	-0.85429	6.01278	-0.86547	7.08175	-0.78188	8.01278	-0.79034	9.01278	-0.80036	10.0128	-0.7867	11.0128	-0.77305	12.0128	-0.79831	13.0128	-0.80332	14.0128	-0.79726	15.0128	-0.8018	16.0128	-0.81062	17.0128	-0.82033	18.0128	-0.81418	19.0128	-0.8303
		0.01281	-0.78604	1.01281	-0.79037	2.01281	-0.8548	3.01281	-0.81199	4.01281	-0.79258	5.01281	-0.85509	6.01281	-0.86545	7.08178	-0.78181	8.01281	-0.79007	9.01281	-0.80042	10.0128	-0.78668	11.0128	-0.77319	12.0128	-0.79829	13.0128	-0.80328	14.0128	-0.79721	15.0128	-0.80165	16.0128	-0.81042	17.0128	-0.82047	18.0128	-0.81303	19.0128	-0.82919
		0.01283	-0.78525	1.01283	-0.79036	2.01283	-0.85489	3.01283	-0.81118	4.01283	-0.79297	5.01283	-0.85575	6.01283	-0.8651	7.08181	-0.78108	8.01283	-0.7901	9.01283	-0.80044	10.0128	-0.78651	11.0128	-0.77324	12.0128	-0.79825	13.0128	-0.80321	14.0128	-0.79694	15.0128	-0.80126	16.0128	-0.81008	17.0128	-0.82038	18.0128	-0.81224	19.0128	-0.82833
		0.01286	-0.78406	1.01286	-0.79032	2.01286	-0.85495	3.01286	-0.81107	4.01286	-0.79327	5.01286	-0.85605	6.01286	-0.8644	7.08183	-0.78014	8.01286	-0.79016	9.01286	-0.80046	10.0129	-0.78662	11.0129	-0.77353	12.0129	-0.79832	13.0129	-0.80306	14.0129	-0.79686	15.0129	-0.80082	16.0129	-0.80979	17.0129	-0.81949	18.0129	-0.81175	19.0129	-0.82797
		0.01289	-0.78336	1.01289	-0.79012	2.01289	-0.85503	3.01289	-0.81113	4.01289	-0.79353	5.01289	-0.85592	6.01289	-0.86305	7.08186	-0.77982	8.01289	-0.79036	9.01289	-0.80063	10.0129	-0.78671	11.0129	-0.77389	12.0129	-0.79835	13.0129	-0.80299	14.0129	-0.79706	15.0129	-0.8007	16.0129	-0.80945	17.0129	-0.81894	18.0129	-0.81188	19.0129	-0.82774
		0.01292	-0.78305	1.01292	-0.78944	2.01292	-0.85519	3.01292	-0.81111	4.01292	-0.79374	5.01292	-0.85597	6.01292	-0.86283	7.08189	-0.7792	8.01292	-0.79038	9.01292	-0.80091	10.0129	-0.78706	11.0129	-0.77383	12.0129	-0.7986	13.0129	-0.80314	14.0129	-0.79736	15.0129	-0.80073	16.0129	-0.80882	17.0129	-0.81934	18.0129	-0.81195	19.0129	-0.82748
		0.01294	-0.78295	1.01294	-0.78936	2.01294	-0.85554	3.01294	-0.8111	4.01294	-0.79371	5.01294	-0.85605	6.01294	-0.86342	7.08192	-0.77897	8.01294	-0.79028	9.01294	-0.801	10.0129	-0.78748	11.0129	-0.77365	12.0129	-0.79897	13.0129	-0.80316	14.0129	-0.79758	15.0129	-0.80115	16.0129	-0.80832	17.0129	-0.81973	18.0129	-0.81477	19.0129	-0.82739
		0.01297	-0.7829	1.01297	-0.78969	2.01297	-0.85605	3.01297	-0.81105	4.01297	-0.7935	5.01297	-0.85609	6.01297	-0.86376	7.08194	-0.77923	8.01297	-0.78994	9.01297	-0.80113	10.013	-0.78749	11.013	-0.77306	12.013	-0.79891	13.013	-0.80322	14.013	-0.7976	15.013	-0.80212	16.013	-0.80767	17.013	-0.82015	18.013	-0.8187	19.013	-0.827
		0.013	-0.7825	1.013	-0.79015	2.013	-0.85634	3.013	-0.811	4.013	-0.79242	5.013	-0.85599	6.013	-0.86354	7.08197	-0.77988	8.013	-0.78974	9.013	-0.80113	10.013	-0.78742	11.013	-0.7726	12.013	-0.79889	13.013	-0.80326	14.013	-0.79756	15.013	-0.80285	16.013	-0.80684	17.013	-0.82015	18.013	-0.82018	19.013	-0.82601
		0.01303	-0.78264	1.01303	-0.79071	2.01303	-0.85692	3.01303	-0.81071	4.01303	-0.79142	5.01303	-0.85575	6.01303	-0.86346	7.082	-0.78046	8.01303	-0.78983	9.01303	-0.80095	10.013	-0.78734	11.013	-0.77248	12.013	-0.79847	13.013	-0.80338	14.013	-0.79756	15.013	-0.80283	16.013	-0.80592	17.013	-0.82005	18.013	-0.82068	19.013	-0.82511
		0.01306	-0.78256	1.01306	-0.79086	2.01306	-0.85881	3.01306	-0.81033	4.01306	-0.79153	5.01306	-0.85567	6.01306	-0.86346	7.08203	-0.78051	8.01306	-0.78981	9.01306	-0.80079	10.0131	-0.78732	11.0131	-0.77244	12.0131	-0.79812	13.0131	-0.80334	14.0131	-0.79775	15.0131	-0.80281	16.0131	-0.80556	17.0131	-0.81993	18.0131	-0.82088	19.0131	-0.82445
		0.01308	-0.78273	1.01308	-0.79065	2.01308	-0.86514	3.01308	-0.8102	4.01308	-0.79166	5.01308	-0.85505	6.01308	-0.86356	7.08206	-0.78051	8.01308	-0.78975	9.01308	-0.80073	10.0131	-0.78714	11.0131	-0.77243	12.0131	-0.79816	13.0131	-0.80321	14.0131	-0.79815	15.0131	-0.80277	16.0131	-0.80577	17.0131	-0.81923	18.0131	-0.82121	19.0131	-0.82394
		0.01311	-0.78276	1.01311	-0.79053	2.01311	-0.87804	3.01311	-0.81006	4.01311	-0.79231	5.01311	-0.85492	6.01311	-0.86359	7.08208	-0.78053	8.01311	-0.78972	9.01311	-0.80075	10.0131	-0.78693	11.0131	-0.77247	12.0131	-0.79815	13.0131	-0.80312	14.0131	-0.79816	15.0131	-0.80276	16.0131	-0.80633	17.0131	-0.81803	18.0131	-0.82153	19.0131	-0.82384
		0.01314	-0.78273	1.01314	-0.79058	2.01314	-0.89323	3.01314	-0.81006	4.01314	-0.79284	5.01314	-0.85536	6.01314	-0.86304	7.08211	-0.7806	8.01314	-0.78977	9.01314	-0.80074	10.0131	-0.78689	11.0131	-0.77256	12.0131	-0.79789	13.0131	-0.8032	14.0131	-0.79802	15.0131	-0.80235	16.0131	-0.80704	17.0131	-0.81732	18.0131	-0.82189	19.0131	-0.82393
		0.01317	-0.78273	1.01317	-0.79056	2.01317	-0.90166	3.01317	-0.81031	4.01317	-0.7927	5.01317	-0.85571	6.01317	-0.86261	7.08214	-0.78062	8.01317	-0.79007	9.01317	-0.8009	10.0132	-0.78689	11.0132	-0.7726	12.0132	-0.79746	13.0132	-0.80319	14.0132	-0.79758	15.0132	-0.80086	16.0132	-0.80711	17.0132	-0.81744	18.0132	-0.82199	19.0132	-0.82407
		0.01319	-0.78272	1.01319	-0.79055	2.01319	-0.90226	3.01319	-0.81076	4.01319	-0.79234	5.01319	-0.85591	6.01319	-0.86283	7.08217	-0.78021	8.01319	-0.79034	9.01319	-0.80095	10.0132	-0.78688	11.0132	-0.77287	12.0132	-0.79729	13.0132	-0.80331	14.0132	-0.79711	15.0132	-0.7999	16.0132	-0.80701	17.0132	-0.81764	18.0132	-0.82196	19.0132	-0.82438
		0.01322	-0.78269	1.01322	-0.79054	2.01322	-0.90176	3.01322	-0.81105	4.01322	-0.79157	5.01322	-0.85576	6.01322	-0.86328	7.08219	-0.77991	8.01322	-0.79034	9.01322	-0.80069	10.0132	-0.78683	11.0132	-0.77292	12.0132	-0.79734	13.0132	-0.80359	14.0132	-0.7963	15.0132	-0.8003	16.0132	-0.80681	17.0132	-0.818	18.0132	-0.82158	19.0132	-0.82524
		0.01325	-0.78236	1.01325	-0.79053	2.01325	-0.9009	3.01325	-0.81119	4.01325	-0.79146	5.01325	-0.85576	6.01325	-0.86403	7.08222	-0.78003	8.01325	-0.79035	9.01325	-0.80062	10.0132	-0.78681	11.0132	-0.77284	12.0132	-0.79738	13.0132	-0.80383	14.0132	-0.79457	15.0132	-0.80061	16.0132	-0.80679	17.0132	-0.81795	18.0132	-0.82123	19.0132	-0.8261
		0.01328	-0.782	1.01328	-0.79044	2.01328	-0.90074	3.01328	-0.81118	4.01328	-0.79165	5.01328	-0.85549	6.01328	-0.86399	7.08225	-0.77999	8.01328	-0.79034	9.01328	-0.8009	10.0133	-0.78695	11.0133	-0.77283	12.0133	-0.79752	13.0133	-0.80376	14.0133	-0.79299	15.0133	-0.80088	16.0133	-0.80672	17.0133	-0.81782	18.0133	-0.82138	19.0133	-0.82627
		0.01331	-0.78188	1.01331	-0.79021	2.01331	-0.90351	3.01331	-0.81101	4.01331	-0.79201	5.01331	-0.85471	6.01331	-0.86376	7.08228	-0.77995	8.01331	-0.79024	9.01331	-0.80116	10.0133	-0.7871	11.0133	-0.77294	12.0133	-0.79763	13.0133	-0.8038	14.0133	-0.79208	15.0133	-0.80071	16.0133	-0.80653	17.0133	-0.81728	18.0133	-0.82138	19.0133	-0.82618
		0.01333	-0.78192	1.01333	-0.7903	2.01333	-0.90553	3.01333	-0.81065	4.01333	-0.79265	5.01333	-0.85459	6.01333	-0.86365	7.08231	-0.77981	8.01333	-0.78998	9.01333	-0.80109	10.0133	-0.78715	11.0133	-0.77318	12.0133	-0.7979	13.0133	-0.80386	14.0133	-0.79182	15.0133	-0.8002	16.0133	-0.80565	17.0133	-0.81666	18.0133	-0.82139	19.0133	-0.82577
		0.01336	-0.78194	1.01336	-0.7905	2.01336	-0.9044	3.01336	-0.81065	4.01336	-0.79326	5.01336	-0.85441	6.01336	-0.86378	7.08233	-0.77967	8.01336	-0.78987	9.01336	-0.801	10.0134	-0.78713	11.0134	-0.77323	12.0134	-0.79806	13.0134	-0.80395	14.0134	-0.79196	15.0134	-0.79949	16.0134	-0.80465	17.0134	-0.81581	18.0134	-0.82084	19.0134	-0.82506
		0.01339	-0.78196	1.01339	-0.79126	2.01339	-0.90335	3.01339	-0.81083	4.01339	-0.79325	5.01339	-0.8549	6.01339	-0.86406	7.08236	-0.77884	8.01339	-0.78993	9.01339	-0.80087	10.0134	-0.78697	11.0134	-0.77325	12.0134	-0.79813	13.0134	-0.80406	14.0134	-0.79487	15.0134	-0.79964	16.0134	-0.80399	17.0134	-0.81569	18.0134	-0.8202	19.0134	-0.82465
		0.01342	-0.78197	1.01342	-0.79196	2.01342	-0.90153	3.01342	-0.81089	4.01342	-0.79312	5.01342	-0.85565	6.01342	-0.86424	7.08239	-0.77764	8.01342	-0.78991	9.01342	-0.80087	10.0134	-0.7869	11.0134	-0.77304	12.0134	-0.79817	13.0134	-0.80423	14.0134	-0.79953	15.0134	-0.79984	16.0134	-0.80351	17.0134	-0.81593	18.0134	-0.82035	19.0134	-0.82446
		0.01344	-0.78192	1.01344	-0.79186	2.01344	-0.89984	3.01344	-0.81034	4.01344	-0.79281	5.01344	-0.85614	6.01344	-0.86431	7.08242	-0.77688	8.01344	-0.78988	9.01344	-0.80086	10.0134	-0.78695	11.0134	-0.77273	12.0134	-0.79821	13.0134	-0.80436	14.0134	-0.80187	15.0134	-0.80055	16.0134	-0.80322	17.0134	-0.81597	18.0134	-0.82019	19.0134	-0.82407
		0.01347	-0.78171	1.01347	-0.79143	2.01347	-0.89803	3.01347	-0.8092	4.01347	-0.7928	5.01347	-0.8563	6.01347	-0.86443	7.08244	-0.77619	8.01347	-0.78975	9.01347	-0.80086	10.0135	-0.78701	11.0135	-0.77252	12.0135	-0.79816	13.0135	-0.80444	14.0135	-0.80237	15.0135	-0.80134	16.0135	-0.80322	17.0135	-0.81478	18.0135	-0.82013	19.0135	-0.82351
		0.0135	-0.78119	1.0135	-0.79013	2.0135	-0.89667	3.0135	-0.80849	4.0135	-0.7929	5.0135	-0.85636	6.0135	-0.86449	7.08247	-0.77525	8.0135	-0.78963	9.0135	-0.80081	10.0135	-0.78698	11.0135	-0.77239	12.0135	-0.79791	13.0135	-0.80439	14.0135	-0.80223	15.0135	-0.80163	16.0135	-0.80331	17.0135	-0.81295	18.0135	-0.82006	19.0135	-0.82298
		0.01353	-0.78078	1.01353	-0.78901	2.01353	-0.89589	3.01353	-0.80866	4.01353	-0.7931	5.01353	-0.85635	6.01353	-0.86458	7.0825	-0.77452	8.01353	-0.78946	9.01353	-0.80062	10.0135	-0.78691	11.0135	-0.77235	12.0135	-0.79764	13.0135	-0.80428	14.0135	-0.80221	15.0135	-0.80154	16.0135	-0.80636	17.0135	-0.81184	18.0135	-0.8201	19.0135	-0.82222
		0.01356	-0.78069	1.01356	-0.78841	2.01356	-0.89545	3.01356	-0.80901	4.01356	-0.79322	5.01356	-0.85632	6.01356	-0.86445	7.08253	-0.77455	8.01356	-0.78939	9.01356	-0.80047	10.0136	-0.7868	11.0136	-0.77236	12.0136	-0.79768	13.0136	-0.80388	14.0136	-0.80221	15.0136	-0.80156	16.0136	-0.81254	17.0136	-0.81145	18.0136	-0.82009	19.0136	-0.82144
		0.01358	-0.7805	1.01358	-0.78794	2.01358	-0.89373	3.01358	-0.80944	4.01358	-0.7932	5.01358	-0.85613	6.01358	-0.86428	7.08256	-0.77464	8.01358	-0.7893	9.01358	-0.80055	10.0136	-0.78675	11.0136	-0.77241	12.0136	-0.79761	13.0136	-0.80382	14.0136	-0.80225	15.0136	-0.80153	16.0136	-0.8167	17.0136	-0.81154	18.0136	-0.82011	19.0136	-0.82072
		0.01361	-0.77983	1.01361	-0.78715	2.01361	-0.89228	3.01361	-0.80965	4.01361	-0.79324	5.01361	-0.85583	6.01361	-0.86418	7.08258	-0.77564	8.01361	-0.78905	9.01361	-0.80053	10.0136	-0.78665	11.0136	-0.77255	12.0136	-0.79773	13.0136	-0.80398	14.0136	-0.80234	15.0136	-0.80152	16.0136	-0.81776	17.0136	-0.81151	18.0136	-0.82026	19.0136	-0.82037
		0.01364	-0.7794	1.01364	-0.7865	2.01364	-0.8918	3.01364	-0.80994	4.01364	-0.79316	5.01364	-0.85545	6.01364	-0.86442	7.08261	-0.7771	8.01364	-0.78866	9.01364	-0.80022	10.0136	-0.78662	11.0136	-0.77256	12.0136	-0.79775	13.0136	-0.80401	14.0136	-0.80237	15.0136	-0.80135	16.0136	-0.81783	17.0136	-0.81126	18.0136	-0.82056	19.0136	-0.82053
		0.01367	-0.77977	1.01367	-0.7867	2.01367	-0.89175	3.01367	-0.81031	4.01367	-0.79319	5.01367	-0.85511	6.01367	-0.86454	7.08264	-0.77723	8.01367	-0.78858	9.01367	-0.79982	10.0137	-0.78645	11.0137	-0.77261	12.0137	-0.79805	13.0137	-0.80392	14.0137	-0.80279	15.0137	-0.80073	16.0137	-0.81778	17.0137	-0.81076	18.0137	-0.82062	19.0137	-0.82098
		0.01369	-0.78077	1.01369	-0.78687	2.01369	-0.89148	3.01369	-0.81047	4.01369	-0.79312	5.01369	-0.85518	6.01369	-0.86458	7.08267	-0.7769	8.01369	-0.78861	9.01369	-0.7999	10.0137	-0.78642	11.0137	-0.77282	12.0137	-0.79832	13.0137	-0.80365	14.0137	-0.8032	15.0137	-0.79977	16.0137	-0.81748	17.0137	-0.81045	18.0137	-0.82063	19.0137	-0.82141
		0.01372	-0.78184	1.01372	-0.78745	2.01372	-0.89139	3.01372	-0.81035	4.01372	-0.79311	5.01372	-0.85506	6.01372	-0.86453	7.08269	-0.77683	8.01372	-0.78924	9.01372	-0.80012	10.0137	-0.78636	11.0137	-0.77303	12.0137	-0.79826	13.0137	-0.80334	14.0137	-0.80309	15.0137	-0.79853	16.0137	-0.81734	17.0137	-0.81003	18.0137	-0.81974	19.0137	-0.82125
		0.01375	-0.78186	1.01375	-0.78746	2.01375	-0.89133	3.01375	-0.80946	4.01375	-0.79309	5.01375	-0.8549	6.01375	-0.86452	7.08272	-0.77699	8.01375	-0.79014	9.01375	-0.80059	10.0137	-0.78623	11.0137	-0.77317	12.0137	-0.798	13.0137	-0.80325	14.0137	-0.80271	15.0137	-0.79715	16.0138	-0.81749	17.0138	-0.8095	18.0138	-0.81809	19.0138	-0.82094
		0.01378	-0.78201	1.01378	-0.78707	2.01378	-0.89142	3.01378	-0.80815	4.01378	-0.79314	5.01378	-0.85481	6.01378	-0.86437	7.08275	-0.77749	8.01378	-0.79048	9.01378	-0.80062	10.0138	-0.78601	11.0138	-0.77334	12.0138	-0.79739	13.0138	-0.80322	14.0138	-0.80222	15.0138	-0.79629	16.0138	-0.81778	17.0138	-0.809	18.0138	-0.81659	19.0138	-0.8208
		0.01381	-0.78288	1.01381	-0.78639	2.01381	-0.89201	3.01381	-0.80752	4.01381	-0.7933	5.01381	-0.85516	6.01381	-0.86392	7.08278	-0.77806	8.01381	-0.79041	9.01381	-0.80074	10.0138	-0.78602	11.0138	-0.77399	12.0138	-0.79717	13.0138	-0.80321	14.0138	-0.80236	15.0138	-0.79598	16.0138	-0.81784	17.0138	-0.80797	18.0138	-0.81549	19.0138	-0.82312
		0.01383	-0.78344	1.01383	-0.78629	2.01383	-0.89248	3.01383	-0.80756	4.01383	-0.79332	5.01383	-0.85561	6.01383	-0.86292	7.08281	-0.7782	8.01383	-0.79024	9.01383	-0.80079	10.0138	-0.78608	11.0138	-0.77491	12.0138	-0.79732	13.0138	-0.8032	14.0138	-0.80261	15.0138	-0.79583	16.0138	-0.81795	17.0138	-0.80707	18.0138	-0.81482	19.0138	-0.82928
		0.01386	-0.78322	1.01386	-0.78645	2.01386	-0.89229	3.01386	-0.80775	4.01386	-0.79324	5.01386	-0.85576	6.01386	-0.86239	7.08283	-0.77813	8.01386	-0.78975	9.01386	-0.80086	10.0139	-0.78636	11.0139	-0.77557	12.0139	-0.79737	13.0139	-0.80339	14.0139	-0.80274	15.0139	-0.79531	16.0139	-0.818	17.0139	-0.80649	18.0139	-0.8141	19.0139	-0.83463
		0.01389	-0.78334	1.01389	-0.78647	2.01389	-0.89238	3.01389	-0.80808	4.01389	-0.79301	5.01389	-0.85575	6.01389	-0.86248	7.08286	-0.77733	8.01389	-0.78932	9.01389	-0.80081	10.0139	-0.78654	11.0139	-0.77556	12.0139	-0.79744	13.0139	-0.80358	14.0139	-0.80251	15.0139	-0.79494	16.0139	-0.81806	17.0139	-0.80621	18.0139	-0.81352	19.0139	-0.8366
		0.01392	-0.78415	1.01392	-0.78649	2.01392	-0.8923	3.01392	-0.80843	4.01392	-0.79272	5.01392	-0.85575	6.01392	-0.86242	7.08289	-0.77691	8.01392	-0.78921	9.01392	-0.8007	10.0139	-0.78645	11.0139	-0.77546	12.0139	-0.79745	13.0139	-0.80352	14.0139	-0.8024	15.0139	-0.79512	16.0139	-0.81769	17.0139	-0.80612	18.0139	-0.81277	19.0139	-0.83727
		0.01394	-0.78482	1.01394	-0.78651	2.01394	-0.8923	3.01394	-0.80855	4.01394	-0.79263	5.01394	-0.85575	6.01394	-0.86216	7.08292	-0.77703	8.01394	-0.78927	9.01394	-0.80067	10.0139	-0.78644	11.0139	-0.77532	12.0139	-0.79747	13.0139	-0.80328	14.0139	-0.80236	15.0139	-0.79516	16.0139	-0.81733	17.0139	-0.80596	18.0139	-0.81188	19.0139	-0.8379
		0.01397	-0.78476	1.01397	-0.78683	2.01397	-0.89224	3.01397	-0.80923	4.01397	-0.79261	5.01397	-0.85575	6.01397	-0.8619	7.08294	-0.77701	8.01397	-0.78931	9.01397	-0.80074	10.014	-0.78636	11.014	-0.77535	12.014	-0.79735	13.014	-0.8029	14.014	-0.80225	15.014	-0.79517	16.014	-0.81721	17.014	-0.80477	18.014	-0.81091	19.014	-0.83842
		0.014	-0.7847	1.014	-0.7871	2.014	-0.89157	3.014	-0.80974	4.014	-0.79258	5.014	-0.85569	6.014	-0.86176	7.08297	-0.77704	8.014	-0.78957	9.014	-0.80084	10.014	-0.78633	11.014	-0.77541	12.014	-0.79732	13.014	-0.80297	14.014	-0.8022	15.014	-0.79493	16.014	-0.81728	17.014	-0.80397	18.014	-0.81005	19.014	-0.83859
		0.01403	-0.78433	1.01403	-0.78719	2.01403	-0.89082	3.01403	-0.80965	4.01403	-0.79229	5.01403	-0.85525	6.01403	-0.86159	7.083	-0.77705	8.01403	-0.78979	9.01403	-0.80083	10.014	-0.78609	11.014	-0.77543	12.014	-0.79734	13.014	-0.80329	14.014	-0.80224	15.014	-0.79409	16.014	-0.81745	17.014	-0.80433	18.014	-0.81019	19.014	-0.839
		0.01406	-0.78322	1.01406	-0.78728	2.01406	-0.89074	3.01406	-0.80961	4.01406	-0.79208	5.01406	-0.85513	6.01406	-0.86128	7.08303	-0.77666	8.01406	-0.78972	9.01406	-0.80077	10.0141	-0.78592	11.0141	-0.77546	12.0141	-0.79733	13.0141	-0.80352	14.0141	-0.80224	15.0141	-0.79317	16.0141	-0.81765	17.0141	-0.80422	18.0141	-0.81018	19.0141	-0.83986
		0.01408	-0.78229	1.01408	-0.78735	2.01408	-0.89072	3.01408	-0.80942	4.01408	-0.79217	5.01408	-0.85542	6.01408	-0.86132	7.08306	-0.77605	8.01408	-0.78942	9.01408	-0.80063	10.0141	-0.78598	11.0141	-0.77558	12.0141	-0.79718	13.0141	-0.80336	14.0141	-0.80206	15.0141	-0.7921	16.0141	-0.81758	17.0141	-0.80411	18.0141	-0.81023	19.0141	-0.84013
		0.01411	-0.78246	1.01411	-0.7874	2.01411	-0.89069	3.01411	-0.80862	4.01411	-0.79228	5.01411	-0.85573	6.01411	-0.86131	7.08308	-0.77561	8.01411	-0.78908	9.01411	-0.80054	10.0141	-0.78634	11.0141	-0.77563	12.0141	-0.79713	13.0141	-0.80315	14.0141	-0.80171	15.0141	-0.79077	16.0141	-0.81757	17.0141	-0.80346	18.0141	-0.80993	19.0141	-0.83988
		0.01414	-0.78286	1.01414	-0.7873	2.01414	-0.89064	3.01414	-0.80812	4.01414	-0.79233	5.01414	-0.85587	6.01414	-0.86132	7.08311	-0.77557	8.01414	-0.78897	9.01414	-0.80056	10.0141	-0.78682	11.0141	-0.77556	12.0141	-0.79722	13.0141	-0.80284	14.0141	-0.8016	15.0141	-0.78975	16.0141	-0.81744	17.0141	-0.8027	18.0141	-0.80842	19.0141	-0.83942
		0.01417	-0.78367	1.01417	-0.78729	2.01417	-0.89065	3.01417	-0.80842	4.01417	-0.79218	5.01417	-0.85594	6.01417	-0.86124	7.08314	-0.7757	8.01417	-0.78904	9.01417	-0.80065	10.0142	-0.787	11.0142	-0.77519	12.0142	-0.79723	13.0142	-0.80261	14.0142	-0.80163	15.0142	-0.79003	16.0142	-0.81721	17.0142	-0.80243	18.0142	-0.80557	19.0142	-0.83917
		0.01419	-0.7842	1.01419	-0.78724	2.01419	-0.89071	3.01419	-0.80897	4.01419	-0.79215	5.01419	-0.85595	6.01419	-0.8611	7.08317	-0.77574	8.01419	-0.78912	9.01419	-0.80087	10.0142	-0.78695	11.0142	-0.7751	12.0142	-0.79707	13.0142	-0.80252	14.0142	-0.80161	15.0142	-0.79017	16.0142	-0.81682	17.0142	-0.80244	18.0142	-0.80298	19.0142	-0.83913
		0.01422	-0.78424	1.01422	-0.78719	2.01422	-0.89085	3.01422	-0.80965	4.01422	-0.79235	5.01422	-0.85595	6.01422	-0.861	7.08319	-0.77591	8.01422	-0.78939	9.01422	-0.80101	10.0142	-0.78689	11.0142	-0.77532	12.0142	-0.79685	13.0142	-0.80256	14.0142	-0.80153	15.0142	-0.79158	16.0142	-0.81664	17.0142	-0.80245	18.0142	-0.80158	19.0142	-0.83905
		0.01425	-0.78421	1.01425	-0.78723	2.01425	-0.89411	3.01425	-0.80955	4.01425	-0.7924	5.01425	-0.85592	6.01425	-0.86094	7.08322	-0.77618	8.01425	-0.78951	9.01425	-0.80117	10.0143	-0.78665	11.0143	-0.77551	12.0143	-0.79686	13.0143	-0.8029	14.0143	-0.80133	15.0143	-0.79345	16.0143	-0.81644	17.0143	-0.80296	18.0143	-0.80176	19.0143	-0.839
		0.01428	-0.78417	1.01428	-0.78716	2.01428	-0.90869	3.01428	-0.80967	4.01428	-0.79204	5.01428	-0.8559	6.01428	-0.8609	7.08325	-0.77639	8.01428	-0.78944	9.01428	-0.80122	10.0143	-0.78662	11.0143	-0.77555	12.0143	-0.79689	13.0143	-0.80337	14.0143	-0.80063	15.0143	-0.79647	16.0143	-0.81629	17.0143	-0.80387	18.0143	-0.80226	19.0143	-0.8391
		0.01431	-0.7834	1.01431	-0.78695	2.01431	-0.92083	3.01431	-0.80935	4.01431	-0.79164	5.01431	-0.85582	6.01431	-0.86091	7.08328	-0.77622	8.01431	-0.78943	9.01431	-0.80129	10.0143	-0.78687	11.0143	-0.77554	12.0143	-0.79732	13.0143	-0.80347	14.0143	-0.79993	15.0143	-0.80056	16.0143	-0.81609	17.0143	-0.80492	18.0143	-0.80269	19.0143	-0.83931
		0.01433	-0.78275	1.01433	-0.78676	2.01433	-0.91956	3.01433	-0.8091	4.01433	-0.79151	5.01433	-0.85528	6.01433	-0.8609	7.08331	-0.77624	8.01433	-0.78934	9.01433	-0.80122	10.0143	-0.78694	11.0143	-0.7754	12.0143	-0.79787	13.0143	-0.80346	14.0143	-0.79973	15.0143	-0.80258	16.0143	-0.81574	17.0143	-0.80581	18.0143	-0.80244	19.0143	-0.83941
		0.01436	-0.78279	1.01436	-0.78643	2.01436	-0.91864	3.01436	-0.80812	4.01436	-0.79101	5.01436	-0.85432	6.01436	-0.86066	7.08333	-0.77665	8.01436	-0.78919	9.01436	-0.80122	10.0144	-0.78681	11.0144	-0.77487	12.0144	-0.79796	13.0144	-0.80347	14.0144	-0.79978	15.0144	-0.80283	16.0144	-0.81538	17.0144	-0.80804	18.0144	-0.80171	19.0144	-0.83945
		0.01439	-0.78282	1.01439	-0.78667	2.01439	-0.91575	3.01439	-0.80719	4.01439	-0.79021	5.01439	-0.85361	6.01439	-0.86048	7.08336	-0.77755	8.01439	-0.78911	9.01439	-0.80137	10.0144	-0.78671	11.0144	-0.77476	12.0144	-0.798	13.0144	-0.80348	14.0144	-0.79989	15.0144	-0.80288	16.0144	-0.81476	17.0144	-0.81269	18.0144	-0.80064	19.0144	-0.83941
		0.01442	-0.78305	1.01442	-0.78664	2.01442	-0.91342	3.01442	-0.80715	4.01442	-0.78988	5.01442	-0.85361	6.01442	-0.86059	7.08339	-0.77813	8.01442	-0.78942	9.01442	-0.80143	10.0144	-0.78667	11.0144	-0.7747	12.0144	-0.79815	13.0144	-0.80321	14.0144	-0.79994	15.0144	-0.80291	16.0144	-0.81434	17.0144	-0.81739	18.0144	-0.80074	19.0144	-0.83926
		0.01444	-0.78313	1.01444	-0.78672	2.01444	-0.9113	3.01444	-0.80729	4.01444	-0.78998	5.01444	-0.85363	6.01444	-0.86068	7.08342	-0.77801	8.01444	-0.78983	9.01444	-0.80129	10.0144	-0.78639	11.0144	-0.77492	12.0144	-0.79827	13.0144	-0.80282	14.0144	-0.79999	15.0144	-0.80289	16.0144	-0.81432	17.0144	-0.82002	18.0144	-0.80182	19.0144	-0.8388
		0.01447	-0.78273	1.01447	-0.78668	2.01447	-0.90935	3.01447	-0.80753	4.01447	-0.79045	5.01447	-0.85385	6.01447	-0.8607	7.08344	-0.77776	8.01447	-0.79021	9.01447	-0.8011	10.0145	-0.78593	11.0145	-0.77497	12.0145	-0.7982	13.0145	-0.80248	14.0145	-0.7999	15.0145	-0.80295	16.0145	-0.8143	17.0145	-0.8209	18.0145	-0.8038	19.0145	-0.83854
		0.0145	-0.78262	1.0145	-0.78669	2.0145	-0.908	3.0145	-0.80745	4.0145	-0.79153	5.0145	-0.85398	6.0145	-0.86053	7.08347	-0.77734	8.0145	-0.79062	9.0145	-0.80112	10.0145	-0.78593	11.0145	-0.77524	12.0145	-0.79804	13.0145	-0.80242	14.0145	-0.79989	15.0145	-0.80306	16.0145	-0.81426	17.0145	-0.82137	18.0145	-0.80571	19.0145	-0.83859
		0.01453	-0.78309	1.01453	-0.78681	2.01453	-0.90695	3.01453	-0.80727	4.01453	-0.79211	5.01453	-0.85438	6.01453	-0.86016	7.0835	-0.77741	8.01453	-0.79092	9.01453	-0.80145	10.0145	-0.78603	11.0145	-0.77551	12.0145	-0.79775	13.0145	-0.80271	14.0145	-0.79932	15.0145	-0.80341	16.0145	-0.8142	17.0145	-0.82207	18.0145	-0.80959	19.0145	-0.83857
		0.01456	-0.78435	1.01456	-0.78685	2.01456	-0.906	3.01456	-0.80707	4.01456	-0.79194	5.01456	-0.85452	6.01456	-0.8598	7.08353	-0.77754	8.01456	-0.79104	9.01456	-0.80189	10.0146	-0.78635	11.0146	-0.77554	12.0146	-0.79775	13.0146	-0.80288	14.0146	-0.79842	15.0146	-0.80354	16.0146	-0.81424	17.0146	-0.82209	18.0146	-0.81361	19.0146	-0.83824
		0.01458	-0.78553	1.01458	-0.78678	2.01458	-0.90537	3.01458	-0.80716	4.01458	-0.79129	5.01458	-0.8546	6.01458	-0.8585	7.08356	-0.77761	8.01458	-0.79107	9.01458	-0.80196	10.0146	-0.78664	11.0146	-0.77538	12.0146	-0.79773	13.0146	-0.80297	14.0146	-0.79776	15.0146	-0.80345	16.0146	-0.81415	17.0146	-0.82172	18.0146	-0.81446	19.0146	-0.83797
		0.01461	-0.78566	1.01461	-0.78678	2.01461	-0.90421	3.01461	-0.80742	4.01461	-0.7903	5.01461	-0.85455	6.01461	-0.8581	7.08358	-0.77734	8.01461	-0.79101	9.01461	-0.80198	10.0146	-0.78674	11.0146	-0.77532	12.0146	-0.79772	13.0146	-0.80306	14.0146	-0.79707	15.0146	-0.80341	16.0146	-0.81408	17.0146	-0.82128	18.0146	-0.81396	19.0146	-0.83801
		0.01464	-0.78553	1.01464	-0.78682	2.01464	-0.90172	3.01464	-0.80825	4.01464	-0.79027	5.01464	-0.85443	6.01464	-0.85857	7.08361	-0.77702	8.01464	-0.79074	9.01464	-0.80195	10.0146	-0.78695	11.0146	-0.77534	12.0146	-0.79767	13.0146	-0.80315	14.0146	-0.79646	15.0146	-0.80333	16.0146	-0.81345	17.0146	-0.82113	18.0146	-0.81407	19.0146	-0.83798
		0.01467	-0.7843	1.01467	-0.78699	2.01467	-0.9005	3.01467	-0.80905	4.01467	-0.79042	5.01467	-0.8544	6.01467	-0.85897	7.08364	-0.77682	8.01467	-0.79065	9.01467	-0.80182	10.0147	-0.787	11.0147	-0.77533	12.0147	-0.79763	13.0147	-0.80327	14.0147	-0.79629	15.0147	-0.80299	16.0147	-0.81256	17.0147	-0.82118	18.0147	-0.81454	19.0147	-0.83772
		0.01469	-0.78231	1.01469	-0.7876	2.01469	-0.90107	3.01469	-0.80942	4.01469	-0.79134	5.01469	-0.85479	6.01469	-0.8592	7.08367	-0.77675	8.01469	-0.79064	9.01469	-0.80168	10.0147	-0.78682	11.0147	-0.77519	12.0147	-0.79751	13.0147	-0.80317	14.0147	-0.79623	15.0147	-0.80271	16.0147	-0.81239	17.0147	-0.82103	18.0147	-0.81496	19.0147	-0.83733
		0.01472	-0.78154	1.01472	-0.78831	2.01472	-0.90143	3.01472	-0.80934	4.01472	-0.79243	5.01472	-0.85525	6.01472	-0.8592	7.08369	-0.77633	8.01472	-0.79063	9.01472	-0.80167	10.0147	-0.78656	11.0147	-0.77495	12.0147	-0.79703	13.0147	-0.80334	14.0147	-0.79597	15.0147	-0.8025	16.0147	-0.81226	17.0147	-0.821	18.0147	-0.81474	19.0147	-0.83709
		0.01475	-0.78179	1.01475	-0.78879	2.01475	-0.90158	3.01475	-0.80888	4.01475	-0.79237	5.01475	-0.85537	6.01475	-0.85857	7.08372	-0.77573	8.01475	-0.79063	9.01475	-0.80165	10.0147	-0.78639	11.0147	-0.77484	12.0147	-0.79677	13.0147	-0.80339	14.0147	-0.7951	15.0147	-0.80244	16.0147	-0.8121	17.0147	-0.82064	18.0147	-0.81481	19.0147	-0.837
		0.01478	-0.7818	1.01478	-0.78882	2.01478	-0.90129	3.01478	-0.80852	4.01478	-0.79245	5.01478	-0.85534	6.01478	-0.85821	7.08375	-0.77547	8.01478	-0.79079	9.01478	-0.80158	10.0148	-0.78641	11.0148	-0.77487	12.0148	-0.79688	13.0148	-0.80347	14.0148	-0.79439	15.0148	-0.80237	16.0148	-0.81133	17.0148	-0.82022	18.0148	-0.81441	19.0148	-0.83693
		0.01481	-0.78192	1.01481	-0.78885	2.01481	-0.90093	3.01481	-0.80873	4.01481	-0.79236	5.01481	-0.85513	6.01481	-0.85851	7.08378	-0.77488	8.01481	-0.79094	9.01481	-0.80156	10.0148	-0.78643	11.0148	-0.77489	12.0148	-0.79691	13.0148	-0.80341	14.0148	-0.79427	15.0148	-0.80233	16.0148	-0.81078	17.0148	-0.81985	18.0148	-0.81451	19.0148	-0.83679
		0.01483	-0.78195	1.01483	-0.78886	2.01483	-0.90026	3.01483	-0.80892	4.01483	-0.79245	5.01483	-0.85484	6.01483	-0.85857	7.08381	-0.77431	8.01483	-0.79089	9.01483	-0.80151	10.0148	-0.78653	11.0148	-0.77498	12.0148	-0.79693	13.0148	-0.8032	14.0148	-0.79432	15.0148	-0.80225	16.0148	-0.81096	17.0148	-0.81972	18.0148	-0.81441	19.0148	-0.8364
		0.01486	-0.78195	1.01486	-0.78926	2.01486	-0.89981	3.01486	-0.80896	4.01486	-0.79251	5.01486	-0.8547	6.01486	-0.85853	7.08383	-0.7736	8.01486	-0.79087	9.01486	-0.80141	10.0149	-0.78663	11.0149	-0.7751	12.0149	-0.79709	13.0149	-0.80291	14.0149	-0.79438	15.0149	-0.80221	16.0149	-0.81138	17.0149	-0.81967	18.0149	-0.81518	19.0149	-0.83603
		0.01489	-0.78195	1.01489	-0.79017	2.01489	-0.8997	3.01489	-0.80866	4.01489	-0.79256	5.01489	-0.85466	6.01489	-0.85851	7.08386	-0.77339	8.01489	-0.79084	9.01489	-0.80115	10.0149	-0.78662	11.0149	-0.77544	12.0149	-0.79713	13.0149	-0.80292	14.0149	-0.79441	15.0149	-0.80235	16.0149	-0.81198	17.0149	-0.81976	18.0149	-0.81612	19.0149	-0.83608
		0.01492	-0.78195	1.01492	-0.79088	2.01492	-0.89961	3.01492	-0.80857	4.01492	-0.79226	5.01492	-0.85429	6.01492	-0.85815	7.08389	-0.77374	8.01492	-0.79097	9.01492	-0.80115	10.0149	-0.78652	11.0149	-0.77548	12.0149	-0.79702	13.0149	-0.80295	14.0149	-0.79407	15.0149	-0.80239	16.0149	-0.81217	17.0149	-0.81986	18.0149	-0.81596	19.0149	-0.83612
		0.01494	-0.78195	1.01494	-0.79112	2.01494	-0.89926	3.01494	-0.80873	4.01494	-0.792	5.01494	-0.85357	6.01494	-0.85712	7.08392	-0.77438	8.01494	-0.79101	9.01494	-0.8013	10.0149	-0.78635	11.0149	-0.77529	12.0149	-0.7967	13.0149	-0.80334	14.0149	-0.79348	15.0149	-0.80216	16.0149	-0.81217	17.0149	-0.81984	18.0149	-0.81577	19.0149	-0.83615
		0.01497	-0.7817	1.01497	-0.79133	2.01497	-0.89892	3.01497	-0.80898	4.01497	-0.79191	5.01497	-0.85267	6.01497	-0.85643	7.08394	-0.77444	8.01497	-0.79086	9.01497	-0.80162	10.015	-0.78612	11.015	-0.77472	12.015	-0.79662	13.015	-0.80393	14.015	-0.79311	15.015	-0.80194	16.015	-0.81217	17.015	-0.81963	18.015	-0.81496	19.015	-0.8358
		0.015	-0.78129	1.015	-0.79135	2.015	-0.89871	3.015	-0.80899	4.015	-0.79185	5.015	-0.85224	6.015	-0.85664	7.08397	-0.77437	8.015	-0.79059	9.015	-0.8017	10.015	-0.78586	11.015	-0.77457	12.015	-0.79674	13.015	-0.80397	14.015	-0.79315	15.015	-0.802	16.015	-0.81207	17.015	-0.81919	18.015	-0.81418	19.015	-0.83523
		0.01503	-0.7809	1.01503	-0.79137	2.01503	-0.89845	3.01503	-0.809	4.01503	-0.79173	5.01503	-0.85091	6.01503	-0.85734	7.084	-0.77436	8.01503	-0.79033	9.01503	-0.80161	10.015	-0.78588	11.015	-0.77456	12.015	-0.79696	13.015	-0.80383	14.015	-0.79328	15.015	-0.80206	16.015	-0.81178	17.015	-0.81865	18.015	-0.81434	19.015	-0.83482
		0.01506	-0.78048	1.01506	-0.79139	2.01506	-0.89798	3.01506	-0.809	4.01506	-0.79174	5.01506	-0.85078	6.01506	-0.85847	7.08403	-0.77499	8.01506	-0.79027	9.01506	-0.80141	10.0151	-0.78603	11.0151	-0.77451	12.0151	-0.79698	13.0151	-0.80353	14.0151	-0.79444	15.0151	-0.8021	16.0151	-0.8108	17.0151	-0.81847	18.0151	-0.81428	19.0151	-0.8345
		0.01508	-0.78026	1.01508	-0.7914	2.01508	-0.89806	3.01508	-0.80901	4.01508	-0.79173	5.01508	-0.85147	6.01508	-0.85877	7.08406	-0.77582	8.01508	-0.79024	9.01508	-0.80138	10.0151	-0.78608	11.0151	-0.77447	12.0151	-0.7969	13.0151	-0.80321	14.0151	-0.7954	15.0151	-0.80178	16.0151	-0.80938	17.0151	-0.81826	18.0151	-0.81455	19.0151	-0.83425
		0.01511	-0.78031	1.01511	-0.79156	2.01511	-0.89797	3.01511	-0.80878	4.01511	-0.79176	5.01511	-0.8521	6.01511	-0.85886	7.08408	-0.77613	8.01511	-0.79026	9.01511	-0.80161	10.0151	-0.78596	11.0151	-0.7745	12.0151	-0.79688	13.0151	-0.80321	14.0151	-0.79522	15.0151	-0.80111	16.0151	-0.80884	17.0151	-0.8181	18.0151	-0.81462	19.0151	-0.83331
		0.01514	-0.78045	1.01514	-0.79173	2.01514	-0.89796	3.01514	-0.80831	4.01514	-0.79195	5.01514	-0.85239	6.01514	-0.85884	7.08411	-0.77609	8.01514	-0.79038	9.01514	-0.80193	10.0151	-0.78576	11.0151	-0.77474	12.0151	-0.79698	13.0151	-0.80329	14.0151	-0.79531	15.0151	-0.80076	16.0151	-0.80907	17.0151	-0.81782	18.0151	-0.81515	19.0151	-0.83213
		0.01517	-0.78052	1.01517	-0.7922	2.01517	-0.89774	3.01517	-0.80796	4.01517	-0.79218	5.01517	-0.85265	6.01517	-0.85892	7.08414	-0.77605	8.01517	-0.79057	9.01517	-0.80208	10.0152	-0.78575	11.0152	-0.77495	12.0152	-0.79701	13.0152	-0.80334	14.0152	-0.79535	15.0152	-0.80069	16.0152	-0.8095	17.0152	-0.81678	18.0152	-0.81591	19.0152	-0.83151
		0.01519	-0.77995	1.01519	-0.79251	2.01519	-0.8977	3.01519	-0.80781	4.01519	-0.7923	5.01519	-0.85371	6.01519	-0.85894	7.08417	-0.77534	8.01519	-0.7908	9.01519	-0.80206	10.0152	-0.78584	11.0152	-0.77502	12.0152	-0.79695	13.0152	-0.80334	14.0152	-0.79545	15.0152	-0.80075	16.0152	-0.80966	17.0152	-0.8153	18.0152	-0.81667	19.0152	-0.8312
		0.01522	-0.77935	1.01522	-0.79249	2.01522	-0.89777	3.01522	-0.80728	4.01522	-0.79232	5.01522	-0.85459	6.01522	-0.85918	7.08419	-0.77489	8.01522	-0.79127	9.01522	-0.80199	10.0152	-0.78587	11.0152	-0.77503	12.0152	-0.79691	13.0152	-0.80332	14.0152	-0.79549	15.0152	-0.80081	16.0152	-0.80934	17.0152	-0.81402	18.0152	-0.81767	19.0152	-0.8311
		0.01525	-0.7792	1.01525	-0.79242	2.01525	-0.89778	3.01525	-0.80714	4.01525	-0.79235	5.01525	-0.85496	6.01525	-0.8594	7.08422	-0.77517	8.01525	-0.79141	9.01525	-0.80157	10.0152	-0.78582	11.0152	-0.7751	12.0152	-0.79693	13.0152	-0.80335	14.0152	-0.7955	15.0152	-0.80087	16.0153	-0.80845	17.0153	-0.81322	18.0153	-0.819	19.0153	-0.83041
		0.01528	-0.77925	1.01528	-0.79239	2.01528	-0.89741	3.01528	-0.80727	4.01528	-0.79201	5.01528	-0.85502	6.01528	-0.85933	7.08425	-0.77511	8.01528	-0.79123	9.01528	-0.80114	10.0153	-0.78582	11.0153	-0.77509	12.0153	-0.7972	13.0153	-0.80336	14.0153	-0.79617	15.0153	-0.80103	16.0153	-0.80733	17.0153	-0.81281	18.0153	-0.81955	19.0153	-0.82985
		0.01531	-0.77925	1.01531	-0.79245	2.01531	-0.89657	3.01531	-0.80742	4.01531	-0.79165	5.01531	-0.85501	6.01531	-0.85903	7.08428	-0.77495	8.01531	-0.79082	9.01531	-0.8011	10.0153	-0.7858	11.0153	-0.7751	12.0153	-0.79751	13.0153	-0.80343	14.0153	-0.79757	15.0153	-0.80096	16.0153	-0.80668	17.0153	-0.81268	18.0153	-0.81943	19.0153	-0.82983
		0.01533	-0.77971	1.01533	-0.79254	2.01533	-0.89617	3.01533	-0.80736	4.01533	-0.79175	5.01533	-0.85497	6.01533	-0.85833	7.08431	-0.77467	8.01533	-0.79074	9.01533	-0.80113	10.0153	-0.78563	11.0153	-0.7751	12.0153	-0.79743	13.0153	-0.80343	14.0153	-0.7985	15.0153	-0.80099	16.0153	-0.80668	17.0153	-0.81244	18.0153	-0.8193	19.0153	-0.82982
		0.01536	-0.77985	1.01536	-0.79265	2.01536	-0.89636	3.01536	-0.80721	4.01536	-0.79166	5.01536	-0.85477	6.01536	-0.85785	7.08433	-0.77471	8.01536	-0.79091	9.01536	-0.80125	10.0154	-0.78538	11.0154	-0.77518	12.0154	-0.79738	13.0154	-0.80333	14.0154	-0.79829	15.0154	-0.80045	16.0154	-0.8065	17.0154	-0.81187	18.0154	-0.819	19.0154	-0.82974
		0.01539	-0.77961	1.01539	-0.7926	2.01539	-0.89629	3.01539	-0.80714	4.01539	-0.79126	5.01539	-0.85462	6.01539	-0.85758	7.08436	-0.77494	8.01539	-0.79094	9.01539	-0.80144	10.0154	-0.78529	11.0154	-0.7752	12.0154	-0.79711	13.0154	-0.80322	14.0154	-0.798	15.0154	-0.79975	16.0154	-0.8061	17.0154	-0.81105	18.0154	-0.81867	19.0154	-0.82943
		0.01542	-0.77958	1.01542	-0.79255	2.01542	-0.89621	3.01542	-0.80709	4.01542	-0.79049	5.01542	-0.8542	6.01542	-0.85749	7.08439	-0.77503	8.01542	-0.79087	9.01542	-0.8015	10.0154	-0.7853	11.0154	-0.77504	12.0154	-0.79707	13.0154	-0.80305	14.0154	-0.79744	15.0154	-0.7993	16.0154	-0.80591	17.0154	-0.8094	18.0154	-0.81815	19.0154	-0.82897
		0.01544	-0.77959	1.01544	-0.79238	2.01544	-0.89583	3.01544	-0.80733	4.01544	-0.79052	5.01544	-0.8535	6.01544	-0.8571	7.08442	-0.7745	8.01544	-0.79072	9.01544	-0.80153	10.0154	-0.78536	11.0154	-0.77479	12.0154	-0.79712	13.0154	-0.803	14.0154	-0.79696	15.0154	-0.79879	16.0154	-0.80937	17.0154	-0.80708	18.0154	-0.81762	19.0154	-0.82839
		0.01547	-0.77959	1.01547	-0.79221	2.01547	-0.89537	3.01547	-0.80739	4.01547	-0.79091	5.01547	-0.85275	6.01547	-0.85675	7.08444	-0.77293	8.01547	-0.79055	9.01547	-0.80151	10.0155	-0.78557	11.0155	-0.77479	12.0155	-0.79722	13.0155	-0.80283	14.0155	-0.79643	15.0155	-0.79814	16.0155	-0.81479	17.0155	-0.80628	18.0155	-0.81706	19.0155	-0.82787
		0.0155	-0.77959	1.0155	-0.79213	2.0155	-0.89522	3.0155	-0.80779	4.0155	-0.79149	5.0155	-0.85254	6.0155	-0.85682	7.08447	-0.77097	8.0155	-0.79048	9.0155	-0.80141	10.0155	-0.7858	11.0155	-0.77485	12.0155	-0.79718	13.0155	-0.80278	14.0155	-0.79611	15.0155	-0.79736	16.0155	-0.81778	17.0155	-0.80678	18.0155	-0.81677	19.0155	-0.82752
		0.01553	-0.77962	1.01553	-0.79204	2.01553	-0.89493	3.01553	-0.8078	4.01553	-0.79198	5.01553	-0.85256	6.01553	-0.85702	7.0845	-0.76957	8.01553	-0.79015	9.01553	-0.80126	10.0155	-0.78614	11.0155	-0.77505	12.0155	-0.79714	13.0155	-0.80279	14.0155	-0.79559	15.0155	-0.79659	16.0155	-0.81905	17.0155	-0.80724	18.0155	-0.8166	19.0155	-0.82707
		0.01556	-0.77993	1.01556	-0.79195	2.01556	-0.89468	3.01556	-0.80699	4.01556	-0.79312	5.01556	-0.85317	6.01556	-0.85747	7.08453	-0.76939	8.01556	-0.78992	9.01556	-0.80129	10.0156	-0.7863	11.0156	-0.77534	12.0156	-0.7968	13.0156	-0.80312	14.0156	-0.79549	15.0156	-0.79576	16.0156	-0.81961	17.0156	-0.80777	18.0156	-0.81653	19.0156	-0.82705
		0.01558	-0.78046	1.01558	-0.79192	2.01558	-0.89459	3.01558	-0.80601	4.01558	-0.79407	5.01558	-0.85427	6.01558	-0.85752	7.08456	-0.7695	8.01558	-0.78995	9.01558	-0.80141	10.0156	-0.78618	11.0156	-0.77555	12.0156	-0.79662	13.0156	-0.80361	14.0156	-0.79556	15.0156	-0.79505	16.0156	-0.81961	17.0156	-0.80802	18.0156	-0.81615	19.0156	-0.82838
		0.01561	-0.78053	1.01561	-0.7919	2.01561	-0.89489	3.01561	-0.80579	4.01561	-0.79429	5.01561	-0.85491	6.01561	-0.85745	7.08458	-0.76948	8.01561	-0.78996	9.01561	-0.80146	10.0156	-0.78596	11.0156	-0.77568	12.0156	-0.79675	13.0156	-0.80377	14.0156	-0.79556	15.0156	-0.79489	16.0156	-0.81954	17.0156	-0.80798	18.0156	-0.81605	19.0156	-0.83282
		0.01564	-0.78038	1.01564	-0.79206	2.01564	-0.89505	3.01564	-0.80572	4.01564	-0.79436	5.01564	-0.85502	6.01564	-0.85745	7.08461	-0.7695	8.01564	-0.79012	9.01564	-0.80149	10.0156	-0.78573	11.0156	-0.77558	12.0156	-0.79709	13.0156	-0.80406	14.0156	-0.79547	15.0156	-0.79494	16.0156	-0.81931	17.0156	-0.80792	18.0156	-0.81597	19.0156	-0.83744
		0.01567	-0.78034	1.01567	-0.79211	2.01567	-0.89496	3.01567	-0.80553	4.01567	-0.79448	5.01567	-0.85494	6.01567	-0.85748	7.08464	-0.77015	8.01567	-0.79039	9.01567	-0.80152	10.0157	-0.78559	11.0157	-0.77518	12.0157	-0.79728	13.0157	-0.80436	14.0157	-0.79538	15.0157	-0.7949	16.0157	-0.81942	17.0157	-0.80764	18.0157	-0.81575	19.0157	-0.83908
		0.01569	-0.78021	1.01569	-0.79226	2.01569	-0.89498	3.01569	-0.8048	4.01569	-0.79466	5.01569	-0.85428	6.01569	-0.8577	7.08467	-0.77171	8.01569	-0.7905	9.01569	-0.80162	10.0157	-0.78546	11.0157	-0.77489	12.0157	-0.79715	13.0157	-0.80459	14.0157	-0.79541	15.0157	-0.79467	16.0157	-0.81966	17.0157	-0.80726	18.0157	-0.81484	19.0157	-0.83904
		0.01572	-0.77963	1.01572	-0.79233	2.01572	-0.89528	3.01572	-0.80415	4.01572	-0.79474	5.01572	-0.85358	6.01572	-0.85776	7.08469	-0.77296	8.01572	-0.79047	9.01572	-0.80163	10.0157	-0.78548	11.0157	-0.77503	12.0157	-0.79714	13.0157	-0.80512	14.0157	-0.79564	15.0157	-0.79408	16.0157	-0.82001	17.0157	-0.80738	18.0157	-0.81359	19.0157	-0.83894
		0.01575	-0.77855	1.01575	-0.7932	2.01575	-0.89539	3.01575	-0.80397	4.01575	-0.79477	5.01575	-0.85361	6.01575	-0.8578	7.08472	-0.77341	8.01575	-0.79008	9.01575	-0.80166	10.0158	-0.78544	11.0158	-0.77529	12.0158	-0.79716	13.0158	-0.80562	14.0158	-0.79697	15.0158	-0.79364	16.0158	-0.82014	17.0158	-0.80746	18.0158	-0.81196	19.0158	-0.83851
		0.01578	-0.77862	1.01578	-0.79427	2.01578	-0.89515	3.01578	-0.804	4.01578	-0.79477	5.01578	-0.85367	6.01578	-0.85783	7.08475	-0.77334	8.01578	-0.78935	9.01578	-0.80161	10.0158	-0.78545	11.0158	-0.77538	12.0158	-0.79717	13.0158	-0.80564	14.0158	-0.79861	15.0158	-0.79356	16.0158	-0.82018	17.0158	-0.80756	18.0158	-0.81114	19.0158	-0.83845
		0.01581	-0.77929	1.01581	-0.79442	2.01581	-0.89461	3.01581	-0.80401	4.01581	-0.7945	5.01581	-0.85412	6.01581	-0.85785	7.08478	-0.77217	8.01581	-0.78891	9.01581	-0.8016	10.0158	-0.78533	11.0158	-0.77518	12.0158	-0.79716	13.0158	-0.80555	14.0158	-0.79949	15.0158	-0.79359	16.0158	-0.82033	17.0158	-0.80756	18.0158	-0.81155	19.0158	-0.83868
		0.01583	-0.7803	1.01583	-0.79433	2.01583	-0.89396	3.01583	-0.80463	4.01583	-0.79423	5.01583	-0.85443	6.01583	-0.85775	7.08481	-0.77128	8.01583	-0.78898	9.01583	-0.80131	10.0158	-0.78516	11.0158	-0.77514	12.0158	-0.79702	13.0158	-0.80516	14.0158	-0.80011	15.0158	-0.79472	16.0158	-0.82034	17.0158	-0.80759	18.0158	-0.81166	19.0158	-0.83909
		0.01586	-0.78064	1.01586	-0.79425	2.01586	-0.8933	3.01586	-0.80482	4.01586	-0.79393	5.01586	-0.85436	6.01586	-0.85745	7.08483	-0.77164	8.01586	-0.78915	9.01586	-0.80091	10.0159	-0.78477	11.0159	-0.77528	12.0159	-0.79656	13.0159	-0.80505	14.0159	-0.80057	15.0159	-0.79788	16.0159	-0.81998	17.0159	-0.80759	18.0159	-0.81169	19.0159	-0.83919
		0.01589	-0.78121	1.01589	-0.79423	2.01589	-0.89294	3.01589	-0.80504	4.01589	-0.79378	5.01589	-0.85434	6.01589	-0.85706	7.08486	-0.77156	8.01589	-0.78953	9.01589	-0.80087	10.0159	-0.78461	11.0159	-0.77588	12.0159	-0.79616	13.0159	-0.80523	14.0159	-0.80064	15.0159	-0.80025	16.0159	-0.81951	17.0159	-0.80687	18.0159	-0.81131	19.0159	-0.8391
		0.01592	-0.78185	1.01592	-0.7944	2.01592	-0.89279	3.01592	-0.80517	4.01592	-0.79363	5.01592	-0.85432	6.01592	-0.85617	7.08489	-0.77165	8.01592	-0.78979	9.01592	-0.80096	10.0159	-0.78466	11.0159	-0.77637	12.0159	-0.79625	13.0159	-0.80525	14.0159	-0.80074	15.0159	-0.80066	16.0159	-0.81959	17.0159	-0.80522	18.0159	-0.81061	19.0159	-0.8391
		0.01594	-0.78189	1.01594	-0.79445	2.01594	-0.89303	3.01594	-0.80529	4.01594	-0.79397	5.01594	-0.85431	6.01594	-0.85548	7.08492	-0.77195	8.01594	-0.79023	9.01594	-0.8012	10.0159	-0.78521	11.0159	-0.77622	12.0159	-0.79657	13.0159	-0.80515	14.0159	-0.80068	15.0159	-0.8008	16.0159	-0.81968	17.0159	-0.80393	18.0159	-0.81003	19.0159	-0.83914
		0.01597	-0.78193	1.01597	-0.79452	2.01597	-0.89324	3.01597	-0.80503	4.01597	-0.79403	5.01597	-0.85436	6.01597	-0.85572	7.08494	-0.77225	8.01597	-0.79067	9.01597	-0.80173	10.016	-0.78586	11.016	-0.77617	12.016	-0.79716	13.016	-0.80512	14.016	-0.8007	15.016	-0.80085	16.016	-0.82009	17.016	-0.80323	18.016	-0.8094	19.016	-0.83925
		0.016	-0.78182	1.016	-0.79447	2.016	-0.89331	3.016	-0.80498	4.016	-0.79335	5.016	-0.85451	6.016	-0.85564	7.08497	-0.77212	8.016	-0.79059	9.016	-0.80226	10.016	-0.78584	11.016	-0.77605	12.016	-0.79712	13.016	-0.80494	14.016	-0.80068	15.016	-0.80087	16.016	-0.82049	17.016	-0.80257	18.016	-0.80806	19.016	-0.83938
		0.01603	-0.78193	1.01603	-0.79448	2.01603	-0.89329	3.01603	-0.80558	4.01603	-0.79165	5.01603	-0.85455	6.01603	-0.85569	7.085	-0.77202	8.01603	-0.79044	9.01603	-0.80224	10.016	-0.78577	11.016	-0.77596	12.016	-0.79691	13.016	-0.80504	14.016	-0.80069	15.016	-0.80035	16.016	-0.82073	17.016	-0.80216	18.016	-0.80665	19.016	-0.83943
		0.01606	-0.78194	1.01606	-0.79446	2.01606	-0.89312	3.01606	-0.80658	4.01606	-0.79088	5.01606	-0.85459	6.01606	-0.85554	7.08503	-0.77161	8.01606	-0.78987	9.01606	-0.80218	10.0161	-0.78574	11.0161	-0.77582	12.0161	-0.79659	13.0161	-0.80502	14.0161	-0.80069	15.0161	-0.79991	16.0161	-0.82096	17.0161	-0.80152	18.0161	-0.80552	19.0161	-0.83926
		0.01608	-0.78198	1.01608	-0.79451	2.01608	-0.89199	3.01608	-0.80702	4.01608	-0.79071	5.01608	-0.8544	6.01608	-0.85551	7.08506	-0.77111	8.01608	-0.78951	9.01608	-0.80185	10.0161	-0.78579	11.0161	-0.77549	12.0161	-0.7965	13.0161	-0.80516	14.0161	-0.80064	15.0161	-0.79974	16.0161	-0.82103	17.0161	-0.80086	18.0161	-0.80477	19.0161	-0.83923
		0.01611	-0.78151	1.01611	-0.79475	2.01611	-0.8908	3.01611	-0.80689	4.01611	-0.79094	5.01611	-0.85434	6.01611	-0.85547	7.08508	-0.77079	8.01611	-0.7894	9.01611	-0.8016	10.0161	-0.78618	11.0161	-0.77529	12.0161	-0.79647	13.0161	-0.80537	14.0161	-0.80062	15.0161	-0.79985	16.0161	-0.82069	17.0161	-0.80067	18.0161	-0.80484	19.0161	-0.83916
		0.01614	-0.78137	1.01614	-0.7951	2.01614	-0.8905	3.01614	-0.80635	4.01614	-0.79096	5.01614	-0.85425	6.01614	-0.85544	7.08511	-0.7706	8.01614	-0.78939	9.01614	-0.80163	10.0161	-0.78682	11.0161	-0.77518	12.0161	-0.79638	13.0161	-0.80549	14.0161	-0.80073	15.0161	-0.79965	16.0161	-0.82042	17.0161	-0.8007	18.0161	-0.8051	19.0161	-0.83934
		0.01617	-0.78143	1.01617	-0.79521	2.01617	-0.89041	3.01617	-0.80556	4.01617	-0.79191	5.01617	-0.85411	6.01617	-0.85537	7.08514	-0.77056	8.01617	-0.78935	9.01617	-0.80162	10.0162	-0.78717	11.0162	-0.77518	12.0162	-0.79634	13.0162	-0.80545	14.0162	-0.80099	15.0162	-0.79961	16.0162	-0.82053	17.0162	-0.80372	18.0162	-0.80884	19.0162	-0.83937
		0.01619	-0.78175	1.01619	-0.79524	2.01619	-0.89043	3.01619	-0.80571	4.01619	-0.79265	5.01619	-0.85364	6.01619	-0.85517	7.08517	-0.77086	8.01619	-0.78945	9.01619	-0.80149	10.0162	-0.78723	11.0162	-0.77541	12.0162	-0.79666	13.0162	-0.80526	14.0162	-0.80102	15.0162	-0.79953	16.0162	-0.82074	17.0162	-0.80922	18.0162	-0.81442	19.0162	-0.83957
		0.01622	-0.78154	1.01622	-0.79498	2.01622	-0.89074	3.01622	-0.80589	4.01622	-0.79274	5.01622	-0.85324	6.01622	-0.85507	7.08519	-0.77123	8.01622	-0.78978	9.01622	-0.80144	10.0162	-0.7872	11.0162	-0.77574	12.0162	-0.79682	13.0162	-0.8051	14.0162	-0.80064	15.0162	-0.79959	16.0162	-0.82096	17.0162	-0.81293	18.0162	-0.81722	19.0162	-0.83955
		0.01625	-0.78143	1.01625	-0.79457	2.01625	-0.89121	3.01625	-0.80632	4.01625	-0.79263	5.01625	-0.8533	6.01625	-0.85492	7.08522	-0.77126	8.01625	-0.79023	9.01625	-0.80152	10.0162	-0.78693	11.0162	-0.77575	12.0162	-0.79668	13.0162	-0.80511	14.0162	-0.80033	15.0162	-0.80079	16.0162	-0.82088	17.0162	-0.81419	18.0162	-0.81782	19.0162	-0.8394
		0.01628	-0.78133	1.01628	-0.79453	2.01628	-0.89116	3.01628	-0.80639	4.01628	-0.79282	5.01628	-0.85395	6.01628	-0.8549	7.08525	-0.77121	8.01628	-0.79042	9.01628	-0.80175	10.0163	-0.78684	11.0163	-0.77574	12.0163	-0.79646	13.0163	-0.80513	14.0163	-0.80033	15.0163	-0.8029	16.0163	-0.8205	17.0163	-0.81542	18.0163	-0.81758	19.0163	-0.83924
		0.01631	-0.78163	1.01631	-0.79446	2.01631	-0.8912	3.01631	-0.80647	4.01631	-0.79297	5.01631	-0.8544	6.01631	-0.85488	7.08528	-0.77056	8.01631	-0.79035	9.01631	-0.8018	10.0163	-0.78714	11.0163	-0.77574	12.0163	-0.79643	13.0163	-0.80509	14.0163	-0.8003	15.0163	-0.80472	16.0163	-0.81986	17.0163	-0.81642	18.0163	-0.81726	19.0163	-0.83923
		0.01633	-0.78179	1.01633	-0.79445	2.01633	-0.89108	3.01633	-0.80652	4.01633	-0.79355	5.01633	-0.8541	6.01633	-0.85483	7.08531	-0.77037	8.01633	-0.79035	9.01633	-0.80164	10.0163	-0.78766	11.0163	-0.77578	12.0163	-0.79654	13.0163	-0.80499	14.0163	-0.79995	15.0163	-0.80624	16.0163	-0.81963	17.0163	-0.81713	18.0163	-0.81689	19.0163	-0.83923
		0.01636	-0.78168	1.01636	-0.79443	2.01636	-0.89076	3.01636	-0.80657	4.01636	-0.79402	5.01636	-0.85402	6.01636	-0.85484	7.08533	-0.77078	8.01636	-0.79033	9.01636	-0.80153	10.0164	-0.78776	11.0164	-0.77579	12.0164	-0.7967	13.0164	-0.80495	14.0164	-0.79954	15.0164	-0.80689	16.0164	-0.81955	17.0164	-0.81758	18.0164	-0.817	19.0164	-0.83922
		0.01639	-0.7817	1.01639	-0.79442	2.01639	-0.89018	3.01639	-0.80631	4.01639	-0.7942	5.01639	-0.85399	6.01639	-0.85499	7.08536	-0.77139	8.01639	-0.79061	9.01639	-0.8014	10.0164	-0.7876	11.0164	-0.77571	12.0164	-0.79674	13.0164	-0.8049	14.0164	-0.79924	15.0164	-0.80705	16.0164	-0.81933	17.0164	-0.81756	18.0164	-0.81705	19.0164	-0.83908
		0.01642	-0.782	1.01642	-0.79455	2.01642	-0.88987	3.01642	-0.80602	4.01642	-0.79433	5.01642	-0.85398	6.01642	-0.85522	7.08539	-0.77187	8.01642	-0.7907	9.01642	-0.80147	10.0164	-0.78735	11.0164	-0.77553	12.0164	-0.79672	13.0164	-0.80489	14.0164	-0.79921	15.0164	-0.80695	16.0164	-0.81907	17.0164	-0.81749	18.0164	-0.81724	19.0164	-0.83923
		0.01644	-0.78232	1.01644	-0.7946	2.01644	-0.88979	3.01644	-0.80596	4.01644	-0.79439	5.01644	-0.85321	6.01644	-0.85519	7.08542	-0.77219	8.01644	-0.7905	9.01644	-0.80145	10.0164	-0.78716	11.0164	-0.77544	12.0164	-0.79651	13.0164	-0.80482	14.0164	-0.79939	15.0164	-0.80684	16.0164	-0.81895	17.0164	-0.8167	18.0164	-0.8173	19.0164	-0.83924
		0.01647	-0.78222	1.01647	-0.7948	2.01647	-0.88975	3.01647	-0.80594	4.01647	-0.79455	5.01647	-0.85175	6.01647	-0.85482	7.08544	-0.77226	8.01647	-0.79013	9.01647	-0.8017	10.0165	-0.78718	11.0165	-0.77548	12.0165	-0.79623	13.0165	-0.80475	14.0165	-0.79944	15.0165	-0.8066	16.0165	-0.81879	17.0165	-0.81599	18.0165	-0.81726	19.0165	-0.83929
		0.0165	-0.78209	1.0165	-0.79502	2.0165	-0.88974	3.0165	-0.80555	4.0165	-0.79467	5.0165	-0.85145	6.0165	-0.8543	7.08547	-0.77192	8.0165	-0.78983	9.0165	-0.80179	10.0165	-0.78723	11.0165	-0.77547	12.0165	-0.79614	13.0165	-0.80465	14.0165	-0.79905	15.0165	-0.80653	16.0165	-0.81847	17.0165	-0.81575	18.0165	-0.81711	19.0165	-0.83918
		0.01653	-0.78183	1.01653	-0.79512	2.01653	-0.88902	3.01653	-0.80517	4.01653	-0.79462	5.01653	-0.85182	6.01653	-0.85438	7.0855	-0.77164	8.01653	-0.78974	9.01653	-0.80167	10.0165	-0.78746	11.0165	-0.77559	12.0165	-0.7961	13.0165	-0.8046	14.0165	-0.79851	15.0165	-0.80653	16.0165	-0.8182	17.0165	-0.81522	18.0165	-0.81699	19.0165	-0.83886
		0.01656	-0.78172	1.01656	-0.79501	2.01656	-0.88878	3.01656	-0.80505	4.01656	-0.79459	5.01656	-0.85285	6.01656	-0.85459	7.08553	-0.77175	8.01656	-0.78975	9.01656	-0.80146	10.0166	-0.78775	11.0166	-0.77561	12.0166	-0.7961	13.0166	-0.80462	14.0166	-0.79817	15.0166	-0.80686	16.0166	-0.81753	17.0166	-0.81448	18.0166	-0.81704	19.0166	-0.83847
		0.01658	-0.78153	1.01658	-0.79459	2.01658	-0.89269	3.01658	-0.80484	4.01658	-0.79451	5.01658	-0.85382	6.01658	-0.85484	7.08556	-0.77173	8.01658	-0.78979	9.01658	-0.80115	10.0166	-0.78773	11.0166	-0.77566	12.0166	-0.79635	13.0166	-0.80468	14.0166	-0.79813	15.0166	-0.80716	16.0166	-0.81658	17.0166	-0.81451	18.0166	-0.81702	19.0166	-0.83796
		0.01661	-0.78147	1.01661	-0.79412	2.01661	-0.90086	3.01661	-0.80461	4.01661	-0.79454	5.01661	-0.85386	6.01661	-0.85476	7.08558	-0.77173	8.01661	-0.7899	9.01661	-0.80107	10.0166	-0.78759	11.0166	-0.77534	12.0166	-0.79644	13.0166	-0.80508	14.0166	-0.79816	15.0166	-0.80703	16.0166	-0.81589	17.0166	-0.81455	18.0166	-0.81686	19.0166	-0.83773
		0.01664	-0.78149	1.01664	-0.79408	2.01664	-0.90638	3.01664	-0.80472	4.01664	-0.79463	5.01664	-0.85377	6.01664	-0.85476	7.08561	-0.77171	8.01664	-0.79011	9.01664	-0.80115	10.0166	-0.78734	11.0166	-0.77514	12.0166	-0.79635	13.0166	-0.80543	14.0166	-0.79815	15.0166	-0.80684	16.0166	-0.81557	17.0166	-0.81458	18.0166	-0.81624	19.0166	-0.8379
		0.01667	-0.78162	1.01667	-0.79404	2.01667	-0.9053	3.01667	-0.80512	4.01667	-0.79467	5.01667	-0.85364	6.01667	-0.85473	7.08564	-0.77159	8.01667	-0.7904	9.01667	-0.80122	10.0167	-0.78735	11.0167	-0.77527	12.0167	-0.79634	13.0167	-0.80547	14.0167	-0.79816	15.0167	-0.80657	16.0167	-0.81523	17.0167	-0.8146	18.0167	-0.81556	19.0167	-0.83798
		0.01669	-0.78163	1.01669	-0.79375	2.01669	-0.88948	3.01669	-0.80568	4.01669	-0.79455	5.01669	-0.85343	6.01669	-0.85479	7.08567	-0.77132	8.01669	-0.79045	9.01669	-0.80121	10.0167	-0.78741	11.0167	-0.77539	12.0167	-0.7965	13.0167	-0.80546	14.0167	-0.79802	15.0167	-0.80648	16.0167	-0.81531	17.0167	-0.81468	18.0167	-0.81524	19.0167	-0.83797
		0.01672	-0.78167	1.01672	-0.79364	2.01672	-0.85636	3.01672	-0.80574	4.01672	-0.79379	5.01672	-0.85267	6.01672	-0.85498	7.08569	-0.77083	8.01672	-0.79038	9.01672	-0.80122	10.0167	-0.78771	11.0167	-0.7755	12.0167	-0.79655	13.0167	-0.80538	14.0167	-0.7976	15.0167	-0.8065	16.0167	-0.81571	17.0167	-0.81471	18.0167	-0.81529	19.0167	-0.83789
		0.01675	-0.78145	1.01675	-0.79425	2.01675	-0.83287	3.01675	-0.80579	4.01675	-0.79293	5.01675	-0.8522	6.01675	-0.85501	7.08572	-0.7706	8.01675	-0.79032	9.01675	-0.80156	10.0168	-0.78777	11.0168	-0.77563	12.0168	-0.79662	13.0168	-0.80505	14.0168	-0.79708	15.0168	-0.8066	16.0167	-0.81712	17.0167	-0.81451	18.0167	-0.81538	19.0167	-0.83783
		0.01678	-0.78109	1.01678	-0.79483	2.01678	-0.82415	3.01678	-0.80619	4.01678	-0.79309	5.01678	-0.85223	6.01678	-0.85487	7.08575	-0.77075	8.01678	-0.79011	9.01678	-0.802	10.0168	-0.78768	11.0168	-0.77555	12.0168	-0.79677	13.0168	-0.80457	14.0168	-0.79723	15.0168	-0.80664	16.0168	-0.81892	17.0168	-0.81409	18.0168	-0.81572	19.0168	-0.8378
		0.01681	-0.78025	1.01681	-0.79465	2.01681	-0.8229	3.01681	-0.80634	4.01681	-0.79349	5.01681	-0.8523	6.01681	-0.85471	7.08578	-0.77072	8.01681	-0.78993	9.01681	-0.80198	10.0168	-0.78752	11.0168	-0.77568	12.0168	-0.79706	13.0168	-0.80449	14.0168	-0.79732	15.0168	-0.80645	16.0168	-0.81978	17.0168	-0.81407	18.0168	-0.81576	19.0168	-0.83763
		0.01683	-0.78009	1.01683	-0.79432	2.01683	-0.82383	3.01683	-0.80605	4.01683	-0.79392	5.01683	-0.85241	6.01683	-0.85473	7.08581	-0.77078	8.01683	-0.78984	9.01683	-0.80192	10.0168	-0.78744	11.0168	-0.77554	12.0168	-0.79702	13.0168	-0.80458	14.0168	-0.79741	15.0168	-0.80613	16.0168	-0.81953	17.0168	-0.81433	18.0168	-0.8158	19.0168	-0.83713
		0.01686	-0.77992	1.01686	-0.79389	2.01686	-0.82795	3.01686	-0.80512	4.01686	-0.79417	5.01686	-0.85247	6.01686	-0.85512	7.08583	-0.77084	8.01686	-0.78982	9.01686	-0.80135	10.0169	-0.78717	11.0169	-0.77536	12.0169	-0.79689	13.0169	-0.80469	14.0169	-0.79733	15.0169	-0.80573	16.0169	-0.81971	17.0169	-0.81501	18.0169	-0.81549	19.0169	-0.83668
		0.01689	-0.77981	1.01689	-0.79403	2.01689	-0.83539	3.01689	-0.80388	4.01689	-0.79436	5.01689	-0.85252	6.01689	-0.85568	7.08586	-0.77087	8.01689	-0.7897	9.01689	-0.80089	10.0169	-0.78707	11.0169	-0.77509	12.0169	-0.79665	13.0169	-0.80467	14.0169	-0.79702	15.0169	-0.80547	16.0169	-0.81978	17.0169	-0.81513	18.0169	-0.81526	19.0169	-0.83644
		0.01692	-0.77972	1.01692	-0.79411	2.01692	-0.84096	3.01692	-0.80346	4.01692	-0.7945	5.01692	-0.85262	6.01692	-0.85582	7.08589	-0.7708	8.01692	-0.78961	9.01692	-0.80095	10.0169	-0.78716	11.0169	-0.7751	12.0169	-0.79625	13.0169	-0.80483	14.0169	-0.79664	15.0169	-0.80554	16.0169	-0.82027	17.0169	-0.81489	18.0169	-0.81472	19.0169	-0.83616
		0.01694	-0.78001	1.01694	-0.79422	2.01694	-0.8451	3.01694	-0.80338	4.01694	-0.79335	5.01694	-0.85316	6.01694	-0.85586	7.08592	-0.77058	8.01694	-0.78939	9.01694	-0.80098	10.0169	-0.78722	11.0169	-0.77512	12.0169	-0.79586	13.0169	-0.80488	14.0169	-0.79619	15.0169	-0.80565	16.0169	-0.82055	17.0169	-0.81465	18.0169	-0.81405	19.0169	-0.83553
		0.01697	-0.7808	1.01697	-0.79416	2.01697	-0.85117	3.01697	-0.80402	4.01697	-0.79228	5.01697	-0.85381	6.01697	-0.85581	7.08594	-0.77036	8.01697	-0.78914	9.01697	-0.80116	10.017	-0.78727	11.017	-0.77535	12.017	-0.79564	13.017	-0.80515	14.017	-0.79528	15.017	-0.80614	16.017	-0.82042	17.017	-0.81469	18.017	-0.81359	19.017	-0.83483
		0.017	-0.78167	1.017	-0.79393	2.017	-0.85862	3.017	-0.80421	4.017	-0.79264	5.017	-0.85394	6.017	-0.85569	7.08597	-0.77029	8.017	-0.78909	9.017	-0.80121	10.017	-0.78731	11.017	-0.77552	12.017	-0.79554	13.017	-0.80543	14.017	-0.79445	15.017	-0.80661	16.017	-0.82031	17.017	-0.81463	18.017	-0.81371	19.017	-0.83484
		0.01703	-0.78206	1.01703	-0.79381	2.01703	-0.86477	3.01703	-0.80382	4.01703	-0.79325	5.01703	-0.85384	6.01703	-0.85525	7.086	-0.7702	8.01703	-0.78901	9.01703	-0.80109	10.017	-0.78734	11.017	-0.77553	12.017	-0.79541	13.017	-0.80552	14.017	-0.79395	15.017	-0.80679	16.017	-0.82027	17.017	-0.81432	18.017	-0.81368	19.017	-0.83495
		0.01706	-0.78198	1.01706	-0.7939	2.01706	-0.86848	3.01706	-0.80375	4.01706	-0.79453	5.01706	-0.85343	6.01706	-0.85487	7.08603	-0.76967	8.01706	-0.78899	9.01706	-0.8009	10.0171	-0.78757	11.0171	-0.77555	12.0171	-0.7955	13.0171	-0.80563	14.0171	-0.79316	15.0171	-0.8071	16.0171	-0.82022	17.0171	-0.8135	18.0171	-0.8136	19.0171	-0.83499
		0.01708	-0.78169	1.01708	-0.79389	2.01708	-0.86946	3.01708	-0.80458	4.01708	-0.79521	5.01708	-0.85296	6.01708	-0.85483	7.08606	-0.76781	8.01708	-0.78891	9.01708	-0.80071	10.0171	-0.78763	11.0171	-0.77567	12.0171	-0.79567	13.0171	-0.80571	14.0171	-0.79198	15.0171	-0.80732	16.0171	-0.81987	17.0171	-0.81337	18.0171	-0.81314	19.0171	-0.83456
		0.01711	-0.78069	1.01711	-0.79353	2.01711	-0.86933	3.01711	-0.80736	4.01711	-0.79518	5.01711	-0.85292	6.01711	-0.85487	7.08608	-0.76686	8.01711	-0.78883	9.01711	-0.80071	10.0171	-0.78732	11.0171	-0.77572	12.0171	-0.79585	13.0171	-0.80588	14.0171	-0.79131	15.0171	-0.80722	16.0171	-0.8195	17.0171	-0.81355	18.0171	-0.81251	19.0171	-0.83363
		0.01714	-0.77994	1.01714	-0.79317	2.01714	-0.86938	3.01714	-0.81009	4.01714	-0.79509	5.01714	-0.85289	6.01714	-0.85509	7.08611	-0.76748	8.01714	-0.78836	9.01714	-0.80092	10.0171	-0.7869	11.0171	-0.77568	12.0171	-0.79616	13.0171	-0.80596	14.0171	-0.79114	15.0171	-0.80699	16.0171	-0.81953	17.0171	-0.81357	18.0171	-0.81155	19.0171	-0.83299
		0.01717	-0.77991	1.01717	-0.79329	2.01717	-0.86969	3.01717	-0.81114	4.01717	-0.7949	5.01717	-0.85296	6.01717	-0.8556	7.08614	-0.76784	8.01717	-0.78769	9.01717	-0.80121	10.0172	-0.78677	11.0172	-0.77556	12.0172	-0.79626	13.0172	-0.80571	14.0172	-0.7912	15.0172	-0.80687	16.0172	-0.81955	17.0172	-0.81302	18.0172	-0.81087	19.0172	-0.83277
		0.01719	-0.77987	1.01719	-0.79362	2.01719	-0.86979	3.01719	-0.81186	4.01719	-0.79454	5.01719	-0.85289	6.01719	-0.85602	7.08617	-0.76832	8.01719	-0.78768	9.01719	-0.80127	10.0172	-0.78677	11.0172	-0.77553	12.0172	-0.79648	13.0172	-0.80531	14.0172	-0.79201	15.0172	-0.80694	16.0172	-0.81956	17.0172	-0.81284	18.0172	-0.81065	19.0172	-0.8325
		0.01722	-0.77995	1.01722	-0.79416	2.01722	-0.86908	3.01722	-0.81207	4.01722	-0.79443	5.01722	-0.85278	6.01722	-0.85616	7.08619	-0.76847	8.01722	-0.78789	9.01722	-0.8013	10.0172	-0.78704	11.0172	-0.77553	12.0172	-0.79656	13.0172	-0.80519	14.0172	-0.79492	15.0172	-0.80692	16.0172	-0.81944	17.0172	-0.8136	18.0172	-0.81012	19.0172	-0.83211
		0.01725	-0.77998	1.01725	-0.79435	2.01725	-0.86813	3.01725	-0.81227	4.01725	-0.79466	5.01725	-0.85272	6.01725	-0.85621	7.08622	-0.76874	8.01725	-0.78839	9.01725	-0.80131	10.0173	-0.78753	11.0173	-0.77552	12.0173	-0.79652	13.0173	-0.80528	14.0173	-0.79797	15.0173	-0.80672	16.0173	-0.81909	17.0173	-0.81655	18.0173	-0.80806	19.0173	-0.83191
		0.01728	-0.7804	1.01728	-0.79436	2.01728	-0.86825	3.01728	-0.81241	4.01728	-0.79469	5.01728	-0.85311	6.01728	-0.85623	7.08625	-0.76872	8.01728	-0.78876	9.01728	-0.80132	10.0173	-0.78768	11.0173	-0.77543	12.0173	-0.79646	13.0173	-0.80533	14.0173	-0.79885	15.0173	-0.80619	16.0173	-0.81877	17.0173	-0.82018	18.0173	-0.80626	19.0173	-0.83178
		0.01731	-0.78093	1.01731	-0.79435	2.01731	-0.86815	3.01731	-0.81288	4.01731	-0.79482	5.01731	-0.85369	6.01731	-0.85632	7.08628	-0.76843	8.01731	-0.78876	9.01731	-0.80118	10.0173	-0.78758	11.0173	-0.77541	12.0173	-0.79643	13.0173	-0.80534	14.0173	-0.79887	15.0173	-0.80581	16.0173	-0.81868	17.0173	-0.82204	18.0173	-0.80591	19.0173	-0.83173
		0.01733	-0.78082	1.01733	-0.79435	2.01733	-0.86816	3.01733	-0.81288	4.01733	-0.79479	5.01733	-0.85376	6.01733	-0.85658	7.08631	-0.76793	8.01733	-0.78871	9.01733	-0.80104	10.0173	-0.78741	11.0173	-0.77559	12.0173	-0.79653	13.0173	-0.80511	14.0173	-0.79877	15.0173	-0.80554	16.0173	-0.81866	17.0173	-0.82268	18.0173	-0.80603	19.0173	-0.83132
		0.01736	-0.78056	1.01736	-0.79435	2.01736	-0.86813	3.01736	-0.81264	4.01736	-0.79486	5.01736	-0.85363	6.01736	-0.85682	7.08633	-0.76766	8.01736	-0.78851	9.01736	-0.80103	10.0174	-0.78714	11.0174	-0.77572	12.0174	-0.79655	13.0174	-0.80498	14.0174	-0.79872	15.0174	-0.80568	16.0174	-0.81836	17.0174	-0.82301	18.0174	-0.80598	19.0174	-0.83068
		0.01739	-0.7798	1.01739	-0.7943	2.01739	-0.87423	3.01739	-0.81174	4.01739	-0.79483	5.01739	-0.85319	6.01739	-0.85694	7.08636	-0.76638	8.01739	-0.78824	9.01739	-0.80102	10.0174	-0.78696	11.0174	-0.77566	12.0174	-0.79619	13.0174	-0.80509	14.0174	-0.7987	15.0174	-0.80572	16.0174	-0.81784	17.0174	-0.82298	18.0174	-0.80581	19.0174	-0.83003
		0.01742	-0.77889	1.01742	-0.79423	2.01742	-0.89246	3.01742	-0.8116	4.01742	-0.79446	5.01742	-0.85215	6.01742	-0.85694	7.08639	-0.76563	8.01742	-0.78818	9.01742	-0.80097	10.0174	-0.78689	11.0174	-0.77558	12.0174	-0.79566	13.0174	-0.80521	14.0174	-0.79867	15.0174	-0.80578	16.0174	-0.81742	17.0174	-0.82227	18.0174	-0.80492	19.0174	-0.82958
		0.01744	-0.77788	1.01744	-0.79408	2.01744	-0.91229	3.01744	-0.81245	4.01744	-0.79402	5.01744	-0.85088	6.01744	-0.857	7.08642	-0.76609	8.01744	-0.78826	9.01744	-0.80095	10.0174	-0.78687	11.0174	-0.77534	12.0174	-0.79566	13.0174	-0.80522	14.0174	-0.79864	15.0174	-0.80556	16.0174	-0.81686	17.0174	-0.82185	18.0174	-0.80344	19.0174	-0.82944
		0.01747	-0.77782	1.01747	-0.79388	2.01747	-0.92281	3.01747	-0.81315	4.01747	-0.79394	5.01747	-0.85072	6.01747	-0.85697	7.08644	-0.76703	8.01747	-0.78832	9.01747	-0.80107	10.0175	-0.78687	11.0175	-0.77531	12.0175	-0.79577	13.0175	-0.80511	14.0175	-0.79864	15.0175	-0.80519	16.0175	-0.81628	17.0175	-0.82219	18.0175	-0.80235	19.0175	-0.82954
		0.0175	-0.77818	1.0175	-0.7939	2.0175	-0.92607	3.0175	-0.81289	4.0175	-0.79395	5.0175	-0.85106	6.0175	-0.85703	7.08647	-0.76835	8.0175	-0.78848	9.0175	-0.80128	10.0175	-0.78726	11.0175	-0.77584	12.0175	-0.79582	13.0175	-0.80507	14.0175	-0.79864	15.0175	-0.80492	16.0175	-0.81568	17.0175	-0.82237	18.0175	-0.80198	19.0175	-0.83023
		0.01753	-0.77859	1.01753	-0.79399	2.01753	-0.92716	3.01753	-0.81281	4.01753	-0.79393	5.01753	-0.8518	6.01753	-0.85699	7.0865	-0.76897	8.01753	-0.7886	9.01753	-0.80145	10.0175	-0.78795	11.0175	-0.7766	12.0175	-0.79576	13.0175	-0.80526	14.0175	-0.79836	15.0175	-0.80443	16.0175	-0.81536	17.0175	-0.82233	18.0175	-0.80177	19.0175	-0.83311
		0.01756	-0.77872	1.01756	-0.79469	2.01756	-0.92803	3.01756	-0.81243	4.01756	-0.79323	5.01756	-0.85251	6.01756	-0.85691	7.08653	-0.76942	8.01756	-0.78855	9.01756	-0.8017	10.0176	-0.78836	11.0176	-0.77699	12.0176	-0.79569	13.0176	-0.80546	14.0176	-0.79795	15.0176	-0.80406	16.0176	-0.81525	17.0176	-0.82197	18.0176	-0.80111	19.0176	-0.83612
		0.01758	-0.77897	1.01758	-0.79541	2.01758	-0.92844	3.01758	-0.81224	4.01758	-0.79295	5.01758	-0.85243	6.01758	-0.85618	7.08656	-0.76968	8.01758	-0.7885	9.01758	-0.80176	10.0176	-0.78857	11.0176	-0.7769	12.0176	-0.79562	13.0176	-0.80541	14.0176	-0.79795	15.0176	-0.80387	16.0176	-0.81502	17.0176	-0.82152	18.0176	-0.80061	19.0176	-0.8371
		0.01761	-0.7794	1.01761	-0.79577	2.01761	-0.92793	3.01761	-0.81227	4.01761	-0.79262	5.01761	-0.85225	6.01761	-0.8552	7.08658	-0.76971	8.01761	-0.78838	9.01761	-0.80172	10.0176	-0.78851	11.0176	-0.7768	12.0176	-0.79563	13.0176	-0.80521	14.0176	-0.79803	15.0176	-0.80374	16.0176	-0.8149	17.0176	-0.82163	18.0176	-0.80081	19.0176	-0.83742
		0.01764	-0.77979	1.01764	-0.79589	2.01764	-0.92707	3.01764	-0.81225	4.01764	-0.79242	5.01764	-0.85185	6.01764	-0.85514	7.08661	-0.76966	8.01764	-0.78818	9.01764	-0.80151	10.0176	-0.78843	11.0176	-0.77658	12.0176	-0.79563	13.0176	-0.80495	14.0176	-0.79806	15.0176	-0.80367	16.0176	-0.81524	17.0176	-0.82173	18.0176	-0.80226	19.0176	-0.83749
		0.01767	-0.78019	1.01767	-0.79613	2.01767	-0.92585	3.01767	-0.8119	4.01767	-0.7917	5.01767	-0.85147	6.01767	-0.85536	7.08664	-0.76936	8.01767	-0.78801	9.01767	-0.80124	10.0177	-0.78818	11.0177	-0.7764	12.0177	-0.79563	13.0177	-0.80502	14.0177	-0.79794	15.0177	-0.80362	16.0177	-0.8166	17.0177	-0.82194	18.0177	-0.80548	19.0177	-0.83756
		0.01769	-0.78019	1.01769	-0.79626	2.01769	-0.92382	3.01769	-0.81137	4.01769	-0.79105	5.01769	-0.85098	6.01769	-0.85563	7.08667	-0.76859	8.01769	-0.78792	9.01769	-0.80113	10.0177	-0.78795	11.0177	-0.77639	12.0177	-0.79559	13.0177	-0.80523	14.0177	-0.79738	15.0177	-0.80346	16.0177	-0.81823	17.0177	-0.82209	18.0177	-0.80799	19.0177	-0.83731
		0.01772	-0.78005	1.01772	-0.79631	2.01772	-0.92066	3.01772	-0.81079	4.01772	-0.79106	5.01772	-0.8507	6.01772	-0.85577	7.08669	-0.76814	8.01772	-0.78799	9.01772	-0.80115	10.0177	-0.7876	11.0177	-0.77663	12.0177	-0.79558	13.0177	-0.80537	14.0177	-0.79679	15.0177	-0.80292	16.0177	-0.81868	17.0177	-0.82211	18.0177	-0.80856	19.0177	-0.83698
		0.01775	-0.78	1.01775	-0.79637	2.01775	-0.91607	3.01775	-0.8104	4.01775	-0.79219	5.01775	-0.8508	6.01775	-0.8559	7.08672	-0.76829	8.01775	-0.78793	9.01775	-0.80118	10.0177	-0.78736	11.0177	-0.77672	12.0177	-0.79588	13.0177	-0.80526	14.0177	-0.79654	15.0177	-0.80211	16.0177	-0.81886	17.0177	-0.82213	18.0177	-0.8088	19.0177	-0.83679
		0.01778	-0.78032	1.01778	-0.79645	2.01778	-0.91113	3.01778	-0.81035	4.01778	-0.79371	5.01778	-0.85103	6.01778	-0.85632	7.08675	-0.76846	8.01778	-0.78793	9.01778	-0.80119	10.0178	-0.7874	11.0178	-0.77659	12.0178	-0.7963	13.0178	-0.80509	14.0178	-0.7966	15.0178	-0.80168	16.0178	-0.81879	17.0178	-0.82201	18.0178	-0.80888	19.0178	-0.83661
		0.01781	-0.78065	1.01781	-0.79647	2.01781	-0.90815	3.01781	-0.81037	4.01781	-0.79435	5.01781	-0.85172	6.01781	-0.85675	7.08678	-0.76862	8.01781	-0.78768	9.01781	-0.80101	10.0178	-0.78735	11.0178	-0.77644	12.0178	-0.79648	13.0178	-0.80494	14.0178	-0.79664	15.0178	-0.80153	16.0178	-0.81883	17.0178	-0.82134	18.0178	-0.80893	19.0178	-0.83554
		0.01783	-0.78055	1.01783	-0.7965	2.01783	-0.9086	3.01783	-0.81034	4.01783	-0.79468	5.01783	-0.85234	6.01783	-0.85671	7.08681	-0.76856	8.01783	-0.78762	9.01783	-0.80066	10.0178	-0.78735	11.0178	-0.77645	12.0178	-0.79649	13.0178	-0.80497	14.0178	-0.79695	15.0178	-0.80147	16.0178	-0.81901	17.0178	-0.82092	18.0178	-0.80873	19.0178	-0.83397
		0.01786	-0.78051	1.01786	-0.79622	2.01786	-0.90998	3.01786	-0.81016	4.01786	-0.79461	5.01786	-0.85257	6.01786	-0.85679	7.08683	-0.76858	8.01786	-0.78777	9.01786	-0.80049	10.0179	-0.78746	11.0179	-0.77676	12.0179	-0.79641	13.0179	-0.80507	14.0179	-0.79725	15.0179	-0.80103	16.0179	-0.81908	17.0179	-0.82127	18.0179	-0.80854	19.0179	-0.83341
		0.01789	-0.78038	1.01789	-0.79595	2.01789	-0.91268	3.01789	-0.81009	4.01789	-0.7946	5.01789	-0.85277	6.01789	-0.8568	7.08686	-0.76857	8.01789	-0.78839	9.01789	-0.80033	10.0179	-0.78773	11.0179	-0.77686	12.0179	-0.79636	13.0179	-0.80539	14.0179	-0.79737	15.0179	-0.80059	16.0179	-0.81895	17.0179	-0.82169	18.0179	-0.8085	19.0179	-0.83364
		0.01792	-0.78026	1.01792	-0.79605	2.01792	-0.91273	3.01792	-0.81065	4.01792	-0.79457	5.01792	-0.85271	6.01792	-0.85684	7.08689	-0.76827	8.01792	-0.78889	9.01792	-0.80039	10.0179	-0.78795	11.0179	-0.77679	12.0179	-0.79627	13.0179	-0.80557	14.0179	-0.79734	15.0179	-0.80071	16.0179	-0.8185	17.0179	-0.8222	18.0179	-0.80852	19.0179	-0.83356
		0.01794	-0.78024	1.01794	-0.79632	2.01794	-0.91201	3.01794	-0.81163	4.01794	-0.79456	5.01794	-0.85263	6.01794	-0.85685	7.08692	-0.76817	8.01794	-0.78879	9.01794	-0.8005	10.0179	-0.78802	11.0179	-0.77675	12.0179	-0.79622	13.0179	-0.80568	14.0179	-0.79733	15.0179	-0.80098	16.0179	-0.81841	17.0179	-0.82218	18.0179	-0.80852	19.0179	-0.83355
		0.01797	-0.78034	1.01797	-0.79651	2.01797	-0.9094	3.01797	-0.81203	4.01797	-0.79442	5.01797	-0.85213	6.01797	-0.85671	7.08694	-0.76807	8.01797	-0.78876	9.01797	-0.8007	10.018	-0.78813	11.018	-0.77677	12.018	-0.79607	13.018	-0.8056	14.018	-0.79713	15.018	-0.80211	16.018	-0.81863	17.018	-0.82201	18.018	-0.80883	19.018	-0.83345
		0.018	-0.78063	1.018	-0.79654	2.018	-0.89688	3.018	-0.81209	4.018	-0.79437	5.018	-0.85182	6.018	-0.85649	7.08697	-0.768	8.018	-0.78869	9.018	-0.80086	10.018	-0.78816	11.018	-0.77673	12.018	-0.79577	13.018	-0.80548	14.018	-0.79695	15.018	-0.80402	16.018	-0.81868	17.018	-0.82125	18.018	-0.8098	19.018	-0.83318
		0.01803	-0.78113	1.01803	-0.79661	2.01803	-0.87858	3.01803	-0.81202	4.01803	-0.79441	5.01803	-0.85185	6.01803	-0.8558	7.087	-0.76729	8.01803	-0.78862	9.01803	-0.80112	10.018	-0.78808	11.018	-0.7768	12.018	-0.79525	13.018	-0.80518	14.018	-0.79681	15.018	-0.8062	16.018	-0.81853	17.018	-0.82112	18.018	-0.81094	19.018	-0.83285
		0.01806	-0.78128	1.01806	-0.79702	2.01806	-0.86803	3.01806	-0.81199	4.01806	-0.79441	5.01806	-0.85188	6.01806	-0.85527	7.08703	-0.76561	8.01806	-0.78864	9.01806	-0.80128	10.0181	-0.78754	11.0181	-0.77681	12.0181	-0.79521	13.0181	-0.80515	14.0181	-0.79681	15.0181	-0.80781	16.0181	-0.81849	17.0181	-0.82163	18.0181	-0.81187	19.0181	-0.83288
		0.01808	-0.78113	1.01808	-0.79711	2.01808	-0.86382	3.01808	-0.81175	4.01808	-0.79423	5.01808	-0.85183	6.01808	-0.85529	7.08706	-0.76403	8.01808	-0.78863	9.01808	-0.80116	10.0181	-0.78681	11.0181	-0.77715	12.0181	-0.79539	13.0181	-0.80523	14.0181	-0.79667	15.0181	-0.80867	16.0181	-0.81872	17.0181	-0.82205	18.0181	-0.81219	19.0181	-0.83275
		0.01811	-0.78112	1.01811	-0.79679	2.01811	-0.86252	3.01811	-0.81171	4.01811	-0.79366	5.01811	-0.85179	6.01811	-0.85538	7.08708	-0.7635	8.01811	-0.78863	9.01811	-0.80058	10.0181	-0.78684	11.0181	-0.77724	12.0181	-0.79543	13.0181	-0.80525	14.0181	-0.79663	15.0181	-0.80894	16.0181	-0.81882	17.0181	-0.82195	18.0181	-0.81228	19.0181	-0.83269
		0.01814	-0.78107	1.01814	-0.79625	2.01814	-0.86301	3.01814	-0.81187	4.01814	-0.79294	5.01814	-0.85176	6.01814	-0.8558	7.08711	-0.76296	8.01814	-0.78853	9.01814	-0.80022	10.0181	-0.78702	11.0181	-0.77701	12.0181	-0.79551	13.0181	-0.80508	14.0181	-0.79625	15.0181	-0.80881	16.0181	-0.81872	17.0181	-0.82192	18.0181	-0.81217	19.0181	-0.83252
		0.01817	-0.78114	1.01817	-0.79615	2.01817	-0.86299	3.01817	-0.81191	4.01817	-0.79287	5.01817	-0.8516	6.01817	-0.85625	7.08714	-0.76225	8.01817	-0.78839	9.01817	-0.80047	10.0182	-0.78737	11.0182	-0.7765	12.0182	-0.79545	13.0182	-0.80503	14.0182	-0.79568	15.0182	-0.80886	16.0182	-0.8184	17.0182	-0.82165	18.0182	-0.81216	19.0182	-0.83216
		0.01819	-0.78101	1.01819	-0.79607	2.01819	-0.86328	3.01819	-0.81172	4.01819	-0.79308	5.01819	-0.85154	6.01819	-0.85634	7.08717	-0.76157	8.01819	-0.78842	9.01819	-0.80051	10.0182	-0.78754	11.0182	-0.77613	12.0182	-0.79546	13.0182	-0.80517	14.0182	-0.79504	15.0182	-0.80882	16.0182	-0.81824	17.0182	-0.82115	18.0182	-0.81245	19.0182	-0.83152
		0.01822	-0.78112	1.01822	-0.79601	2.01822	-0.86318	3.01822	-0.81167	4.01822	-0.79318	5.01822	-0.85147	6.01822	-0.8564	7.08719	-0.76153	8.01822	-0.78853	9.01822	-0.80048	10.0182	-0.7875	11.0182	-0.77616	12.0182	-0.79524	13.0182	-0.80539	14.0182	-0.79414	15.0182	-0.80891	16.0182	-0.81837	17.0182	-0.82058	18.0182	-0.81254	19.0182	-0.83101
		0.01825	-0.78096	1.01825	-0.7957	2.01825	-0.86283	3.01825	-0.81183	4.01825	-0.79309	5.01825	-0.85169	6.01825	-0.8564	7.08722	-0.76155	8.01825	-0.78876	9.01825	-0.80039	10.0183	-0.78744	11.0183	-0.77621	12.0183	-0.79511	13.0183	-0.80544	14.0183	-0.79312	15.0183	-0.80895	16.0182	-0.8187	17.0182	-0.82009	18.0182	-0.81253	19.0182	-0.83036
		0.01828	-0.78094	1.01828	-0.79542	2.01828	-0.86247	3.01828	-0.8119	4.01828	-0.7931	5.01828	-0.8519	6.01828	-0.85642	7.08725	-0.76286	8.01828	-0.78884	9.01828	-0.80037	10.0183	-0.78715	11.0183	-0.77647	12.0183	-0.7952	13.0183	-0.80539	14.0183	-0.79287	15.0183	-0.80901	16.0183	-0.81886	17.0183	-0.82001	18.0183	-0.81242	19.0183	-0.82984
		0.01831	-0.78071	1.01831	-0.79547	2.01831	-0.86262	3.01831	-0.81188	4.01831	-0.79299	5.01831	-0.85197	6.01831	-0.85606	7.08728	-0.76534	8.01831	-0.78887	9.01831	-0.80026	10.0183	-0.78677	11.0183	-0.77652	12.0183	-0.79518	13.0183	-0.80492	14.0183	-0.79306	15.0183	-0.809	16.0183	-0.81872	17.0183	-0.82002	18.0183	-0.81252	19.0183	-0.82995
		0.01833	-0.77981	1.01833	-0.79566	2.01833	-0.86276	3.01833	-0.81185	4.01833	-0.79296	5.01833	-0.85197	6.01833	-0.85595	7.08731	-0.76688	8.01833	-0.78894	9.01833	-0.80023	10.0183	-0.78678	11.0183	-0.77636	12.0183	-0.79526	13.0183	-0.80456	14.0183	-0.79321	15.0183	-0.80901	16.0183	-0.81847	17.0183	-0.81999	18.0183	-0.81237	19.0183	-0.82999
		0.01836	-0.7796	1.01836	-0.7964	2.01836	-0.86351	3.01836	-0.81171	4.01836	-0.79289	5.01836	-0.85198	6.01836	-0.85638	7.08733	-0.76758	8.01836	-0.78898	9.01836	-0.8001	10.0184	-0.78697	11.0184	-0.77632	12.0184	-0.79537	13.0184	-0.80472	14.0184	-0.79326	15.0184	-0.8093	16.0184	-0.81824	17.0184	-0.81935	18.0184	-0.81187	19.0184	-0.83
		0.01839	-0.78031	1.01839	-0.79673	2.01839	-0.86416	3.01839	-0.81117	4.01839	-0.79266	5.01839	-0.85151	6.01839	-0.85685	7.08736	-0.76781	8.01839	-0.78891	9.01839	-0.80002	10.0184	-0.78756	11.0184	-0.77638	12.0184	-0.79568	13.0184	-0.80479	14.0184	-0.79329	15.0184	-0.80968	16.0184	-0.81821	17.0184	-0.81747	18.0184	-0.80975	19.0184	-0.82963
		0.01842	-0.78099	1.01842	-0.7965	2.01842	-0.86404	3.01842	-0.81052	4.01842	-0.79283	5.01842	-0.85105	6.01842	-0.857	7.08739	-0.76823	8.01842	-0.7889	9.01842	-0.79989	10.0184	-0.78802	11.0184	-0.77638	12.0184	-0.79578	13.0184	-0.80482	14.0184	-0.79311	15.0184	-0.80964	16.0184	-0.8182	17.0184	-0.81602	18.0184	-0.80709	19.0184	-0.82893
		0.01844	-0.78081	1.01844	-0.79632	2.01844	-0.86396	3.01844	-0.81071	4.01844	-0.79337	5.01844	-0.85089	6.01844	-0.85697	7.08742	-0.76836	8.01844	-0.78894	9.01844	-0.79989	10.0184	-0.78808	11.0184	-0.77641	12.0184	-0.79571	13.0184	-0.80474	14.0184	-0.79263	15.0184	-0.80956	16.0184	-0.81801	17.0184	-0.81635	18.0184	-0.8054	19.0184	-0.8283
		0.01847	-0.78044	1.01847	-0.79629	2.01847	-0.86364	3.01847	-0.81082	4.01847	-0.79436	5.01847	-0.85054	6.01847	-0.85694	7.08744	-0.76826	8.01847	-0.78895	9.01847	-0.79992	10.0185	-0.78806	11.0185	-0.77646	12.0185	-0.79556	13.0185	-0.80472	14.0185	-0.79201	15.0185	-0.80914	16.0185	-0.81758	17.0185	-0.81636	18.0185	-0.80467	19.0185	-0.82809
		0.0185	-0.78005	1.0185	-0.79676	2.0185	-0.86336	3.0185	-0.81129	4.0185	-0.79502	5.0185	-0.84988	6.0185	-0.85677	7.08747	-0.76806	8.0185	-0.78879	9.0185	-0.79998	10.0185	-0.78794	11.0185	-0.77648	12.0185	-0.79536	13.0185	-0.80489	14.0185	-0.79132	15.0185	-0.80882	16.0185	-0.81725	17.0185	-0.81647	18.0185	-0.80442	19.0185	-0.82758
		0.01853	-0.78023	1.01853	-0.79733	2.01853	-0.86304	3.01853	-0.81166	4.01853	-0.79544	5.01853	-0.84995	6.01853	-0.85666	7.0875	-0.76791	8.01853	-0.78874	9.01853	-0.8	10.0185	-0.78758	11.0185	-0.77646	12.0185	-0.79517	13.0185	-0.80516	14.0185	-0.79109	15.0185	-0.80878	16.0185	-0.81678	17.0185	-0.81652	18.0185	-0.80428	19.0185	-0.82696
		0.01856	-0.78039	1.01856	-0.79722	2.01856	-0.86209	3.01856	-0.8117	4.01856	-0.79544	5.01856	-0.85056	6.01856	-0.85662	7.08753	-0.76796	8.01856	-0.78868	9.01856	-0.80017	10.0186	-0.78717	11.0186	-0.77646	12.0186	-0.79515	13.0186	-0.80526	14.0186	-0.79127	15.0186	-0.80881	16.0186	-0.81687	17.0186	-0.81687	18.0186	-0.80413	19.0186	-0.82644
		0.01858	-0.7805	1.01858	-0.79705	2.01858	-0.86197	3.01858	-0.81164	4.01858	-0.79535	5.01858	-0.85172	6.01858	-0.85645	7.08756	-0.76797	8.01858	-0.78866	9.01858	-0.80043	10.0186	-0.78693	11.0186	-0.77675	12.0186	-0.79515	13.0186	-0.8053	14.0186	-0.79183	15.0186	-0.80887	16.0186	-0.81678	17.0186	-0.81721	18.0186	-0.80408	19.0186	-0.82646
		0.01861	-0.78043	1.01861	-0.79696	2.01861	-0.86229	3.01861	-0.81143	4.01861	-0.79531	5.01861	-0.85252	6.01861	-0.85589	7.08758	-0.76798	8.01861	-0.78857	9.01861	-0.80076	10.0186	-0.78683	11.0186	-0.77685	12.0186	-0.79514	13.0186	-0.80527	14.0186	-0.79233	15.0186	-0.80889	16.0186	-0.81677	17.0186	-0.81732	18.0186	-0.80387	19.0186	-0.82672
		0.01864	-0.77986	1.01864	-0.79734	2.01864	-0.86236	3.01864	-0.81139	4.01864	-0.79507	5.01864	-0.85266	6.01864	-0.8554	7.08761	-0.76788	8.01864	-0.78846	9.01864	-0.80105	10.0186	-0.78665	11.0186	-0.77668	12.0186	-0.79514	13.0186	-0.80523	14.0186	-0.79235	15.0186	-0.80835	16.0186	-0.8166	17.0186	-0.81721	18.0186	-0.80361	19.0186	-0.82695
		0.01867	-0.77889	1.01867	-0.79778	2.01867	-0.86098	3.01867	-0.8115	4.01867	-0.79509	5.01867	-0.85251	6.01867	-0.85548	7.08764	-0.76732	8.01867	-0.78836	9.01867	-0.801	10.0187	-0.7866	11.0187	-0.77666	12.0187	-0.79532	13.0187	-0.80504	14.0187	-0.79234	15.0187	-0.8078	16.0187	-0.8164	17.0187	-0.81654	18.0187	-0.80314	19.0187	-0.82685
		0.01869	-0.77835	1.01869	-0.79781	2.01869	-0.85674	3.01869	-0.81169	4.01869	-0.79501	5.01869	-0.85251	6.01869	-0.85571	7.08767	-0.76653	8.01869	-0.78839	9.01869	-0.80085	10.0187	-0.78667	11.0187	-0.7766	12.0187	-0.79562	13.0187	-0.80489	14.0187	-0.79216	15.0187	-0.80794	16.0187	-0.81615	17.0187	-0.81387	18.0187	-0.80225	19.0187	-0.82672
		0.01872	-0.778	1.01872	-0.79787	2.01872	-0.85623	3.01872	-0.81185	4.01872	-0.795	5.01872	-0.85257	6.01872	-0.85598	7.08769	-0.76657	8.01872	-0.78838	9.01872	-0.80078	10.0187	-0.78668	11.0187	-0.77654	12.0187	-0.79559	13.0187	-0.80493	14.0187	-0.79209	15.0187	-0.808	16.0187	-0.81589	17.0187	-0.81005	18.0187	-0.80141	19.0187	-0.82599
		0.01875	-0.77788	1.01875	-0.79778	2.01875	-0.86574	3.01875	-0.81184	4.01875	-0.79495	5.01875	-0.85265	6.01875	-0.85609	7.08772	-0.76691	8.01875	-0.78849	9.01875	-0.80081	10.0188	-0.78671	11.0188	-0.7765	12.0188	-0.79545	13.0188	-0.80514	14.0188	-0.7936	15.0188	-0.80819	16.0188	-0.81596	17.0188	-0.80802	18.0188	-0.80055	19.0188	-0.82516
		0.01878	-0.77759	1.01878	-0.79774	2.01878	-0.87002	3.01878	-0.81161	4.01878	-0.79476	5.01878	-0.85264	6.01878	-0.85611	7.08775	-0.76732	8.01878	-0.78861	9.01878	-0.80079	10.0188	-0.78674	11.0188	-0.77672	12.0188	-0.79539	13.0188	-0.80523	14.0188	-0.79592	15.0188	-0.8083	16.0188	-0.8159	17.0188	-0.80794	18.0188	-0.7999	19.0188	-0.82472
		0.01881	-0.77702	1.01881	-0.79758	2.01881	-0.86557	3.01881	-0.81026	4.01881	-0.79473	5.01881	-0.85253	6.01881	-0.85615	7.08778	-0.76734	8.01881	-0.78869	9.01881	-0.80063	10.0188	-0.78681	11.0188	-0.77678	12.0188	-0.79597	13.0188	-0.80511	14.0188	-0.79691	15.0188	-0.80831	16.0188	-0.81563	17.0188	-0.8079	18.0188	-0.79955	19.0188	-0.82485
		0.01883	-0.77707	1.01883	-0.79758	2.01883	-0.86551	3.01883	-0.80936	4.01883	-0.79502	5.01883	-0.85197	6.01883	-0.85608	7.08781	-0.7673	8.01883	-0.78869	9.01883	-0.80025	10.0188	-0.78691	11.0188	-0.77672	12.0188	-0.79705	13.0188	-0.80485	14.0188	-0.79687	15.0188	-0.80831	16.0188	-0.81552	17.0188	-0.80769	18.0188	-0.79954	19.0188	-0.82465
		0.01886	-0.77717	1.01886	-0.79764	2.01886	-0.86712	3.01886	-0.8098	4.01886	-0.7953	5.01886	-0.85178	6.01886	-0.85589	7.08783	-0.7669	8.01886	-0.78851	9.01886	-0.80022	10.0189	-0.78686	11.0189	-0.77662	12.0189	-0.79777	13.0189	-0.80465	14.0189	-0.79691	15.0189	-0.80831	16.0189	-0.81556	17.0189	-0.8075	18.0189	-0.79951	19.0189	-0.82487
		0.01889	-0.77746	1.01889	-0.79787	2.01889	-0.86952	3.01889	-0.81071	4.01889	-0.79537	5.01889	-0.85201	6.01889	-0.85585	7.08786	-0.7665	8.01889	-0.78846	9.01889	-0.80031	10.0189	-0.78684	11.0189	-0.77648	12.0189	-0.79818	13.0189	-0.8047	14.0189	-0.79676	15.0189	-0.80814	16.0189	-0.81553	17.0189	-0.80745	18.0189	-0.80222	19.0189	-0.82482
		0.01892	-0.77753	1.01892	-0.79813	2.01892	-0.8712	3.01892	-0.81178	4.01892	-0.79533	5.01892	-0.85226	6.01892	-0.85578	7.08789	-0.76637	8.01892	-0.78831	9.01892	-0.80033	10.0189	-0.7868	11.0189	-0.77636	12.0189	-0.79853	13.0189	-0.80467	14.0189	-0.79665	15.0189	-0.80808	16.0189	-0.81553	17.0189	-0.8074	18.0189	-0.80662	19.0189	-0.82488
		0.01894	-0.77756	1.01894	-0.79819	2.01894	-0.87262	3.01894	-0.81191	4.01894	-0.79531	5.01894	-0.85252	6.01894	-0.85568	7.08792	-0.76592	8.01894	-0.78833	9.01894	-0.80008	10.0189	-0.78682	11.0189	-0.77642	12.0189	-0.79868	13.0189	-0.80468	14.0189	-0.79585	15.0189	-0.80772	16.0189	-0.81594	17.0189	-0.80697	18.0189	-0.80867	19.0189	-0.82458
		0.01897	-0.77702	1.01897	-0.79818	2.01897	-0.87569	3.01897	-0.81188	4.01897	-0.795	5.01897	-0.85281	6.01897	-0.85524	7.08794	-0.76505	8.01897	-0.78832	9.01897	-0.79988	10.019	-0.78682	11.019	-0.7764	12.019	-0.79878	13.019	-0.80464	14.019	-0.79499	15.019	-0.80732	16.019	-0.81643	17.019	-0.80635	18.019	-0.80875	19.019	-0.82421
		0.019	-0.77669	1.019	-0.79811	2.019	-0.87575	3.019	-0.81188	4.019	-0.79438	5.019	-0.85316	6.019	-0.85485	7.08797	-0.76405	8.019	-0.78797	9.019	-0.79998	10.019	-0.78685	11.019	-0.77597	12.019	-0.79878	13.019	-0.8045	14.019	-0.79451	15.019	-0.80708	16.019	-0.81633	17.019	-0.80518	18.019	-0.80893	19.019	-0.82408
		0.01903	-0.77692	1.01903	-0.79784	2.01903	-0.87311	3.01903	-0.81165	4.01903	-0.79399	5.01903	-0.85349	6.01903	-0.85471	7.088	-0.76372	8.01903	-0.78756	9.01903	-0.80015	10.019	-0.78685	11.019	-0.77577	12.019	-0.79868	13.019	-0.8045	14.019	-0.79448	15.019	-0.80647	16.019	-0.81597	17.019	-0.80356	18.019	-0.80901	19.019	-0.82374
		0.01906	-0.77694	1.01906	-0.79774	2.01906	-0.86814	3.01906	-0.81127	4.01906	-0.79409	5.01906	-0.8537	6.01906	-0.85452	7.08803	-0.76352	8.01906	-0.78766	9.01906	-0.80027	10.0191	-0.78689	11.0191	-0.776	12.0191	-0.79853	13.0191	-0.80441	14.0191	-0.7944	15.0191	-0.80573	16.0191	-0.815	17.0191	-0.80267	18.0191	-0.80982	19.0191	-0.8233
		0.01908	-0.77691	1.01908	-0.79779	2.01908	-0.86515	3.01908	-0.81106	4.01908	-0.79404	5.01908	-0.85384	6.01908	-0.85413	7.08806	-0.76477	8.01908	-0.78784	9.01908	-0.8002	10.0191	-0.78694	11.0191	-0.77615	12.0191	-0.79847	13.0191	-0.80443	14.0191	-0.79439	15.0191	-0.80542	16.0191	-0.81413	17.0191	-0.80238	18.0191	-0.81014	19.0191	-0.82278
		0.01911	-0.77678	1.01911	-0.79783	2.01911	-0.86431	3.01911	-0.81074	4.01911	-0.79406	5.01911	-0.85377	6.01911	-0.85395	7.08808	-0.76605	8.01911	-0.78814	9.01911	-0.80022	10.0191	-0.78709	11.0191	-0.77611	12.0191	-0.79823	13.0191	-0.80436	14.0191	-0.79429	15.0191	-0.80532	16.0191	-0.81388	17.0191	-0.80223	18.0191	-0.80982	19.0191	-0.82205
		0.01914	-0.77643	1.01914	-0.7978	2.01914	-0.86403	3.01914	-0.81004	4.01914	-0.79371	5.01914	-0.85374	6.01914	-0.85389	7.08811	-0.7657	8.01914	-0.78814	9.01914	-0.80022	10.0191	-0.7871	11.0191	-0.77613	12.0191	-0.79787	13.0191	-0.80442	14.0191	-0.79432	15.0191	-0.80532	16.0191	-0.81368	17.0191	-0.80201	18.0191	-0.80911	19.0191	-0.82148
		0.01917	-0.77639	1.01917	-0.79774	2.01917	-0.86408	3.01917	-0.80955	4.01917	-0.7936	5.01917	-0.85361	6.01917	-0.85378	7.08814	-0.76471	8.01917	-0.78809	9.01917	-0.80022	10.0192	-0.78706	11.0192	-0.77607	12.0192	-0.79785	13.0192	-0.80449	14.0192	-0.79436	15.0192	-0.80519	16.0192	-0.81326	17.0192	-0.80202	18.0192	-0.80873	19.0192	-0.82114
		0.01919	-0.77679	1.01919	-0.79771	2.01919	-0.86401	3.01919	-0.80938	4.01919	-0.79389	5.01919	-0.85344	6.01919	-0.85372	7.08817	-0.76338	8.01919	-0.78798	9.01919	-0.80012	10.0192	-0.78699	11.0192	-0.77607	12.0192	-0.79792	13.0192	-0.80502	14.0192	-0.79442	15.0192	-0.80503	16.0192	-0.81235	17.0192	-0.8024	18.0192	-0.80876	19.0192	-0.82093
		0.01922	-0.77731	1.01922	-0.79774	2.01922	-0.86395	3.01922	-0.80882	4.01922	-0.79423	5.01922	-0.85314	6.01922	-0.85382	7.08819	-0.7637	8.01922	-0.78772	9.01922	-0.79994	10.0192	-0.7867	11.0192	-0.77603	12.0192	-0.79793	13.0192	-0.80521	14.0192	-0.79441	15.0192	-0.80452	16.0192	-0.81191	17.0192	-0.80343	18.0192	-0.80885	19.0192	-0.82069
		0.01925	-0.77769	1.01925	-0.79774	2.01925	-0.86379	3.01925	-0.80806	4.01925	-0.79441	5.01925	-0.85207	6.01925	-0.85384	7.08822	-0.76391	8.01925	-0.78735	9.01925	-0.79994	10.0192	-0.78627	11.0192	-0.77604	12.0192	-0.79777	13.0192	-0.80499	14.0192	-0.7944	15.0192	-0.80381	16.0192	-0.81144	17.0192	-0.80678	18.0192	-0.80924	19.0192	-0.8206
		0.01928	-0.77774	1.01928	-0.79773	2.01928	-0.86368	3.01928	-0.80765	4.01928	-0.79461	5.01928	-0.85151	6.01928	-0.85376	7.08825	-0.76443	8.01928	-0.78736	9.01928	-0.80003	10.0193	-0.78597	11.0193	-0.77644	12.0193	-0.79772	13.0193	-0.80496	14.0193	-0.79439	15.0193	-0.80305	16.0193	-0.81111	17.0193	-0.8126	18.0193	-0.81001	19.0193	-0.82072
		0.01931	-0.77735	1.01931	-0.79773	2.01931	-0.86352	3.01931	-0.80717	4.01931	-0.79469	5.01931	-0.85197	6.01931	-0.85364	7.08828	-0.76485	8.01931	-0.78764	9.01931	-0.80017	10.0193	-0.78583	11.0193	-0.77727	12.0193	-0.79782	13.0193	-0.80489	14.0193	-0.79459	15.0193	-0.80207	16.0193	-0.80915	17.0193	-0.81695	18.0193	-0.81047	19.0193	-0.82124
		0.01933	-0.7768	1.01933	-0.79778	2.01933	-0.86301	3.01933	-0.80716	4.01933	-0.79478	5.01933	-0.85236	6.01933	-0.85353	7.08831	-0.76538	8.01933	-0.78795	9.01933	-0.80015	10.0193	-0.78577	11.0193	-0.7776	12.0193	-0.79785	13.0193	-0.80485	14.0193	-0.79487	15.0193	-0.80099	16.0193	-0.80648	17.0193	-0.81827	18.0193	-0.8108	19.0193	-0.82233
		0.01936	-0.77674	1.01936	-0.79794	2.01936	-0.8625	3.01936	-0.80752	4.01936	-0.79476	5.01936	-0.85263	6.01936	-0.85338	7.08833	-0.76545	8.01936	-0.78811	9.01936	-0.79988	10.0194	-0.78589	11.0194	-0.77743	12.0194	-0.7978	13.0194	-0.80482	14.0194	-0.79637	15.0194	-0.80006	16.0194	-0.80464	17.0194	-0.81826	18.0194	-0.81131	19.0194	-0.82313
		0.01939	-0.77684	1.01939	-0.798	2.01939	-0.86207	3.01939	-0.80865	4.01939	-0.79474	5.01939	-0.85273	6.01939	-0.85339	7.08836	-0.7653	8.01939	-0.78816	9.01939	-0.79962	10.0194	-0.78646	11.0194	-0.77741	12.0194	-0.79779	13.0194	-0.80484	14.0194	-0.79927	15.0194	-0.79899	16.0194	-0.8032	17.0194	-0.81835	18.0194	-0.81124	19.0194	-0.82335
		0.01942	-0.77749	1.01942	-0.79809	2.01942	-0.86191	3.01942	-0.81002	4.01942	-0.79455	5.01942	-0.85271	6.01942	-0.85336	7.08839	-0.76487	8.01942	-0.78836	9.01942	-0.79971	10.0194	-0.78721	11.0194	-0.77722	12.0194	-0.79794	13.0194	-0.80484	14.0194	-0.80124	15.0194	-0.79777	16.0194	-0.80133	17.0194	-0.81863	18.0194	-0.81124	19.0194	-0.82331
		0.01944	-0.77791	1.01944	-0.79806	2.01944	-0.86142	3.01944	-0.81016	4.01944	-0.79433	5.01944	-0.85274	6.01944	-0.85335	7.08842	-0.76449	8.01944	-0.78865	9.01944	-0.79996	10.0194	-0.78752	11.0194	-0.77721	12.0194	-0.79834	13.0194	-0.80463	14.0194	-0.80147	15.0194	-0.79678	16.0194	-0.80015	17.0194	-0.81895	18.0194	-0.81108	19.0194	-0.82338
		0.01947	-0.77768	1.01947	-0.79764	2.01947	-0.86082	3.01947	-0.81033	4.01947	-0.79425	5.01947	-0.85267	6.01947	-0.85312	7.08844	-0.76449	8.01947	-0.78869	9.01947	-0.80039	10.0195	-0.78744	11.0195	-0.77711	12.0195	-0.79875	13.0195	-0.8045	14.0195	-0.80125	15.0195	-0.79606	16.0195	-0.80046	17.0195	-0.81906	18.0195	-0.81047	19.0195	-0.82327
		0.0195	-0.77772	1.0195	-0.79735	2.0195	-0.86063	3.0195	-0.81016	4.0195	-0.7942	5.0195	-0.85265	6.0195	-0.85306	7.08847	-0.76445	8.0195	-0.78866	9.0195	-0.8005	10.0195	-0.78724	11.0195	-0.77708	12.0195	-0.79898	13.0195	-0.80444	14.0195	-0.8008	15.0195	-0.79556	16.0195	-0.8014	17.0195	-0.81898	18.0195	-0.80979	19.0195	-0.82303
		0.01953	-0.77803	1.01953	-0.79754	2.01953	-0.85948	3.01953	-0.81015	4.01953	-0.79347	5.01953	-0.8526	6.01953	-0.85296	7.0885	-0.76404	8.01953	-0.78867	9.01953	-0.80044	10.0195	-0.78707	11.0195	-0.77704	12.0195	-0.79901	13.0195	-0.80453	14.0195	-0.80032	15.0195	-0.79472	16.0195	-0.80515	17.0195	-0.81895	18.0195	-0.80961	19.0195	-0.82291
		0.01956	-0.77859	1.01956	-0.79771	2.01956	-0.85856	3.01956	-0.80962	4.01956	-0.7932	5.01956	-0.8525	6.01956	-0.85253	7.08853	-0.76344	8.01956	-0.78866	9.01956	-0.80035	10.0196	-0.78704	11.0196	-0.77688	12.0196	-0.79899	13.0196	-0.80463	14.0196	-0.79991	15.0196	-0.79423	16.0196	-0.80984	17.0196	-0.81891	18.0196	-0.80956	19.0196	-0.82336
		0.01958	-0.77905	1.01958	-0.79785	2.01958	-0.85826	3.01958	-0.80752	4.01958	-0.7936	5.01958	-0.85247	6.01958	-0.85219	7.08856	-0.76316	8.01958	-0.78839	9.01958	-0.8002	10.0196	-0.78698	11.0196	-0.77686	12.0196	-0.79898	13.0196	-0.80477	14.0196	-0.79943	15.0196	-0.7943	16.0196	-0.81244	17.0196	-0.81925	18.0196	-0.80962	19.0196	-0.82405
		0.01961	-0.77935	1.01961	-0.7979	2.01961	-0.85761	3.01961	-0.80658	4.01961	-0.79385	5.01961	-0.8522	6.01961	-0.8524	7.08858	-0.76318	8.01961	-0.78781	9.01961	-0.80015	10.0196	-0.78681	11.0196	-0.7768	12.0196	-0.79896	13.0196	-0.80472	14.0196	-0.79896	15.0196	-0.79553	16.0196	-0.81304	17.0196	-0.81965	18.0196	-0.80953	19.0196	-0.82429
		0.01964	-0.7793	1.01964	-0.79803	2.01964	-0.85696	3.01964	-0.80737	4.01964	-0.79392	5.01964	-0.85163	6.01964	-0.85251	7.08861	-0.76338	8.01964	-0.78764	9.01964	-0.79982	10.0196	-0.78657	11.0196	-0.77645	12.0196	-0.79896	13.0196	-0.80464	14.0196	-0.79841	15.0196	-0.79962	16.0196	-0.81292	17.0196	-0.81981	18.0196	-0.80884	19.0196	-0.82427
		0.01967	-0.77889	1.01967	-0.79844	2.01967	-0.85724	3.01967	-0.80802	4.01967	-0.79396	5.01967	-0.85122	6.01967	-0.85269	7.08864	-0.76345	8.01967	-0.78778	9.01967	-0.79972	10.0197	-0.78642	11.0197	-0.77624	12.0197	-0.79895	13.0197	-0.80447	14.0197	-0.79811	15.0197	-0.80427	16.0197	-0.81291	17.0197	-0.81993	18.0197	-0.80805	19.0197	-0.82424
		0.01969	-0.77854	1.01969	-0.79881	2.01969	-0.85763	3.01969	-0.80867	4.01969	-0.79438	5.01969	-0.85133	6.01969	-0.85285	7.08867	-0.76302	8.01969	-0.78804	9.01969	-0.79988	10.0197	-0.78647	11.0197	-0.77642	12.0197	-0.79883	13.0197	-0.80438	14.0197	-0.79798	15.0197	-0.80658	16.0197	-0.8128	17.0197	-0.81999	18.0197	-0.80793	19.0197	-0.82427
		0.01972	-0.77872	1.01972	-0.7988	2.01972	-0.8585	3.01972	-0.80965	4.01972	-0.79448	5.01972	-0.85154	6.01972	-0.8528	7.08869	-0.76159	8.01972	-0.78831	9.01972	-0.80016	10.0197	-0.78674	11.0197	-0.77675	12.0197	-0.79883	13.0197	-0.8044	14.0197	-0.79793	15.0197	-0.80735	16.0197	-0.81282	17.0197	-0.81992	18.0197	-0.80789	19.0197	-0.82427
		0.01975	-0.77919	1.01975	-0.79874	2.01975	-0.85896	3.01975	-0.81035	4.01975	-0.79426	5.01975	-0.85222	6.01975	-0.8526	7.08872	-0.76078	8.01975	-0.78827	9.01975	-0.80041	10.0198	-0.78701	11.0198	-0.77689	12.0198	-0.79875	13.0198	-0.80474	14.0198	-0.7978	15.0198	-0.80782	16.0197	-0.81284	17.0197	-0.81962	18.0197	-0.80744	19.0197	-0.82662
		0.01978	-0.77963	1.01978	-0.79839	2.01978	-0.85887	3.01978	-0.81045	4.01978	-0.79384	5.01978	-0.85279	6.01978	-0.8523	7.08875	-0.76104	8.01978	-0.78822	9.01978	-0.8005	10.0198	-0.78692	11.0198	-0.77697	12.0198	-0.79872	13.0198	-0.80521	14.0198	-0.79757	15.0198	-0.80807	16.0198	-0.813	17.0198	-0.81889	18.0198	-0.80659	19.0198	-0.83077
		0.01981	-0.7797	1.01981	-0.7983	2.01981	-0.85883	3.01981	-0.81048	4.01981	-0.79381	5.01981	-0.85272	6.01981	-0.85236	7.08878	-0.76097	8.01981	-0.78788	9.01981	-0.8005	10.0198	-0.7868	11.0198	-0.77719	12.0198	-0.79866	13.0198	-0.80514	14.0198	-0.79718	15.0198	-0.80791	16.0198	-0.81292	17.0198	-0.81833	18.0198	-0.80595	19.0198	-0.83341
		0.01983	-0.77964	1.01983	-0.79845	2.01983	-0.85851	3.01983	-0.81062	4.01983	-0.79402	5.01983	-0.85254	6.01983	-0.85227	7.08881	-0.76069	8.01983	-0.78753	9.01983	-0.8005	10.0198	-0.78673	11.0198	-0.77755	12.0198	-0.79865	13.0198	-0.80504	14.0198	-0.79669	15.0198	-0.80794	16.0198	-0.81264	17.0198	-0.81814	18.0198	-0.80603	19.0198	-0.83429
		0.01986	-0.77963	1.01986	-0.79869	2.01986	-0.85792	3.01986	-0.81065	4.01986	-0.79463	5.01986	-0.85237	6.01986	-0.85219	7.08883	-0.76051	8.01986	-0.7876	9.01986	-0.80049	10.0199	-0.78694	11.0199	-0.77749	12.0199	-0.79871	13.0199	-0.8047	14.0199	-0.79627	15.0199	-0.8087	16.0199	-0.81203	17.0199	-0.81819	18.0199	-0.80671	19.0199	-0.83479
		0.01989	-0.77961	1.01989	-0.79895	2.01989	-0.85789	3.01989	-0.81056	4.01989	-0.79478	5.01989	-0.85246	6.01989	-0.85173	7.08886	-0.76022	8.01989	-0.78767	9.01989	-0.80049	10.0199	-0.78754	11.0199	-0.77746	12.0199	-0.7988	13.0199	-0.80447	14.0199	-0.79601	15.0199	-0.81015	16.0199	-0.81152	17.0199	-0.81785	18.0199	-0.80943	19.0199	-0.83498
		0.01992	-0.77981	1.01992	-0.79899	2.01992	-0.85937	3.01992	-0.81044	4.01992	-0.7946	5.01992	-0.85243	6.01992	-0.85143	7.08889	-0.76007	8.01992	-0.78772	9.01992	-0.80049	10.0199	-0.78841	11.0199	-0.77731	12.0199	-0.7988	13.0199	-0.80453	14.0199	-0.79574	15.0199	-0.81106	16.0199	-0.81084	17.0199	-0.81771	18.0199	-0.81295	19.0199	-0.83524
		0.01994	-0.78014	1.01994	-0.79899	2.01994	-0.86376	3.01994	-0.81011	4.01994	-0.79459	5.01994	-0.85238	6.01994	-0.85144	7.08892	-0.75974	8.01994	-0.78764	9.01994	-0.80051	10.0199	-0.78905	11.0199	-0.77726	12.0199	-0.79877	13.0199	-0.80478	14.0199	-0.79529	15.0199	-0.81132	16.0199	-0.80975	17.0199	-0.81663	18.0199	-0.81474	19.0199	-0.83531
		0.01997	-0.78013	1.01997	-0.79874	2.01997	-0.86912	3.01997	-0.80947	4.01997	-0.79457	5.01997	-0.85209	6.01997	-0.85142	7.08894	-0.75983	8.01997	-0.78755	9.01997	-0.80051	10.02	-0.78897	11.02	-0.77724	12.02	-0.79861	13.02	-0.80519	14.02	-0.7941	15.02	-0.81137	16.02	-0.80895	17.02	-0.81562	18.02	-0.81489	19.02	-0.83506
		0.02	-0.78011	1.02	-0.79821	2.02	-0.87215	3.02	-0.8091	4.02	-0.79456	5.02	-0.85178	6.02	-0.85138	7.08897	-0.76032	8.02	-0.78757	9.02	-0.8003	10.02	-0.78879	11.02	-0.77725	12.02	-0.79857	13.02	-0.80524	14.02	-0.79226	15.02	-0.81135	16.02	-0.80823	17.02	-0.81528	18.02	-0.81483	19.02	-0.835
		0.02003	-0.7801	1.02003	-0.7981	2.02003	-0.87155	3.02003	-0.80918	4.02003	-0.7943	5.02003	-0.85149	6.02003	-0.85127	7.089	-0.76162	8.02003	-0.78754	9.02003	-0.7999	10.02	-0.78845	11.02	-0.77725	12.02	-0.79856	13.02	-0.80521	14.02	-0.79049	15.02	-0.8109	16.02	-0.80759	17.02	-0.81459	18.02	-0.81486	19.02	-0.83497
		0.02006	-0.78032	1.02006	-0.79815	2.02006	-0.87095	3.02006	-0.80909	4.02006	-0.79416	5.02006	-0.85124	6.02006	-0.85107	7.08903	-0.76272	8.02006	-0.7875	9.02006	-0.79981	10.0201	-0.78849	11.0201	-0.7772	12.0201	-0.79862	13.0201	-0.80506	14.0201	-0.7893	15.0201	-0.80944	16.0201	-0.80685	17.0201	-0.81374	18.0201	-0.81495	19.0201	-0.835
		0.02008	-0.78056	1.02008	-0.79825	2.02008	-0.87054	3.02008	-0.80864	4.02008	-0.79416	5.02008	-0.85106	6.02008	-0.85106	7.08906	-0.76257	8.02008	-0.78736	9.02008	-0.7999	10.0201	-0.78872	11.0201	-0.77719	12.0201	-0.79867	13.0201	-0.80444	14.0201	-0.78872	15.0201	-0.8086	16.0201	-0.80648	17.0201	-0.81308	18.0201	-0.81505	19.0201	-0.835
		0.02011	-0.78049	1.02011	-0.79839	2.02011	-0.87315	3.02011	-0.80815	4.02011	-0.79416	5.02011	-0.85116	6.02011	-0.85121	7.08908	-0.762	8.02011	-0.78735	9.02011	-0.7999	10.0201	-0.78899	11.0201	-0.77725	12.0201	-0.79871	13.0201	-0.80394	14.0201	-0.78879	15.0201	-0.80839	16.0201	-0.80666	17.0201	-0.8126	18.0201	-0.81503	19.0201	-0.83517
		0.02014	-0.78011	1.02014	-0.79865	2.02014	-0.88117	3.02014	-0.80831	4.02014	-0.79412	5.02014	-0.85115	6.02014	-0.85126	7.08911	-0.76064	8.02014	-0.78743	9.02014	-0.79982	10.0201	-0.78899	11.0201	-0.77741	12.0201	-0.79852	13.0201	-0.80375	14.0201	-0.78925	15.0201	-0.80822	16.0201	-0.80733	17.0201	-0.81233	18.0201	-0.81493	19.0201	-0.83528
		0.02017	-0.77997	1.02017	-0.79868	2.02017	-0.8905	3.02017	-0.80939	4.02017	-0.79411	5.02017	-0.85118	6.02017	-0.8506	7.08914	-0.76029	8.02017	-0.78751	9.02017	-0.79974	10.0202	-0.789	11.0202	-0.77733	12.0202	-0.79847	13.0202	-0.80375	14.0202	-0.78994	15.0202	-0.80777	16.0202	-0.80775	17.0202	-0.81248	18.0202	-0.81472	19.0202	-0.83522
		0.02019	-0.78021	1.02019	-0.79864	2.02019	-0.89573	3.02019	-0.81043	4.02019	-0.79409	5.02019	-0.85111	6.02019	-0.84961	7.08917	-0.76064	8.02019	-0.7875	9.02019	-0.79977	10.0202	-0.78925	11.0202	-0.77734	12.0202	-0.79853	13.0202	-0.8037	14.0202	-0.78985	15.0202	-0.8078	16.0202	-0.80745	17.0202	-0.81253	18.0202	-0.81452	19.0202	-0.8351
		0.02022	-0.78041	1.02022	-0.79828	2.02022	-0.89886	3.02022	-0.81028	4.02022	-0.79424	5.02022	-0.85074	6.02022	-0.84884	7.08919	-0.76119	8.02022	-0.78739	9.02022	-0.79983	10.0202	-0.7896	11.0202	-0.77717	12.0202	-0.79854	13.0202	-0.80368	14.0202	-0.78969	15.0202	-0.80794	16.0202	-0.80748	17.0202	-0.8126	18.0202	-0.81438	19.0202	-0.83503
		0.02025	-0.78056	1.02025	-0.79785	2.02025	-0.90371	3.02025	-0.81023	4.02025	-0.7945	5.02025	-0.85027	6.02025	-0.84787	7.08922	-0.76191	8.02025	-0.78714	9.02025	-0.79993	10.0203	-0.78988	11.0203	-0.77725	12.0203	-0.7985	13.0203	-0.80358	14.0203	-0.78906	15.0203	-0.80806	16.0203	-0.80758	17.0203	-0.81201	18.0203	-0.81434	19.0203	-0.83482
		0.02028	-0.78061	1.02028	-0.79786	2.02028	-0.90909	3.02028	-0.81022	4.02028	-0.79476	5.02028	-0.85031	6.02028	-0.84702	7.08925	-0.76256	8.02028	-0.78713	9.02028	-0.79992	10.0203	-0.79	11.0203	-0.77713	12.0203	-0.79842	13.0203	-0.80354	14.0203	-0.7886	15.0203	-0.80799	16.0203	-0.80778	17.0203	-0.81116	18.0203	-0.8146	19.0203	-0.83467
		0.02031	-0.78065	1.02031	-0.79779	2.02031	-0.91016	3.02031	-0.81018	4.02031	-0.79477	5.02031	-0.85024	6.02031	-0.8471	7.08928	-0.76254	8.02031	-0.7871	9.02031	-0.79995	10.0203	-0.78997	11.0203	-0.77726	12.0203	-0.79832	13.0203	-0.80379	14.0203	-0.78844	15.0203	-0.80784	16.0203	-0.80777	17.0203	-0.81052	18.0203	-0.81485	19.0203	-0.834
		0.02033	-0.78072	1.02033	-0.79771	2.02033	-0.90909	3.02033	-0.81017	4.02033	-0.79415	5.02033	-0.85023	6.02033	-0.84787	7.08931	-0.7623	8.02033	-0.78708	9.02033	-0.79997	10.0203	-0.78994	11.0203	-0.77727	12.0203	-0.79783	13.0203	-0.80403	14.0203	-0.78816	15.0203	-0.80767	16.0203	-0.8076	17.0203	-0.81036	18.0203	-0.81493	19.0203	-0.83315
		0.02036	-0.78117	1.02036	-0.79756	2.02036	-0.90594	3.02036	-0.81032	4.02036	-0.79328	5.02036	-0.8502	6.02036	-0.84926	7.08933	-0.76195	8.02036	-0.78684	9.02036	-0.80009	10.0204	-0.78991	11.0204	-0.77738	12.0204	-0.79774	13.0204	-0.80396	14.0204	-0.78805	15.0204	-0.80719	16.0204	-0.80735	17.0204	-0.8102	18.0204	-0.81506	19.0204	-0.83245
		0.02039	-0.78135	1.02039	-0.79759	2.02039	-0.90243	3.02039	-0.81073	4.02039	-0.7927	5.02039	-0.85013	6.02039	-0.84918	7.08936	-0.762	8.02039	-0.78635	9.02039	-0.8001	10.0204	-0.78989	11.0204	-0.77747	12.0204	-0.79796	13.0204	-0.80387	14.0204	-0.78864	15.0204	-0.80609	16.0204	-0.8073	17.0204	-0.81015	18.0204	-0.81512	19.0204	-0.83198
		0.02042	-0.78087	1.02042	-0.79772	2.02042	-0.90141	3.02042	-0.81078	4.02042	-0.79261	5.02042	-0.8501	6.02042	-0.84815	7.08939	-0.76221	8.02042	-0.78624	9.02042	-0.80005	10.0204	-0.79011	11.0204	-0.77748	12.0204	-0.79802	13.0204	-0.80382	14.0204	-0.79077	15.0204	-0.80563	16.0204	-0.80731	17.0204	-0.80964	18.0204	-0.815	19.0204	-0.83207
		0.02044	-0.78049	1.02044	-0.79788	2.02044	-0.90121	3.02044	-0.81079	4.02044	-0.79257	5.02044	-0.8494	6.02044	-0.84751	7.08942	-0.76252	8.02044	-0.78639	9.02044	-0.79995	10.0204	-0.79018	11.0204	-0.77721	12.0204	-0.79807	13.0204	-0.80378	14.0204	-0.79329	15.0204	-0.8059	16.0204	-0.8073	17.0204	-0.80855	18.0204	-0.81453	19.0204	-0.83211
		0.02047	-0.78032	1.02047	-0.79793	2.02047	-0.90125	3.02047	-0.81081	4.02047	-0.79326	5.02047	-0.84849	6.02047	-0.84801	7.08944	-0.76263	8.02047	-0.78664	9.02047	-0.79992	10.0205	-0.78993	11.0205	-0.77693	12.0205	-0.79811	13.0205	-0.80395	14.0205	-0.79468	15.0205	-0.80584	16.0205	-0.80723	17.0205	-0.80728	18.0205	-0.81391	19.0205	-0.83226
		0.0205	-0.78038	1.0205	-0.79831	2.0205	-0.90118	3.0205	-0.81095	4.0205	-0.79415	5.0205	-0.8486	6.0205	-0.84843	7.08947	-0.76281	8.0205	-0.78714	9.0205	-0.79983	10.0205	-0.78955	11.0205	-0.77701	12.0205	-0.7982	13.0205	-0.80403	14.0205	-0.79516	15.0205	-0.8057	16.0205	-0.80705	17.0205	-0.80673	18.0205	-0.81353	19.0205	-0.83225
		0.02053	-0.78034	1.02053	-0.79846	2.02053	-0.89999	3.02053	-0.81126	4.02053	-0.7946	5.02053	-0.84913	6.02053	-0.84845	7.0895	-0.76315	8.02053	-0.7876	9.02053	-0.7997	10.0205	-0.78932	11.0205	-0.77705	12.0205	-0.79824	13.0205	-0.80412	14.0205	-0.79561	15.0205	-0.80525	16.0205	-0.80671	17.0205	-0.80556	18.0205	-0.8133	19.0205	-0.8323
		0.02056	-0.78035	1.02056	-0.79863	2.02056	-0.8977	3.02056	-0.81152	4.02056	-0.79491	5.02056	-0.84949	6.02056	-0.84855	7.08953	-0.76358	8.02056	-0.78775	9.02056	-0.79956	10.0206	-0.78935	11.0206	-0.77709	12.0206	-0.79823	13.0206	-0.80386	14.0206	-0.79596	15.0206	-0.80439	16.0206	-0.8061	17.0206	-0.80477	18.0206	-0.81318	19.0206	-0.83256
		0.02058	-0.7802	1.02058	-0.79835	2.02058	-0.89603	3.02058	-0.8115	4.02058	-0.79487	5.02058	-0.84922	6.02058	-0.84859	7.08956	-0.76366	8.02058	-0.78772	9.02058	-0.7995	10.0206	-0.78944	11.0206	-0.77712	12.0206	-0.79808	13.0206	-0.80378	14.0206	-0.79605	15.0206	-0.80305	16.0206	-0.80563	17.0206	-0.8041	18.0206	-0.81315	19.0206	-0.83299
		0.02061	-0.78015	1.02061	-0.79841	2.02061	-0.89503	3.02061	-0.81146	4.02061	-0.79416	5.02061	-0.84815	6.02061	-0.84957	7.08958	-0.76352	8.02061	-0.78747	9.02061	-0.79954	10.0206	-0.78975	11.0206	-0.7772	12.0206	-0.79773	13.0206	-0.80389	14.0206	-0.79606	15.0206	-0.80254	16.0206	-0.80507	17.0206	-0.80314	18.0206	-0.8131	19.0206	-0.83347
		0.02064	-0.78023	1.02064	-0.79833	2.02064	-0.89406	3.02064	-0.81119	4.02064	-0.79198	5.02064	-0.84737	6.02064	-0.85025	7.08961	-0.76345	8.02064	-0.78695	9.02064	-0.79952	10.0206	-0.78966	11.0206	-0.77732	12.0206	-0.79747	13.0206	-0.80439	14.0206	-0.7959	15.0206	-0.80288	16.0206	-0.8042	17.0206	-0.80166	18.0206	-0.81302	19.0206	-0.8339
		0.02067	-0.78043	1.02067	-0.7985	2.02067	-0.89329	3.02067	-0.81079	4.02067	-0.79016	5.02067	-0.84775	6.02067	-0.85	7.08964	-0.76342	8.02067	-0.78642	9.02067	-0.79953	10.0207	-0.78967	11.0207	-0.77735	12.0207	-0.79741	13.0207	-0.80497	14.0207	-0.79565	15.0207	-0.80282	16.0207	-0.80366	17.0207	-0.80035	18.0207	-0.81284	19.0207	-0.83385
		0.02069	-0.78068	1.02069	-0.79868	2.02069	-0.89303	3.02069	-0.8108	4.02069	-0.7904	5.02069	-0.84837	6.02069	-0.85005	7.08967	-0.76339	8.02069	-0.78634	9.02069	-0.79938	10.0207	-0.78964	11.0207	-0.77734	12.0207	-0.79743	13.0207	-0.8051	14.0207	-0.79557	15.0207	-0.80279	16.0207	-0.80268	17.0207	-0.79988	18.0207	-0.81285	19.0207	-0.8339
		0.02072	-0.78065	1.02072	-0.79865	2.02072	-0.89258	3.02072	-0.81099	4.02072	-0.79073	5.02072	-0.84954	6.02072	-0.85013	7.08969	-0.76326	8.02072	-0.7865	9.02072	-0.79934	10.0207	-0.78996	11.0207	-0.77719	12.0207	-0.79744	13.0207	-0.80504	14.0207	-0.79544	15.0207	-0.80263	16.0207	-0.80208	17.0207	-0.79972	18.0207	-0.81299	19.0207	-0.83414
		0.02075	-0.78063	1.02075	-0.79855	2.02075	-0.89197	3.02075	-0.81118	4.02075	-0.79207	5.02075	-0.85051	6.02075	-0.85017	7.08972	-0.763	8.02075	-0.78669	9.02075	-0.79964	10.0207	-0.79015	11.0207	-0.77695	12.0207	-0.79761	13.0207	-0.80489	14.0207	-0.7954	15.0207	-0.80244	16.0207	-0.80186	17.0207	-0.79934	18.0207	-0.81304	19.0207	-0.83451
		0.02078	-0.78036	1.02078	-0.79851	2.02078	-0.89098	3.02078	-0.81121	4.02078	-0.79289	5.02078	-0.85116	6.02078	-0.85006	7.08975	-0.7621	8.02078	-0.78686	9.02078	-0.79972	10.0208	-0.79013	11.0208	-0.77659	12.0208	-0.79765	13.0208	-0.80476	14.0208	-0.79538	15.0208	-0.80158	16.0208	-0.80096	17.0208	-0.79849	18.0208	-0.81283	19.0208	-0.83476
		0.02081	-0.77993	1.02081	-0.79861	2.02081	-0.89033	3.02081	-0.81118	4.02081	-0.79296	5.02081	-0.8511	6.02081	-0.84986	7.08978	-0.7601	8.02081	-0.78702	9.02081	-0.79971	10.0208	-0.79016	11.0208	-0.77643	12.0208	-0.79779	13.0208	-0.80481	14.0208	-0.79553	15.0208	-0.80066	16.0208	-0.79985	17.0208	-0.79812	18.0208	-0.81232	19.0208	-0.83487
		0.02083	-0.77945	1.02083	-0.79863	2.02083	-0.89062	3.02083	-0.81106	4.02083	-0.79302	5.02083	-0.85072	6.02083	-0.84985	7.08981	-0.7596	8.02083	-0.78723	9.02083	-0.79968	10.0208	-0.79017	11.0208	-0.77657	12.0208	-0.79788	13.0208	-0.80482	14.0208	-0.79566	15.0208	-0.80006	16.0208	-0.79896	17.0208	-0.79744	18.0208	-0.81188	19.0208	-0.83497
		0.02086	-0.77885	1.02086	-0.79825	2.02086	-0.89095	3.02086	-0.81071	4.02086	-0.79328	5.02086	-0.85033	6.02086	-0.84984	7.08983	-0.7603	8.02086	-0.78719	9.02086	-0.79967	10.0209	-0.79011	11.0209	-0.77656	12.0209	-0.79817	13.0209	-0.80486	14.0209	-0.79561	15.0209	-0.79944	16.0209	-0.79837	17.0209	-0.79716	18.0209	-0.81133	19.0209	-0.83491
		0.02089	-0.77885	1.02089	-0.79798	2.02089	-0.89216	3.02089	-0.81021	4.02089	-0.79335	5.02089	-0.8502	6.02089	-0.84989	7.08986	-0.76137	8.02089	-0.78724	9.02089	-0.79966	10.0209	-0.78979	11.0209	-0.77648	12.0209	-0.79809	13.0209	-0.80485	14.0209	-0.79563	15.0209	-0.7989	16.0209	-0.7981	17.0209	-0.79707	18.0209	-0.81071	19.0209	-0.83455
		0.02092	-0.7792	1.02092	-0.79804	2.02092	-0.90023	3.02092	-0.80972	4.02092	-0.79326	5.02092	-0.85023	6.02092	-0.8499	7.08989	-0.76246	8.02092	-0.78731	9.02092	-0.79971	10.0209	-0.78942	11.0209	-0.77645	12.0209	-0.798	13.0209	-0.80472	14.0209	-0.79576	15.0209	-0.79817	16.0209	-0.79817	17.0209	-0.79703	18.0209	-0.8101	19.0209	-0.83391
		0.02094	-0.77963	1.02094	-0.79798	2.02094	-0.92099	3.02094	-0.80975	4.02094	-0.79297	5.02094	-0.85009	6.02094	-0.84968	7.08992	-0.76292	8.02094	-0.78747	9.02094	-0.79988	10.0209	-0.78934	11.0209	-0.77663	12.0209	-0.79795	13.0209	-0.80467	14.0209	-0.79621	15.0209	-0.79756	16.0209	-0.7984	17.0209	-0.79701	18.0209	-0.80882	19.0209	-0.8341
		0.02097	-0.77955	1.02097	-0.79789	2.02097	-0.9366	3.02097	-0.80993	4.02097	-0.79254	5.02097	-0.84997	6.02097	-0.84901	7.08994	-0.76276	8.02097	-0.78746	9.02097	-0.80004	10.021	-0.78936	11.021	-0.7769	12.021	-0.79804	13.021	-0.80488	14.021	-0.7966	15.021	-0.79736	16.021	-0.79876	17.021	-0.79709	18.021	-0.80726	19.021	-0.83413
		0.021	-0.77945	1.021	-0.79787	2.021	-0.93387	3.021	-0.81021	4.021	-0.79254	5.021	-0.84917	6.021	-0.84834	7.08997	-0.76269	8.021	-0.78734	9.021	-0.80001	10.021	-0.78936	11.021	-0.77696	12.021	-0.79831	13.021	-0.80493	14.021	-0.79673	15.021	-0.79741	16.021	-0.79967	17.021	-0.80217	18.021	-0.80581	19.021	-0.83439
		0.02103	-0.77919	1.02103	-0.79809	2.02103	-0.93159	3.02103	-0.81016	4.02103	-0.79266	5.02103	-0.84844	6.02103	-0.84785	7.09	-0.76253	8.02103	-0.78715	9.02103	-0.8	10.021	-0.78936	11.021	-0.777	12.021	-0.79835	13.021	-0.80489	14.021	-0.79675	15.021	-0.79732	16.021	-0.80041	17.021	-0.81108	18.021	-0.80464	19.021	-0.83446
		0.02106	-0.77882	1.02106	-0.79831	2.02106	-0.91827	3.02106	-0.80985	4.02106	-0.79295	5.02106	-0.84843	6.02106	-0.84776	7.09003	-0.76248	8.02106	-0.78708	9.02106	-0.79999	10.0211	-0.78923	11.0211	-0.77707	12.0211	-0.79841	13.0211	-0.80487	14.0211	-0.79683	15.0211	-0.7973	16.0211	-0.80082	17.0211	-0.81683	18.0211	-0.80334	19.0211	-0.83449
		0.02108	-0.77845	1.02108	-0.79824	2.02108	-0.89918	3.02108	-0.80937	4.02108	-0.79359	5.02108	-0.84846	6.02108	-0.84824	7.09006	-0.762	8.02108	-0.78684	9.02108	-0.80037	10.0211	-0.78919	11.0211	-0.77711	12.0211	-0.79827	13.0211	-0.80487	14.0211	-0.79695	15.0211	-0.797	16.0211	-0.80111	17.0211	-0.81949	18.0211	-0.80208	19.0211	-0.83424
		0.02111	-0.77819	1.02111	-0.7982	2.02111	-0.88389	3.02111	-0.80839	4.02111	-0.79427	5.02111	-0.84852	6.02111	-0.84879	7.09008	-0.76172	8.02111	-0.78652	9.02111	-0.80068	10.0211	-0.78934	11.0211	-0.77695	12.0211	-0.79806	13.0211	-0.80456	14.0211	-0.797	15.0211	-0.79625	16.0211	-0.80134	17.0211	-0.82017	18.0211	-0.80118	19.0211	-0.83392
		0.02114	-0.77794	1.02114	-0.79768	2.02114	-0.87148	3.02114	-0.80813	4.02114	-0.79434	5.02114	-0.84857	6.02114	-0.84888	7.09011	-0.76195	8.02114	-0.78661	9.02114	-0.80053	10.0211	-0.78938	11.0211	-0.7767	12.0211	-0.79791	13.0211	-0.80403	14.0211	-0.79676	15.0211	-0.79552	16.0211	-0.8013	17.0211	-0.81987	18.0211	-0.80093	19.0211	-0.83378
		0.02117	-0.77795	1.02117	-0.79756	2.02117	-0.86018	3.02117	-0.80879	4.02117	-0.79423	5.02117	-0.84858	6.02117	-0.84891	7.09014	-0.76215	8.02117	-0.78666	9.02117	-0.80028	10.0212	-0.78922	11.0212	-0.77654	12.0212	-0.79787	13.0212	-0.80406	14.0212	-0.79638	15.0212	-0.79534	16.0212	-0.8008	17.0212	-0.81975	18.0212	-0.80084	19.0212	-0.83367
		0.02119	-0.77769	1.02119	-0.79798	2.02119	-0.85334	3.02119	-0.8097	4.02119	-0.79421	5.02119	-0.8486	6.02119	-0.84895	7.09017	-0.76224	8.02119	-0.78671	9.02119	-0.79976	10.0212	-0.78889	11.0212	-0.77648	12.0212	-0.79802	13.0212	-0.80429	14.0212	-0.79624	15.0212	-0.79532	16.0212	-0.80062	17.0212	-0.81942	18.0212	-0.80116	19.0212	-0.83356
		0.02122	-0.77789	1.02122	-0.79847	2.02122	-0.85008	3.02122	-0.80969	4.02122	-0.79395	5.02122	-0.84865	6.02122	-0.84898	7.09019	-0.76219	8.02122	-0.78636	9.02122	-0.79914	10.0212	-0.78883	11.0212	-0.7765	12.0212	-0.7982	13.0212	-0.80466	14.0212	-0.79616	15.0212	-0.79527	16.0212	-0.80121	17.0212	-0.81895	18.0212	-0.80152	19.0212	-0.83325
		0.02125	-0.77795	1.02125	-0.79888	2.02125	-0.84807	3.02125	-0.80944	4.02125	-0.79395	5.02125	-0.84889	6.02125	-0.84863	7.09022	-0.76203	8.02125	-0.78602	9.02125	-0.79904	10.0213	-0.78895	11.0213	-0.77649	12.0213	-0.7985	13.0213	-0.80474	14.0213	-0.79612	15.0213	-0.79517	16.0212	-0.80196	17.0212	-0.81834	18.0212	-0.80164	19.0212	-0.83246
		0.02128	-0.77817	1.02128	-0.79931	2.02128	-0.84722	3.02128	-0.80885	4.02128	-0.79334	5.02128	-0.84899	6.02128	-0.84795	7.09025	-0.76177	8.02128	-0.78612	9.02128	-0.79925	10.0213	-0.78955	11.0213	-0.77666	12.0213	-0.79864	13.0213	-0.80481	14.0213	-0.79603	15.0213	-0.79494	16.0213	-0.80222	17.0213	-0.81832	18.0213	-0.8017	19.0213	-0.83115
		0.02131	-0.77818	1.02131	-0.79953	2.02131	-0.84694	3.02131	-0.80853	4.02131	-0.79302	5.02131	-0.8489	6.02131	-0.84724	7.09028	-0.76176	8.02131	-0.78635	9.02131	-0.79948	10.0213	-0.79005	11.0213	-0.77666	12.0213	-0.79852	13.0213	-0.80485	14.0213	-0.79594	15.0213	-0.79467	16.0213	-0.80224	17.0213	-0.8184	18.0213	-0.80224	19.0213	-0.83007
		0.02133	-0.77818	1.02133	-0.79948	2.02133	-0.8471	3.02133	-0.80865	4.02133	-0.79279	5.02133	-0.84847	6.02133	-0.84688	7.09031	-0.76178	8.02133	-0.78681	9.02133	-0.79982	10.0213	-0.78991	11.0213	-0.77671	12.0213	-0.79822	13.0213	-0.80487	14.0213	-0.79582	15.0213	-0.79472	16.0213	-0.80217	17.0213	-0.81842	18.0213	-0.8028	19.0213	-0.82954
		0.02136	-0.77818	1.02136	-0.79955	2.02136	-0.84715	3.02136	-0.8091	4.02136	-0.79326	5.02136	-0.84817	6.02136	-0.84694	7.09033	-0.76191	8.02136	-0.78749	9.02136	-0.80019	10.0214	-0.78993	11.0214	-0.7767	12.0214	-0.79762	13.0214	-0.80475	14.0214	-0.79556	15.0214	-0.79521	16.0214	-0.80179	17.0214	-0.81811	18.0214	-0.8042	19.0214	-0.82904
		0.02139	-0.77817	1.02139	-0.79956	2.02139	-0.84743	3.02139	-0.80975	4.02139	-0.79382	5.02139	-0.84833	6.02139	-0.8469	7.09036	-0.7621	8.02139	-0.78787	9.02139	-0.80028	10.0214	-0.7899	11.0214	-0.77672	12.0214	-0.79718	13.0214	-0.80437	14.0214	-0.79562	15.0214	-0.79574	16.0214	-0.8012	17.0214	-0.81802	18.0214	-0.8048	19.0214	-0.82849
		0.02142	-0.77791	1.02142	-0.79959	2.02142	-0.84766	3.02142	-0.80964	4.02142	-0.79402	5.02142	-0.84867	6.02142	-0.84653	7.09039	-0.76205	8.02142	-0.7877	9.02142	-0.80025	10.0214	-0.79043	11.0214	-0.77678	12.0214	-0.79708	13.0214	-0.80432	14.0214	-0.79607	15.0214	-0.79557	16.0214	-0.80081	17.0214	-0.81807	18.0214	-0.8046	19.0214	-0.82831
		0.02144	-0.77732	1.02144	-0.79931	2.02144	-0.84777	3.02144	-0.80952	4.02144	-0.79421	5.02144	-0.84877	6.02144	-0.84597	7.09042	-0.76175	8.02144	-0.78773	9.02144	-0.80027	10.0214	-0.79077	11.0214	-0.7768	12.0214	-0.79705	13.0214	-0.8046	14.0214	-0.79748	15.0214	-0.79544	16.0214	-0.80087	17.0214	-0.81813	18.0214	-0.80424	19.0214	-0.82825
		0.02147	-0.77731	1.02147	-0.79917	2.02147	-0.84788	3.02147	-0.80945	4.02147	-0.79419	5.02147	-0.84854	6.02147	-0.84597	7.09044	-0.76046	8.02147	-0.78769	9.02147	-0.80027	10.0215	-0.79054	11.0215	-0.77677	12.0215	-0.79706	13.0215	-0.80467	14.0215	-0.79867	15.0215	-0.79508	16.0215	-0.80156	17.0215	-0.81815	18.0215	-0.80354	19.0215	-0.82778
		0.0215	-0.77752	1.0215	-0.7993	2.0215	-0.84783	3.0215	-0.80956	4.0215	-0.7941	5.0215	-0.84838	6.0215	-0.84607	7.09047	-0.75903	8.0215	-0.78778	9.0215	-0.80028	10.0215	-0.79047	11.0215	-0.77667	12.0215	-0.7974	13.0215	-0.80445	14.0215	-0.7989	15.0215	-0.79472	16.0215	-0.80564	17.0215	-0.81861	18.0215	-0.80361	19.0215	-0.82716
		0.02153	-0.77802	1.02153	-0.7993	2.02153	-0.84782	3.02153	-0.80958	4.02153	-0.79315	5.02153	-0.84835	6.02153	-0.84631	7.0905	-0.75856	8.02153	-0.7878	9.02153	-0.8001	10.0215	-0.79036	11.0215	-0.77665	12.0215	-0.79786	13.0215	-0.80404	14.0215	-0.7988	15.0215	-0.79391	16.0215	-0.81181	17.0215	-0.81904	18.0215	-0.80382	19.0215	-0.82686
		0.02156	-0.77874	1.02156	-0.79885	2.02156	-0.84781	3.02156	-0.8094	4.02156	-0.79213	5.02156	-0.84833	6.02156	-0.8464	7.09053	-0.75789	8.02156	-0.788	9.02156	-0.79979	10.0216	-0.79013	11.0216	-0.77691	12.0216	-0.79806	13.0216	-0.80385	14.0216	-0.79836	15.0216	-0.7934	16.0216	-0.8162	17.0216	-0.8189	18.0216	-0.80565	19.0216	-0.82676
		0.02158	-0.77895	1.02158	-0.79869	2.02158	-0.8478	3.02158	-0.80932	4.02158	-0.79236	5.02158	-0.84825	6.02158	-0.8464	7.09056	-0.75781	8.02158	-0.78802	9.02158	-0.7995	10.0216	-0.7896	11.0216	-0.77734	12.0216	-0.79822	13.0216	-0.80393	14.0216	-0.79768	15.0216	-0.79363	16.0216	-0.81873	17.0216	-0.81878	18.0216	-0.80786	19.0216	-0.82659
		0.02161	-0.77873	1.02161	-0.79899	2.02161	-0.84742	3.02161	-0.80926	4.02161	-0.79321	5.02161	-0.84813	6.02161	-0.84643	7.09058	-0.75809	8.02161	-0.7879	9.02161	-0.79941	10.0216	-0.78923	11.0216	-0.77764	12.0216	-0.79825	13.0216	-0.8042	14.0216	-0.79725	15.0216	-0.79396	16.0216	-0.81991	17.0216	-0.81868	18.0216	-0.80886	19.0216	-0.82638
		0.02164	-0.77801	1.02164	-0.79903	2.02164	-0.84644	3.02164	-0.80913	4.02164	-0.79439	5.02164	-0.84819	6.02164	-0.84655	7.09061	-0.75883	8.02164	-0.78782	9.02164	-0.79938	10.0216	-0.78908	11.0216	-0.77778	12.0216	-0.79819	13.0216	-0.80452	14.0216	-0.79681	15.0216	-0.795	16.0216	-0.82102	17.0216	-0.81877	18.0216	-0.80861	19.0216	-0.82629
		0.02167	-0.77702	1.02167	-0.799	2.02167	-0.84557	3.02167	-0.80907	4.02167	-0.79461	5.02167	-0.8481	6.02167	-0.84667	7.09064	-0.75973	8.02167	-0.78787	9.02167	-0.79929	10.0217	-0.78912	11.0217	-0.77785	12.0217	-0.79787	13.0217	-0.80443	14.0217	-0.7965	15.0217	-0.79622	16.0217	-0.82081	17.0217	-0.81877	18.0217	-0.80903	19.0217	-0.82599
		0.02169	-0.7767	1.02169	-0.79901	2.02169	-0.84504	3.02169	-0.80923	4.02169	-0.79461	5.02169	-0.84813	6.02169	-0.84716	7.09067	-0.76036	8.02169	-0.78786	9.02169	-0.79923	10.0217	-0.78941	11.0217	-0.77793	12.0217	-0.79768	13.0217	-0.80436	14.0217	-0.79637	15.0217	-0.79758	16.0217	-0.82029	17.0217	-0.8184	18.0217	-0.80963	19.0217	-0.82543
		0.02172	-0.77639	1.02172	-0.79944	2.02172	-0.84461	3.02172	-0.80927	4.02172	-0.79461	5.02172	-0.8481	6.02172	-0.84731	7.09069	-0.76069	8.02172	-0.78791	9.02172	-0.79928	10.0217	-0.78993	11.0217	-0.7782	12.0217	-0.79781	13.0217	-0.80418	14.0217	-0.79614	15.0217	-0.80008	16.0217	-0.81923	17.0217	-0.81737	18.0217	-0.81409	19.0217	-0.82497
		0.02175	-0.77616	1.02175	-0.80002	2.02175	-0.84416	3.02175	-0.80912	4.02175	-0.79435	5.02175	-0.84809	6.02175	-0.84716	7.09072	-0.76076	8.02175	-0.78784	9.02175	-0.79946	10.0218	-0.7899	11.0218	-0.77825	12.0218	-0.79779	13.0218	-0.80413	14.0218	-0.79555	15.0218	-0.80442	16.0218	-0.81844	17.0218	-0.81643	18.0218	-0.81912	19.0218	-0.82473
		0.02178	-0.77559	1.02178	-0.79993	2.02178	-0.84414	3.02178	-0.80909	4.02178	-0.79418	5.02178	-0.84788	6.02178	-0.84716	7.09075	-0.76073	8.02178	-0.78763	9.02178	-0.79975	10.0218	-0.78965	11.0218	-0.77816	12.0218	-0.79771	13.0218	-0.804	14.0218	-0.79442	15.0218	-0.80802	16.0218	-0.81804	17.0218	-0.81611	18.0218	-0.8208	19.0218	-0.82479
		0.02181	-0.77528	1.02181	-0.79978	2.02181	-0.84415	3.02181	-0.80903	4.02181	-0.79412	5.02181	-0.84748	6.02181	-0.84737	7.09078	-0.76007	8.02181	-0.78741	9.02181	-0.79975	10.0218	-0.78939	11.0218	-0.77814	12.0218	-0.79743	13.0218	-0.80373	14.0218	-0.79306	15.0218	-0.80954	16.0218	-0.81791	17.0218	-0.81593	18.0218	-0.82154	19.0218	-0.82483
		0.02183	-0.77528	1.02183	-0.7997	2.02183	-0.84435	3.02183	-0.809	4.02183	-0.79395	5.02183	-0.84744	6.02183	-0.84796	7.09081	-0.75965	8.02183	-0.7875	9.02183	-0.79984	10.0218	-0.78948	11.0218	-0.77812	12.0218	-0.79693	13.0218	-0.80339	14.0218	-0.7922	15.0218	-0.8104	16.0218	-0.81762	17.0218	-0.81575	18.0218	-0.82202	19.0218	-0.82726
		0.02186	-0.77533	1.02186	-0.79963	2.02186	-0.84476	3.02186	-0.80854	4.02186	-0.79387	5.02186	-0.84755	6.02186	-0.84874	7.09083	-0.75996	8.02186	-0.78755	9.02186	-0.79982	10.0219	-0.78953	11.0219	-0.77818	12.0219	-0.79674	13.0219	-0.80348	14.0219	-0.79187	15.0219	-0.8109	16.0219	-0.81726	17.0219	-0.81534	18.0219	-0.82232	19.0219	-0.83191
		0.02189	-0.77552	1.02189	-0.79958	2.02189	-0.84477	3.02189	-0.80813	4.02189	-0.79401	5.02189	-0.84835	6.02189	-0.8491	7.09086	-0.7606	8.02189	-0.78761	9.02189	-0.79984	10.0219	-0.78974	11.0219	-0.7783	12.0219	-0.79689	13.0219	-0.80365	14.0219	-0.79151	15.0219	-0.81128	16.0219	-0.81734	17.0219	-0.81478	18.0219	-0.8224	19.0219	-0.83508
		0.02192	-0.77584	1.02192	-0.7993	2.02192	-0.8449	3.02192	-0.80823	4.02192	-0.79443	5.02192	-0.84985	6.02192	-0.84919	7.09089	-0.76104	8.02192	-0.78758	9.02192	-0.79958	10.0219	-0.78999	11.0219	-0.77877	12.0219	-0.79708	13.0219	-0.80396	14.0219	-0.79092	15.0219	-0.81118	16.0219	-0.81813	17.0219	-0.81404	18.0219	-0.82236	19.0219	-0.83586
		0.02194	-0.77581	1.02194	-0.799	2.02194	-0.84494	3.02194	-0.80816	4.02194	-0.79474	5.02194	-0.8507	6.02194	-0.84914	7.09092	-0.76084	8.02194	-0.78739	9.02194	-0.79944	10.0219	-0.79	11.0219	-0.77898	12.0219	-0.79722	13.0219	-0.80392	14.0219	-0.79016	15.0219	-0.81105	16.0219	-0.81965	17.0219	-0.81375	18.0219	-0.82233	19.0219	-0.83556
		0.02197	-0.7754	1.02197	-0.79903	2.02197	-0.84518	3.02197	-0.80823	4.02197	-0.79464	5.02197	-0.85058	6.02197	-0.84915	7.09094	-0.76067	8.02197	-0.78704	9.02197	-0.79955	10.022	-0.78985	11.022	-0.77884	12.022	-0.79721	13.022	-0.80399	14.022	-0.78927	15.022	-0.81097	16.022	-0.82072	17.022	-0.8131	18.022	-0.82225	19.022	-0.83568
		0.022	-0.7746	1.022	-0.79935	2.022	-0.84533	3.022	-0.80823	4.022	-0.79461	5.022	-0.85067	6.022	-0.84871	7.09097	-0.76034	8.022	-0.78705	9.022	-0.79973	10.022	-0.78977	11.022	-0.7786	12.022	-0.79721	13.022	-0.80384	14.022	-0.78866	15.022	-0.81161	16.022	-0.82084	17.022	-0.81298	18.022	-0.82227	19.022	-0.83558
		0.02203	-0.77433	1.02203	-0.7999	2.02203	-0.84563	3.02203	-0.80853	4.02203	-0.79442	5.02203	-0.85053	6.02203	-0.84773	7.091	-0.76035	8.02203	-0.78719	9.02203	-0.79975	10.022	-0.78984	11.022	-0.77804	12.022	-0.7972	13.022	-0.80374	14.022	-0.78838	15.022	-0.81218	16.022	-0.82062	17.022	-0.81284	18.022	-0.8223	19.022	-0.83577
		0.02206	-0.77424	1.02206	-0.80014	2.02206	-0.84576	3.02206	-0.80895	4.02206	-0.7942	5.02206	-0.85052	6.02206	-0.84724	7.09103	-0.76063	8.02206	-0.78724	9.02206	-0.79965	10.0221	-0.78989	11.0221	-0.77788	12.0221	-0.79716	13.0221	-0.80366	14.0221	-0.78815	15.0221	-0.81227	16.0221	-0.82052	17.0221	-0.81205	18.0221	-0.82237	19.0221	-0.83564
		0.02208	-0.77437	1.02208	-0.8003	2.02208	-0.8458	3.02208	-0.80908	4.02208	-0.79395	5.02208	-0.85023	6.02208	-0.84743	7.09106	-0.76075	8.02208	-0.78689	9.02208	-0.79957	10.0221	-0.78995	11.0221	-0.77806	12.0221	-0.79714	13.0221	-0.80378	14.0221	-0.78792	15.0221	-0.81232	16.0221	-0.8206	17.0221	-0.81114	18.0221	-0.82255	19.0221	-0.83566
		0.02211	-0.7744	1.02211	-0.80026	2.02211	-0.8457	3.02211	-0.80919	4.02211	-0.79298	5.02211	-0.84994	6.02211	-0.8475	7.09108	-0.76059	8.02211	-0.7866	9.02211	-0.79959	10.0221	-0.78993	11.0221	-0.77836	12.0221	-0.79666	13.0221	-0.80379	14.0221	-0.78762	15.0221	-0.81257	16.0221	-0.82059	17.0221	-0.81083	18.0221	-0.82261	19.0221	-0.83483
		0.02214	-0.77462	1.02214	-0.80039	2.02214	-0.84545	3.02214	-0.80918	4.02214	-0.79197	5.02214	-0.84945	6.02214	-0.84793	7.09111	-0.76057	8.02214	-0.78669	9.02214	-0.79959	10.0221	-0.78996	11.0221	-0.77866	12.0221	-0.79638	13.0221	-0.80369	14.0221	-0.78727	15.0221	-0.81272	16.0221	-0.82048	17.0221	-0.8106	18.0221	-0.82224	19.0221	-0.83434
		0.02217	-0.77453	1.02217	-0.80056	2.02217	-0.84516	3.02217	-0.80917	4.02217	-0.79119	5.02217	-0.84935	6.02217	-0.8484	7.09114	-0.7605	8.02217	-0.78666	9.02217	-0.79963	10.0222	-0.79004	11.0222	-0.77865	12.0222	-0.79658	13.0222	-0.80353	14.0222	-0.78661	15.0222	-0.81268	16.0222	-0.82036	17.0222	-0.80938	18.0222	-0.82188	19.0222	-0.8347
		0.02219	-0.77462	1.02219	-0.80102	2.02219	-0.84518	3.02219	-0.80911	4.02219	-0.79065	5.02219	-0.84959	6.02219	-0.84832	7.09117	-0.76046	8.02219	-0.7867	9.02219	-0.79964	10.0222	-0.79033	11.0222	-0.77867	12.0222	-0.79669	13.0222	-0.80355	14.0222	-0.78627	15.0222	-0.81253	16.0222	-0.82039	17.0222	-0.80816	18.0222	-0.82158	19.0222	-0.83497
		0.02222	-0.77446	1.02222	-0.80139	2.02222	-0.84504	3.02222	-0.80911	4.02222	-0.79085	5.02222	-0.84991	6.02222	-0.84838	7.09119	-0.76042	8.02222	-0.78671	9.02222	-0.79951	10.0222	-0.79036	11.0222	-0.77866	12.0222	-0.79692	13.0222	-0.80382	14.0222	-0.78606	15.0222	-0.8123	16.0222	-0.82037	17.0222	-0.80782	18.0222	-0.82065	19.0222	-0.83513
		0.02225	-0.77404	1.02225	-0.80154	2.02225	-0.84262	3.02225	-0.80943	4.02225	-0.7914	5.02225	-0.84988	6.02225	-0.84838	7.09122	-0.76047	8.02225	-0.78678	9.02225	-0.79947	10.0222	-0.79013	11.0222	-0.77867	12.0222	-0.79715	13.0222	-0.80407	14.0222	-0.78583	15.0222	-0.81216	16.0222	-0.82027	17.0222	-0.80758	18.0222	-0.82014	19.0222	-0.83507
		0.02228	-0.77354	1.02228	-0.80169	2.02228	-0.83372	3.02228	-0.80954	4.02228	-0.79225	5.02228	-0.84974	6.02228	-0.8484	7.09125	-0.76047	8.02228	-0.78694	9.02228	-0.79959	10.0223	-0.78972	11.0223	-0.77867	12.0223	-0.79756	13.0223	-0.80397	14.0223	-0.78562	15.0223	-0.8121	16.0223	-0.81964	17.0223	-0.8075	18.0223	-0.82068	19.0223	-0.83458
		0.02231	-0.77371	1.02231	-0.80171	2.02231	-0.82527	3.02231	-0.80932	4.02231	-0.79253	5.02231	-0.84969	6.02231	-0.84814	7.09128	-0.76036	8.02231	-0.78699	9.02231	-0.79963	10.0223	-0.7893	11.0223	-0.77877	12.0223	-0.79773	13.0223	-0.80403	14.0223	-0.78501	15.0223	-0.81207	16.0223	-0.8185	17.0223	-0.80743	18.0223	-0.82112	19.0223	-0.83382
		0.02233	-0.77455	1.02233	-0.80186	2.02233	-0.82246	3.02233	-0.80922	4.02233	-0.79259	5.02233	-0.84978	6.02233	-0.84705	7.09131	-0.75978	8.02233	-0.78703	9.02233	-0.79958	10.0223	-0.78925	11.0223	-0.77886	12.0223	-0.79778	13.0223	-0.80396	14.0223	-0.7839	15.0223	-0.81179	16.0223	-0.81765	17.0223	-0.80793	18.0223	-0.82153	19.0223	-0.83331
		0.02236	-0.77667	1.02236	-0.80182	2.02236	-0.82146	3.02236	-0.80912	4.02236	-0.7928	5.02236	-0.84979	6.02236	-0.84542	7.09133	-0.75965	8.02236	-0.78687	9.02236	-0.79916	10.0224	-0.78939	11.0224	-0.77882	12.0224	-0.7979	13.0224	-0.80396	14.0224	-0.78304	15.0224	-0.81149	16.0224	-0.81661	17.0224	-0.80934	18.0224	-0.82157	19.0224	-0.83313
		0.02239	-0.77864	1.02239	-0.80163	2.02239	-0.8209	3.02239	-0.80917	4.02239	-0.79341	5.02239	-0.84917	6.02239	-0.84488	7.09136	-0.7598	8.02239	-0.78662	9.02239	-0.79873	10.0224	-0.78978	11.0224	-0.77875	12.0224	-0.79807	13.0224	-0.80365	14.0224	-0.78237	15.0224	-0.81142	16.0224	-0.81471	17.0224	-0.81135	18.0224	-0.82135	19.0224	-0.83291
		0.02242	-0.77967	1.02242	-0.80121	2.02242	-0.8204	3.02242	-0.80903	4.02242	-0.79369	5.02242	-0.84813	6.02242	-0.84513	7.09139	-0.76005	8.02242	-0.78663	9.02242	-0.79868	10.0224	-0.78985	11.0224	-0.77857	12.0224	-0.79819	13.0224	-0.80357	14.0224	-0.78199	15.0224	-0.81147	16.0224	-0.81321	17.0224	-0.81317	18.0224	-0.82111	19.0224	-0.83296
		0.02244	-0.77978	1.02244	-0.80122	2.02244	-0.82036	3.02244	-0.80887	4.02244	-0.79354	5.02244	-0.84761	6.02244	-0.84506	7.09142	-0.76013	8.02244	-0.78675	9.02244	-0.79867	10.0224	-0.78968	11.0224	-0.77831	12.0224	-0.79825	13.0224	-0.80376	14.0224	-0.78181	15.0224	-0.81162	16.0224	-0.81278	17.0224	-0.81383	18.0224	-0.82105	19.0224	-0.83307
		0.02247	-0.77964	1.02247	-0.80171	2.02247	-0.82163	3.02247	-0.80877	4.02247	-0.79358	5.02247	-0.84773	6.02247	-0.84512	7.09144	-0.76038	8.02247	-0.78697	9.02247	-0.79868	10.0225	-0.78942	11.0225	-0.77812	12.0225	-0.7982	13.0225	-0.80379	14.0225	-0.78175	15.0225	-0.81174	16.0225	-0.81264	17.0225	-0.81354	18.0225	-0.82103	19.0225	-0.83335
		0.0225	-0.77869	1.0225	-0.80237	2.0225	-0.82375	3.0225	-0.80891	4.0225	-0.79354	5.0225	-0.84835	6.0225	-0.84514	7.09147	-0.76061	8.0225	-0.78691	9.0225	-0.79866	10.0225	-0.78942	11.0225	-0.77787	12.0225	-0.79792	13.0225	-0.80352	14.0225	-0.78171	15.0225	-0.81167	16.0225	-0.81256	17.0225	-0.81331	18.0225	-0.82103	19.0225	-0.83335
		0.02253	-0.77749	1.02253	-0.80259	2.02253	-0.82463	3.02253	-0.80933	4.02253	-0.7937	5.02253	-0.84905	6.02253	-0.84612	7.0915	-0.76068	8.02253	-0.78687	9.02253	-0.79866	10.0225	-0.78964	11.0225	-0.77798	12.0225	-0.79758	13.0225	-0.8032	14.0225	-0.78252	15.0225	-0.81168	16.0225	-0.81225	17.0225	-0.81225	18.0225	-0.82104	19.0225	-0.8332
		0.02256	-0.77672	1.02256	-0.80263	2.02256	-0.82457	3.02256	-0.80942	4.02256	-0.79374	5.02256	-0.84883	6.02256	-0.84693	7.09153	-0.76064	8.02256	-0.78684	9.02256	-0.79863	10.0226	-0.78971	11.0226	-0.77793	12.0226	-0.79762	13.0226	-0.80327	14.0226	-0.78595	15.0226	-0.81134	16.0226	-0.81205	17.0226	-0.81113	18.0226	-0.82104	19.0226	-0.83281
		0.02258	-0.77625	1.02258	-0.80278	2.02258	-0.82454	3.02258	-0.80917	4.02258	-0.79408	5.02258	-0.84785	6.02258	-0.84657	7.09156	-0.76056	8.02258	-0.78682	9.02258	-0.79863	10.0226	-0.78965	11.0226	-0.77801	12.0226	-0.79769	13.0226	-0.80319	14.0226	-0.79177	15.0226	-0.81168	16.0226	-0.81199	17.0226	-0.81068	18.0226	-0.82105	19.0226	-0.83223
		0.02261	-0.77641	1.02261	-0.80288	2.02261	-0.82438	3.02261	-0.8088	4.02261	-0.79432	5.02261	-0.84646	6.02261	-0.84634	7.09158	-0.76048	8.02261	-0.7867	9.02261	-0.79879	10.0226	-0.78965	11.0226	-0.77813	12.0226	-0.7979	13.0226	-0.8034	14.0226	-0.79582	15.0226	-0.81168	16.0226	-0.81185	17.0226	-0.81053	18.0226	-0.8211	19.0226	-0.83153
		0.02264	-0.77646	1.02264	-0.80296	2.02264	-0.82422	3.02264	-0.80882	4.02264	-0.79425	5.02264	-0.84672	6.02264	-0.84556	7.09161	-0.76049	8.02264	-0.78649	9.02264	-0.79904	10.0226	-0.78997	11.0226	-0.77838	12.0226	-0.79791	13.0226	-0.80347	14.0226	-0.79717	15.0226	-0.81208	16.0226	-0.81101	17.0226	-0.80953	18.0226	-0.8212	19.0226	-0.8311
		0.02267	-0.77652	1.02267	-0.80277	2.02267	-0.82401	3.02267	-0.80943	4.02267	-0.79392	5.02267	-0.84718	6.02267	-0.84548	7.09164	-0.76048	8.02267	-0.78629	9.02267	-0.79898	10.0227	-0.79045	11.0227	-0.7784	12.0227	-0.79794	13.0227	-0.80357	14.0227	-0.79762	15.0227	-0.81225	16.0227	-0.80977	17.0227	-0.80827	18.0227	-0.8212	19.0227	-0.83089
		0.02269	-0.77643	1.02269	-0.8025	2.02269	-0.82377	3.02269	-0.80964	4.02269	-0.79321	5.02269	-0.848	6.02269	-0.84605	7.09167	-0.76049	8.02269	-0.78595	9.02269	-0.7989	10.0227	-0.79034	11.0227	-0.77804	12.0227	-0.79796	13.0227	-0.80345	14.0227	-0.79814	15.0227	-0.81221	16.0227	-0.80884	17.0227	-0.80767	18.0227	-0.82098	19.0227	-0.83075
		0.02272	-0.77628	1.02272	-0.80223	2.02272	-0.82367	3.02272	-0.8092	4.02272	-0.79259	5.02272	-0.84835	6.02272	-0.8465	7.09169	-0.76066	8.02272	-0.78585	9.02272	-0.79885	10.0227	-0.79042	11.0227	-0.77741	12.0227	-0.79814	13.0227	-0.80326	14.0227	-0.79869	15.0227	-0.81218	16.0227	-0.80779	17.0227	-0.80746	18.0227	-0.82061	19.0227	-0.83014
		0.02275	-0.77627	1.02275	-0.8022	2.02275	-0.82285	3.02275	-0.80872	4.02275	-0.79261	5.02275	-0.84847	6.02275	-0.84629	7.09172	-0.76075	8.02275	-0.78596	9.02275	-0.79881	10.0228	-0.79042	11.0228	-0.77743	12.0228	-0.79847	13.0228	-0.80294	14.0228	-0.7991	15.0228	-0.81191	16.0227	-0.80665	17.0227	-0.80669	18.0227	-0.82038	19.0227	-0.82955
		0.02278	-0.77622	1.02278	-0.80236	2.02278	-0.82148	3.02278	-0.80874	4.02278	-0.79291	5.02278	-0.84891	6.02278	-0.84638	7.09175	-0.76067	8.02278	-0.78613	9.02278	-0.79877	10.0228	-0.79067	11.0228	-0.77753	12.0228	-0.79868	13.0228	-0.80282	14.0228	-0.79928	15.0228	-0.81148	16.0228	-0.80589	17.0228	-0.80657	18.0228	-0.82022	19.0228	-0.82915
		0.02281	-0.77614	1.02281	-0.80243	2.02281	-0.81954	3.02281	-0.80885	4.02281	-0.79359	5.02281	-0.84945	6.02281	-0.84639	7.09178	-0.76046	8.02281	-0.78627	9.02281	-0.79869	10.0228	-0.7908	11.0228	-0.77767	12.0228	-0.79863	13.0228	-0.80309	14.0228	-0.79928	15.0228	-0.81137	16.0228	-0.80549	17.0228	-0.8088	18.0228	-0.82019	19.0228	-0.82882
		0.02283	-0.77572	1.02283	-0.80264	2.02283	-0.81847	3.02283	-0.80899	4.02283	-0.7939	5.02283	-0.84967	6.02283	-0.84642	7.09181	-0.76014	8.02283	-0.78624	9.02283	-0.7987	10.0228	-0.79075	11.0228	-0.77772	12.0228	-0.79856	13.0228	-0.80351	14.0228	-0.79899	15.0228	-0.81127	16.0228	-0.80446	17.0228	-0.81315	18.0228	-0.82002	19.0228	-0.82842
		0.02286	-0.77565	1.02286	-0.80281	2.02286	-0.81903	3.02286	-0.80908	4.02286	-0.79375	5.02286	-0.84999	6.02286	-0.84632	7.09183	-0.76006	8.02286	-0.7861	9.02286	-0.79885	10.0229	-0.79073	11.0229	-0.77799	12.0229	-0.79829	13.0229	-0.80359	14.0229	-0.79876	15.0229	-0.81117	16.0229	-0.80432	17.0229	-0.81598	18.0229	-0.81996	19.0229	-0.82778
		0.02289	-0.77618	1.02289	-0.80379	2.02289	-0.81926	3.02289	-0.80922	4.02289	-0.7938	5.02289	-0.85004	6.02289	-0.84607	7.09186	-0.76013	8.02289	-0.78593	9.02289	-0.7989	10.0229	-0.79075	11.0229	-0.77828	12.0229	-0.79819	13.0229	-0.8035	14.0229	-0.79885	15.0229	-0.81088	16.0229	-0.80528	17.0229	-0.81692	18.0229	-0.81964	19.0229	-0.82735
		0.02292	-0.77633	1.02292	-0.8046	2.02292	-0.81931	3.02292	-0.80955	4.02292	-0.79391	5.02292	-0.8497	6.02292	-0.84598	7.09189	-0.76037	8.02292	-0.78583	9.02292	-0.79839	10.0229	-0.79077	11.0229	-0.77821	12.0229	-0.79828	13.0229	-0.8035	14.0229	-0.79883	15.0229	-0.81066	16.0229	-0.81001	17.0229	-0.81702	18.0229	-0.81925	19.0229	-0.82701
		0.02294	-0.77619	1.02294	-0.8044	2.02294	-0.81849	3.02294	-0.80955	4.02294	-0.79433	5.02294	-0.84932	6.02294	-0.84589	7.09192	-0.76043	8.02294	-0.78579	9.02294	-0.79824	10.0229	-0.79078	11.0229	-0.77814	12.0229	-0.79858	13.0229	-0.80367	14.0229	-0.79861	15.0229	-0.8107	16.0229	-0.81494	17.0229	-0.81736	18.0229	-0.81915	19.0229	-0.82611
		0.02297	-0.77619	1.02297	-0.8045	2.02297	-0.81658	3.02297	-0.80921	4.02297	-0.79469	5.02297	-0.84929	6.02297	-0.84594	7.09194	-0.76007	8.02297	-0.78576	9.02297	-0.79854	10.023	-0.79066	11.023	-0.77803	12.023	-0.79869	13.023	-0.80387	14.023	-0.79842	15.023	-0.81064	16.023	-0.81643	17.023	-0.81753	18.023	-0.81926	19.023	-0.82513
		0.023	-0.77704	1.023	-0.80447	2.023	-0.81513	3.023	-0.8091	4.023	-0.79474	5.023	-0.84927	6.023	-0.84609	7.09197	-0.7599	8.023	-0.78585	9.023	-0.79876	10.023	-0.79025	11.023	-0.77804	12.023	-0.79859	13.023	-0.80383	14.023	-0.79851	15.023	-0.81042	16.023	-0.81693	17.023	-0.81854	18.023	-0.81927	19.023	-0.82483
		0.02303	-0.77807	1.02303	-0.80457	2.02303	-0.8147	3.02303	-0.80954	4.02303	-0.79471	5.02303	-0.84922	6.02303	-0.84641	7.092	-0.76007	8.02303	-0.78614	9.02303	-0.79887	10.023	-0.7902	11.023	-0.77802	12.023	-0.79859	13.023	-0.80386	14.023	-0.79848	15.023	-0.8098	16.023	-0.81703	17.023	-0.81906	18.023	-0.81916	19.023	-0.82473
		0.02306	-0.77814	1.02306	-0.80481	2.02306	-0.81464	3.02306	-0.80965	4.02306	-0.79465	5.02306	-0.84909	6.02306	-0.84642	7.09203	-0.76035	8.02306	-0.78649	9.02306	-0.79892	10.0231	-0.79037	11.0231	-0.778	12.0231	-0.79863	13.0231	-0.80376	14.0231	-0.79845	15.0231	-0.80934	16.0231	-0.81698	17.0231	-0.8188	18.0231	-0.81857	19.0231	-0.82445
		0.02308	-0.77806	1.02308	-0.80527	2.02308	-0.81469	3.02308	-0.80926	4.02308	-0.79436	5.02308	-0.84898	6.02308	-0.84625	7.09206	-0.76135	8.02308	-0.78646	9.02308	-0.79897	10.0231	-0.7907	11.0231	-0.77797	12.0231	-0.79864	13.0231	-0.80373	14.0231	-0.79842	15.0231	-0.8091	16.0231	-0.81666	17.0231	-0.81871	18.0231	-0.81778	19.0231	-0.82396
		0.02311	-0.77801	1.02311	-0.80531	2.02311	-0.81472	3.02311	-0.80749	4.02311	-0.79417	5.02311	-0.84858	6.02311	-0.84604	7.09208	-0.76228	8.02311	-0.78621	9.02311	-0.79875	10.0231	-0.79072	11.0231	-0.77796	12.0231	-0.79859	13.0231	-0.80334	14.0231	-0.79841	15.0231	-0.80903	16.0231	-0.81638	17.0231	-0.81842	18.0231	-0.81718	19.0231	-0.82374
		0.02314	-0.77799	1.02314	-0.80195	2.02314	-0.81536	3.02314	-0.80476	4.02314	-0.79426	5.02314	-0.8484	6.02314	-0.84563	7.09211	-0.76258	8.02314	-0.7859	9.02314	-0.79867	10.0231	-0.7905	11.0231	-0.77774	12.0231	-0.79841	13.0231	-0.80276	14.0231	-0.79843	15.0231	-0.80887	16.0231	-0.81648	17.0231	-0.81836	18.0231	-0.81539	19.0231	-0.82367
		0.02317	-0.77776	1.02317	-0.79496	2.02317	-0.81712	3.02317	-0.80481	4.02317	-0.79424	5.02317	-0.84853	6.02317	-0.84574	7.09214	-0.76256	8.02317	-0.7858	9.02317	-0.7986	10.0232	-0.78999	11.0232	-0.7775	12.0232	-0.79827	13.0232	-0.80278	14.0232	-0.79824	15.0232	-0.80878	16.0232	-0.81667	17.0232	-0.81826	18.0232	-0.81274	19.0232	-0.82363
		0.02319	-0.77767	1.02319	-0.79008	2.02319	-0.81868	3.02319	-0.80572	4.02319	-0.79417	5.02319	-0.84852	6.02319	-0.84538	7.09217	-0.76257	8.02319	-0.78584	9.02319	-0.79858	10.0232	-0.78946	11.0232	-0.77751	12.0232	-0.7983	13.0232	-0.80296	14.0232	-0.79815	15.0232	-0.80861	16.0232	-0.81723	17.0232	-0.81819	18.0232	-0.81079	19.0232	-0.82296
		0.02322	-0.77826	1.02322	-0.78845	2.02322	-0.81885	3.02322	-0.80687	4.02322	-0.79387	5.02322	-0.84797	6.02322	-0.84529	7.09219	-0.76256	8.02322	-0.78587	9.02322	-0.79855	10.0232	-0.78931	11.0232	-0.77753	12.0232	-0.79828	13.0232	-0.80319	14.0232	-0.79797	15.0232	-0.80849	16.0232	-0.81777	17.0232	-0.81729	18.0232	-0.81042	19.0232	-0.82272
		0.02325	-0.77843	1.02325	-0.78819	2.02325	-0.81899	3.02325	-0.80668	4.02325	-0.79382	5.02325	-0.84765	6.02325	-0.84518	7.09222	-0.76232	8.02325	-0.7859	9.02325	-0.79853	10.0233	-0.78942	11.0233	-0.77754	12.0233	-0.79809	13.0233	-0.80314	14.0233	-0.79778	15.0233	-0.80821	16.0233	-0.81785	17.0233	-0.81668	18.0233	-0.8108	19.0233	-0.82458
		0.02328	-0.77813	1.02328	-0.7881	2.02328	-0.8191	3.02328	-0.80666	4.02328	-0.794	5.02328	-0.84791	6.02328	-0.84534	7.09225	-0.76186	8.02328	-0.78594	9.02328	-0.79857	10.0233	-0.78946	11.0233	-0.77748	12.0233	-0.79779	13.0233	-0.80311	14.0233	-0.7977	15.0233	-0.80795	16.0233	-0.81801	17.0233	-0.8166	18.0233	-0.8108	19.0233	-0.82928
		0.02331	-0.77712	1.02331	-0.78799	2.02331	-0.81944	3.02331	-0.80659	4.02331	-0.79404	5.02331	-0.84809	6.02331	-0.84566	7.09228	-0.76157	8.02331	-0.78608	9.02331	-0.79866	10.0233	-0.78958	11.0233	-0.77711	12.0233	-0.7976	13.0233	-0.80308	14.0233	-0.79744	15.0233	-0.80786	16.0233	-0.81835	17.0233	-0.81647	18.0233	-0.81046	19.0233	-0.83335
		0.02333	-0.77584	1.02333	-0.78745	2.02333	-0.81944	3.02333	-0.80699	4.02333	-0.79303	5.02333	-0.84813	6.02333	-0.84575	7.09231	-0.76163	8.02333	-0.78614	9.02333	-0.7987	10.0233	-0.7895	11.0233	-0.7769	12.0233	-0.79745	13.0233	-0.80327	14.0233	-0.79679	15.0233	-0.8073	16.0233	-0.81876	17.0233	-0.81554	18.0233	-0.80967	19.0233	-0.83464
		0.02336	-0.7754	1.02336	-0.78737	2.02336	-0.81918	3.02336	-0.80727	4.02336	-0.79147	5.02336	-0.84808	6.02336	-0.84564	7.09233	-0.76197	8.02336	-0.78626	9.02336	-0.79851	10.0234	-0.78962	11.0234	-0.77704	12.0234	-0.79746	13.0234	-0.80332	14.0234	-0.79644	15.0234	-0.8066	16.0234	-0.81862	17.0234	-0.81503	18.0234	-0.80963	19.0234	-0.83491
		0.02339	-0.77558	1.02339	-0.78786	2.02339	-0.81909	3.02339	-0.80711	4.02339	-0.79161	5.02339	-0.84779	6.02339	-0.84557	7.09236	-0.76263	8.02339	-0.78634	9.02339	-0.79794	10.0234	-0.78963	11.0234	-0.77732	12.0234	-0.79742	13.0234	-0.80336	14.0234	-0.79643	15.0234	-0.8059	16.0234	-0.81849	17.0234	-0.81526	18.0234	-0.81224	19.0234	-0.835
		0.02342	-0.77549	1.02342	-0.78849	2.02342	-0.81932	3.02342	-0.80695	4.02342	-0.79253	5.02342	-0.8477	6.02342	-0.84554	7.09239	-0.76309	8.02342	-0.7867	9.02342	-0.79773	10.0234	-0.78967	11.0234	-0.77793	12.0234	-0.79739	13.0234	-0.80327	14.0234	-0.79631	15.0234	-0.8047	16.0234	-0.8184	17.0234	-0.81534	18.0234	-0.81681	19.0234	-0.83523
		0.02344	-0.77526	1.02344	-0.78865	2.02344	-0.81937	3.02344	-0.80636	4.02344	-0.79396	5.02344	-0.84779	6.02344	-0.84546	7.09242	-0.7632	8.02344	-0.78728	9.02344	-0.79792	10.0234	-0.78973	11.0234	-0.77832	12.0234	-0.79732	13.0234	-0.80337	14.0234	-0.7959	15.0234	-0.80374	16.0234	-0.81875	17.0234	-0.81526	18.0234	-0.81971	19.0234	-0.83556
		0.02347	-0.77481	1.02347	-0.78858	2.02347	-0.81899	3.02347	-0.80617	4.02347	-0.79467	5.02347	-0.84779	6.02347	-0.84525	7.09244	-0.76312	8.02347	-0.78853	9.02347	-0.79857	10.0235	-0.78979	11.0235	-0.77832	12.0235	-0.79733	13.0235	-0.80335	14.0235	-0.7953	15.0235	-0.80329	16.0235	-0.81884	17.0235	-0.81527	18.0235	-0.82064	19.0235	-0.83554
		0.0235	-0.77441	1.0235	-0.78854	2.0235	-0.81888	3.0235	-0.80556	4.0235	-0.79501	5.0235	-0.84774	6.0235	-0.84475	7.09247	-0.76279	8.0235	-0.78975	9.0235	-0.79889	10.0235	-0.78987	11.0235	-0.77831	12.0235	-0.79735	13.0235	-0.80338	14.0235	-0.79463	15.0235	-0.80281	16.0235	-0.81745	17.0235	-0.81464	18.0235	-0.82104	19.0235	-0.8355
		0.02353	-0.77376	1.02353	-0.78852	2.02353	-0.81925	3.02353	-0.80558	4.02353	-0.79508	5.02353	-0.84766	6.02353	-0.84409	7.0925	-0.76121	8.02353	-0.79002	9.02353	-0.79863	10.0235	-0.78984	11.0235	-0.77809	12.0235	-0.79754	13.0235	-0.80338	14.0235	-0.79378	15.0235	-0.80237	16.0235	-0.8155	17.0235	-0.81413	18.0235	-0.82118	19.0235	-0.8354
		0.02356	-0.77304	1.02356	-0.78851	2.02356	-0.81961	3.02356	-0.80563	4.02356	-0.79504	5.02356	-0.84759	6.02356	-0.84399	7.09253	-0.7589	8.02356	-0.78988	9.02356	-0.79864	10.0236	-0.78971	11.0236	-0.77797	12.0236	-0.79785	13.0236	-0.80354	14.0236	-0.79363	15.0236	-0.80191	16.0236	-0.815	17.0236	-0.81371	18.0236	-0.82124	19.0236	-0.83531
		0.02358	-0.77307	1.02358	-0.78849	2.02358	-0.81973	3.02358	-0.80566	4.02358	-0.79471	5.02358	-0.84737	6.02358	-0.84415	7.09256	-0.75768	8.02358	-0.78993	9.02358	-0.79858	10.0236	-0.78952	11.0236	-0.77801	12.0236	-0.79801	13.0236	-0.80384	14.0236	-0.79387	15.0236	-0.80156	16.0236	-0.81469	17.0236	-0.81325	18.0236	-0.8213	19.0236	-0.83517
		0.02361	-0.77312	1.02361	-0.78848	2.02361	-0.81968	3.02361	-0.80559	4.02361	-0.79423	5.02361	-0.84731	6.02361	-0.84462	7.09258	-0.75796	8.02361	-0.78986	9.02361	-0.79865	10.0236	-0.78939	11.0236	-0.77798	12.0236	-0.79798	13.0236	-0.80391	14.0236	-0.7939	15.0236	-0.8011	16.0236	-0.81414	17.0236	-0.81229	18.0236	-0.82127	19.0236	-0.83504
		0.02364	-0.77346	1.02364	-0.78869	2.02364	-0.81954	3.02364	-0.80558	4.02364	-0.7938	5.02364	-0.84743	6.02364	-0.84482	7.09261	-0.75819	8.02364	-0.78985	9.02364	-0.79865	10.0236	-0.78944	11.0236	-0.77771	12.0236	-0.79779	13.0236	-0.80384	14.0236	-0.79326	15.0236	-0.80055	16.0236	-0.81272	17.0236	-0.81143	18.0236	-0.82128	19.0236	-0.83496
		0.02367	-0.77364	1.02367	-0.78948	2.02367	-0.81908	3.02367	-0.80566	4.02367	-0.79365	5.02367	-0.84745	6.02367	-0.84472	7.09264	-0.75935	8.02367	-0.78982	9.02367	-0.79895	10.0237	-0.78934	11.0237	-0.7775	12.0237	-0.79749	13.0237	-0.80369	14.0237	-0.79248	15.0237	-0.80028	16.0237	-0.8109	17.0237	-0.81095	18.0237	-0.82128	19.0237	-0.83478
		0.02369	-0.7737	1.02369	-0.79057	2.02369	-0.81849	3.02369	-0.80576	4.02369	-0.79355	5.02369	-0.8476	6.02369	-0.84476	7.09267	-0.76079	8.02369	-0.79009	9.02369	-0.79902	10.0237	-0.78891	11.0237	-0.77751	12.0237	-0.79731	13.0237	-0.80348	14.0237	-0.79227	15.0237	-0.79987	16.0237	-0.80987	17.0237	-0.81106	18.0237	-0.82104	19.0237	-0.83436
		0.02372	-0.7741	1.02372	-0.79105	2.02372	-0.81852	3.02372	-0.80589	4.02372	-0.79392	5.02372	-0.84765	6.02372	-0.84474	7.09269	-0.76143	8.02372	-0.79057	9.02372	-0.79854	10.0237	-0.7886	11.0237	-0.77748	12.0237	-0.79705	13.0237	-0.80354	14.0237	-0.7922	15.0237	-0.80012	16.0237	-0.80971	17.0237	-0.81103	18.0237	-0.82068	19.0237	-0.83386
		0.02375	-0.77463	1.02375	-0.79121	2.02375	-0.81853	3.02375	-0.80631	4.02375	-0.79439	5.02375	-0.84816	6.02375	-0.84432	7.09272	-0.76171	8.02375	-0.79074	9.02375	-0.79841	10.0237	-0.78882	11.0237	-0.77739	12.0237	-0.79685	13.0237	-0.80377	14.0237	-0.79221	15.0237	-0.80033	16.0237	-0.80966	17.0237	-0.81069	18.0237	-0.82053	19.0237	-0.83359
		0.02378	-0.77456	1.02378	-0.79108	2.02378	-0.81883	3.02378	-0.80667	4.02378	-0.7947	5.02378	-0.84839	6.02378	-0.84331	7.09275	-0.76181	8.02378	-0.79065	9.02378	-0.79866	10.0238	-0.78916	11.0238	-0.77737	12.0238	-0.79694	13.0238	-0.80413	14.0238	-0.79244	15.0238	-0.80305	16.0238	-0.80915	17.0238	-0.80967	18.0238	-0.82053	19.0238	-0.83292
		0.02381	-0.77451	1.02381	-0.79107	2.02381	-0.81912	3.02381	-0.80658	4.02381	-0.79475	5.02381	-0.84847	6.02381	-0.84325	7.09278	-0.76204	8.02381	-0.79053	9.02381	-0.79873	10.0238	-0.78923	11.0238	-0.77764	12.0238	-0.79691	13.0238	-0.80425	14.0238	-0.79542	15.0238	-0.80752	16.0238	-0.80853	17.0238	-0.80852	18.0238	-0.82061	19.0238	-0.83243
		0.02383	-0.77437	1.02383	-0.7907	2.02383	-0.81924	3.02383	-0.80667	4.02383	-0.79468	5.02383	-0.84858	6.02383	-0.84376	7.09281	-0.76196	8.02383	-0.79037	9.02383	-0.79863	10.0238	-0.78913	11.0238	-0.77808	12.0238	-0.79688	13.0238	-0.80425	14.0238	-0.79882	15.0238	-0.81006	16.0238	-0.8086	17.0238	-0.80763	18.0238	-0.82063	19.0238	-0.83247
		0.02386	-0.77425	1.02386	-0.79062	2.02386	-0.81928	3.02386	-0.807	4.02386	-0.79446	5.02386	-0.84864	6.02386	-0.84458	7.09283	-0.76201	8.02386	-0.79005	9.02386	-0.79853	10.0239	-0.78911	11.0239	-0.7784	12.0239	-0.79675	13.0239	-0.80403	14.0239	-0.79974	15.0239	-0.81025	16.0239	-0.80905	17.0239	-0.80723	18.0239	-0.82057	19.0239	-0.83241
		0.02389	-0.774	1.02389	-0.79081	2.02389	-0.81943	3.02389	-0.80739	4.02389	-0.79433	5.02389	-0.84839	6.02389	-0.84496	7.09286	-0.76224	8.02389	-0.78989	9.02389	-0.79804	10.0239	-0.78929	11.0239	-0.77862	12.0239	-0.79681	13.0239	-0.80361	14.0239	-0.80004	15.0239	-0.81001	16.0239	-0.80963	17.0239	-0.80662	18.0239	-0.82011	19.0239	-0.83213
		0.02392	-0.77383	1.02392	-0.79132	2.02392	-0.8195	3.02392	-0.80727	4.02392	-0.79334	5.02392	-0.84759	6.02392	-0.84495	7.09289	-0.76233	8.02392	-0.79002	9.02392	-0.79767	10.0239	-0.78949	11.0239	-0.77869	12.0239	-0.79679	13.0239	-0.80333	14.0239	-0.80032	15.0239	-0.80994	16.0239	-0.8095	17.0239	-0.80628	18.0239	-0.81999	19.0239	-0.83145
		0.02394	-0.77377	1.02394	-0.79169	2.02394	-0.81952	3.02394	-0.80665	4.02394	-0.79239	5.02394	-0.84677	6.02394	-0.84492	7.09292	-0.76177	8.02394	-0.79015	9.02394	-0.79776	10.0239	-0.78945	11.0239	-0.77888	12.0239	-0.7968	13.0239	-0.80338	14.0239	-0.80084	15.0239	-0.80996	16.0239	-0.80934	17.0239	-0.80608	18.0239	-0.81989	19.0239	-0.8312
		0.02397	-0.7735	1.02397	-0.79182	2.02397	-0.81961	3.02397	-0.80596	4.02397	-0.7925	5.02397	-0.84632	6.02397	-0.84485	7.09294	-0.76109	8.02397	-0.79017	9.02397	-0.7978	10.024	-0.78938	11.024	-0.77892	12.024	-0.79679	13.024	-0.8036	14.024	-0.80111	15.024	-0.81001	16.024	-0.8088	17.024	-0.8059	18.024	-0.81982	19.024	-0.83136
		0.024	-0.7734	1.024	-0.79175	2.024	-0.81987	3.024	-0.80618	4.024	-0.79232	5.024	-0.8458	6.024	-0.84457	7.09297	-0.7611	8.024	-0.79013	9.024	-0.79814	10.024	-0.7892	11.024	-0.77883	12.024	-0.79678	13.024	-0.80368	14.024	-0.80096	15.024	-0.81058	16.024	-0.80894	17.024	-0.80489	18.024	-0.81953	19.024	-0.83197
		0.02403	-0.77364	1.02403	-0.79181	2.02403	-0.8201	3.02403	-0.80638	4.02403	-0.79242	5.02403	-0.84543	6.02403	-0.8444	7.093	-0.76123	8.02403	-0.78989	9.02403	-0.79891	10.024	-0.78918	11.024	-0.7784	12.024	-0.79701	13.024	-0.80341	14.024	-0.8009	15.024	-0.81128	16.024	-0.80864	17.024	-0.80329	18.024	-0.81904	19.024	-0.83273
		0.02406	-0.77382	1.02406	-0.79167	2.02406	-0.8202	3.02406	-0.8067	4.02406	-0.79239	5.02406	-0.84511	6.02406	-0.84435	7.09303	-0.76133	8.02406	-0.78954	9.02406	-0.79967	10.0241	-0.7892	11.0241	-0.77826	12.0241	-0.79747	13.0241	-0.80304	14.0241	-0.80073	15.0241	-0.8114	16.0241	-0.80827	17.0241	-0.80195	18.0241	-0.81857	19.0241	-0.83268
		0.02408	-0.77393	1.02408	-0.79146	2.02408	-0.82017	3.02408	-0.80661	4.02408	-0.79255	5.02408	-0.845	6.02408	-0.8443	7.09306	-0.76138	8.02408	-0.78941	9.02408	-0.80001	10.0241	-0.78924	11.0241	-0.77844	12.0241	-0.79782	13.0241	-0.80304	14.0241	-0.80055	15.0241	-0.81145	16.0241	-0.80695	17.0241	-0.80171	18.0241	-0.81818	19.0241	-0.83254
		0.02411	-0.77398	1.02411	-0.79091	2.02411	-0.82019	3.02411	-0.80669	4.02411	-0.79344	5.02411	-0.84492	6.02411	-0.84421	7.09308	-0.76142	8.02411	-0.78948	9.02411	-0.8001	10.0241	-0.78933	11.0241	-0.77858	12.0241	-0.7979	13.0241	-0.80313	14.0241	-0.80049	15.0241	-0.81175	16.0241	-0.80567	17.0241	-0.80207	18.0241	-0.81784	19.0241	-0.83227
		0.02414	-0.77425	1.02414	-0.79069	2.02414	-0.82018	3.02414	-0.80697	4.02414	-0.7945	5.02414	-0.84521	6.02414	-0.84417	7.09311	-0.76145	8.02414	-0.78962	9.02414	-0.80015	10.0241	-0.78937	11.0241	-0.77855	12.0241	-0.79796	13.0241	-0.80372	14.0241	-0.80045	15.0241	-0.81185	16.0241	-0.80514	17.0241	-0.80297	18.0241	-0.81599	19.0241	-0.83202
		0.02417	-0.7745	1.02417	-0.7906	2.02417	-0.82019	3.02417	-0.80709	4.02417	-0.79472	5.02417	-0.8458	6.02417	-0.84415	7.09314	-0.76126	8.02417	-0.78985	9.02417	-0.80042	10.0242	-0.78915	11.0242	-0.77845	12.0242	-0.79827	13.0242	-0.8048	14.0242	-0.80029	15.0242	-0.81169	16.0242	-0.80496	17.0242	-0.805	18.0242	-0.81387	19.0242	-0.83155
		0.02419	-0.7746	1.02419	-0.7906	2.02419	-0.82015	3.02419	-0.80704	4.02419	-0.79479	5.02419	-0.84632	6.02419	-0.8441	7.09317	-0.76121	8.02419	-0.78983	9.02419	-0.80072	10.0242	-0.78873	11.0242	-0.77828	12.0242	-0.79842	13.0242	-0.80543	14.0242	-0.79983	15.0242	-0.81148	16.0242	-0.80477	17.0242	-0.80829	18.0242	-0.81291	19.0242	-0.83123
		0.02422	-0.77477	1.02422	-0.79057	2.02422	-0.81926	3.02422	-0.80689	4.02422	-0.79509	5.02422	-0.84671	6.02422	-0.84404	7.09319	-0.7613	8.02422	-0.78974	9.02422	-0.80073	10.0242	-0.78847	11.0242	-0.77819	12.0242	-0.79844	13.0242	-0.8053	14.0242	-0.79964	15.0242	-0.81144	16.0242	-0.804	17.0242	-0.81269	18.0242	-0.8122	19.0242	-0.83132
		0.02425	-0.77523	1.02425	-0.79087	2.02425	-0.81791	3.02425	-0.80676	4.02425	-0.79521	5.02425	-0.84692	6.02425	-0.84402	7.09322	-0.76131	8.02425	-0.78947	9.02425	-0.80066	10.0243	-0.78838	11.0243	-0.7782	12.0243	-0.7985	13.0243	-0.80521	14.0243	-0.79968	15.0243	-0.81136	16.0242	-0.80331	17.0242	-0.81605	18.0242	-0.81173	19.0242	-0.83126
		0.02428	-0.77577	1.02428	-0.79168	2.02428	-0.81704	3.02428	-0.80667	4.02428	-0.7948	5.02428	-0.84684	6.02428	-0.84408	7.09325	-0.7613	8.02428	-0.78945	9.02428	-0.80034	10.0243	-0.78871	11.0243	-0.77815	12.0243	-0.79883	13.0243	-0.80484	14.0243	-0.7997	15.0243	-0.81139	16.0243	-0.803	17.0243	-0.81726	18.0243	-0.81184	19.0243	-0.83112
		0.02431	-0.77611	1.02431	-0.7921	2.02431	-0.8169	3.02431	-0.80678	4.02431	-0.79386	5.02431	-0.84647	6.02431	-0.84409	7.09328	-0.7611	8.02431	-0.78961	9.02431	-0.79995	10.0243	-0.78892	11.0243	-0.77822	12.0243	-0.79891	13.0243	-0.80444	14.0243	-0.79973	15.0243	-0.81132	16.0243	-0.8029	17.0243	-0.81776	18.0243	-0.81182	19.0243	-0.83105
		0.02433	-0.77625	1.02433	-0.79189	2.02433	-0.8171	3.02433	-0.80716	4.02433	-0.79377	5.02433	-0.84567	6.02433	-0.84394	7.09331	-0.76094	8.02433	-0.78994	9.02433	-0.79997	10.0243	-0.7888	11.0243	-0.77823	12.0243	-0.79891	13.0243	-0.8042	14.0243	-0.7999	15.0243	-0.81131	16.0243	-0.80282	17.0243	-0.81809	18.0243	-0.8116	19.0243	-0.83177
		0.02436	-0.77621	1.02436	-0.79175	2.02436	-0.81773	3.02436	-0.8076	4.02436	-0.79412	5.02436	-0.84497	6.02436	-0.8436	7.09333	-0.76041	8.02436	-0.79038	9.02436	-0.80007	10.0244	-0.78875	11.0244	-0.77839	12.0244	-0.79885	13.0244	-0.80424	14.0244	-0.80007	15.0244	-0.81124	16.0244	-0.80252	17.0244	-0.81809	18.0244	-0.81078	19.0244	-0.83241
		0.02439	-0.77609	1.02439	-0.79156	2.02439	-0.81838	3.02439	-0.80754	4.02439	-0.79457	5.02439	-0.84438	6.02439	-0.84349	7.09336	-0.76039	8.02439	-0.7904	9.02439	-0.80026	10.0244	-0.78872	11.0244	-0.77841	12.0244	-0.79883	13.0244	-0.80437	14.0244	-0.80012	15.0244	-0.81098	16.0244	-0.80216	17.0244	-0.81782	18.0244	-0.80982	19.0244	-0.83217
		0.02442	-0.77579	1.02442	-0.79153	2.02442	-0.81826	3.02442	-0.80734	4.02442	-0.79471	5.02442	-0.84419	6.02442	-0.84275	7.09339	-0.76054	8.02442	-0.79024	9.02442	-0.80043	10.0244	-0.78867	11.0244	-0.77818	12.0244	-0.79871	13.0244	-0.80443	14.0244	-0.80059	15.0244	-0.8107	16.0244	-0.80144	17.0244	-0.81733	18.0244	-0.80933	19.0244	-0.83231
		0.02444	-0.77556	1.02444	-0.79144	2.02444	-0.81843	3.02444	-0.80709	4.02444	-0.79471	5.02444	-0.84433	6.02444	-0.84242	7.09342	-0.76074	8.02444	-0.78988	9.02444	-0.80049	10.0244	-0.78856	11.0244	-0.77801	12.0244	-0.79842	13.0244	-0.80427	14.0244	-0.80118	15.0244	-0.81069	16.0244	-0.80149	17.0244	-0.81685	18.0244	-0.80932	19.0244	-0.83229
		0.02447	-0.77498	1.02447	-0.79141	2.02447	-0.81879	3.02447	-0.80705	4.02447	-0.79433	5.02447	-0.84467	6.02447	-0.84271	7.09344	-0.7607	8.02447	-0.78985	9.02447	-0.80045	10.0245	-0.78802	11.0245	-0.7781	12.0245	-0.79807	13.0245	-0.80408	14.0245	-0.80107	15.0245	-0.8107	16.0245	-0.80125	17.0245	-0.81684	18.0245	-0.80931	19.0245	-0.83233
		0.0245	-0.77494	1.0245	-0.79136	2.0245	-0.81933	3.0245	-0.80703	4.0245	-0.79395	5.0245	-0.84521	6.0245	-0.84332	7.09347	-0.76064	8.0245	-0.78982	9.0245	-0.80046	10.0245	-0.78771	11.0245	-0.77813	12.0245	-0.79791	13.0245	-0.80403	14.0245	-0.8008	15.0245	-0.81077	16.0245	-0.80116	17.0245	-0.81727	18.0245	-0.80931	19.0245	-0.83224
		0.02453	-0.7753	1.02453	-0.79128	2.02453	-0.81921	3.02453	-0.80702	4.02453	-0.79377	5.02453	-0.84564	6.02453	-0.84392	7.0935	-0.76052	8.02453	-0.7898	9.02453	-0.80039	10.0245	-0.7878	11.0245	-0.77822	12.0245	-0.79792	13.0245	-0.80405	14.0245	-0.8001	15.0245	-0.81079	16.0245	-0.80032	17.0245	-0.81741	18.0245	-0.80872	19.0245	-0.83211
		0.02456	-0.77577	1.02456	-0.79121	2.02456	-0.8186	3.02456	-0.80705	4.02456	-0.79387	5.02456	-0.84578	6.02456	-0.84395	7.09353	-0.76033	8.02456	-0.78975	9.02456	-0.80048	10.0246	-0.78775	11.0246	-0.77823	12.0246	-0.79795	13.0246	-0.80408	14.0246	-0.79981	15.0246	-0.81082	16.0246	-0.79967	17.0246	-0.81707	18.0246	-0.80766	19.0246	-0.83205
		0.02458	-0.77592	1.02458	-0.79116	2.02458	-0.81824	3.02458	-0.80736	4.02458	-0.79386	5.02458	-0.84581	6.02458	-0.844	7.09356	-0.75995	8.02458	-0.78976	9.02458	-0.80066	10.0246	-0.78777	11.0246	-0.7781	12.0246	-0.79826	13.0246	-0.80432	14.0246	-0.7997	15.0246	-0.81066	16.0246	-0.79945	17.0246	-0.8169	18.0246	-0.80695	19.0246	-0.83183
		0.02461	-0.7759	1.02461	-0.79125	2.02461	-0.81834	3.02461	-0.80745	4.02461	-0.79412	5.02461	-0.84566	6.02461	-0.84392	7.09358	-0.75977	8.02461	-0.78991	9.02461	-0.8009	10.0246	-0.78791	11.0246	-0.77806	12.0246	-0.79875	13.0246	-0.80438	14.0246	-0.79972	15.0246	-0.81048	16.0246	-0.79953	17.0246	-0.81702	18.0246	-0.8064	19.0246	-0.83133
		0.02464	-0.77593	1.02464	-0.79144	2.02464	-0.81845	3.02464	-0.80685	4.02464	-0.79418	5.02464	-0.84562	6.02464	-0.84388	7.09361	-0.75959	8.02464	-0.79006	9.02464	-0.80083	10.0246	-0.78796	11.0246	-0.77808	12.0246	-0.79892	13.0246	-0.80423	14.0246	-0.79969	15.0246	-0.81005	16.0246	-0.7995	17.0246	-0.81722	18.0246	-0.80559	19.0246	-0.83072
		0.02467	-0.77587	1.02467	-0.79152	2.02467	-0.81832	3.02467	-0.80668	4.02467	-0.79325	5.02467	-0.84572	6.02467	-0.84377	7.09364	-0.75956	8.02467	-0.79013	9.02467	-0.80057	10.0247	-0.78788	11.0247	-0.77808	12.0247	-0.79884	13.0247	-0.80406	14.0247	-0.79978	15.0247	-0.80992	16.0247	-0.79968	17.0247	-0.81726	18.0247	-0.80552	19.0247	-0.83001
		0.02469	-0.77582	1.02469	-0.79146	2.02469	-0.81851	3.02469	-0.80696	4.02469	-0.79296	5.02469	-0.84625	6.02469	-0.84379	7.09367	-0.75941	8.02469	-0.79017	9.02469	-0.80046	10.0247	-0.78787	11.0247	-0.7778	12.0247	-0.79873	13.0247	-0.80397	14.0247	-0.79994	15.0247	-0.80999	16.0247	-0.79972	17.0247	-0.8169	18.0247	-0.80616	19.0247	-0.8291
		0.02472	-0.77579	1.02472	-0.79131	2.02472	-0.81866	3.02472	-0.80733	4.02472	-0.79359	5.02472	-0.84677	6.02472	-0.84372	7.09369	-0.75936	8.02472	-0.79031	9.02472	-0.80078	10.0247	-0.78787	11.0247	-0.7775	12.0247	-0.79843	13.0247	-0.80392	14.0247	-0.79989	15.0247	-0.80996	16.0247	-0.79943	17.0247	-0.81659	18.0247	-0.80678	19.0247	-0.82885
		0.02475	-0.77598	1.02475	-0.79128	2.02475	-0.81901	3.02475	-0.80746	4.02475	-0.79403	5.02475	-0.84665	6.02475	-0.84359	7.09372	-0.75897	8.02475	-0.79026	9.02475	-0.80097	10.0247	-0.78786	11.0247	-0.7774	12.0247	-0.79817	13.0247	-0.80385	14.0247	-0.79998	15.0247	-0.80975	16.0248	-0.79935	17.0248	-0.81671	18.0248	-0.80658	19.0248	-0.82894
		0.02478	-0.77609	1.02478	-0.7912	2.02478	-0.81896	3.02478	-0.80749	4.02478	-0.79404	5.02478	-0.84655	6.02478	-0.84326	7.09375	-0.75883	8.02478	-0.79022	9.02478	-0.80087	10.0248	-0.78781	11.0248	-0.77721	12.0248	-0.79821	13.0248	-0.80383	14.0248	-0.79999	15.0248	-0.8094	16.0248	-0.80047	17.0248	-0.81693	18.0248	-0.80632	19.0248	-0.82888
		0.02481	-0.77613	1.02481	-0.79122	2.02481	-0.81856	3.02481	-0.8073	4.02481	-0.79407	5.02481	-0.84625	6.02481	-0.84204	7.09378	-0.75911	8.02481	-0.78998	9.02481	-0.80084	10.0248	-0.7878	11.0248	-0.77665	12.0248	-0.79828	13.0248	-0.80371	14.0248	-0.80002	15.0248	-0.8092	16.0248	-0.80574	17.0248	-0.81724	18.0248	-0.80565	19.0248	-0.8289
		0.02483	-0.77619	1.02483	-0.79113	2.02483	-0.81684	3.02483	-0.80701	4.02483	-0.79408	5.02483	-0.84538	6.02483	-0.84123	7.09381	-0.75955	8.02483	-0.78969	9.02483	-0.80084	10.0248	-0.78792	11.0248	-0.77635	12.0248	-0.79853	13.0248	-0.80363	14.0248	-0.79989	15.0248	-0.80911	16.0248	-0.81322	17.0248	-0.81718	18.0248	-0.80499	19.0248	-0.82896
		0.02486	-0.77626	1.02486	-0.79078	2.02486	-0.81654	3.02486	-0.80659	4.02486	-0.79454	5.02486	-0.84465	6.02486	-0.84167	7.09383	-0.75964	8.02486	-0.78939	9.02486	-0.80086	10.0249	-0.78795	11.0249	-0.77647	12.0249	-0.79885	13.0249	-0.8036	14.0249	-0.79986	15.0249	-0.80861	16.0249	-0.81765	17.0249	-0.8168	18.0249	-0.80523	19.0249	-0.82923
		0.02489	-0.77623	1.02489	-0.79048	2.02489	-0.81731	3.02489	-0.80638	4.02489	-0.795	5.02489	-0.84441	6.02489	-0.8421	7.09386	-0.75951	8.02489	-0.78877	9.02489	-0.80115	10.0249	-0.78766	11.0249	-0.77644	12.0249	-0.79928	13.0249	-0.80348	14.0249	-0.79981	15.0249	-0.80778	16.0249	-0.81919	17.0249	-0.81601	18.0249	-0.80572	19.0249	-0.82948
		0.02492	-0.77617	1.02492	-0.79063	2.02492	-0.81814	3.02492	-0.80652	4.02492	-0.7956	5.02492	-0.84441	6.02492	-0.84262	7.09389	-0.75949	8.02492	-0.78875	9.02492	-0.80123	10.0249	-0.7873	11.0249	-0.77644	12.0249	-0.79982	13.0249	-0.80324	14.0249	-0.79999	15.0249	-0.80741	16.0249	-0.8195	17.0249	-0.81484	18.0249	-0.8074	19.0249	-0.83038
		0.02494	-0.77594	1.02494	-0.79108	2.02494	-0.81845	3.02494	-0.80696	4.02494	-0.79559	5.02494	-0.84433	6.02494	-0.84252	7.09392	-0.75956	8.02494	-0.78905	9.02494	-0.80093	10.0249	-0.78725	11.0249	-0.77643	12.0249	-0.80043	13.0249	-0.80324	14.0249	-0.80019	15.0249	-0.80756	16.0249	-0.81936	17.0249	-0.813	18.0249	-0.80976	19.0249	-0.83142
		0.02497	-0.77568	1.02497	-0.79138	2.02497	-0.81856	3.02497	-0.80753	4.02497	-0.79561	5.02497	-0.8443	6.02497	-0.84186	7.09394	-0.75975	8.02497	-0.78941	9.02497	-0.80086	10.025	-0.78723	11.025	-0.77661	12.025	-0.8009	13.025	-0.80351	14.025	-0.80188	15.025	-0.80749	16.025	-0.81917	17.025	-0.81153	18.025	-0.81374	19.025	-0.83223
		0.025	-0.77507	1.025	-0.79118	2.025	-0.81868	3.025	-0.80777	4.025	-0.79566	5.025	-0.84466	6.025	-0.84059	7.09397	-0.75988	8.025	-0.78963	9.025	-0.80111	10.025	-0.78712	11.025	-0.77672	12.025	-0.80082	13.025	-0.80368	14.025	-0.80363	15.025	-0.80705	16.025	-0.81879	17.025	-0.81084	18.025	-0.81842	19.025	-0.83326
		0.02503	-0.77414	1.02503	-0.79065	2.02503	-0.81884	3.02503	-0.80774	4.02503	-0.79584	5.02503	-0.84477	6.02503	-0.83943	7.094	-0.75993	8.02503	-0.7897	9.02503	-0.8015	10.025	-0.78707	11.025	-0.77663	12.025	-0.80073	13.025	-0.80356	14.025	-0.80409	15.025	-0.80643	16.025	-0.81824	17.025	-0.81057	18.025	-0.82109	19.025	-0.83477
		0.02506	-0.7737	1.02506	-0.79026	2.02506	-0.81898	3.02506	-0.80768	4.02506	-0.79634	5.02506	-0.84537	6.02506	-0.83904	7.09403	-0.76027	8.02506	-0.78975	9.02506	-0.80164	10.0251	-0.78748	11.0251	-0.77628	12.0251	-0.80041	13.0251	-0.80358	14.0251	-0.80423	15.0251	-0.80599	16.0251	-0.81741	17.0251	-0.81048	18.0251	-0.82173	19.0251	-0.83587
		0.02508	-0.77303	1.02508	-0.79044	2.02508	-0.81906	3.02508	-0.80765	4.02508	-0.79638	5.02508	-0.84595	6.02508	-0.8389	7.09406	-0.76082	8.02508	-0.78963	9.02508	-0.8016	10.0251	-0.78921	11.0251	-0.77599	12.0251	-0.80022	13.0251	-0.80355	14.0251	-0.80428	15.0251	-0.80497	16.0251	-0.81637	17.0251	-0.81041	18.0251	-0.822	19.0251	-0.83636
		0.02511	-0.77254	1.02511	-0.7908	2.02511	-0.81906	3.02511	-0.80762	4.02511	-0.79627	5.02511	-0.84598	6.02511	-0.83977	7.09408	-0.76077	8.02511	-0.78934	9.02511	-0.80158	10.0251	-0.79093	11.0251	-0.77611	12.0251	-0.80024	13.0251	-0.80353	14.0251	-0.8043	15.0251	-0.80377	16.0251	-0.81539	17.0251	-0.81035	18.0251	-0.82233	19.0251	-0.83669
		0.02514	-0.77182	1.02514	-0.79137	2.02514	-0.81909	3.02514	-0.80747	4.02514	-0.79625	5.02514	-0.84582	6.02514	-0.84072	7.09411	-0.76053	8.02514	-0.78886	9.02514	-0.80141	10.0251	-0.79155	11.0251	-0.77617	12.0251	-0.80025	13.0251	-0.80344	14.0251	-0.80448	15.0251	-0.80335	16.0251	-0.81483	17.0251	-0.81017	18.0251	-0.82284	19.0251	-0.83661
		0.02517	-0.77061	1.02517	-0.79141	2.02517	-0.8192	3.02517	-0.80713	4.02517	-0.79633	5.02517	-0.84558	6.02517	-0.84106	7.09414	-0.75974	8.02517	-0.78843	9.02517	-0.80117	10.0252	-0.79173	11.0252	-0.7762	12.0252	-0.80046	13.0252	-0.80329	14.0252	-0.80456	15.0252	-0.80325	16.0252	-0.81445	17.0252	-0.81017	18.0252	-0.82284	19.0252	-0.83648
		0.02519	-0.77037	1.02519	-0.7913	2.02519	-0.81925	3.02519	-0.80674	4.02519	-0.79635	5.02519	-0.8456	6.02519	-0.8411	7.09417	-0.75961	8.02519	-0.78849	9.02519	-0.80115	10.0252	-0.79188	11.0252	-0.77613	12.0252	-0.8006	13.0252	-0.80313	14.0252	-0.80463	15.0252	-0.80318	16.0252	-0.81414	17.0252	-0.8108	18.0252	-0.82282	19.0252	-0.83589
		0.02522	-0.77073	1.02522	-0.79113	2.02522	-0.81907	3.02522	-0.80673	4.02522	-0.79645	5.02522	-0.84568	6.02522	-0.84131	7.09419	-0.75992	8.02522	-0.78855	9.02522	-0.80111	10.0252	-0.79194	11.0252	-0.776	12.0252	-0.80051	13.0252	-0.80274	14.0252	-0.80455	15.0252	-0.80228	16.0252	-0.81419	17.0252	-0.81184	18.0252	-0.82279	19.0252	-0.83558
		0.02525	-0.77172	1.02525	-0.79099	2.02525	-0.81902	3.02525	-0.80659	4.02525	-0.79653	5.02525	-0.84571	6.02525	-0.8414	7.09422	-0.76037	8.02525	-0.78893	9.02525	-0.80112	10.0252	-0.79213	11.0252	-0.77599	12.0252	-0.80038	13.0252	-0.80261	14.0252	-0.80407	15.0252	-0.80118	16.0252	-0.81457	17.0252	-0.8116	18.0252	-0.82269	19.0252	-0.83576
		0.02528	-0.77229	1.02528	-0.79074	2.02528	-0.81921	3.02528	-0.80639	4.02528	-0.7966	5.02528	-0.84516	6.02528	-0.84159	7.09425	-0.76046	8.02528	-0.78935	9.02528	-0.80111	10.0253	-0.79233	11.0253	-0.77627	12.0253	-0.80018	13.0253	-0.80256	14.0253	-0.80352	15.0253	-0.80056	16.0253	-0.81472	17.0253	-0.81146	18.0253	-0.82266	19.0253	-0.83585
		0.02531	-0.77198	1.02531	-0.79034	2.02531	-0.81926	3.02531	-0.80607	4.02531	-0.79619	5.02531	-0.84499	6.02531	-0.84157	7.09428	-0.76035	8.02531	-0.78942	9.02531	-0.80123	10.0253	-0.79236	11.0253	-0.77706	12.0253	-0.80003	13.0253	-0.80281	14.0253	-0.80358	15.0253	-0.79985	16.0253	-0.81426	17.0253	-0.81039	18.0253	-0.82256	19.0253	-0.83598
		0.02533	-0.7716	1.02533	-0.79029	2.02533	-0.81932	3.02533	-0.80614	4.02533	-0.79572	5.02533	-0.84534	6.02533	-0.84163	7.09431	-0.76005	8.02533	-0.78935	9.02533	-0.80127	10.0253	-0.79235	11.0253	-0.77776	12.0253	-0.79999	13.0253	-0.80299	14.0253	-0.80349	15.0253	-0.79942	16.0253	-0.81395	17.0253	-0.80933	18.0253	-0.82245	19.0253	-0.83598
		0.02536	-0.77089	1.02536	-0.79042	2.02536	-0.81932	3.02536	-0.80651	4.02536	-0.79549	5.02536	-0.84539	6.02536	-0.84179	7.09433	-0.75944	8.02536	-0.78931	9.02536	-0.80097	10.0254	-0.79226	11.0254	-0.77829	12.0254	-0.79997	13.0254	-0.8029	14.0254	-0.80347	15.0254	-0.79927	16.0254	-0.81384	17.0254	-0.80946	18.0254	-0.82228	19.0254	-0.8359
		0.02539	-0.7706	1.02539	-0.79071	2.02539	-0.81935	3.02539	-0.80686	4.02539	-0.79559	5.02539	-0.8449	6.02539	-0.84207	7.09436	-0.75915	8.02539	-0.78927	9.02539	-0.80042	10.0254	-0.7921	11.0254	-0.7785	12.0254	-0.79996	13.0254	-0.80293	14.0254	-0.80328	15.0254	-0.79907	16.0254	-0.81366	17.0254	-0.80948	18.0254	-0.82168	19.0254	-0.83578
		0.02542	-0.77075	1.02542	-0.79093	2.02542	-0.81927	3.02542	-0.80671	4.02542	-0.79587	5.02542	-0.84445	6.02542	-0.84205	7.09439	-0.75932	8.02542	-0.78916	9.02542	-0.80017	10.0254	-0.79185	11.0254	-0.77843	12.0254	-0.79973	13.0254	-0.80296	14.0254	-0.80292	15.0254	-0.79897	16.0254	-0.81338	17.0254	-0.80953	18.0254	-0.82131	19.0254	-0.8357
		0.02544	-0.7707	1.02544	-0.79087	2.02544	-0.8187	3.02544	-0.80622	4.02544	-0.79634	5.02544	-0.8446	6.02544	-0.84217	7.09442	-0.75951	8.02544	-0.78882	9.02544	-0.80026	10.0254	-0.79164	11.0254	-0.77848	12.0254	-0.79951	13.0254	-0.8031	14.0254	-0.80281	15.0254	-0.79925	16.0254	-0.81326	17.0254	-0.80944	18.0254	-0.82144	19.0254	-0.83558
		0.02547	-0.77003	1.02547	-0.7909	2.02547	-0.81796	3.02547	-0.80594	4.02547	-0.7967	5.02547	-0.84489	6.02547	-0.84224	7.09444	-0.75965	8.02547	-0.7887	9.02547	-0.80035	10.0255	-0.79155	11.0255	-0.77881	12.0255	-0.79949	13.0255	-0.80326	14.0255	-0.80233	15.0255	-0.7997	16.0255	-0.81322	17.0255	-0.80913	18.0255	-0.82156	19.0255	-0.83548
		0.0255	-0.76857	1.0255	-0.79089	2.0255	-0.81802	3.0255	-0.8062	4.0255	-0.79661	5.0255	-0.84532	6.0255	-0.84239	7.09447	-0.75957	8.0255	-0.78827	9.0255	-0.8004	10.0255	-0.79155	11.0255	-0.77934	12.0255	-0.7995	13.0255	-0.80342	14.0255	-0.80209	15.0255	-0.7997	16.0255	-0.81312	17.0255	-0.80769	18.0255	-0.82186	19.0255	-0.83545
		0.02553	-0.76755	1.02553	-0.79099	2.02553	-0.81819	3.02553	-0.80619	4.02553	-0.7966	5.02553	-0.84547	6.02553	-0.84236	7.0945	-0.75923	8.02553	-0.78824	9.02553	-0.80034	10.0255	-0.79151	11.0255	-0.77968	12.0255	-0.79978	13.0255	-0.80347	14.0255	-0.80222	15.0255	-0.79952	16.0255	-0.81298	17.0255	-0.80574	18.0255	-0.82178	19.0255	-0.83536
		0.02556	-0.76773	1.02556	-0.79102	2.02556	-0.81842	3.02556	-0.80553	4.02556	-0.79654	5.02556	-0.84562	6.02556	-0.84224	7.09453	-0.75912	8.02556	-0.78846	9.02556	-0.80033	10.0256	-0.79164	11.0256	-0.77965	12.0256	-0.80029	13.0256	-0.80356	14.0256	-0.80267	15.0256	-0.79926	16.0256	-0.81273	17.0256	-0.80433	18.0256	-0.82167	19.0256	-0.83519
		0.02558	-0.76808	1.02558	-0.79043	2.02558	-0.81837	3.02558	-0.8045	4.02558	-0.79655	5.02558	-0.84584	6.02558	-0.84203	7.09456	-0.75941	8.02558	-0.78852	9.02558	-0.80055	10.0256	-0.79167	11.0256	-0.77936	12.0256	-0.80027	13.0256	-0.80364	14.0256	-0.80309	15.0256	-0.79898	16.0256	-0.81284	17.0256	-0.80362	18.0256	-0.82133	19.0256	-0.83466
		0.02561	-0.76926	1.02561	-0.78917	2.02561	-0.81817	3.02561	-0.80384	4.02561	-0.79654	5.02561	-0.84583	6.02561	-0.84206	7.09458	-0.75959	8.02561	-0.78826	9.02561	-0.80062	10.0256	-0.79159	11.0256	-0.77913	12.0256	-0.80011	13.0256	-0.80364	14.0256	-0.80293	15.0256	-0.79852	16.0256	-0.81332	17.0256	-0.80261	18.0256	-0.8211	19.0256	-0.83322
		0.02564	-0.77194	1.02564	-0.78913	2.02564	-0.81798	3.02564	-0.80377	4.02564	-0.79611	5.02564	-0.84578	6.02564	-0.84232	7.09461	-0.75949	8.02564	-0.78801	9.02564	-0.80031	10.0256	-0.79138	11.0256	-0.77925	12.0256	-0.79983	13.0256	-0.80346	14.0256	-0.80281	15.0256	-0.79797	16.0256	-0.81547	17.0256	-0.80272	18.0256	-0.82077	19.0256	-0.83287
		0.02567	-0.77466	1.02567	-0.7896	2.02567	-0.81806	3.02567	-0.80378	4.02567	-0.79571	5.02567	-0.84505	6.02567	-0.84247	7.09464	-0.75889	8.02567	-0.78807	9.02567	-0.79992	10.0257	-0.791	11.0257	-0.77922	12.0257	-0.79974	13.0257	-0.80299	14.0257	-0.80273	15.0257	-0.79787	16.0257	-0.81787	17.0257	-0.80379	18.0257	-0.82037	19.0257	-0.83333
		0.02569	-0.7756	1.02569	-0.79057	2.02569	-0.81812	3.02569	-0.80441	4.02569	-0.79578	5.02569	-0.84415	6.02569	-0.84233	7.09467	-0.7581	8.02569	-0.78826	9.02569	-0.79977	10.0257	-0.79056	11.0257	-0.77908	12.0257	-0.79959	13.0257	-0.80278	14.0257	-0.80263	15.0257	-0.79773	16.0257	-0.81867	17.0257	-0.80559	18.0257	-0.81999	19.0257	-0.83354
		0.02572	-0.77563	1.02572	-0.79112	2.02572	-0.81831	3.02572	-0.80538	4.02572	-0.79576	5.02572	-0.84429	6.02572	-0.84221	7.09469	-0.75784	8.02572	-0.78835	9.02572	-0.79979	10.0257	-0.79032	11.0257	-0.77878	12.0257	-0.79958	13.0257	-0.80291	14.0257	-0.80239	15.0257	-0.79796	16.0257	-0.81934	17.0257	-0.80661	18.0257	-0.82007	19.0257	-0.83344
		0.02575	-0.7757	1.02575	-0.79107	2.02575	-0.81848	3.02575	-0.80574	4.02575	-0.7958	5.02575	-0.84454	6.02575	-0.84221	7.09472	-0.75775	8.02575	-0.78815	9.02575	-0.80006	10.0258	-0.79039	11.0258	-0.77879	12.0258	-0.79951	13.0258	-0.80289	14.0258	-0.8019	15.0258	-0.79872	16.0257	-0.8198	17.0257	-0.80699	18.0257	-0.82004	19.0257	-0.83341
		0.02578	-0.77611	1.02578	-0.79107	2.02578	-0.81876	3.02578	-0.80562	4.02578	-0.79586	5.02578	-0.84499	6.02578	-0.84238	7.09475	-0.75777	8.02578	-0.78768	9.02578	-0.80021	10.0258	-0.79058	11.0258	-0.77882	12.0258	-0.79948	13.0258	-0.80285	14.0258	-0.80165	15.0258	-0.80203	16.0258	-0.81979	17.0258	-0.80688	18.0258	-0.82006	19.0258	-0.83339
		0.02581	-0.77688	1.02581	-0.79099	2.02581	-0.81875	3.02581	-0.80516	4.02581	-0.7959	5.02581	-0.84519	6.02581	-0.84243	7.09478	-0.75784	8.02581	-0.78745	9.02581	-0.80006	10.0258	-0.79126	11.0258	-0.77883	12.0258	-0.79945	13.0258	-0.80283	14.0258	-0.80149	15.0258	-0.80618	16.0258	-0.81968	17.0258	-0.80645	18.0258	-0.81972	19.0258	-0.83291
		0.02583	-0.77684	1.02583	-0.79078	2.02583	-0.81863	3.02583	-0.80484	4.02583	-0.79585	5.02583	-0.84515	6.02583	-0.84206	7.09481	-0.75787	8.02583	-0.78748	9.02583	-0.7998	10.0258	-0.79157	11.0258	-0.77872	12.0258	-0.79981	13.0258	-0.80313	14.0258	-0.80139	15.0258	-0.8087	16.0258	-0.81936	17.0258	-0.80547	18.0258	-0.81885	19.0258	-0.83249
		0.02586	-0.77619	1.02586	-0.79051	2.02586	-0.81859	3.02586	-0.80508	4.02586	-0.79585	5.02586	-0.84509	6.02586	-0.84088	7.09483	-0.7579	8.02586	-0.78749	9.02586	-0.79954	10.0259	-0.79136	11.0259	-0.77853	12.0259	-0.80025	13.0259	-0.8039	14.0259	-0.80117	15.0259	-0.80963	16.0259	-0.81898	17.0259	-0.80437	18.0259	-0.81795	19.0259	-0.83235
		0.02589	-0.77485	1.02589	-0.79015	2.02589	-0.81863	3.02589	-0.80527	4.02589	-0.79606	5.02589	-0.84487	6.02589	-0.83996	7.09486	-0.75829	8.02589	-0.78751	9.02589	-0.79958	10.0259	-0.79139	11.0259	-0.77853	12.0259	-0.80023	13.0259	-0.80449	14.0259	-0.8011	15.0259	-0.80995	16.0259	-0.81885	17.0259	-0.80311	18.0259	-0.81729	19.0259	-0.83231
		0.02592	-0.77387	1.02592	-0.79003	2.02592	-0.81873	3.02592	-0.80528	4.02592	-0.79615	5.02592	-0.84481	6.02592	-0.8398	7.09489	-0.75874	8.02592	-0.78755	9.02592	-0.7997	10.0259	-0.79156	11.0259	-0.77847	12.0259	-0.80018	13.0259	-0.8045	14.0259	-0.80088	15.0259	-0.81018	16.0259	-0.8185	17.0259	-0.8031	18.0259	-0.81673	19.0259	-0.83225
		0.02594	-0.77399	1.02594	-0.78989	2.02594	-0.81883	3.02594	-0.80475	4.02594	-0.79604	5.02594	-0.84486	6.02594	-0.83974	7.09492	-0.7588	8.02594	-0.78757	9.02594	-0.79988	10.0259	-0.79162	11.0259	-0.77831	12.0259	-0.80008	13.0259	-0.80443	14.0259	-0.80022	15.0259	-0.81057	16.0259	-0.81809	17.0259	-0.80559	18.0259	-0.8162	19.0259	-0.83221
		0.02597	-0.77409	1.02597	-0.79031	2.02597	-0.81901	3.02597	-0.80402	4.02597	-0.79543	5.02597	-0.84485	6.02597	-0.83973	7.09494	-0.75879	8.02597	-0.78756	9.02597	-0.79994	10.026	-0.79148	11.026	-0.77823	12.026	-0.8	13.026	-0.80441	14.026	-0.79925	15.026	-0.81061	16.026	-0.81742	17.026	-0.8125	18.026	-0.81577	19.026	-0.83206
		0.026	-0.77416	1.026	-0.79045	2.026	-0.81923	3.026	-0.80322	4.026	-0.79527	5.026	-0.84466	6.026	-0.83981	7.09497	-0.75879	8.026	-0.78751	9.026	-0.80015	10.026	-0.79112	11.026	-0.77824	12.026	-0.79963	13.026	-0.80447	14.026	-0.79859	15.026	-0.81053	16.026	-0.81663	17.026	-0.81844	18.026	-0.81494	19.026	-0.83152
		0.02603	-0.77392	1.02603	-0.79063	2.02603	-0.81939	3.02603	-0.80261	4.02603	-0.79537	5.02603	-0.84403	6.02603	-0.84022	7.095	-0.75876	8.02603	-0.78727	9.02603	-0.80035	10.026	-0.79099	11.026	-0.77841	12.026	-0.79936	13.026	-0.80468	14.026	-0.79834	15.026	-0.8105	16.026	-0.81637	17.026	-0.82027	18.026	-0.81443	19.026	-0.83102
		0.02606	-0.77386	1.02606	-0.79074	2.02606	-0.81942	3.02606	-0.80284	4.02606	-0.79535	5.02606	-0.84393	6.02606	-0.8404	7.09503	-0.75874	8.02606	-0.78713	9.02606	-0.80042	10.0261	-0.79111	11.0261	-0.77848	12.0261	-0.79942	13.0261	-0.80492	14.0261	-0.79789	15.0261	-0.81052	16.0261	-0.81598	17.0261	-0.82082	18.0261	-0.81425	19.0261	-0.83086
		0.02608	-0.7745	1.02608	-0.79131	2.02608	-0.8194	3.02608	-0.80345	4.02608	-0.79531	5.02608	-0.84418	6.02608	-0.84023	7.09506	-0.7587	8.02608	-0.78707	9.02608	-0.80065	10.0261	-0.79111	11.0261	-0.77873	12.0261	-0.79939	13.0261	-0.80488	14.0261	-0.79704	15.0261	-0.81052	16.0261	-0.81516	17.0261	-0.82101	18.0261	-0.81419	19.0261	-0.83071
		0.02611	-0.77552	1.02611	-0.79156	2.02611	-0.81944	3.02611	-0.80442	4.02611	-0.79524	5.02611	-0.84423	6.02611	-0.84024	7.09508	-0.75866	8.02611	-0.78684	9.02611	-0.80083	10.0261	-0.79106	11.0261	-0.77871	12.0261	-0.7994	13.0261	-0.80442	14.0261	-0.79588	15.0261	-0.81052	16.0261	-0.81456	17.0261	-0.82104	18.0261	-0.81398	19.0261	-0.83045
		0.02614	-0.77608	1.02614	-0.7914	2.02614	-0.8195	3.02614	-0.80478	4.02614	-0.79494	5.02614	-0.84397	6.02614	-0.84034	7.09511	-0.75834	8.02614	-0.78675	9.02614	-0.80072	10.0261	-0.79089	11.0261	-0.77862	12.0261	-0.79939	13.0261	-0.80374	14.0261	-0.79496	15.0261	-0.81047	16.0261	-0.81366	17.0261	-0.82108	18.0261	-0.81307	19.0261	-0.82991
		0.02617	-0.77623	1.02617	-0.79096	2.02617	-0.81966	3.02617	-0.80472	4.02617	-0.79467	5.02617	-0.84386	6.02617	-0.84068	7.09514	-0.75781	8.02617	-0.78692	9.02617	-0.80059	10.0262	-0.79078	11.0262	-0.77849	12.0262	-0.79942	13.0262	-0.80327	14.0262	-0.79449	15.0262	-0.81046	16.0262	-0.81177	17.0262	-0.82111	18.0262	-0.8121	19.0262	-0.82932
		0.02619	-0.77631	1.02619	-0.79031	2.02619	-0.81975	3.02619	-0.80473	4.02619	-0.79458	5.02619	-0.84398	6.02619	-0.84107	7.09517	-0.75763	8.02619	-0.78717	9.02619	-0.80025	10.0262	-0.79082	11.0262	-0.77841	12.0262	-0.79943	13.0262	-0.80324	14.0262	-0.79432	15.0262	-0.81034	16.0262	-0.81021	17.0262	-0.82147	18.0262	-0.81155	19.0262	-0.82913
		0.02622	-0.77626	1.02622	-0.79023	2.02622	-0.81978	3.02622	-0.80472	4.02622	-0.79281	5.02622	-0.84398	6.02622	-0.84109	7.09519	-0.7572	8.02622	-0.78716	9.02622	-0.80007	10.0262	-0.79089	11.0262	-0.77844	12.0262	-0.79933	13.0262	-0.80351	14.0262	-0.79423	15.0262	-0.81007	16.0262	-0.80972	17.0262	-0.82156	18.0262	-0.81148	19.0262	-0.82853
		0.02625	-0.77627	1.02625	-0.79037	2.02625	-0.81977	3.02625	-0.80494	4.02625	-0.79055	5.02625	-0.84383	6.02625	-0.84105	7.09522	-0.75672	8.02625	-0.78717	9.02625	-0.79975	10.0262	-0.79121	11.0262	-0.77862	12.0262	-0.7993	13.0262	-0.80401	14.0262	-0.79403	15.0262	-0.80992	16.0263	-0.80956	17.0263	-0.82117	18.0263	-0.8112	19.0263	-0.8279
		0.02628	-0.77626	1.02628	-0.79051	2.02628	-0.81977	3.02628	-0.80508	4.02628	-0.79051	5.02628	-0.84301	6.02628	-0.84104	7.09525	-0.75656	8.02628	-0.78717	9.02628	-0.79962	10.0263	-0.79167	11.0263	-0.77869	12.0263	-0.79945	13.0263	-0.80413	14.0263	-0.79344	15.0263	-0.80998	16.0263	-0.8095	17.0263	-0.82062	18.0263	-0.81101	19.0263	-0.82721
		0.02631	-0.77626	1.02631	-0.79059	2.02631	-0.81977	3.02631	-0.80499	4.02631	-0.7908	5.02631	-0.84176	6.02631	-0.84103	7.09528	-0.75642	8.02631	-0.78717	9.02631	-0.79966	10.0263	-0.79201	11.0263	-0.77851	12.0263	-0.79949	13.0263	-0.80411	14.0263	-0.7927	15.0263	-0.80995	16.0263	-0.80933	17.0263	-0.8205	18.0263	-0.81016	19.0263	-0.8266
		0.02633	-0.77644	1.02633	-0.79069	2.02633	-0.81996	3.02633	-0.805	4.02633	-0.79141	5.02633	-0.84086	6.02633	-0.84064	7.09531	-0.75637	8.02633	-0.78717	9.02633	-0.79991	10.0263	-0.79198	11.0263	-0.77818	12.0263	-0.79937	13.0263	-0.80404	14.0263	-0.79204	15.0263	-0.80994	16.0263	-0.80865	17.0263	-0.8206	18.0263	-0.80932	19.0263	-0.82668
		0.02636	-0.77649	1.02636	-0.79072	2.02636	-0.82025	3.02636	-0.80487	4.02636	-0.79305	5.02636	-0.8407	6.02636	-0.84008	7.09533	-0.75633	8.02636	-0.78713	9.02636	-0.80001	10.0264	-0.79184	11.0264	-0.77817	12.0264	-0.79922	13.0264	-0.80386	14.0264	-0.79167	15.0264	-0.80964	16.0264	-0.80764	17.0264	-0.82064	18.0264	-0.80904	19.0264	-0.82862
		0.02639	-0.77586	1.02639	-0.79031	2.02639	-0.82019	3.02639	-0.80483	4.02639	-0.79487	5.02639	-0.84073	6.02639	-0.84012	7.09536	-0.75637	8.02639	-0.78709	9.02639	-0.80003	10.0264	-0.79166	11.0264	-0.77839	12.0264	-0.79916	13.0264	-0.8036	14.0264	-0.79155	15.0264	-0.80945	16.0264	-0.80607	17.0264	-0.82063	18.0264	-0.80843	19.0264	-0.83219
		0.02642	-0.77473	1.02642	-0.78945	2.02642	-0.82007	3.02642	-0.80443	4.02642	-0.79501	5.02642	-0.84069	6.02642	-0.84009	7.09539	-0.75637	8.02642	-0.78691	9.02642	-0.80007	10.0264	-0.79164	11.0264	-0.77853	12.0264	-0.79915	13.0264	-0.80352	14.0264	-0.79129	15.0264	-0.80923	16.0264	-0.8055	17.0264	-0.82043	18.0264	-0.80767	19.0264	-0.83407
		0.02644	-0.77405	1.02644	-0.7891	2.02644	-0.81984	3.02644	-0.80415	4.02644	-0.79527	5.02644	-0.84031	6.02644	-0.84009	7.09542	-0.75639	8.02644	-0.78676	9.02644	-0.80009	10.0264	-0.79163	11.0264	-0.77844	12.0264	-0.79922	13.0264	-0.80339	14.0264	-0.79088	15.0264	-0.80926	16.0264	-0.80602	17.0264	-0.81977	18.0264	-0.80706	19.0264	-0.83461
		0.02647	-0.77382	1.02647	-0.7893	2.02647	-0.81968	3.02647	-0.80425	4.02647	-0.7954	5.02647	-0.83905	6.02647	-0.84007	7.09544	-0.75601	8.02647	-0.78667	9.02647	-0.80006	10.0265	-0.79165	11.0265	-0.77836	12.0265	-0.79937	13.0265	-0.80313	14.0265	-0.79089	15.0265	-0.8092	16.0265	-0.8068	17.0265	-0.81959	18.0265	-0.80656	19.0265	-0.8345
		0.0265	-0.77364	1.0265	-0.78941	2.0265	-0.81959	3.0265	-0.80441	4.0265	-0.7959	5.0265	-0.83815	6.0265	-0.84007	7.09547	-0.75515	8.0265	-0.78674	9.0265	-0.79981	10.0265	-0.79158	11.0265	-0.77834	12.0265	-0.79953	13.0265	-0.80305	14.0265	-0.79114	15.0265	-0.80919	16.0265	-0.80698	17.0265	-0.81982	18.0265	-0.8059	19.0265	-0.83447
		0.02653	-0.77361	1.02653	-0.78966	2.02653	-0.81944	3.02653	-0.80469	4.02653	-0.79589	5.02653	-0.83841	6.02653	-0.84007	7.0955	-0.75511	8.02653	-0.78686	9.02653	-0.79961	10.0265	-0.79156	11.0265	-0.77831	12.0265	-0.79957	13.0265	-0.80311	14.0265	-0.79384	15.0265	-0.80914	16.0265	-0.80702	17.0265	-0.81999	18.0265	-0.80576	19.0265	-0.83425
		0.02656	-0.77369	1.02656	-0.78969	2.02656	-0.81941	3.02656	-0.80499	4.02656	-0.79552	5.02656	-0.83922	6.02656	-0.8397	7.09553	-0.75563	8.02656	-0.78733	9.02656	-0.7997	10.0266	-0.79136	11.0266	-0.77825	12.0266	-0.79958	13.0266	-0.80326	14.0266	-0.79829	15.0266	-0.80912	16.0266	-0.80676	17.0266	-0.81995	18.0266	-0.80572	19.0266	-0.83393
		0.02658	-0.77371	1.02658	-0.78971	2.02658	-0.81944	3.02658	-0.80504	4.02658	-0.79539	5.02658	-0.84096	6.02658	-0.8395	7.09556	-0.75625	8.02658	-0.78771	9.02658	-0.79968	10.0266	-0.79133	11.0266	-0.77821	12.0266	-0.79945	13.0266	-0.80369	14.0266	-0.80103	15.0266	-0.80896	16.0266	-0.8066	17.0266	-0.81976	18.0266	-0.8054	19.0266	-0.83356
		0.02661	-0.77342	1.02661	-0.78963	2.02661	-0.81955	3.02661	-0.80475	4.02661	-0.79561	5.02661	-0.84238	6.02661	-0.83969	7.09558	-0.75612	8.02661	-0.78764	9.02661	-0.79974	10.0266	-0.79145	11.0266	-0.77832	12.0266	-0.79924	13.0266	-0.80374	14.0266	-0.80203	15.0266	-0.80867	16.0266	-0.8064	17.0266	-0.81932	18.0266	-0.80482	19.0266	-0.83328
		0.02664	-0.77334	1.02664	-0.7897	2.02664	-0.81973	3.02664	-0.80442	4.02664	-0.79564	5.02664	-0.843	6.02664	-0.83979	7.09561	-0.75605	8.02664	-0.78754	9.02664	-0.79977	10.0266	-0.79165	11.0266	-0.77884	12.0266	-0.79905	13.0266	-0.80355	14.0266	-0.80211	15.0266	-0.80848	16.0266	-0.80634	17.0266	-0.81875	18.0266	-0.80425	19.0266	-0.83275
		0.02667	-0.77384	1.02667	-0.78977	2.02667	-0.81973	3.02667	-0.8043	4.02667	-0.79543	5.02667	-0.84338	6.02667	-0.83976	7.09564	-0.75592	8.02667	-0.7872	9.02667	-0.80013	10.0267	-0.79171	11.0267	-0.77901	12.0267	-0.79893	13.0267	-0.80324	14.0267	-0.80188	15.0267	-0.80854	16.0267	-0.80644	17.0267	-0.81814	18.0267	-0.80369	19.0267	-0.83232
		0.02669	-0.77443	1.02669	-0.79006	2.02669	-0.81961	3.02669	-0.80426	4.02669	-0.79504	5.02669	-0.84314	6.02669	-0.83979	7.09567	-0.75587	8.02669	-0.7869	9.02669	-0.80043	10.0267	-0.79191	11.0267	-0.77878	12.0267	-0.79888	13.0267	-0.80326	14.0267	-0.80183	15.0267	-0.80849	16.0267	-0.80652	17.0267	-0.81784	18.0267	-0.80299	19.0267	-0.8321
		0.02672	-0.77462	1.02672	-0.79051	2.02672	-0.81921	3.02672	-0.80417	4.02672	-0.7946	5.02672	-0.84294	6.02672	-0.8398	7.09569	-0.75582	8.02672	-0.78674	9.02672	-0.80053	10.0267	-0.79201	11.0267	-0.77876	12.0267	-0.79889	13.0267	-0.80339	14.0267	-0.80195	15.0267	-0.80828	16.0267	-0.80855	17.0267	-0.81713	18.0267	-0.80288	19.0267	-0.83193
		0.02675	-0.77458	1.02675	-0.79058	2.02675	-0.81812	3.02675	-0.80397	4.02675	-0.79457	5.02675	-0.84275	6.02675	-0.83981	7.09572	-0.75556	8.02675	-0.78672	9.02675	-0.80076	10.0267	-0.79195	11.0267	-0.77884	12.0267	-0.79921	13.0267	-0.80354	14.0267	-0.80197	15.0267	-0.8082	16.0267	-0.81232	17.0267	-0.81655	18.0267	-0.8031	19.0267	-0.83198
		0.02678	-0.77419	1.02678	-0.79044	2.02678	-0.81679	3.02678	-0.80381	4.02678	-0.79473	5.02678	-0.84278	6.02678	-0.83912	7.09575	-0.75553	8.02678	-0.7868	9.02678	-0.80099	10.0268	-0.79196	11.0268	-0.77905	12.0268	-0.79966	13.0268	-0.80349	14.0268	-0.8019	15.0268	-0.80829	16.0268	-0.814	17.0268	-0.81622	18.0268	-0.80399	19.0268	-0.83218
		0.02681	-0.77351	1.02681	-0.79028	2.02681	-0.81554	3.02681	-0.80373	4.02681	-0.79509	5.02681	-0.84292	6.02681	-0.83889	7.09578	-0.75574	8.02681	-0.7869	9.02681	-0.80088	10.0268	-0.79216	11.0268	-0.77896	12.0268	-0.79986	13.0268	-0.8034	14.0268	-0.80182	15.0268	-0.80841	16.0268	-0.81416	17.0268	-0.81571	18.0268	-0.80564	19.0268	-0.83244
		0.02683	-0.77329	1.02683	-0.7903	2.02683	-0.81546	3.02683	-0.80404	4.02683	-0.79525	5.02683	-0.84314	6.02683	-0.83953	7.09581	-0.75599	8.02683	-0.78688	9.02683	-0.80053	10.0268	-0.79223	11.0268	-0.77893	12.0268	-0.79984	13.0268	-0.80335	14.0268	-0.80176	15.0268	-0.80846	16.0268	-0.81433	17.0268	-0.81413	18.0268	-0.80981	19.0268	-0.8324
		0.02686	-0.7725	1.02686	-0.79053	2.02686	-0.81619	3.02686	-0.80412	4.02686	-0.79516	5.02686	-0.84317	6.02686	-0.84007	7.09583	-0.75627	8.02686	-0.78681	9.02686	-0.79989	10.0269	-0.79207	11.0269	-0.77889	12.0269	-0.79974	13.0269	-0.80349	14.0269	-0.80175	15.0269	-0.80848	16.0269	-0.81471	17.0269	-0.81138	18.0269	-0.81547	19.0269	-0.83237
		0.02689	-0.77201	1.02689	-0.79083	2.02689	-0.8175	3.02689	-0.80383	4.02689	-0.79513	5.02689	-0.84314	6.02689	-0.84006	7.09586	-0.7563	8.02689	-0.7866	9.02689	-0.7997	10.0269	-0.79192	11.0269	-0.77897	12.0269	-0.79955	13.0269	-0.80353	14.0269	-0.80182	15.0269	-0.80814	16.0269	-0.81557	17.0269	-0.80902	18.0269	-0.81882	19.0269	-0.83205
		0.02692	-0.77203	1.02692	-0.79081	2.02692	-0.81867	3.02692	-0.80376	4.02692	-0.79513	5.02692	-0.8427	6.02692	-0.84005	7.09589	-0.75637	8.02692	-0.78652	9.02692	-0.79983	10.0269	-0.79175	11.0269	-0.77925	12.0269	-0.79955	13.0269	-0.80363	14.0269	-0.80196	15.0269	-0.80804	16.0269	-0.81683	17.0269	-0.80769	18.0269	-0.81994	19.0269	-0.83145
		0.02694	-0.77194	1.02694	-0.79086	2.02694	-0.8192	3.02694	-0.8039	4.02694	-0.79519	5.02694	-0.84228	6.02694	-0.8399	7.09592	-0.75641	8.02694	-0.78649	9.02694	-0.79991	10.0269	-0.7917	11.0269	-0.77931	12.0269	-0.79951	13.0269	-0.80368	14.0269	-0.80207	15.0269	-0.8084	16.0269	-0.81751	17.0269	-0.80717	18.0269	-0.82056	19.0269	-0.8307
		0.02697	-0.77154	1.02697	-0.7912	2.02697	-0.81932	3.02697	-0.80393	4.02697	-0.79521	5.02697	-0.84243	6.02697	-0.83898	7.09594	-0.75655	8.02697	-0.78644	9.02697	-0.80003	10.027	-0.79155	11.027	-0.77909	12.027	-0.79947	13.027	-0.80373	14.027	-0.80205	15.027	-0.80852	16.027	-0.81753	17.027	-0.80593	18.027	-0.82052	19.027	-0.82971
		0.027	-0.7712	1.027	-0.79199	2.027	-0.81923	3.027	-0.80362	4.027	-0.79523	5.027	-0.84234	6.027	-0.8376	7.09597	-0.75666	8.027	-0.78641	9.027	-0.80004	10.027	-0.79157	11.027	-0.77871	12.027	-0.79935	13.027	-0.80366	14.027	-0.80189	15.027	-0.80836	16.027	-0.81744	17.027	-0.80551	18.027	-0.82024	19.027	-0.82807
		0.02703	-0.77109	1.02703	-0.79237	2.02703	-0.81904	3.02703	-0.80311	4.02703	-0.79532	5.02703	-0.84229	6.02703	-0.83702	7.096	-0.75669	8.02703	-0.78642	9.02703	-0.80009	10.027	-0.79161	11.027	-0.77848	12.027	-0.79932	13.027	-0.80335	14.027	-0.80145	15.027	-0.80819	16.027	-0.81731	17.027	-0.80584	18.027	-0.81907	19.027	-0.82628
		0.02706	-0.77106	1.02706	-0.79232	2.02706	-0.81828	3.02706	-0.80289	4.02706	-0.79535	5.02706	-0.84225	6.02706	-0.83711	7.09603	-0.75664	8.02706	-0.78641	9.02706	-0.80036	10.0271	-0.79178	11.0271	-0.77852	12.0271	-0.79927	13.0271	-0.8028	14.0271	-0.80123	15.0271	-0.80809	16.0271	-0.81726	17.0271	-0.80702	18.0271	-0.81789	19.0271	-0.8252
		0.02708	-0.77104	1.02708	-0.79231	2.02708	-0.81819	3.02708	-0.80297	4.02708	-0.79498	5.02708	-0.84229	6.02708	-0.83711	7.09606	-0.75673	8.02708	-0.78639	9.02708	-0.8006	10.0271	-0.79181	11.0271	-0.77856	12.0271	-0.79895	13.0271	-0.8026	14.0271	-0.80134	15.0271	-0.80806	16.0271	-0.81725	17.0271	-0.8096	18.0271	-0.8174	19.0271	-0.82445
		0.02711	-0.77142	1.02711	-0.79135	2.02711	-0.81855	3.02711	-0.80308	4.02711	-0.79486	5.02711	-0.84237	6.02711	-0.83718	7.09608	-0.75661	8.02711	-0.78624	9.02711	-0.80049	10.0271	-0.79167	11.0271	-0.77868	12.0271	-0.79839	13.0271	-0.80271	14.0271	-0.80144	15.0271	-0.80794	16.0271	-0.81721	17.0271	-0.81374	18.0271	-0.81732	19.0271	-0.82377
		0.02714	-0.77207	1.02714	-0.79071	2.02714	-0.81893	3.02714	-0.80324	4.02714	-0.7951	5.02714	-0.84233	6.02714	-0.83796	7.09611	-0.75654	8.02714	-0.78607	9.02714	-0.80036	10.0271	-0.79164	11.0271	-0.77869	12.0271	-0.79797	13.0271	-0.80319	14.0271	-0.80163	15.0271	-0.80787	16.0271	-0.81703	17.0271	-0.81713	18.0271	-0.81735	19.0271	-0.8232
		0.02717	-0.77222	1.02717	-0.79113	2.02717	-0.81905	3.02717	-0.80319	4.02717	-0.79514	5.02717	-0.84219	6.02717	-0.83953	7.09614	-0.75644	8.02717	-0.78602	9.02717	-0.80014	10.0272	-0.79167	11.0272	-0.77878	12.0272	-0.79787	13.0272	-0.80355	14.0272	-0.80162	15.0272	-0.80757	16.0272	-0.81689	17.0272	-0.81776	18.0272	-0.81755	19.0272	-0.82246
		0.02719	-0.77218	1.02719	-0.79106	2.02719	-0.8191	3.02719	-0.803	4.02719	-0.79453	5.02719	-0.8419	6.02719	-0.84052	7.09617	-0.75649	8.02719	-0.78604	9.02719	-0.79998	10.0272	-0.79167	11.0272	-0.77889	12.0272	-0.79795	13.0272	-0.80337	14.0272	-0.80146	15.0272	-0.8072	16.0272	-0.81662	17.0272	-0.81754	18.0272	-0.81792	19.0272	-0.82172
		0.02722	-0.77213	1.02722	-0.79124	2.02722	-0.81912	3.02722	-0.80291	4.02722	-0.79301	5.02722	-0.84184	6.02722	-0.84086	7.09619	-0.75647	8.02722	-0.7861	9.02722	-0.79985	10.0272	-0.79152	11.0272	-0.77909	12.0272	-0.79797	13.0272	-0.80316	14.0272	-0.80123	15.0272	-0.80687	16.0272	-0.81641	17.0272	-0.81746	18.0272	-0.81821	19.0272	-0.82115
		0.02725	-0.77198	1.02725	-0.79133	2.02725	-0.81914	3.02725	-0.80329	4.02725	-0.79233	5.02725	-0.84179	6.02725	-0.84131	7.09622	-0.7561	8.02725	-0.78613	9.02725	-0.79989	10.0273	-0.79147	11.0273	-0.77917	12.0273	-0.79795	13.0273	-0.80309	14.0273	-0.80118	15.0273	-0.80654	16.0272	-0.81639	17.0272	-0.81711	18.0272	-0.8188	19.0272	-0.82012
		0.02728	-0.77192	1.02728	-0.79183	2.02728	-0.81906	3.02728	-0.80361	4.02728	-0.79274	5.02728	-0.8415	6.02728	-0.84159	7.09625	-0.7557	8.02728	-0.78608	9.02728	-0.80004	10.0273	-0.79171	11.0273	-0.77916	12.0273	-0.79795	13.0273	-0.80336	14.0273	-0.80107	15.0273	-0.80665	16.0273	-0.81681	17.0273	-0.81632	18.0273	-0.81935	19.0273	-0.81998
		0.02731	-0.77176	1.02731	-0.79188	2.02731	-0.81904	3.02731	-0.80394	4.02731	-0.7933	5.02731	-0.84126	6.02731	-0.84152	7.09628	-0.75571	8.02731	-0.78607	9.02731	-0.8001	10.0273	-0.79178	11.0273	-0.77892	12.0273	-0.79797	13.0273	-0.80343	14.0273	-0.80094	15.0273	-0.80671	16.0273	-0.81736	17.0273	-0.81554	18.0273	-0.81961	19.0273	-0.821
		0.02733	-0.77156	1.02733	-0.7916	2.02733	-0.819	3.02733	-0.80405	4.02733	-0.79393	5.02733	-0.84139	6.02733	-0.84151	7.09631	-0.75573	8.02733	-0.78636	9.02733	-0.79987	10.0273	-0.79168	11.0273	-0.77884	12.0273	-0.79815	13.0273	-0.80314	14.0273	-0.80086	15.0273	-0.80676	16.0273	-0.81764	17.0273	-0.81505	18.0273	-0.82013	19.0273	-0.8248
		0.02736	-0.77134	1.02736	-0.79123	2.02736	-0.81946	3.02736	-0.80493	4.02736	-0.79408	5.02736	-0.84136	6.02736	-0.84151	7.09633	-0.75584	8.02736	-0.78668	9.02736	-0.79971	10.0274	-0.79167	11.0274	-0.77894	12.0274	-0.79831	13.0274	-0.80272	14.0274	-0.80139	15.0274	-0.80648	16.0274	-0.81754	17.0274	-0.81482	18.0274	-0.82037	19.0274	-0.82903
		0.02739	-0.77126	1.02739	-0.79128	2.02739	-0.81978	3.02739	-0.80598	4.02739	-0.79405	5.02739	-0.84123	6.02739	-0.84148	7.09636	-0.75586	8.02739	-0.78679	9.02739	-0.79979	10.0274	-0.79178	11.0274	-0.77901	12.0274	-0.79826	13.0274	-0.80261	14.0274	-0.80291	15.0274	-0.80606	16.0274	-0.81723	17.0274	-0.81454	18.0274	-0.82073	19.0274	-0.83033
		0.02742	-0.77046	1.02742	-0.79152	2.02742	-0.81959	3.02742	-0.80611	4.02742	-0.79362	5.02742	-0.84102	6.02742	-0.84145	7.09639	-0.75567	8.02742	-0.7869	9.02742	-0.79991	10.0274	-0.79199	11.0274	-0.77903	12.0274	-0.79817	13.0274	-0.80267	14.0274	-0.80434	15.0274	-0.80573	16.0274	-0.81626	17.0274	-0.81435	18.0274	-0.82087	19.0274	-0.83011
		0.02744	-0.77017	1.02744	-0.79191	2.02744	-0.81938	3.02744	-0.80596	4.02744	-0.79317	5.02744	-0.84104	6.02744	-0.84141	7.09642	-0.75496	8.02744	-0.78707	9.02744	-0.79995	10.0274	-0.79217	11.0274	-0.77907	12.0274	-0.79792	13.0274	-0.80302	14.0274	-0.8049	15.0274	-0.80528	16.0274	-0.81538	17.0274	-0.81381	18.0274	-0.82092	19.0274	-0.83021
		0.02747	-0.77068	1.02747	-0.79187	2.02747	-0.81914	3.02747	-0.80596	4.02747	-0.79307	5.02747	-0.84097	6.02747	-0.8414	7.09644	-0.75424	8.02747	-0.78704	9.02747	-0.79981	10.0275	-0.79224	11.0275	-0.77915	12.0275	-0.79771	13.0275	-0.80312	14.0275	-0.80487	15.0275	-0.80505	16.0275	-0.81525	17.0275	-0.81352	18.0275	-0.82101	19.0275	-0.83016
		0.0275	-0.77109	1.0275	-0.79147	2.0275	-0.81891	3.0275	-0.80602	4.0275	-0.79303	5.0275	-0.84084	6.0275	-0.84123	7.09647	-0.75413	8.0275	-0.78708	9.0275	-0.79978	10.0275	-0.79225	11.0275	-0.77939	12.0275	-0.79761	13.0275	-0.80282	14.0275	-0.80494	15.0275	-0.80465	16.0275	-0.81515	17.0275	-0.81342	18.0275	-0.82117	19.0275	-0.83017
		0.02753	-0.77112	1.02753	-0.79125	2.02753	-0.81862	3.02753	-0.80608	4.02753	-0.79299	5.02753	-0.84038	6.02753	-0.84088	7.0965	-0.75423	8.02753	-0.78708	9.02753	-0.79973	10.0275	-0.79231	11.0275	-0.77946	12.0275	-0.79759	13.0275	-0.80257	14.0275	-0.80495	15.0275	-0.80457	16.0275	-0.81501	17.0275	-0.81339	18.0275	-0.82109	19.0275	-0.82993
		0.02756	-0.7711	1.02756	-0.79145	2.02756	-0.81831	3.02756	-0.8061	4.02756	-0.79312	5.02756	-0.84034	6.02756	-0.84043	7.09653	-0.75432	8.02756	-0.78715	9.02756	-0.79983	10.0276	-0.79226	11.0276	-0.77925	12.0276	-0.79761	13.0276	-0.80259	14.0276	-0.80498	15.0276	-0.80483	16.0276	-0.81429	17.0276	-0.8126	18.0276	-0.82077	19.0276	-0.82957
		0.02758	-0.7711	1.02758	-0.79169	2.02758	-0.81807	3.02758	-0.80613	4.02758	-0.79335	5.02758	-0.8402	6.02758	-0.83994	7.09656	-0.75431	8.02758	-0.78722	9.02758	-0.79988	10.0276	-0.79227	11.0276	-0.77911	12.0276	-0.79778	13.0276	-0.80258	14.0276	-0.80433	15.0276	-0.80638	16.0276	-0.8135	17.0276	-0.81154	18.0276	-0.82035	19.0276	-0.82941
		0.02761	-0.77098	1.02761	-0.79262	2.02761	-0.81772	3.02761	-0.80636	4.02761	-0.79363	5.02761	-0.84047	6.02761	-0.83996	7.09658	-0.75387	8.02761	-0.78729	9.02761	-0.8	10.0276	-0.79212	11.0276	-0.77917	12.0276	-0.79784	13.0276	-0.80242	14.0276	-0.80412	15.0276	-0.80813	16.0276	-0.813	17.0276	-0.81135	18.0276	-0.82037	19.0276	-0.82923
		0.02764	-0.77111	1.02764	-0.79412	2.02764	-0.81779	3.02764	-0.80686	4.02764	-0.79377	5.02764	-0.84032	6.02764	-0.84022	7.09661	-0.7533	8.02764	-0.78725	9.02764	-0.79997	10.0276	-0.79194	11.0276	-0.77938	12.0276	-0.79773	13.0276	-0.80232	14.0276	-0.80454	15.0276	-0.80871	16.0276	-0.8127	17.0276	-0.81128	18.0276	-0.82042	19.0276	-0.82869
		0.02767	-0.77127	1.02767	-0.79514	2.02767	-0.81796	3.02767	-0.8069	4.02767	-0.7937	5.02767	-0.84065	6.02767	-0.84037	7.09664	-0.75303	8.02767	-0.78719	9.02767	-0.7998	10.0277	-0.79188	11.0277	-0.7795	12.0277	-0.79762	13.0277	-0.8024	14.0277	-0.80474	15.0277	-0.80917	16.0277	-0.81206	17.0277	-0.81077	18.0277	-0.82068	19.0277	-0.82774
		0.02769	-0.77164	1.02769	-0.79503	2.02769	-0.81833	3.02769	-0.8066	4.02769	-0.79352	5.02769	-0.84071	6.02769	-0.84041	7.09667	-0.75304	8.02769	-0.78712	9.02769	-0.79973	10.0277	-0.79179	11.0277	-0.77939	12.0277	-0.79748	13.0277	-0.80239	14.0277	-0.8046	15.0277	-0.80983	16.0277	-0.81136	17.0277	-0.80999	18.0277	-0.82109	19.0277	-0.82677
		0.02772	-0.77188	1.02772	-0.79479	2.02772	-0.81851	3.02772	-0.80603	4.02772	-0.79346	5.02772	-0.84111	6.02772	-0.84036	7.09669	-0.75303	8.02772	-0.78691	9.02772	-0.80023	10.0277	-0.79172	11.0277	-0.77917	12.0277	-0.79744	13.0277	-0.80233	14.0277	-0.80409	15.0277	-0.8103	16.0277	-0.81067	17.0277	-0.8101	18.0277	-0.8214	19.0277	-0.82576
		0.02775	-0.77357	1.02775	-0.79415	2.02775	-0.81846	3.02775	-0.80528	4.02775	-0.7937	5.02775	-0.84136	6.02775	-0.84036	7.09672	-0.75313	8.02775	-0.78675	9.02775	-0.80055	10.0277	-0.79175	11.0277	-0.77891	12.0277	-0.7973	13.0277	-0.80214	14.0277	-0.80332	15.0277	-0.81038	16.0278	-0.8098	17.0278	-0.81025	18.0278	-0.82147	19.0278	-0.82495
		0.02778	-0.7757	1.02778	-0.79396	2.02778	-0.81766	3.02778	-0.80436	4.02778	-0.7938	5.02778	-0.84154	6.02778	-0.84034	7.09675	-0.75376	8.02778	-0.78682	9.02778	-0.80035	10.0278	-0.79173	11.0278	-0.77891	12.0278	-0.7972	13.0278	-0.80211	14.0278	-0.80301	15.0278	-0.8103	16.0278	-0.80866	17.0278	-0.81033	18.0278	-0.82145	19.0278	-0.82474
		0.02781	-0.7763	1.02781	-0.79386	2.02781	-0.8173	3.02781	-0.80391	4.02781	-0.79387	5.02781	-0.84157	6.02781	-0.84029	7.09678	-0.75458	8.02781	-0.78679	9.02781	-0.8002	10.0278	-0.79158	11.0278	-0.77895	12.0278	-0.79719	13.0278	-0.80241	14.0278	-0.8029	15.0278	-0.81027	16.0278	-0.80804	17.0278	-0.80978	18.0278	-0.82117	19.0278	-0.82474
		0.02783	-0.77616	1.02783	-0.79356	2.02783	-0.81773	3.02783	-0.80407	4.02783	-0.79376	5.02783	-0.84138	6.02783	-0.84026	7.09681	-0.75516	8.02783	-0.78673	9.02783	-0.80012	10.0278	-0.79135	11.0278	-0.77896	12.0278	-0.7972	13.0278	-0.80268	14.0278	-0.80271	15.0278	-0.81019	16.0278	-0.80795	17.0278	-0.80877	18.0278	-0.82054	19.0278	-0.82467
		0.02786	-0.77569	1.02786	-0.79334	2.02786	-0.81806	3.02786	-0.8047	4.02786	-0.79362	5.02786	-0.8411	6.02786	-0.8402	7.09683	-0.75549	8.02786	-0.7864	9.02786	-0.80016	10.0279	-0.7914	11.0279	-0.77897	12.0279	-0.79742	13.0279	-0.80273	14.0279	-0.80249	15.0279	-0.81016	16.0279	-0.80801	17.0279	-0.80797	18.0279	-0.81965	19.0279	-0.82453
		0.02789	-0.7748	1.02789	-0.7935	2.02789	-0.81831	3.02789	-0.80581	4.02789	-0.79275	5.02789	-0.84105	6.02789	-0.84013	7.09686	-0.75577	8.02789	-0.78615	9.02789	-0.80015	10.0279	-0.79164	11.0279	-0.77898	12.0279	-0.79768	13.0279	-0.80276	14.0279	-0.80236	15.0279	-0.81003	16.0279	-0.80791	17.0279	-0.80761	18.0279	-0.81915	19.0279	-0.82436
		0.02792	-0.77406	1.02792	-0.79348	2.02792	-0.81827	3.02792	-0.80623	4.02792	-0.79219	5.02792	-0.84106	6.02792	-0.8401	7.09689	-0.75578	8.02792	-0.78623	9.02792	-0.79997	10.0279	-0.79196	11.0279	-0.77903	12.0279	-0.79785	13.0279	-0.80284	14.0279	-0.80208	15.0279	-0.80993	16.0279	-0.80797	17.0279	-0.8071	18.0279	-0.819	19.0279	-0.82393
		0.02794	-0.77405	1.02794	-0.79338	2.02794	-0.81828	3.02794	-0.80608	4.02794	-0.79246	5.02794	-0.84108	6.02794	-0.84002	7.09692	-0.75575	8.02794	-0.78633	9.02794	-0.79968	10.0279	-0.79189	11.0279	-0.77912	12.0279	-0.7983	13.0279	-0.80283	14.0279	-0.80122	15.0279	-0.80996	16.0279	-0.80778	17.0279	-0.80568	18.0279	-0.81891	19.0279	-0.82304
		0.02797	-0.77455	1.02797	-0.793	2.02797	-0.81813	3.02797	-0.80566	4.02797	-0.79291	5.02797	-0.84118	6.02797	-0.84002	7.09694	-0.75448	8.02797	-0.78639	9.02797	-0.79975	10.028	-0.7918	11.028	-0.77913	12.028	-0.79909	13.028	-0.80286	14.028	-0.80006	15.028	-0.80998	16.028	-0.80774	17.028	-0.8041	18.028	-0.81821	19.028	-0.82183
		0.028	-0.77517	1.028	-0.79295	2.028	-0.81809	3.028	-0.80542	4.028	-0.79349	5.028	-0.84133	6.028	-0.84	7.09697	-0.75229	8.028	-0.78616	9.028	-0.7999	10.028	-0.7915	11.028	-0.77895	12.028	-0.79955	13.028	-0.80282	14.028	-0.79914	15.028	-0.81	16.028	-0.80767	17.028	-0.80333	18.028	-0.81716	19.028	-0.82055
		0.02803	-0.77505	1.02803	-0.79316	2.02803	-0.81827	3.02803	-0.80565	4.02803	-0.79337	5.02803	-0.84158	6.02803	-0.83925	7.097	-0.75097	8.02803	-0.7861	9.02803	-0.80014	10.028	-0.7912	11.028	-0.77889	12.028	-0.79976	13.028	-0.80242	14.028	-0.79871	15.028	-0.80994	16.028	-0.80806	17.028	-0.80308	18.028	-0.81642	19.028	-0.81962
		0.02806	-0.77505	1.02806	-0.7936	2.02806	-0.81862	3.02806	-0.80581	4.02806	-0.79315	5.02806	-0.84186	6.02806	-0.83793	7.09703	-0.75054	8.02806	-0.78601	9.02806	-0.80009	10.0281	-0.79118	11.0281	-0.77904	12.0281	-0.79999	13.0281	-0.80202	14.0281	-0.79841	15.0281	-0.80968	16.0281	-0.8082	17.0281	-0.80299	18.0281	-0.81577	19.0281	-0.81897
		0.02808	-0.77495	1.02808	-0.79347	2.02808	-0.81875	3.02808	-0.80584	4.02808	-0.79209	5.02808	-0.84191	6.02808	-0.8377	7.09706	-0.7501	8.02808	-0.78583	9.02808	-0.80015	10.0281	-0.79119	11.0281	-0.77907	12.0281	-0.80007	13.0281	-0.80216	14.0281	-0.79774	15.0281	-0.80943	16.0281	-0.80801	17.0281	-0.80455	18.0281	-0.8145	19.0281	-0.81831
		0.02811	-0.77498	1.02811	-0.79346	2.02811	-0.8188	3.02811	-0.80584	4.02811	-0.79082	5.02811	-0.84167	6.02811	-0.838	7.09708	-0.75008	8.02811	-0.78574	9.02811	-0.7999	10.0281	-0.79131	11.0281	-0.77882	12.0281	-0.80034	13.0281	-0.80226	14.0281	-0.79668	15.0281	-0.80934	16.0281	-0.80744	17.0281	-0.80875	18.0281	-0.81378	19.0281	-0.81778
		0.02814	-0.77553	1.02814	-0.79341	2.02814	-0.81851	3.02814	-0.80555	4.02814	-0.79091	5.02814	-0.84127	6.02814	-0.83901	7.09711	-0.7511	8.02814	-0.78594	9.02814	-0.79984	10.0281	-0.79147	11.0281	-0.77834	12.0281	-0.80065	13.0281	-0.80256	14.0281	-0.79597	15.0281	-0.80926	16.0281	-0.80732	17.0281	-0.81235	18.0281	-0.81407	19.0281	-0.81742
		0.02817	-0.77588	1.02817	-0.79347	2.02817	-0.81749	3.02817	-0.80509	4.02817	-0.79197	5.02817	-0.84095	6.02817	-0.83923	7.09714	-0.75255	8.02817	-0.78633	9.02817	-0.7997	10.0282	-0.79153	11.0282	-0.77821	12.0282	-0.80079	13.0282	-0.80257	14.0282	-0.79554	15.0282	-0.80897	16.0282	-0.80803	17.0282	-0.81453	18.0282	-0.81503	19.0282	-0.8169
		0.02819	-0.77561	1.02819	-0.79398	2.02819	-0.81649	3.02819	-0.80493	4.02819	-0.79345	5.02819	-0.84065	6.02819	-0.8388	7.09717	-0.75322	8.02819	-0.78673	9.02819	-0.79978	10.0282	-0.79164	11.0282	-0.77833	12.0282	-0.80076	13.0282	-0.80257	14.0282	-0.7955	15.0282	-0.80887	16.0282	-0.80922	17.0282	-0.816	18.0282	-0.81613	19.0282	-0.81673
		0.02822	-0.77509	1.02822	-0.79458	2.02822	-0.81616	3.02822	-0.80467	4.02822	-0.7938	5.02822	-0.84063	6.02822	-0.83868	7.09719	-0.75425	8.02822	-0.7868	9.02822	-0.80059	10.0282	-0.79188	11.0282	-0.77848	12.0282	-0.80074	13.0282	-0.80245	14.0282	-0.79621	15.0282	-0.80877	16.0282	-0.81011	17.0282	-0.81564	18.0282	-0.81581	19.0282	-0.81651
		0.02825	-0.77494	1.02825	-0.79472	2.02825	-0.81605	3.02825	-0.80466	4.02825	-0.79367	5.02825	-0.84076	6.02825	-0.83885	7.09722	-0.75514	8.02825	-0.78677	9.02825	-0.80191	10.0282	-0.792	11.0282	-0.77874	12.0282	-0.80072	13.0282	-0.80225	14.0282	-0.79669	15.0282	-0.80876	16.0282	-0.80988	17.0282	-0.81561	18.0282	-0.81574	19.0282	-0.81574
		0.02828	-0.77518	1.02828	-0.79467	2.02828	-0.81594	3.02828	-0.80456	4.02828	-0.79331	5.02828	-0.84103	6.02828	-0.83887	7.09725	-0.75535	8.02828	-0.78672	9.02828	-0.80273	10.0283	-0.7921	11.0283	-0.77906	12.0283	-0.80071	13.0283	-0.80226	14.0283	-0.79638	15.0283	-0.80873	16.0283	-0.80961	17.0283	-0.81548	18.0283	-0.81561	19.0283	-0.81498
		0.02831	-0.77598	1.02831	-0.7947	2.02831	-0.81581	3.02831	-0.80445	4.02831	-0.79265	5.02831	-0.84103	6.02831	-0.83865	7.09728	-0.75526	8.02831	-0.7866	9.02831	-0.80322	10.0283	-0.79201	11.0283	-0.77954	12.0283	-0.8007	13.0283	-0.8024	14.0283	-0.79619	15.0283	-0.80818	16.0283	-0.8084	17.0283	-0.81584	18.0283	-0.81557	19.0283	-0.81495
		0.02833	-0.7767	1.02833	-0.79476	2.02833	-0.81544	3.02833	-0.80374	4.02833	-0.79242	5.02833	-0.84104	6.02833	-0.83825	7.09731	-0.75452	8.02833	-0.78654	9.02833	-0.80377	10.0283	-0.79173	11.0283	-0.77959	12.0283	-0.80037	13.0283	-0.80268	14.0283	-0.79618	15.0283	-0.80738	16.0283	-0.80716	17.0283	-0.81591	18.0283	-0.81551	19.0283	-0.81498
		0.02836	-0.77652	1.02836	-0.79535	2.02836	-0.81492	3.02836	-0.80294	4.02836	-0.79253	5.02836	-0.84093	6.02836	-0.838	7.09733	-0.75411	8.02836	-0.78668	9.02836	-0.80386	10.0284	-0.79148	11.0284	-0.77958	12.0284	-0.80024	13.0284	-0.80279	14.0284	-0.79654	15.0284	-0.80667	16.0284	-0.80639	17.0284	-0.81558	18.0284	-0.8148	19.0284	-0.81498
		0.02839	-0.7767	1.02839	-0.79596	2.02839	-0.81496	3.02839	-0.80239	4.02839	-0.79263	5.02839	-0.84085	6.02839	-0.83764	7.09736	-0.75433	8.02839	-0.78685	9.02839	-0.80376	10.0284	-0.79161	11.0284	-0.77954	12.0284	-0.8004	13.0284	-0.80273	14.0284	-0.79675	15.0284	-0.80606	16.0284	-0.80617	17.0284	-0.81549	18.0284	-0.81352	19.0284	-0.8147
		0.02842	-0.77682	1.02842	-0.79582	2.02842	-0.8153	3.02842	-0.80225	4.02842	-0.79266	5.02842	-0.84047	6.02842	-0.83683	7.09739	-0.75426	8.02842	-0.78707	9.02842	-0.80376	10.0284	-0.79193	11.0284	-0.77929	12.0284	-0.80054	13.0284	-0.80255	14.0284	-0.79677	15.0284	-0.80584	16.0284	-0.80613	17.0284	-0.81582	18.0284	-0.81217	19.0284	-0.81428
		0.02844	-0.77734	1.02844	-0.79571	2.02844	-0.81573	3.02844	-0.80246	4.02844	-0.79211	5.02844	-0.84031	6.02844	-0.83609	7.09742	-0.75314	8.02844	-0.7873	9.02844	-0.80367	10.0284	-0.79224	11.0284	-0.77912	12.0284	-0.80053	13.0284	-0.80229	14.0284	-0.79685	15.0284	-0.80529	16.0284	-0.80756	17.0284	-0.81623	18.0284	-0.81095	19.0284	-0.81419
		0.02847	-0.77751	1.02847	-0.79562	2.02847	-0.81603	3.02847	-0.80339	4.02847	-0.79193	5.02847	-0.84023	6.02847	-0.83609	7.09744	-0.75149	8.02847	-0.78755	9.02847	-0.80331	10.0285	-0.79213	11.0285	-0.77905	12.0285	-0.80054	13.0285	-0.80231	14.0285	-0.79749	15.0285	-0.80509	16.0285	-0.81113	17.0285	-0.81685	18.0285	-0.80988	19.0285	-0.81415
		0.0285	-0.77737	1.0285	-0.79616	2.0285	-0.81644	3.0285	-0.8049	4.0285	-0.79254	5.0285	-0.84014	6.0285	-0.83625	7.09747	-0.75107	8.0285	-0.7877	9.0285	-0.80266	10.0285	-0.79188	11.0285	-0.77911	12.0285	-0.80044	13.0285	-0.80235	14.0285	-0.79879	15.0285	-0.80531	16.0285	-0.81656	17.0285	-0.81712	18.0285	-0.80829	19.0285	-0.81398
		0.02853	-0.77717	1.02853	-0.79631	2.02853	-0.81677	3.02853	-0.80581	4.02853	-0.79268	5.02853	-0.83995	6.02853	-0.83689	7.0975	-0.75127	8.02853	-0.78764	9.02853	-0.80232	10.0285	-0.79175	11.0285	-0.77911	12.0285	-0.80031	13.0285	-0.80242	14.0285	-0.79994	15.0285	-0.80551	16.0285	-0.82075	17.0285	-0.81688	18.0285	-0.80635	19.0285	-0.81344
		0.02856	-0.77686	1.02856	-0.79586	2.02856	-0.81656	3.02856	-0.80576	4.02856	-0.79281	5.02856	-0.83978	6.02856	-0.8379	7.09753	-0.7522	8.02856	-0.78739	9.02856	-0.80239	10.0286	-0.79164	11.0286	-0.77919	12.0286	-0.79991	13.0286	-0.80251	14.0286	-0.80101	15.0286	-0.80556	16.0286	-0.8216	17.0286	-0.81688	18.0286	-0.80507	19.0286	-0.81268
		0.02858	-0.7765	1.02858	-0.79576	2.02858	-0.81633	3.02858	-0.80581	4.02858	-0.79284	5.02858	-0.83988	6.02858	-0.83845	7.09756	-0.75354	8.02858	-0.7869	9.02858	-0.80286	10.0286	-0.79148	11.0286	-0.77919	12.0286	-0.79979	13.0286	-0.80271	14.0286	-0.80178	15.0286	-0.80558	16.0286	-0.82157	17.0286	-0.81716	18.0286	-0.80483	19.0286	-0.81253
		0.02861	-0.77624	1.02861	-0.79583	2.02861	-0.81628	3.02861	-0.80581	4.02861	-0.79289	5.02861	-0.83986	6.02861	-0.83851	7.09758	-0.75348	8.02861	-0.7867	9.02861	-0.80346	10.0286	-0.7913	11.0286	-0.77905	12.0286	-0.7999	13.0286	-0.80273	14.0286	-0.8019	15.0286	-0.80555	16.0286	-0.82161	17.0286	-0.81726	18.0286	-0.80499	19.0286	-0.81274
		0.02864	-0.77628	1.02864	-0.79582	2.02864	-0.81653	3.02864	-0.80598	4.02864	-0.79292	5.02864	-0.8396	6.02864	-0.83853	7.09761	-0.75319	8.02864	-0.78679	9.02864	-0.80366	10.0286	-0.79139	11.0286	-0.77898	12.0286	-0.80011	13.0286	-0.80253	14.0286	-0.80194	15.0286	-0.80528	16.0286	-0.82162	17.0286	-0.81662	18.0286	-0.8056	19.0286	-0.81276
		0.02867	-0.7762	1.02867	-0.79578	2.02867	-0.81687	3.02867	-0.80603	4.02867	-0.79279	5.02867	-0.83951	6.02867	-0.8386	7.09764	-0.75281	8.02867	-0.78681	9.02867	-0.80358	10.0287	-0.79178	11.0287	-0.779	12.0287	-0.80016	13.0287	-0.80225	14.0287	-0.8021	15.0287	-0.80456	16.0287	-0.82174	17.0287	-0.81516	18.0287	-0.80577	19.0287	-0.81267
		0.02869	-0.77613	1.02869	-0.79571	2.02869	-0.81701	3.02869	-0.80595	4.02869	-0.79276	5.02869	-0.83996	6.02869	-0.8386	7.09767	-0.7529	8.02869	-0.78689	9.02869	-0.80355	10.0287	-0.79241	11.0287	-0.77899	12.0287	-0.80018	13.0287	-0.8021	14.0287	-0.80245	15.0287	-0.80407	16.0287	-0.82202	17.0287	-0.81427	18.0287	-0.80539	19.0287	-0.81254
		0.02872	-0.77608	1.02872	-0.79572	2.02872	-0.81699	3.02872	-0.80573	4.02872	-0.79261	5.02872	-0.84063	6.02872	-0.83819	7.09769	-0.75347	8.02872	-0.78692	9.02872	-0.80335	10.0287	-0.79275	11.0287	-0.77862	12.0287	-0.8002	13.0287	-0.80202	14.0287	-0.80271	15.0287	-0.8039	16.0287	-0.82274	17.0287	-0.81414	18.0287	-0.80442	19.0287	-0.81255
		0.02875	-0.77583	1.02875	-0.7957	2.02875	-0.81665	3.02875	-0.80545	4.02875	-0.79187	5.02875	-0.84101	6.02875	-0.83767	7.09772	-0.75427	8.02875	-0.78696	9.02875	-0.80333	10.0288	-0.79272	11.0288	-0.77811	12.0288	-0.80021	13.0288	-0.80195	14.0288	-0.80286	15.0288	-0.80358	16.0287	-0.82292	17.0287	-0.8141	18.0287	-0.80429	19.0287	-0.8132
		0.02878	-0.7761	1.02878	-0.79548	2.02878	-0.8157	3.02878	-0.80521	4.02878	-0.79093	5.02878	-0.84096	6.02878	-0.83776	7.09775	-0.75464	8.02878	-0.78694	9.02878	-0.80357	10.0288	-0.79267	11.0288	-0.7781	12.0288	-0.80007	13.0288	-0.80195	14.0288	-0.80324	15.0288	-0.8029	16.0288	-0.82272	17.0288	-0.81385	18.0288	-0.80474	19.0288	-0.81757
		0.02881	-0.7761	1.02881	-0.79534	2.02881	-0.81515	3.02881	-0.8052	4.02881	-0.79108	5.02881	-0.84082	6.02881	-0.83797	7.09778	-0.7547	8.02881	-0.78682	9.02881	-0.80391	10.0288	-0.79255	11.0288	-0.77819	12.0288	-0.79981	13.0288	-0.8021	14.0288	-0.80465	15.0288	-0.80247	16.0288	-0.82254	17.0288	-0.8134	18.0288	-0.80764	19.0288	-0.82294
		0.02883	-0.77629	1.02883	-0.79524	2.02883	-0.81538	3.02883	-0.80544	4.02883	-0.79118	5.02883	-0.84058	6.02883	-0.83808	7.09781	-0.75476	8.02883	-0.78653	9.02883	-0.80388	10.0288	-0.79232	11.0288	-0.7785	12.0288	-0.79967	13.0288	-0.80234	14.0288	-0.80614	15.0288	-0.80227	16.0288	-0.82242	17.0288	-0.81275	18.0288	-0.81146	19.0288	-0.82505
		0.02886	-0.7763	1.02886	-0.79529	2.02886	-0.81573	3.02886	-0.80552	4.02886	-0.79165	5.02886	-0.84034	6.02886	-0.83744	7.09783	-0.75474	8.02886	-0.78616	9.02886	-0.80364	10.0289	-0.79192	11.0289	-0.77866	12.0289	-0.79972	13.0289	-0.80247	14.0289	-0.80643	15.0289	-0.8021	16.0289	-0.82229	17.0289	-0.8122	18.0289	-0.81356	19.0289	-0.82561
		0.02889	-0.77634	1.02889	-0.79527	2.02889	-0.81626	3.02889	-0.80543	4.02889	-0.79192	5.02889	-0.84003	6.02889	-0.83605	7.09786	-0.75475	8.02889	-0.78559	9.02889	-0.80292	10.0289	-0.7915	11.0289	-0.77872	12.0289	-0.79989	13.0289	-0.80246	14.0289	-0.80621	15.0289	-0.80179	16.0289	-0.82207	17.0289	-0.81183	18.0289	-0.81437	19.0289	-0.82559
		0.02892	-0.77629	1.02892	-0.79571	2.02892	-0.81619	3.02892	-0.80535	4.02892	-0.7926	5.02892	-0.83993	6.02892	-0.83536	7.09789	-0.75476	8.02892	-0.7852	9.02892	-0.80246	10.0289	-0.79133	11.0289	-0.77864	12.0289	-0.8001	13.0289	-0.80245	14.0289	-0.80589	15.0289	-0.80119	16.0289	-0.82201	17.0289	-0.81167	18.0289	-0.81489	19.0289	-0.82554
		0.02894	-0.77633	1.02894	-0.79635	2.02894	-0.81614	3.02894	-0.80533	4.02894	-0.79311	5.02894	-0.83993	6.02894	-0.83567	7.09792	-0.75477	8.02894	-0.78533	9.02894	-0.80263	10.0289	-0.79138	11.0289	-0.77857	12.0289	-0.80012	13.0289	-0.80243	14.0289	-0.80568	15.0289	-0.79964	16.0289	-0.82206	17.0289	-0.81131	18.0289	-0.8147	19.0289	-0.8254
		0.02897	-0.77633	1.02897	-0.79666	2.02897	-0.8161	3.02897	-0.80526	4.02897	-0.79335	5.02897	-0.83992	6.02897	-0.83587	7.09794	-0.75428	8.02897	-0.78548	9.02897	-0.80275	10.029	-0.79137	11.029	-0.77843	12.029	-0.80012	13.029	-0.80242	14.029	-0.80568	15.029	-0.79859	16.029	-0.82213	17.029	-0.81028	18.029	-0.81427	19.029	-0.82507
		0.029	-0.77634	1.029	-0.79766	2.029	-0.81647	3.029	-0.80525	4.029	-0.79329	5.029	-0.83992	6.029	-0.83623	7.09797	-0.75331	8.029	-0.78585	9.029	-0.80307	10.029	-0.79138	11.029	-0.77846	12.029	-0.79993	13.029	-0.80222	14.029	-0.80565	15.029	-0.79866	16.029	-0.82217	17.029	-0.80925	18.029	-0.81359	19.029	-0.82448
		0.02903	-0.77578	1.02903	-0.79903	2.02903	-0.8169	3.02903	-0.806	4.02903	-0.79323	5.02903	-0.83987	6.02903	-0.83646	7.098	-0.75256	8.02903	-0.78601	9.02903	-0.80326	10.029	-0.79152	11.029	-0.77871	12.029	-0.7995	13.029	-0.80188	14.029	-0.80563	15.029	-0.79863	16.029	-0.82215	17.029	-0.80769	18.029	-0.81329	19.029	-0.82393
		0.02906	-0.77559	1.02906	-0.79972	2.02906	-0.81681	3.02906	-0.8069	4.02906	-0.79263	5.02906	-0.83975	6.02906	-0.83645	7.09803	-0.75198	8.02906	-0.786	9.02906	-0.80324	10.0291	-0.79181	11.0291	-0.77914	12.0291	-0.79907	13.0291	-0.80161	14.0291	-0.80573	15.0291	-0.79836	16.0291	-0.82212	17.0291	-0.80669	18.0291	-0.8126	19.0291	-0.82351
		0.02908	-0.77633	1.02908	-0.80041	2.02908	-0.81653	3.02908	-0.8067	4.02908	-0.79171	5.02908	-0.83917	6.02908	-0.83632	7.09806	-0.75053	8.02908	-0.786	9.02908	-0.80315	10.0291	-0.79191	11.0291	-0.77931	12.0291	-0.79909	13.0291	-0.80126	14.0291	-0.80575	15.0291	-0.79788	16.0291	-0.82209	17.0291	-0.80688	18.0291	-0.81153	19.0291	-0.82338
		0.02911	-0.77667	1.02911	-0.80107	2.02911	-0.8163	3.02911	-0.8064	4.02911	-0.791	5.02911	-0.83777	6.02911	-0.83628	7.09808	-0.74973	8.02911	-0.786	9.02911	-0.80305	10.0291	-0.79194	11.0291	-0.77937	12.0291	-0.79927	13.0291	-0.8013	14.0291	-0.8055	15.0291	-0.79726	16.0291	-0.82203	17.0291	-0.80684	18.0291	-0.81056	19.0291	-0.82336
		0.02914	-0.77635	1.02914	-0.80136	2.02914	-0.81622	3.02914	-0.80623	4.02914	-0.79103	5.02914	-0.83691	6.02914	-0.8365	7.09811	-0.74963	8.02914	-0.78607	9.02914	-0.80309	10.0291	-0.79202	11.0291	-0.77933	12.0291	-0.79947	13.0291	-0.80149	14.0291	-0.80535	15.0291	-0.79665	16.0291	-0.82198	17.0291	-0.80664	18.0291	-0.80987	19.0291	-0.82331
		0.02917	-0.77636	1.02917	-0.80135	2.02917	-0.81597	3.02917	-0.80653	4.02917	-0.79153	5.02917	-0.83716	6.02917	-0.83698	7.09814	-0.74938	8.02917	-0.78654	9.02917	-0.80312	10.0292	-0.79222	11.0292	-0.77906	12.0292	-0.79953	13.0292	-0.80201	14.0292	-0.80533	15.0292	-0.79629	16.0292	-0.82195	17.0292	-0.80632	18.0292	-0.80971	19.0292	-0.82329
		0.02919	-0.77669	1.02919	-0.80123	2.02919	-0.81584	3.02919	-0.80661	4.02919	-0.79224	5.02919	-0.83751	6.02919	-0.83701	7.09817	-0.74913	8.02919	-0.78687	9.02919	-0.80314	10.0292	-0.79222	11.0292	-0.77851	12.0292	-0.79949	13.0292	-0.80237	14.0292	-0.80541	15.0292	-0.79538	16.0292	-0.82195	17.0292	-0.80559	18.0292	-0.80943	19.0292	-0.82335
		0.02922	-0.7768	1.02922	-0.80088	2.02922	-0.81599	3.02922	-0.80649	4.02922	-0.79218	5.02922	-0.83838	6.02922	-0.83634	7.09819	-0.74925	8.02922	-0.78678	9.02922	-0.80315	10.0292	-0.79211	11.0292	-0.77845	12.0292	-0.79943	13.0292	-0.80229	14.0292	-0.80558	15.0292	-0.79408	16.0292	-0.82207	17.0292	-0.80441	18.0292	-0.8091	19.0292	-0.82378
		0.02925	-0.7767	1.02925	-0.80058	2.02925	-0.81636	3.02925	-0.80634	4.02925	-0.79209	5.02925	-0.83898	6.02925	-0.83568	7.09822	-0.74945	8.02925	-0.78674	9.02925	-0.80324	10.0292	-0.79193	11.0292	-0.77861	12.0292	-0.79899	13.0292	-0.80208	14.0292	-0.80566	15.0292	-0.79314	16.0293	-0.82217	17.0293	-0.80362	18.0293	-0.80893	19.0293	-0.8243
		0.02928	-0.77638	1.02928	-0.80031	2.02928	-0.8167	3.02928	-0.80595	4.02928	-0.79204	5.02928	-0.83906	6.02928	-0.83589	7.09825	-0.74985	8.02928	-0.78661	9.02928	-0.80343	10.0293	-0.79194	11.0293	-0.77893	12.0293	-0.7988	13.0293	-0.80199	14.0293	-0.80552	15.0293	-0.79283	16.0293	-0.82225	17.0293	-0.8037	18.0293	-0.80939	19.0293	-0.82421
		0.02931	-0.77579	1.02931	-0.80021	2.02931	-0.81664	3.02931	-0.80553	4.02931	-0.79247	5.02931	-0.83895	6.02931	-0.83625	7.09828	-0.75047	8.02931	-0.78609	9.02931	-0.8035	10.0293	-0.79199	11.0293	-0.77912	12.0293	-0.79898	13.0293	-0.80223	14.0293	-0.80551	15.0293	-0.79236	16.0293	-0.82192	17.0293	-0.80415	18.0293	-0.80958	19.0293	-0.82397
		0.02933	-0.77433	1.02933	-0.80014	2.02933	-0.81658	3.02933	-0.8056	4.02933	-0.79279	5.02933	-0.83791	6.02933	-0.83663	7.09831	-0.7519	8.02933	-0.78579	9.02933	-0.80352	10.0293	-0.79208	11.0293	-0.77917	12.0293	-0.79901	13.0293	-0.80248	14.0293	-0.80549	15.0293	-0.79156	16.0293	-0.82138	17.0293	-0.8083	18.0293	-0.8094	19.0293	-0.82347
		0.02936	-0.77373	1.02936	-0.80062	2.02936	-0.81638	3.02936	-0.806	4.02936	-0.79262	5.02936	-0.83752	6.02936	-0.83645	7.09833	-0.75275	8.02936	-0.78574	9.02936	-0.80314	10.0294	-0.79208	11.0294	-0.77913	12.0294	-0.79904	13.0294	-0.80256	14.0294	-0.80565	15.0294	-0.79048	16.0294	-0.82061	17.0294	-0.81491	18.0294	-0.80927	19.0294	-0.82349
		0.02939	-0.77404	1.02939	-0.80112	2.02939	-0.81584	3.02939	-0.80636	4.02939	-0.79265	5.02939	-0.83783	6.02939	-0.83624	7.09836	-0.75303	8.02939	-0.78575	9.02939	-0.80303	10.0294	-0.79204	11.0294	-0.77877	12.0294	-0.79898	13.0294	-0.80255	14.0294	-0.80561	15.0294	-0.78957	16.0294	-0.81943	17.0294	-0.81912	18.0294	-0.80921	19.0294	-0.82425
		0.02942	-0.77467	1.02942	-0.80099	2.02942	-0.81491	3.02942	-0.80642	4.02942	-0.79267	5.02942	-0.83819	6.02942	-0.83591	7.09839	-0.7532	8.02942	-0.78574	9.02942	-0.80325	10.0294	-0.79203	11.0294	-0.77838	12.0294	-0.79905	13.0294	-0.80223	14.0294	-0.80565	15.0294	-0.78904	16.0294	-0.81851	17.0294	-0.82096	18.0294	-0.80923	19.0294	-0.82502
		0.02944	-0.77599	1.02944	-0.80099	2.02944	-0.81423	3.02944	-0.80637	4.02944	-0.79301	5.02944	-0.83847	6.02944	-0.83535	7.09842	-0.75333	8.02944	-0.78643	9.02944	-0.80356	10.0294	-0.79212	11.0294	-0.77837	12.0294	-0.79906	13.0294	-0.80212	14.0294	-0.80536	15.0294	-0.78875	16.0294	-0.81862	17.0294	-0.82148	18.0294	-0.80922	19.0294	-0.82476
		0.02947	-0.77684	1.02947	-0.80091	2.02947	-0.81401	3.02947	-0.80638	4.02947	-0.79311	5.02947	-0.83895	6.02947	-0.83383	7.09844	-0.75338	8.02947	-0.78697	9.02947	-0.80373	10.0295	-0.79215	11.0295	-0.77837	12.0295	-0.79909	13.0295	-0.80226	14.0295	-0.80476	15.0295	-0.78865	16.0295	-0.81888	17.0295	-0.82158	18.0295	-0.80917	19.0295	-0.82468
		0.0295	-0.77666	1.0295	-0.80093	2.0295	-0.81354	3.0295	-0.8062	4.0295	-0.79325	5.0295	-0.83893	6.0295	-0.83271	7.09847	-0.75344	8.0295	-0.7867	9.0295	-0.80379	10.0295	-0.79222	11.0295	-0.77859	12.0295	-0.79903	13.0295	-0.80227	14.0295	-0.8044	15.0295	-0.78866	16.0295	-0.8192	17.0295	-0.82158	18.0295	-0.80902	19.0295	-0.82419
		0.02953	-0.77656	1.02953	-0.80098	2.02953	-0.81287	3.02953	-0.80615	4.02953	-0.79339	5.02953	-0.83884	6.02953	-0.83291	7.0985	-0.75347	8.02953	-0.7868	9.02953	-0.80397	10.0295	-0.79224	11.0295	-0.77889	12.0295	-0.79897	13.0295	-0.80189	14.0295	-0.8045	15.0295	-0.79088	16.0295	-0.81909	17.0295	-0.82161	18.0295	-0.80847	19.0295	-0.82438
		0.02956	-0.77624	1.02956	-0.801	2.02956	-0.81287	3.02956	-0.80637	4.02956	-0.7936	5.02956	-0.83852	6.02956	-0.83302	7.09853	-0.75343	8.02956	-0.78729	9.02956	-0.80421	10.0296	-0.79227	11.0296	-0.77889	12.0296	-0.79887	13.0296	-0.80131	14.0296	-0.80464	15.0296	-0.79703	16.0296	-0.81868	17.0296	-0.82171	18.0296	-0.8079	19.0296	-0.82512
		0.02958	-0.77627	1.02958	-0.80099	2.02958	-0.813	3.02958	-0.80682	4.02958	-0.79361	5.02958	-0.83839	6.02958	-0.83412	7.09856	-0.75279	8.02958	-0.78803	9.02958	-0.80422	10.0296	-0.79224	11.0296	-0.77902	12.0296	-0.79892	13.0296	-0.80125	14.0296	-0.80472	15.0296	-0.80226	16.0296	-0.81775	17.0296	-0.82172	18.0296	-0.80796	19.0296	-0.82706
		0.02961	-0.7763	1.02961	-0.801	2.02961	-0.81304	3.02961	-0.80834	4.02961	-0.7936	5.02961	-0.83849	6.02961	-0.83567	7.09858	-0.7526	8.02961	-0.78841	9.02961	-0.80419	10.0296	-0.79213	11.0296	-0.77899	12.0296	-0.79889	13.0296	-0.80136	14.0296	-0.80467	15.0296	-0.80376	16.0296	-0.81698	17.0296	-0.82136	18.0296	-0.80784	19.0296	-0.82901
		0.02964	-0.77669	1.02964	-0.80118	2.02964	-0.8129	3.02964	-0.80995	4.02964	-0.7936	5.02964	-0.83878	6.02964	-0.83651	7.09861	-0.75301	8.02964	-0.78886	9.02964	-0.80399	10.0296	-0.79199	11.0296	-0.77902	12.0296	-0.7989	13.0296	-0.80177	14.0296	-0.80455	15.0296	-0.80426	16.0296	-0.81645	17.0296	-0.82124	18.0296	-0.80755	19.0296	-0.83032
		0.02967	-0.77708	1.02967	-0.80137	2.02967	-0.81287	3.02967	-0.8107	4.02967	-0.7936	5.02967	-0.83918	6.02967	-0.83679	7.09864	-0.75338	8.02967	-0.78912	9.02967	-0.80373	10.0297	-0.79186	11.0297	-0.77897	12.0297	-0.79885	13.0297	-0.80221	14.0297	-0.80462	15.0297	-0.8045	16.0297	-0.8157	17.0297	-0.82136	18.0297	-0.80669	19.0297	-0.83085
		0.02969	-0.77698	1.02969	-0.80136	2.02969	-0.81297	3.02969	-0.81138	4.02969	-0.7936	5.02969	-0.83914	6.02969	-0.83701	7.09867	-0.7535	8.02969	-0.78903	9.02969	-0.80376	10.0297	-0.79185	11.0297	-0.77869	12.0297	-0.79884	13.0297	-0.8023	14.0297	-0.80446	15.0297	-0.80462	16.0297	-0.81522	17.0297	-0.82136	18.0297	-0.80595	19.0297	-0.83072
		0.02972	-0.77645	1.02972	-0.80137	2.02972	-0.81299	3.02972	-0.81213	4.02972	-0.79347	5.02972	-0.83895	6.02972	-0.83733	7.09869	-0.75345	8.02972	-0.78862	9.02972	-0.80405	10.0297	-0.79195	11.0297	-0.77827	12.0297	-0.79888	13.0297	-0.80225	14.0297	-0.80464	15.0297	-0.80448	16.0297	-0.815	17.0297	-0.8214	18.0297	-0.80505	19.0297	-0.83037
		0.02975	-0.77424	1.02975	-0.80135	2.02975	-0.81294	3.02975	-0.8119	4.02975	-0.79343	5.02975	-0.83878	6.02975	-0.83732	7.09872	-0.7527	8.02975	-0.78798	9.02975	-0.80471	10.0297	-0.79232	11.0297	-0.77798	12.0297	-0.79889	13.0297	-0.80223	14.0297	-0.8047	15.0297	-0.80434	16.0297	-0.81446	17.0297	-0.82134	18.0297	-0.80442	19.0297	-0.82944
		0.02978	-0.77312	1.02978	-0.80114	2.02978	-0.81283	3.02978	-0.81126	4.02978	-0.79337	5.02978	-0.83861	6.02978	-0.83722	7.09875	-0.7515	8.02978	-0.78802	9.02978	-0.80512	10.0298	-0.7925	11.0298	-0.77795	12.0298	-0.79887	13.0298	-0.80221	14.0298	-0.80478	15.0298	-0.80417	16.0298	-0.81376	17.0298	-0.82134	18.0298	-0.80466	19.0298	-0.82855
		0.02981	-0.77373	1.02981	-0.80084	2.02981	-0.81271	3.02981	-0.81003	4.02981	-0.79316	5.02981	-0.83869	6.02981	-0.83689	7.09878	-0.75161	8.02981	-0.78806	9.02981	-0.80501	10.0298	-0.79257	11.0298	-0.77796	12.0298	-0.79874	13.0298	-0.80204	14.0298	-0.80428	15.0298	-0.80423	16.0298	-0.81316	17.0298	-0.82098	18.0298	-0.80744	19.0298	-0.82769
		0.02983	-0.77381	1.02983	-0.80062	2.02983	-0.81252	3.02983	-0.80929	4.02983	-0.79235	5.02983	-0.83865	6.02983	-0.83658	7.09881	-0.752	8.02983	-0.78823	9.02983	-0.80507	10.0298	-0.79247	11.0298	-0.77808	12.0298	-0.79859	13.0298	-0.80173	14.0298	-0.80354	15.0298	-0.80412	16.0298	-0.81247	17.0298	-0.82034	18.0298	-0.81311	19.0298	-0.82679
		0.02986	-0.77377	1.02986	-0.80035	2.02986	-0.81222	3.02986	-0.80936	4.02986	-0.79215	5.02986	-0.83867	6.02986	-0.83638	7.09883	-0.75302	8.02986	-0.78828	9.02986	-0.80494	10.0299	-0.7923	11.0299	-0.7783	12.0299	-0.79825	13.0299	-0.80143	14.0299	-0.80312	15.0299	-0.8039	16.0299	-0.81157	17.0299	-0.8202	18.0299	-0.81676	19.0299	-0.82661
		0.02989	-0.77378	1.02989	-0.79997	2.02989	-0.81167	3.02989	-0.81016	4.02989	-0.79246	5.02989	-0.83838	6.02989	-0.8363	7.09886	-0.75387	8.02989	-0.78846	9.02989	-0.80503	10.0299	-0.79186	11.0299	-0.77834	12.0299	-0.79808	13.0299	-0.80109	14.0299	-0.80322	15.0299	-0.80318	16.0299	-0.81081	17.0299	-0.82029	18.0299	-0.81798	19.0299	-0.82649
		0.02992	-0.77378	1.02992	-0.79972	2.02992	-0.81157	3.02992	-0.8121	4.02992	-0.79283	5.02992	-0.838	6.02992	-0.83585	7.09889	-0.75388	8.02992	-0.78847	9.02992	-0.80495	10.0299	-0.79161	11.0299	-0.77829	12.0299	-0.79793	13.0299	-0.80072	14.0299	-0.80329	15.0299	-0.80247	16.0299	-0.81015	17.0299	-0.82027	18.0299	-0.81878	19.0299	-0.82639
		0.02994	-0.77378	1.02994	-0.79979	2.02994	-0.81186	3.02994	-0.8136	4.02994	-0.7932	5.02994	-0.83782	6.02994	-0.83505	7.09892	-0.7537	8.02994	-0.78836	9.02994	-0.80516	10.0299	-0.79152	11.0299	-0.77816	12.0299	-0.79784	13.0299	-0.80083	14.0299	-0.80334	15.0299	-0.80196	16.0299	-0.80904	17.0299	-0.82015	18.0299	-0.82069	19.0299	-0.82557
		0.02997	-0.77377	1.02997	-0.79981	2.02997	-0.81226	3.02997	-0.81389	4.02997	-0.79314	5.02997	-0.83783	6.02997	-0.83451	7.09894	-0.75313	8.02997	-0.78813	9.02997	-0.80525	10.03	-0.79134	11.03	-0.77791	12.03	-0.79771	13.03	-0.80095	14.03	-0.8031	15.03	-0.80136	16.03	-0.80811	17.03	-0.82002	18.03	-0.82235	19.03	-0.82422
		0.03	-0.77369	1.03	-0.8001	2.03	-0.81256	3.03	-0.81377	4.03	-0.79314	5.03	-0.83777	6.03	-0.83456	7.09897	-0.75264	8.03	-0.78792	9.03	-0.8055	10.03	-0.79127	11.03	-0.77785	12.03	-0.79775	13.03	-0.80117	14.03	-0.80281	15.03	-0.80125	16.03	-0.80823	17.03	-0.81993	18.03	-0.82277	19.03	-0.82311
		0.03003	-0.77366	1.03003	-0.80017	2.03003	-0.81285	3.03003	-0.81373	4.03003	-0.79278	5.03003	-0.83715	6.03003	-0.83465	7.099	-0.75243	8.03003	-0.78773	9.03003	-0.80558	10.03	-0.79142	11.03	-0.77782	12.03	-0.79773	13.03	-0.80114	14.03	-0.80243	15.03	-0.80109	16.03	-0.81157	17.03	-0.8199	18.03	-0.82283	19.03	-0.82203
		0.03006	-0.77363	1.03006	-0.79992	2.03006	-0.81277	3.03006	-0.81354	4.03006	-0.79172	5.03006	-0.83586	6.03006	-0.83518	7.09903	-0.75251	8.03006	-0.78767	9.03006	-0.80558	10.0301	-0.79175	11.0301	-0.77809	12.0301	-0.79761	13.0301	-0.80091	14.0301	-0.80234	15.0301	-0.80106	16.0301	-0.81666	17.0301	-0.81969	18.0301	-0.82279	19.0301	-0.82056
		0.03008	-0.77404	1.03008	-0.79986	2.03008	-0.81269	3.03008	-0.81347	4.03008	-0.79092	5.03008	-0.83511	6.03008	-0.83584	7.09906	-0.75295	8.03008	-0.78764	9.03008	-0.80557	10.0301	-0.79201	11.0301	-0.77817	12.0301	-0.79756	13.0301	-0.80075	14.0301	-0.80244	15.0301	-0.801	16.0301	-0.81878	17.0301	-0.81927	18.0301	-0.8227	19.0301	-0.81933
		0.03011	-0.77473	1.03011	-0.79979	2.03011	-0.81253	3.03011	-0.8138	4.03011	-0.79114	5.03011	-0.83529	6.03011	-0.83612	7.09908	-0.75361	8.03011	-0.78769	9.03011	-0.80508	10.0301	-0.79196	11.0301	-0.7781	12.0301	-0.79772	13.0301	-0.80085	14.0301	-0.80244	15.0301	-0.80106	16.0301	-0.81931	17.0301	-0.81865	18.0301	-0.82244	19.0301	-0.81897
		0.03014	-0.77474	1.03014	-0.79975	2.03014	-0.81241	3.03014	-0.81438	4.03014	-0.79181	5.03014	-0.83541	6.03014	-0.83618	7.09911	-0.75349	8.03014	-0.7877	9.03014	-0.80443	10.0301	-0.79183	11.0301	-0.77809	12.0301	-0.79804	13.0301	-0.801	14.0301	-0.80248	15.0301	-0.80106	16.0301	-0.81948	17.0301	-0.81722	18.0301	-0.82191	19.0301	-0.81857
		0.03017	-0.77471	1.03017	-0.79913	2.03017	-0.81207	3.03017	-0.81474	4.03017	-0.79212	5.03017	-0.83596	6.03017	-0.83617	7.09914	-0.75329	8.03017	-0.78771	9.03017	-0.80427	10.0302	-0.79171	11.0302	-0.7781	12.0302	-0.79806	13.0302	-0.8014	14.0302	-0.80262	15.0302	-0.80083	16.0302	-0.81955	17.0302	-0.81506	18.0302	-0.82179	19.0302	-0.81873
		0.03019	-0.77431	1.03019	-0.79877	2.03019	-0.81194	3.03019	-0.81477	4.03019	-0.79169	5.03019	-0.8365	6.03019	-0.83592	7.09917	-0.75245	8.03019	-0.788	9.03019	-0.80432	10.0302	-0.79177	11.0302	-0.77817	12.0302	-0.7979	13.0302	-0.80166	14.0302	-0.80272	15.0302	-0.80055	16.0302	-0.81961	17.0302	-0.81342	18.0302	-0.82174	19.0302	-0.81962
		0.03022	-0.77373	1.03022	-0.79903	2.03022	-0.81207	3.03022	-0.81472	4.03022	-0.79157	5.03022	-0.83658	6.03022	-0.83565	7.09919	-0.75159	8.03022	-0.78837	9.03022	-0.80434	10.0302	-0.79175	11.0302	-0.77835	12.0302	-0.79771	13.0302	-0.80156	14.0302	-0.80265	15.0302	-0.80037	16.0302	-0.8196	17.0302	-0.81328	18.0302	-0.82168	19.0302	-0.82344
		0.03025	-0.77378	1.03025	-0.79911	2.03025	-0.81207	3.03025	-0.81461	4.03025	-0.79171	5.03025	-0.83646	6.03025	-0.83537	7.09922	-0.75125	8.03025	-0.78857	9.03025	-0.80444	10.0303	-0.79174	11.0303	-0.77847	12.0303	-0.79774	13.0303	-0.80143	14.0303	-0.80229	15.0303	-0.80035	16.0302	-0.81958	17.0302	-0.8136	18.0302	-0.82125	19.0302	-0.82768
		0.03028	-0.77411	1.03028	-0.79934	2.03028	-0.81175	3.03028	-0.81368	4.03028	-0.79225	5.03028	-0.83625	6.03028	-0.83554	7.09925	-0.75052	8.03028	-0.78849	9.03028	-0.80471	10.0303	-0.79171	11.0303	-0.77842	12.0303	-0.79776	13.0303	-0.80136	14.0303	-0.80152	15.0303	-0.80031	16.0303	-0.81947	17.0303	-0.81426	18.0303	-0.82089	19.0303	-0.82984
		0.03031	-0.77498	1.03031	-0.79922	2.03031	-0.81144	3.03031	-0.81298	4.03031	-0.79302	5.03031	-0.836	6.03031	-0.83549	7.09928	-0.75015	8.03031	-0.78848	9.03031	-0.80487	10.0303	-0.79154	11.0303	-0.77836	12.0303	-0.79778	13.0303	-0.80172	14.0303	-0.80092	15.0303	-0.80037	16.0303	-0.8192	17.0303	-0.81431	18.0303	-0.82078	19.0303	-0.83122
		0.03033	-0.7755	1.03033	-0.79924	2.03033	-0.81155	3.03033	-0.81331	4.03033	-0.79341	5.03033	-0.83577	6.03033	-0.83553	7.09931	-0.75034	8.03033	-0.78817	9.03033	-0.80479	10.0303	-0.79133	11.0303	-0.77833	12.0303	-0.79769	13.0303	-0.8019	14.0303	-0.80101	15.0303	-0.80038	16.0303	-0.81896	17.0303	-0.81379	18.0303	-0.82085	19.0303	-0.83224
		0.03036	-0.77568	1.03036	-0.79921	2.03036	-0.81156	3.03036	-0.81374	4.03036	-0.79442	5.03036	-0.83554	6.03036	-0.83536	7.09933	-0.75041	8.03036	-0.78777	9.03036	-0.80443	10.0304	-0.79126	11.0304	-0.77839	12.0304	-0.79752	13.0304	-0.80183	14.0304	-0.80171	15.0304	-0.80026	16.0304	-0.81888	17.0304	-0.81301	18.0304	-0.8208	19.0304	-0.83319
		0.03039	-0.77582	1.03039	-0.79936	2.03039	-0.8116	3.03039	-0.81389	4.03039	-0.79534	5.03039	-0.83553	6.03039	-0.83532	7.09936	-0.75101	8.03039	-0.78767	9.03039	-0.80431	10.0304	-0.79128	11.0304	-0.7784	12.0304	-0.79733	13.0304	-0.80187	14.0304	-0.80295	15.0304	-0.79993	16.0304	-0.81879	17.0304	-0.81254	18.0304	-0.8208	19.0304	-0.83368
		0.03042	-0.77625	1.03042	-0.7994	2.03042	-0.81154	3.03042	-0.81364	4.03042	-0.79564	5.03042	-0.83631	6.03042	-0.83583	7.09939	-0.75256	8.03042	-0.78766	9.03042	-0.80451	10.0304	-0.79134	11.0304	-0.77814	12.0304	-0.79726	13.0304	-0.80186	14.0304	-0.80457	15.0304	-0.79955	16.0304	-0.81834	17.0304	-0.81232	18.0304	-0.82052	19.0304	-0.83357
		0.03044	-0.77694	1.03044	-0.7994	2.03044	-0.81153	3.03044	-0.81361	4.03044	-0.7956	5.03044	-0.83731	6.03044	-0.83661	7.09942	-0.75378	8.03044	-0.78787	9.03044	-0.80471	10.0304	-0.79157	11.0304	-0.77786	12.0304	-0.79697	13.0304	-0.80188	14.0304	-0.80734	15.0304	-0.79905	16.0304	-0.81787	17.0304	-0.81169	18.0304	-0.82002	19.0304	-0.83355
		0.03047	-0.77726	1.03047	-0.79941	2.03047	-0.81175	3.03047	-0.81377	4.03047	-0.79544	5.03047	-0.83735	6.03047	-0.83703	7.09944	-0.75388	8.03047	-0.78823	9.03047	-0.80492	10.0305	-0.79176	11.0305	-0.77776	12.0305	-0.7968	13.0305	-0.80181	14.0305	-0.80935	15.0305	-0.79856	16.0305	-0.81771	17.0305	-0.80978	18.0305	-0.81982	19.0305	-0.83345
		0.0305	-0.7771	1.0305	-0.79941	2.0305	-0.81206	3.0305	-0.81382	4.0305	-0.79526	5.0305	-0.83721	6.0305	-0.83715	7.09947	-0.75373	8.0305	-0.78842	9.0305	-0.80504	10.0305	-0.79173	11.0305	-0.77781	12.0305	-0.7969	13.0305	-0.80176	14.0305	-0.80945	15.0305	-0.79848	16.0305	-0.81757	17.0305	-0.80887	18.0305	-0.81974	19.0305	-0.83342
		0.03053	-0.77715	1.03053	-0.79959	2.03053	-0.81237	3.03053	-0.81362	4.03053	-0.79514	5.03053	-0.83717	6.03053	-0.83717	7.0995	-0.75348	8.03053	-0.78848	9.03053	-0.805	10.0305	-0.79166	11.0305	-0.77791	12.0305	-0.79696	13.0305	-0.80172	14.0305	-0.80959	15.0305	-0.79855	16.0305	-0.81675	17.0305	-0.80953	18.0305	-0.8195	19.0305	-0.8333
		0.03056	-0.77751	1.03056	-0.79966	2.03056	-0.81287	3.03056	-0.81324	4.03056	-0.79522	5.03056	-0.83726	6.03056	-0.83716	7.09953	-0.75262	8.03056	-0.78847	9.03056	-0.80502	10.0306	-0.79156	11.0306	-0.77798	12.0306	-0.79697	13.0306	-0.8018	14.0306	-0.80967	15.0306	-0.79855	16.0306	-0.81581	17.0306	-0.80945	18.0306	-0.81849	19.0306	-0.83326
		0.03058	-0.77764	1.03058	-0.80051	2.03058	-0.81361	3.03058	-0.81265	4.03058	-0.795	5.03058	-0.83728	6.03058	-0.83715	7.09956	-0.75093	8.03058	-0.78844	9.03058	-0.80495	10.0306	-0.79159	11.0306	-0.77793	12.0306	-0.79699	13.0306	-0.80205	14.0306	-0.81039	15.0306	-0.79826	16.0306	-0.81544	17.0306	-0.80889	18.0306	-0.81763	19.0306	-0.83325
		0.03061	-0.77718	1.03061	-0.80155	2.03061	-0.81378	3.03061	-0.81217	4.03061	-0.79484	5.03061	-0.83722	6.03061	-0.83689	7.09958	-0.74957	8.03061	-0.7884	9.03061	-0.80493	10.0306	-0.79157	11.0306	-0.77788	12.0306	-0.79755	13.0306	-0.80231	14.0306	-0.81157	15.0306	-0.79784	16.0306	-0.81532	17.0306	-0.80794	18.0306	-0.81715	19.0306	-0.83323
		0.03064	-0.77675	1.03064	-0.80156	2.03064	-0.81381	3.03064	-0.81242	4.03064	-0.79463	5.03064	-0.83705	6.03064	-0.83623	7.09961	-0.74977	8.03064	-0.78827	9.03064	-0.80486	10.0306	-0.7915	11.0306	-0.77787	12.0306	-0.79819	13.0306	-0.8024	14.0306	-0.81193	15.0306	-0.7977	16.0306	-0.81515	17.0306	-0.80736	18.0306	-0.81669	19.0306	-0.83301
		0.03067	-0.77664	1.03067	-0.80134	2.03067	-0.81383	3.03067	-0.81271	4.03067	-0.79462	5.03067	-0.8369	6.03067	-0.83618	7.09964	-0.75027	8.03067	-0.78821	9.03067	-0.80471	10.0307	-0.79148	11.0307	-0.77811	12.0307	-0.79823	13.0307	-0.80275	14.0307	-0.81165	15.0307	-0.797	16.0307	-0.81508	17.0307	-0.80703	18.0307	-0.81631	19.0307	-0.83273
		0.03069	-0.7766	1.03069	-0.80101	2.03069	-0.81389	3.03069	-0.81327	4.03069	-0.79467	5.03069	-0.83685	6.03069	-0.83645	7.09967	-0.75167	8.03069	-0.78826	9.03069	-0.80457	10.0307	-0.79153	11.0307	-0.77847	12.0307	-0.79825	13.0307	-0.80284	14.0307	-0.81167	15.0307	-0.79597	16.0307	-0.81499	17.0307	-0.80638	18.0307	-0.8164	19.0307	-0.83272
		0.03072	-0.77609	1.03072	-0.80074	2.03072	-0.81388	3.03072	-0.81345	4.03072	-0.7947	5.03072	-0.83625	6.03072	-0.83666	7.09969	-0.75246	8.03072	-0.78826	9.03072	-0.80451	10.0307	-0.79163	11.0307	-0.77862	12.0307	-0.79852	13.0307	-0.80261	14.0307	-0.81179	15.0307	-0.79533	16.0307	-0.81464	17.0307	-0.80602	18.0307	-0.8163	19.0307	-0.83267
		0.03075	-0.77427	1.03075	-0.80029	2.03075	-0.81344	3.03075	-0.81374	4.03075	-0.79472	5.03075	-0.83526	6.03075	-0.83656	7.09972	-0.75253	8.03075	-0.78815	9.03075	-0.80454	10.0307	-0.79166	11.0307	-0.7787	12.0307	-0.79885	13.0307	-0.80223	14.0307	-0.81197	15.0307	-0.79503	16.0308	-0.81368	17.0308	-0.80506	18.0308	-0.81543	19.0308	-0.8322
		0.03078	-0.77215	1.03078	-0.80023	2.03078	-0.81298	3.03078	-0.81393	4.03078	-0.79441	5.03078	-0.83532	6.03078	-0.83649	7.09975	-0.75256	8.03078	-0.78775	9.03078	-0.80454	10.0308	-0.79163	11.0308	-0.77867	12.0308	-0.79878	13.0308	-0.80188	14.0308	-0.81197	15.0308	-0.79496	16.0308	-0.81243	17.0308	-0.80443	18.0308	-0.81429	19.0308	-0.8309
		0.03081	-0.77104	1.03081	-0.80088	2.03081	-0.81282	3.03081	-0.81392	4.03081	-0.794	5.03081	-0.83502	6.03081	-0.83634	7.09978	-0.75281	8.03081	-0.78736	9.03081	-0.80467	10.0308	-0.79143	11.0308	-0.77864	12.0308	-0.79855	13.0308	-0.80186	14.0308	-0.81194	15.0308	-0.79513	16.0308	-0.81113	17.0308	-0.80422	18.0308	-0.81398	19.0308	-0.82979
		0.03083	-0.77066	1.03083	-0.80147	2.03083	-0.8127	3.03083	-0.81304	4.03083	-0.79343	5.03083	-0.83502	6.03083	-0.83639	7.09981	-0.7531	8.03083	-0.78742	9.03083	-0.80473	10.0308	-0.7909	11.0308	-0.77819	12.0308	-0.79812	13.0308	-0.8018	14.0308	-0.81193	15.0308	-0.79526	16.0308	-0.81029	17.0308	-0.8042	18.0308	-0.81388	19.0308	-0.82938
		0.03086	-0.77028	1.03086	-0.80183	2.03086	-0.81241	3.03086	-0.81169	4.03086	-0.79332	5.03086	-0.83465	6.03086	-0.83657	7.09983	-0.7534	8.03086	-0.78732	9.03086	-0.80467	10.0309	-0.79083	11.0309	-0.77763	12.0309	-0.79787	13.0309	-0.80184	14.0309	-0.81211	15.0309	-0.79522	16.0309	-0.81001	17.0309	-0.80429	18.0309	-0.81353	19.0309	-0.82865
		0.03089	-0.77028	1.03089	-0.80196	2.03089	-0.81209	3.03089	-0.81104	4.03089	-0.79384	5.03089	-0.83479	6.03089	-0.83664	7.09986	-0.75369	8.03089	-0.7873	9.03089	-0.80438	10.0309	-0.79103	11.0309	-0.77742	12.0309	-0.79774	13.0309	-0.80188	14.0309	-0.81217	15.0309	-0.79491	16.0309	-0.80949	17.0309	-0.80577	18.0309	-0.8124	19.0309	-0.82778
		0.03092	-0.7712	1.03092	-0.80268	2.03092	-0.81159	3.03092	-0.81109	4.03092	-0.79503	5.03092	-0.83484	6.03092	-0.83651	7.09989	-0.75367	8.03092	-0.78726	9.03092	-0.80407	10.0309	-0.79116	11.0309	-0.77733	12.0309	-0.79775	13.0309	-0.80191	14.0309	-0.81173	15.0309	-0.79371	16.0309	-0.80883	17.0309	-0.81082	18.0309	-0.81162	19.0309	-0.82788
		0.03094	-0.77319	1.03094	-0.80328	2.03094	-0.81162	3.03094	-0.8112	4.03094	-0.79532	5.03094	-0.83541	6.03094	-0.83579	7.09992	-0.75366	8.03094	-0.78746	9.03094	-0.80415	10.0309	-0.79109	11.0309	-0.7773	12.0309	-0.79824	13.0309	-0.80166	14.0309	-0.81081	15.0309	-0.79234	16.0309	-0.8089	17.0309	-0.81522	18.0309	-0.81113	19.0309	-0.82798
		0.03097	-0.77395	1.03097	-0.80345	2.03097	-0.81208	3.03097	-0.81164	4.03097	-0.79541	5.03097	-0.83588	6.03097	-0.83489	7.09994	-0.75365	8.03097	-0.7878	9.03097	-0.80428	10.031	-0.79111	11.031	-0.77714	12.031	-0.79895	13.031	-0.80135	14.031	-0.81077	15.031	-0.79116	16.031	-0.80908	17.031	-0.81562	18.031	-0.81067	19.031	-0.82804
		0.031	-0.77368	1.031	-0.80355	2.031	-0.81252	3.031	-0.81233	4.031	-0.79554	5.031	-0.83574	6.031	-0.83494	7.09997	-0.75364	8.031	-0.78839	9.031	-0.80461	10.031	-0.79127	11.031	-0.77709	12.031	-0.79917	13.031	-0.80132	14.031	-0.81116	15.031	-0.78964	16.031	-0.80965	17.031	-0.81534	18.031	-0.80995	19.031	-0.82777
		0.03103	-0.77379	1.03103	-0.80346	2.03103	-0.81251	3.03103	-0.81292	4.03103	-0.7959	5.03103	-0.83568	6.03103	-0.83514	7.1	-0.75358	8.03103	-0.78893	9.03103	-0.80473	10.031	-0.79132	11.031	-0.77724	12.031	-0.79925	13.031	-0.80136	14.031	-0.81165	15.031	-0.78871	16.031	-0.8097	17.031	-0.81514	18.031	-0.80943	19.031	-0.82737
		0.03106	-0.77397	1.03106	-0.8035	2.03106	-0.81253	3.03106	-0.81309	4.03106	-0.79612	5.03106	-0.83544	6.03106	-0.83561	7.10003	-0.75331	8.03106	-0.78911	9.03106	-0.805	10.0311	-0.79103	11.0311	-0.77751	12.0311	-0.7992	13.0311	-0.8016	14.0311	-0.81181	15.0311	-0.78847	16.0311	-0.8092	17.0311	-0.81508	18.0311	-0.80915	19.0311	-0.82705
		0.03108	-0.77461	1.03108	-0.80348	2.03108	-0.81277	3.03108	-0.81302	4.03108	-0.79612	5.03108	-0.83472	6.03108	-0.83574	7.10006	-0.75307	8.03108	-0.78917	9.03108	-0.80501	10.0311	-0.79058	11.0311	-0.77772	12.0311	-0.79902	13.0311	-0.80166	14.0311	-0.81203	15.0311	-0.78839	16.0311	-0.80856	17.0311	-0.81495	18.0311	-0.80851	19.0311	-0.8268
		0.03111	-0.77519	1.03111	-0.80363	2.03111	-0.81295	3.03111	-0.81266	4.03111	-0.7961	5.03111	-0.83453	6.03111	-0.83581	7.10008	-0.75313	8.03111	-0.78934	9.03111	-0.80494	10.0311	-0.7906	11.0311	-0.77778	12.0311	-0.79881	13.0311	-0.80146	14.0311	-0.8121	15.0311	-0.78823	16.0311	-0.80821	17.0311	-0.81453	18.0311	-0.80833	19.0311	-0.82626
		0.03114	-0.77524	1.03114	-0.80372	2.03114	-0.81296	3.03114	-0.81165	4.03114	-0.7961	5.03114	-0.83404	6.03114	-0.83579	7.10011	-0.75307	8.03114	-0.78956	9.03114	-0.80491	10.0311	-0.79089	11.0311	-0.77783	12.0311	-0.79879	13.0311	-0.80094	14.0311	-0.81201	15.0311	-0.78804	16.0311	-0.8079	17.0311	-0.8134	18.0311	-0.80829	19.0311	-0.82576
		0.03117	-0.77515	1.03117	-0.80366	2.03117	-0.813	3.03117	-0.81146	4.03117	-0.79609	5.03117	-0.83405	6.03117	-0.8358	7.10014	-0.75305	8.03117	-0.78958	9.03117	-0.80488	10.0312	-0.79134	11.0312	-0.77794	12.0312	-0.79879	13.0312	-0.80088	14.0312	-0.8118	15.0312	-0.78774	16.0312	-0.80744	17.0312	-0.81227	18.0312	-0.80827	19.0312	-0.82569
		0.03119	-0.77388	1.03119	-0.80367	2.03119	-0.81336	3.03119	-0.81182	4.03119	-0.79606	5.03119	-0.83389	6.03119	-0.8358	7.10017	-0.75266	8.03119	-0.78954	9.03119	-0.80486	10.0312	-0.79135	11.0312	-0.77801	12.0312	-0.79879	13.0312	-0.80138	14.0312	-0.81159	15.0312	-0.78761	16.0312	-0.80645	17.0312	-0.81076	18.0312	-0.808	19.0312	-0.82568
		0.03122	-0.77325	1.03122	-0.8041	2.03122	-0.81384	3.03122	-0.81209	4.03122	-0.79548	5.03122	-0.83414	6.03122	-0.83598	7.10019	-0.75155	8.03122	-0.78925	9.03122	-0.80467	10.0312	-0.79125	11.0312	-0.77804	12.0312	-0.79886	13.0312	-0.80202	14.0312	-0.81157	15.0312	-0.78861	16.0312	-0.80567	17.0312	-0.80921	18.0312	-0.80794	19.0312	-0.82568
		0.03125	-0.77384	1.03125	-0.80463	2.03125	-0.81399	3.03125	-0.8123	4.03125	-0.79494	5.03125	-0.83454	6.03125	-0.8362	7.10022	-0.75046	8.03125	-0.78902	9.03125	-0.80438	10.0312	-0.79098	11.0312	-0.77825	12.0312	-0.79888	13.0312	-0.80222	14.0312	-0.8115	15.0312	-0.79264	16.0312	-0.80584	17.0312	-0.80942	18.0312	-0.80812	19.0312	-0.82568
		0.03128	-0.77446	1.03128	-0.80471	2.03128	-0.81393	3.03128	-0.81259	4.03128	-0.79513	5.03128	-0.83499	6.03128	-0.8364	7.10025	-0.75034	8.03128	-0.78894	9.03128	-0.80438	10.0313	-0.79082	11.0313	-0.77864	12.0313	-0.79891	13.0313	-0.80219	14.0313	-0.81148	15.0313	-0.79868	16.0313	-0.80607	17.0313	-0.80979	18.0313	-0.80815	19.0313	-0.82584
		0.03131	-0.77514	1.03131	-0.80466	2.03131	-0.81352	3.03131	-0.81335	4.03131	-0.7955	5.03131	-0.83499	6.03131	-0.8363	7.10028	-0.75044	8.03131	-0.78874	9.03131	-0.80453	10.0313	-0.79088	11.0313	-0.77861	12.0313	-0.79884	13.0313	-0.80201	14.0313	-0.81135	15.0313	-0.80258	16.0313	-0.80621	17.0313	-0.81042	18.0313	-0.80822	19.0313	-0.82589
		0.03133	-0.77515	1.03133	-0.80429	2.03133	-0.81337	3.03133	-0.81339	4.03133	-0.79578	5.03133	-0.83494	6.03133	-0.83607	7.10031	-0.75088	8.03133	-0.78862	9.03133	-0.80486	10.0313	-0.79137	11.0313	-0.77849	12.0313	-0.79867	13.0313	-0.80194	14.0313	-0.81114	15.0313	-0.80388	16.0313	-0.80597	17.0313	-0.81035	18.0313	-0.80815	19.0313	-0.82535
		0.03136	-0.77491	1.03136	-0.80397	2.03136	-0.81391	3.03136	-0.8134	4.03136	-0.79575	5.03136	-0.83487	6.03136	-0.83596	7.10033	-0.75151	8.03136	-0.78874	9.03136	-0.80487	10.0314	-0.79208	11.0314	-0.77823	12.0314	-0.79854	13.0314	-0.80189	14.0314	-0.81086	15.0314	-0.80419	16.0314	-0.80587	17.0314	-0.81023	18.0314	-0.80815	19.0314	-0.82465
		0.03139	-0.77459	1.03139	-0.80411	2.03139	-0.81418	3.03139	-0.81342	4.03139	-0.79583	5.03139	-0.83484	6.03139	-0.83628	7.10036	-0.75176	8.03139	-0.78874	9.03139	-0.80502	10.0314	-0.79232	11.0314	-0.77823	12.0314	-0.79864	13.0314	-0.80185	14.0314	-0.81076	15.0314	-0.80412	16.0314	-0.80594	17.0314	-0.80999	18.0314	-0.80734	19.0314	-0.82413
		0.03142	-0.77441	1.03142	-0.80406	2.03142	-0.81397	3.03142	-0.81361	4.03142	-0.79602	5.03142	-0.83429	6.03142	-0.83643	7.10039	-0.75202	8.03142	-0.7886	9.03142	-0.80509	10.0314	-0.79231	11.0314	-0.77814	12.0314	-0.79863	13.0314	-0.80164	14.0314	-0.81069	15.0314	-0.80409	16.0314	-0.80607	17.0314	-0.80986	18.0314	-0.80662	19.0314	-0.82357
		0.03144	-0.77447	1.03144	-0.80425	2.03144	-0.81307	3.03144	-0.81369	4.03144	-0.79603	5.03144	-0.83348	6.03144	-0.83631	7.10042	-0.75235	8.03144	-0.7883	9.03144	-0.80519	10.0314	-0.79224	11.0314	-0.77803	12.0314	-0.79853	13.0314	-0.80151	14.0314	-0.81058	15.0314	-0.80388	16.0314	-0.80709	17.0314	-0.80953	18.0314	-0.80626	19.0314	-0.82314
		0.03147	-0.77456	1.03147	-0.80417	2.03147	-0.81171	3.03147	-0.81333	4.03147	-0.79579	5.03147	-0.83306	6.03147	-0.83623	7.10044	-0.75243	8.03147	-0.78785	9.03147	-0.80513	10.0315	-0.79208	11.0315	-0.77769	12.0315	-0.79839	13.0315	-0.80147	14.0315	-0.81054	15.0315	-0.80385	16.0315	-0.81169	17.0315	-0.80877	18.0315	-0.80607	19.0315	-0.82278
		0.0315	-0.77472	1.0315	-0.80421	2.0315	-0.81067	3.0315	-0.81269	4.0315	-0.79512	5.0315	-0.83292	6.0315	-0.83615	7.10047	-0.75257	8.0315	-0.78763	9.0315	-0.80483	10.0315	-0.79195	11.0315	-0.77738	12.0315	-0.79841	13.0315	-0.80135	14.0315	-0.81053	15.0315	-0.80385	16.0315	-0.81697	17.0315	-0.80777	18.0315	-0.80506	19.0315	-0.82234
		0.03153	-0.77488	1.03153	-0.80414	2.03153	-0.81036	3.03153	-0.81242	4.03153	-0.79457	5.03153	-0.83284	6.03153	-0.83595	7.1005	-0.75262	8.03153	-0.78775	9.03153	-0.8043	10.0315	-0.79159	11.0315	-0.77716	12.0315	-0.79861	13.0315	-0.80129	14.0315	-0.8105	15.0315	-0.80385	16.0315	-0.81897	17.0315	-0.80659	18.0315	-0.80404	19.0315	-0.82188
		0.03156	-0.77488	1.03156	-0.80413	2.03156	-0.81059	3.03156	-0.81218	4.03156	-0.79468	5.03156	-0.83288	6.03156	-0.83559	7.10053	-0.75262	8.03156	-0.78784	9.03156	-0.80431	10.0316	-0.79114	11.0316	-0.77694	12.0316	-0.79897	13.0316	-0.80148	14.0316	-0.81053	15.0316	-0.80378	16.0316	-0.81964	17.0316	-0.80626	18.0316	-0.80273	19.0316	-0.82198
		0.03158	-0.77494	1.03158	-0.80426	2.03158	-0.8108	3.03158	-0.81208	4.03158	-0.79515	5.03158	-0.83437	6.03158	-0.83562	7.10056	-0.75264	8.03158	-0.78788	9.03158	-0.80452	10.0316	-0.79121	11.0316	-0.77693	12.0316	-0.7993	13.0316	-0.80158	14.0316	-0.81053	15.0316	-0.8037	16.0316	-0.81949	17.0316	-0.8061	18.0316	-0.80151	19.0316	-0.82237
		0.03161	-0.77492	1.03161	-0.80429	2.03161	-0.81097	3.03161	-0.81202	4.03161	-0.79617	5.03161	-0.83607	6.03161	-0.83611	7.10058	-0.75234	8.03161	-0.78784	9.03161	-0.8047	10.0316	-0.79179	11.0316	-0.77709	12.0316	-0.79942	13.0316	-0.8015	14.0316	-0.8107	15.0316	-0.80364	16.0316	-0.8196	17.0316	-0.80594	18.0316	-0.80172	19.0316	-0.82456
		0.03164	-0.77485	1.03164	-0.80423	2.03164	-0.81124	3.03164	-0.81182	4.03164	-0.79656	5.03164	-0.83616	6.03164	-0.83684	7.10061	-0.75219	8.03164	-0.78779	9.03164	-0.80461	10.0316	-0.79246	11.0316	-0.77747	12.0316	-0.79934	13.0316	-0.80142	14.0316	-0.81075	15.0316	-0.80355	16.0316	-0.81959	17.0316	-0.80562	18.0316	-0.80457	19.0316	-0.828
		0.03167	-0.77458	1.03167	-0.80422	2.03167	-0.8113	3.03167	-0.81183	4.03167	-0.79635	5.03167	-0.8362	6.03167	-0.83718	7.10064	-0.75233	8.03167	-0.78774	9.03167	-0.80452	10.0317	-0.7923	11.0317	-0.77788	12.0317	-0.79918	13.0317	-0.80142	14.0317	-0.81062	15.0317	-0.80321	16.0317	-0.82009	17.0317	-0.80567	18.0317	-0.81067	19.0317	-0.83045
		0.03169	-0.77427	1.03169	-0.8042	2.03169	-0.81117	3.03169	-0.81214	4.03169	-0.79614	5.03169	-0.83624	6.03169	-0.83723	7.10067	-0.75269	8.03169	-0.78773	9.03169	-0.80442	10.0317	-0.7922	11.0317	-0.77801	12.0317	-0.79897	13.0317	-0.8015	14.0317	-0.81044	15.0317	-0.80309	16.0317	-0.82044	17.0317	-0.80655	18.0317	-0.81384	19.0317	-0.83107
		0.03172	-0.77429	1.03172	-0.80411	2.03172	-0.81112	3.03172	-0.81264	4.03172	-0.79577	5.03172	-0.83627	6.03172	-0.83726	7.10069	-0.75311	8.03172	-0.78748	9.03172	-0.80445	10.0317	-0.7914	11.0317	-0.77794	12.0317	-0.79899	13.0317	-0.80153	14.0317	-0.81038	15.0317	-0.80334	16.0317	-0.82026	17.0317	-0.80818	18.0317	-0.81396	19.0317	-0.83077
		0.03175	-0.77454	1.03175	-0.80408	2.03175	-0.81102	3.03175	-0.81263	4.03175	-0.79567	5.03175	-0.83622	6.03175	-0.83729	7.10072	-0.7532	8.03175	-0.7873	9.03175	-0.80442	10.0318	-0.79071	11.0318	-0.77783	12.0318	-0.79904	13.0318	-0.80156	14.0318	-0.81022	15.0318	-0.80372	16.0317	-0.81998	17.0317	-0.80811	18.0317	-0.814	19.0317	-0.83038
		0.03178	-0.77509	1.03178	-0.80443	2.03178	-0.81073	3.03178	-0.81251	4.03178	-0.79565	5.03178	-0.83578	6.03178	-0.83731	7.10075	-0.75315	8.03178	-0.78739	9.03178	-0.80437	10.0318	-0.79082	11.0318	-0.7778	12.0318	-0.79918	13.0318	-0.80151	14.0318	-0.80988	15.0318	-0.80394	16.0318	-0.81945	17.0318	-0.80823	18.0318	-0.81438	19.0318	-0.83007
		0.03181	-0.77538	1.03181	-0.80519	2.03181	-0.81003	3.03181	-0.81247	4.03181	-0.79588	5.03181	-0.83535	6.03181	-0.83733	7.10078	-0.75305	8.03181	-0.78788	9.03181	-0.80435	10.0318	-0.79091	11.0318	-0.77796	12.0318	-0.79937	13.0318	-0.80131	14.0318	-0.80971	15.0318	-0.80389	16.0318	-0.81892	17.0318	-0.80825	18.0318	-0.81447	19.0318	-0.83012
		0.03183	-0.77528	1.03183	-0.80581	2.03183	-0.80975	3.03183	-0.8128	4.03183	-0.79616	5.03183	-0.83521	6.03183	-0.83735	7.10081	-0.75291	8.03183	-0.78826	9.03183	-0.80433	10.0318	-0.79145	11.0318	-0.77812	12.0318	-0.79954	13.0318	-0.80109	14.0318	-0.80965	15.0318	-0.80384	16.0318	-0.81881	17.0318	-0.81172	18.0318	-0.81462	19.0318	-0.83009
		0.03186	-0.77503	1.03186	-0.80592	2.03186	-0.8099	3.03186	-0.8129	4.03186	-0.7961	5.03186	-0.83529	6.03186	-0.83737	7.10083	-0.75271	8.03186	-0.78806	9.03186	-0.80437	10.0319	-0.7916	11.0319	-0.77808	12.0319	-0.79951	13.0319	-0.80116	14.0319	-0.80941	15.0319	-0.8037	16.0319	-0.81894	17.0319	-0.81661	18.0319	-0.81491	19.0319	-0.83009
		0.03189	-0.77472	1.03189	-0.80588	2.03189	-0.81004	3.03189	-0.81262	4.03189	-0.79614	5.03189	-0.83544	6.03189	-0.83726	7.10086	-0.75243	8.03189	-0.78794	9.03189	-0.80438	10.0319	-0.79139	11.0319	-0.77788	12.0319	-0.79934	13.0319	-0.80118	14.0319	-0.80859	15.0319	-0.80339	16.0319	-0.81944	17.0319	-0.81736	18.0319	-0.81527	19.0319	-0.83044
		0.03192	-0.7748	1.03192	-0.8056	2.03192	-0.81008	3.03192	-0.8118	4.03192	-0.79613	5.03192	-0.83579	6.03192	-0.83682	7.10089	-0.75228	8.03192	-0.78787	9.03192	-0.80439	10.0319	-0.79126	11.0319	-0.7778	12.0319	-0.79897	13.0319	-0.8012	14.0319	-0.80814	15.0319	-0.80256	16.0319	-0.81976	17.0319	-0.81731	18.0319	-0.81518	19.0319	-0.83134
		0.03194	-0.77506	1.03194	-0.80536	2.03194	-0.80945	3.03194	-0.81167	4.03194	-0.7963	5.03194	-0.83596	6.03194	-0.83661	7.10092	-0.75203	8.03194	-0.78792	9.03194	-0.8042	10.0319	-0.79122	11.0319	-0.77806	12.0319	-0.79877	13.0319	-0.80106	14.0319	-0.80811	15.0319	-0.80196	16.0319	-0.81987	17.0319	-0.81755	18.0319	-0.81515	19.0319	-0.83236
		0.03197	-0.7762	1.03197	-0.80548	2.03197	-0.80863	3.03197	-0.81249	4.03197	-0.79651	5.03197	-0.83613	6.03197	-0.83676	7.10094	-0.75193	8.03197	-0.78792	9.03197	-0.80396	10.032	-0.7912	11.032	-0.7784	12.032	-0.79871	13.032	-0.80085	14.032	-0.80819	15.032	-0.80214	16.032	-0.82007	17.032	-0.81793	18.032	-0.81511	19.032	-0.83399
		0.032	-0.77812	1.032	-0.80573	2.032	-0.80837	3.032	-0.81351	4.032	-0.79647	5.032	-0.83608	6.032	-0.83687	7.10097	-0.75198	8.032	-0.78792	9.032	-0.80401	10.032	-0.79107	11.032	-0.77852	12.032	-0.79875	13.032	-0.80087	14.032	-0.80831	15.032	-0.80212	16.032	-0.82043	17.032	-0.81834	18.032	-0.81519	19.032	-0.83563
		0.03203	-0.77866	1.03203	-0.80582	2.03203	-0.80833	3.03203	-0.81347	4.03203	-0.79636	5.03203	-0.83604	6.03203	-0.83703	7.101	-0.75216	8.03203	-0.78792	9.03203	-0.80397	10.032	-0.79075	11.032	-0.77848	12.032	-0.79876	13.032	-0.80128	14.032	-0.80838	15.032	-0.8024	16.032	-0.82059	17.032	-0.81837	18.032	-0.81665	19.032	-0.83639
		0.03206	-0.77812	1.03206	-0.80593	2.03206	-0.80835	3.03206	-0.81365	4.03206	-0.79613	5.03206	-0.83567	6.03206	-0.83708	7.10103	-0.75222	8.03206	-0.78795	9.03206	-0.80409	10.0321	-0.79045	11.0321	-0.7783	12.0321	-0.79878	13.0321	-0.80164	14.0321	-0.80804	15.0321	-0.80272	16.0321	-0.82059	17.0321	-0.81799	18.0321	-0.81818	19.0321	-0.8363
		0.03208	-0.77812	1.03208	-0.80616	2.03208	-0.80863	3.03208	-0.8137	4.03208	-0.79614	5.03208	-0.8354	6.03208	-0.83712	7.10106	-0.75212	8.03208	-0.78851	9.03208	-0.80409	10.0321	-0.7903	11.0321	-0.77801	12.0321	-0.79876	13.0321	-0.80154	14.0321	-0.80717	15.0321	-0.80287	16.0321	-0.82064	17.0321	-0.81753	18.0321	-0.81849	19.0321	-0.83627
		0.03211	-0.77881	1.03211	-0.80668	2.03211	-0.80883	3.03211	-0.81378	4.03211	-0.79608	5.03211	-0.83531	6.03211	-0.83705	7.10108	-0.752	8.03211	-0.78939	9.03211	-0.80421	10.0321	-0.7903	11.0321	-0.77799	12.0321	-0.79872	13.0321	-0.80151	14.0321	-0.80656	15.0321	-0.80281	16.0321	-0.82086	17.0321	-0.81753	18.0321	-0.81859	19.0321	-0.83614
		0.03214	-0.77981	1.03214	-0.80678	2.03214	-0.80892	3.03214	-0.81372	4.03214	-0.79607	5.03214	-0.83481	6.03214	-0.8368	7.10111	-0.75171	8.03214	-0.79008	9.03214	-0.80425	10.0321	-0.79017	11.0321	-0.77801	12.0321	-0.79867	13.0321	-0.80134	14.0321	-0.8067	15.0321	-0.80263	16.0321	-0.82096	17.0321	-0.81758	18.0321	-0.81877	19.0321	-0.83618
		0.03217	-0.78015	1.03217	-0.80666	2.03217	-0.80894	3.03217	-0.81355	4.03217	-0.79572	5.03217	-0.83421	6.03217	-0.83649	7.10114	-0.75145	8.03217	-0.7904	9.03217	-0.80435	10.0322	-0.79028	11.0322	-0.77812	12.0322	-0.79855	13.0322	-0.80098	14.0322	-0.80658	15.0322	-0.80273	16.0322	-0.82068	17.0322	-0.8176	18.0322	-0.81876	19.0322	-0.83626
		0.03219	-0.78012	1.03219	-0.80638	2.03219	-0.80897	3.03219	-0.81322	4.03219	-0.79547	5.03219	-0.83431	6.03219	-0.83622	7.10117	-0.75127	8.03219	-0.79044	9.03219	-0.80431	10.0322	-0.79027	11.0322	-0.77819	12.0322	-0.79852	13.0322	-0.80084	14.0322	-0.80659	15.0322	-0.80271	16.0322	-0.82061	17.0322	-0.81679	18.0322	-0.81872	19.0322	-0.8363
		0.03222	-0.77992	1.03222	-0.80622	2.03222	-0.80885	3.03222	-0.81278	4.03222	-0.79558	5.03222	-0.83437	6.03222	-0.83586	7.10119	-0.75103	8.03222	-0.79047	9.03222	-0.80412	10.0322	-0.79048	11.0322	-0.7782	12.0322	-0.79862	13.0322	-0.80091	14.0322	-0.8063	15.0322	-0.80286	16.0322	-0.82074	17.0322	-0.81627	18.0322	-0.81869	19.0322	-0.83602
		0.03225	-0.77935	1.03225	-0.8063	2.03225	-0.80847	3.03225	-0.81199	4.03225	-0.79563	5.03225	-0.83453	6.03225	-0.83549	7.10122	-0.75091	8.03225	-0.79056	9.03225	-0.80392	10.0322	-0.7906	11.0322	-0.77822	12.0322	-0.79866	13.0322	-0.80092	14.0322	-0.8061	15.0322	-0.80289	16.0323	-0.82076	17.0323	-0.81608	18.0323	-0.81871	19.0323	-0.83589
		0.03228	-0.77904	1.03228	-0.80655	2.03228	-0.80815	3.03228	-0.81155	4.03228	-0.79583	5.03228	-0.83469	6.03228	-0.83508	7.10125	-0.75126	8.03228	-0.79056	9.03228	-0.80399	10.0323	-0.79053	11.0323	-0.7785	12.0323	-0.79861	13.0323	-0.80093	14.0323	-0.80602	15.0323	-0.80277	16.0323	-0.82061	17.0323	-0.81563	18.0323	-0.8187	19.0323	-0.83581
		0.03231	-0.77796	1.03231	-0.80673	2.03231	-0.80807	3.03231	-0.81175	4.03231	-0.79586	5.03231	-0.83472	6.03231	-0.83487	7.10128	-0.75153	8.03231	-0.79044	9.03231	-0.80436	10.0323	-0.79054	11.0323	-0.77858	12.0323	-0.79861	13.0323	-0.80094	14.0323	-0.80567	15.0323	-0.80252	16.0323	-0.82036	17.0323	-0.81388	18.0323	-0.81825	19.0323	-0.83535
		0.03233	-0.77769	1.03233	-0.80661	2.03233	-0.80805	3.03233	-0.81196	4.03233	-0.7958	5.03233	-0.83406	6.03233	-0.83484	7.10131	-0.75144	8.03233	-0.79028	9.03233	-0.805	10.0323	-0.79097	11.0323	-0.77843	12.0323	-0.79863	13.0323	-0.80076	14.0323	-0.8055	15.0323	-0.80204	16.0323	-0.82036	17.0323	-0.81219	18.0323	-0.81752	19.0323	-0.83463
		0.03236	-0.77806	1.03236	-0.80663	2.03236	-0.80805	3.03236	-0.81245	4.03236	-0.79577	5.03236	-0.83361	6.03236	-0.83486	7.10133	-0.75129	8.03236	-0.79008	9.03236	-0.80513	10.0324	-0.79135	11.0324	-0.77841	12.0324	-0.79864	13.0324	-0.80063	14.0324	-0.8057	15.0324	-0.80134	16.0324	-0.82056	17.0324	-0.81162	18.0324	-0.81718	19.0324	-0.83469
		0.03239	-0.77819	1.03239	-0.80656	2.03239	-0.80793	3.03239	-0.81247	4.03239	-0.79576	5.03239	-0.83389	6.03239	-0.83506	7.10136	-0.74994	8.03239	-0.78985	9.03239	-0.80502	10.0324	-0.79118	11.0324	-0.77861	12.0324	-0.79863	13.0324	-0.80068	14.0324	-0.80571	15.0324	-0.80061	16.0324	-0.82105	17.0324	-0.81116	18.0324	-0.81689	19.0324	-0.8348
[truncated: 35,834 more rows]
