# Supplementary material for: Highly selective electrocatalytic alkynol semi-hydrogenation for continuous production of alkenols
Source: Nat Commun. 2023 Mar 20;14:1533. doi: 10.1038/s41467-023-37251-z (PMC10027872; doi:10.1038/s41467-023-37251-z)
Supplement: Supplementary file 3 — Source Data [file 41467_2023_37251_MOESM3_ESM.zip › Main source data/source data Fig.3.xlsx]

## Sheet: Fig.3 a
	Time	TIC intensity
	min	arb. units
	2.00064	504170
	2.00405	52172.7
	2.00745	524782
	2.01085	457647
	2.01425	362387
	2.01765	288506
	2.02105	256691
	2.02445	254437
	2.02785	259298
	2.03125	263919
	2.03466	269653
	2.03806	296171
	2.04146	314812
	2.04486	318653
	2.04826	314864
	2.05166	321995
	2.05506	445284
	2.05846	898727
	2.06186	2.24144e+06
	2.06526	5.31117e+06
	2.06867	10976300
	2.07207	1.94655e+06
	2.07547	29109800
	2.07887	38721400
	2.08227	46732800
	2.08567	4.94778e+06
	2.08907	46348200
	2.09247	39263300
	2.09587	30111300
	2.09928	217869
	2.10268	13384000
	2.10608	87412.1
	2.10948	4.65724e+06
	2.11288	2.63939e+06
	2.11628	155193
	2.11968	17865.7
	2.12308	753806
	2.12648	640168
	2.12988	574885
	2.13329	53194.8
	2.13669	512596
	2.14009	497273
	2.14349	463426
	2.14689	437364
	2.15029	411278
	2.15369	446323
	2.15709	503679
	2.16049	510646
	2.1639	487818
	2.1673	44166.3
	2.1707	399351
	2.1741	378644
	2.1775	355787
	2.1809	343820
	2.1843	339528
	2.1877	337898
	2.1911	34536.7
	2.1945	359750
	2.19791	384460
	2.20131	424471
	2.20471	55061.8
	2.20811	78769.6
	2.21151	157962
	2.21491	1.19796e+06
	2.21831	1.13437e+06
	2.22171	953503
	2.22511	737889
	2.22851	594572
	2.23192	51213.7
	2.23532	423199
	2.23872	358837
	2.24212	332378
	2.24552	344197
	2.24892	372591
	2.25232	400201
	2.25572	385498
	2.25912	342480
	2.26253	475276
	2.26593	1.10688e+06
	2.26933	3.10863e+06
	2.27273	8.64813e+06
	2.27613	21653500
	2.27953	47116400
	2.28293	87903500
	2.28633	143413000
	2.28973	20961200
	2.29313	275674000
	2.29654	33331400
	2.29994	374762000
	2.30334	402553000
	2.30674	418395000
	2.31014	4.18629e+06
	2.31354	409846000
	2.31694	40115300
	2.32034	39957200
	2.32374	40369600
	2.32715	37029600
	2.33055	245588000
	2.33395	100108000
	2.33735	34604000
	2.34075	17942000
	2.34415	1.05359e+06
	2.34755	962547
	2.35095	7.38038e+06
	2.35435	6.53933e+06
	2.35775	5.83565e+06
	2.36116	5.2552e+06
	2.36456	4.84042e+06
	2.36796	4.4796e+06
	2.37136	4.17958e+06
	2.37476	3.84744e+06
	2.37816	3.55385e+06
	2.38156	3.33597e+06
	2.38496	317632
	2.38836	361734
	2.39177	2.96149e+06
	2.39517	2.86184e+06
	2.39857	2.68026e+06
	2.40197	2.47249e+06
	2.40537	232014
	2.40877	2.1973e+06
	2.41217	271561
	2.41557	1.97299e+06
	2.41897	1.82563e+06
	2.42237	1.57861e+06
	2.42578	1.44969e+06
	2.42918	1.38288e+06
	2.43258	1.30862e+06
	2.43598	1.27648e+06
	2.43938	1.21959e+06
	2.44278	1.19955e+06
	2.44618	1.18117e+06
	2.44958	1.12272e+06
	2.45298	179528
	2.45639	165703
	2.45979	134714
	2.46319	999518
	2.46659	971814
	2.46999	931926
	2.47339	91850.3
	2.47679	912529
	2.48019	898638
	2.48359	873344
	2.48699	82424.3
	2.4904	795569
	2.4938	782734
	2.4972	772422
	2.5006	761302
	2.504	722491
	2.5074	69042.4
	2.5108	681843
	2.5142	703374
	2.5176	70428.6
	2.52101	674536
	2.52441	648309
	2.52781	641228
	2.53121	635538
	2.53461	600406
	2.53801	606485
	2.54141	599395
	2.54481	57991.4
	2.54821	611357
	2.55161	596278
	2.55502	577531
	2.55842	578797
	2.56182	566118
	2.56522	566936
	2.56862	55721.6
	2.57202	552684
	2.57542	555943
	2.57882	559363
	2.58222	545890
	2.58563	565748
	2.58903	592209
	2.59243	564803
	2.59583	549584
	2.59923	557294
	2.60263	523992
	2.60603	474439
	2.60943	483340
	2.61283	505414
	2.61623	534176
	2.61964	71993.5
	2.62304	1.22512e+06
	2.62644	2.33472e+06
	2.62984	4.46881e+06
	2.63324	7.59785e+06
	2.63664	1.1428e+06
	2.64004	13500400
	2.64344	13796000
	2.64684	118965
	2.65025	8.70881e+06
	2.65365	5.5829e+06
	2.65705	3.30487e+06
	2.66045	1.89543e+06
	2.66385	124273
	2.66725	948444
	2.67065	743141
	2.67405	638380
	2.67745	542494
	2.68085	460390
	2.68426	42399.1
	2.68766	442571
	2.69106	469811
	2.69446	447908
	2.69786	436606
	2.70126	423338
	2.70466	406925
	2.70806	401925
	2.71146	402412
	2.71487	42140
	2.71827	405641
	2.72167	367980
	2.72507	366669
	2.72847	364496
	2.73187	35676.2
	2.73527	355818
	2.73867	350333
	2.74207	351750
	2.74547	359904
	2.74888	360764
	2.75228	363220
	2.75568	383151
	2.75908	383671
	2.76248	369392
	2.76588	369205
	2.76928	362248
	2.77268	361705
	2.77608	376493
	2.77949	363256
	2.78289	349742
	2.78629	355835
	2.78969	33798.6
	2.79309	330808
	2.79649	337781
	2.79989	339161
	2.80329	356400
	2.80669	346713
	2.81009	325444
	2.8135	320915
	2.8169	322167
	2.8203	319651
	2.8237	294529
	2.8271	288786
	2.8305	319724
	2.8339	340806
	2.8373	321336
	2.8407	308133
	2.8441	326368
	2.84751	330755
	2.85091	314528
	2.85431	299642
	2.85771	294353
	2.86111	294121
	2.86451	280750
	2.86791	277416
	2.87131	303898
	2.87471	316404
	2.87812	299687
	2.88152	282546
	2.88492	304264
	2.88832	323625
	2.89172	305990
	2.89512	306838
	2.89852	30049.9
	2.90192	276804
	2.90532	296794
	2.90872	315176
	2.91213	316255
	2.91553	321274
	2.91893	302163
	2.92233	304420
	2.92573	327514
	2.92913	30721.1
	2.93253	294187
	2.93593	295176
	2.93933	28081.5
	2.94274	28821.9
	2.94614	302848
	2.94954	310739
	2.95294	311444
	2.95634	311863
	2.95974	323284
	2.96314	311393
	2.96654	290913
	2.96994	29050.7
	2.97334	288394
	2.97675	294348
	2.98015	285647
	2.98355	264673
	2.98695	258559
	2.99035	254577
	2.99375	260111
	2.99715	280928
	3.00055	297113
	3.00395	283174
	3.00736	269829
	3.01076	275491
	3.01416	264125
	3.01756	266325
	3.02096	287253
	3.02436	299549
	3.02776	292473
	3.03116	266183
	3.03456	275189
	3.03796	269587
	3.04137	250477
	3.04477	272120
	3.04817	266851
	3.05157	254132
	3.05497	264317
	3.05837	261894
	3.06177	277725
	3.06517	283457
	3.06857	27440.1
	3.07198	279428
	3.07538	268715
	3.07878	271677
	3.08218	269500
	3.08558	25861.4
	3.08898	263708
	3.09238	256361
	3.09578	241878
	3.09918	250316
	3.10258	260774
	3.10599	269630
	3.10939	280963
	3.11279	273742
	3.11619	266900
	3.11959	248287
	3.12299	229867
	3.12639	22875.5
	3.12979	263540
	3.13319	282877
	3.1366	251473
	3.14	253577
	3.1434	266996
	3.1468	2591.62
	3.1502	258186
	3.1536	253242
	3.157	248436
	3.1604	263808
	3.1638	263880
	3.1672	259951
	3.17061	271411
	3.17401	266229
	3.17741	261958
	3.18081	245829
	3.18421	237210
	3.18761	250340
	3.19101	251641
	3.19441	271255
	3.19781	271409
	3.20122	250258
	3.20462	25897.4
	3.20802	250751
	3.21142	238335
	3.21482	242291
	3.21822	245273
	3.22162	245102
	3.22502	242513
	3.22842	235213
	3.23182	241695
	3.23523	259613
	3.23863	262314
	3.24203	244682
	3.24543	236487
	3.24883	253458
	3.25223	252495
	3.25563	243717
	3.25903	248848
	3.26243	251385
	3.26584	243920
	3.26924	233416
	3.27264	238208
	3.27604	251668
	3.27944	261476
	3.28284	259963
	3.28624	248699
	3.28964	243899
	3.29304	253275
	3.29644	24880.7
	3.29985	238336
	3.30325	238805
	3.30665	241965
	3.31005	237158
	3.31345	238466
	3.31685	261883
	3.32025	259954
	3.32365	255864
	3.32705	256393
	3.33046	241905
	3.33386	256120
	3.33726	265494
	3.34066	263742
	3.34406	28170.2
	3.34746	29554.4
	3.35086	28584.8
	3.35426	316189
	3.35766	358351
	3.36106	350562
	3.36447	373799
	3.36787	39374.8
	3.37127	379744
	3.37467	386298
	3.37807	377167
	3.38147	375328
	3.38487	413326
	3.38827	429251
	3.39167	408294
	3.39508	404493
	3.39848	426385
	3.40188	428891
	3.40528	404888
	3.40868	381441
	3.41208	369230
	3.41548	348819
	3.41888	338389
	3.42228	311932
	3.42568	28766
	3.42909	281633
	3.43249	250502
	3.43589	244330
	3.43929	270787
	3.44269	285129
	3.44609	304622
	3.44949	359218
	3.45289	411585
	3.45629	45750.9
	3.45969	504702
	3.4631	534408
	3.4665	551751
	3.4699	521614
	3.4733	47690.3
	3.4767	435860
	3.4801	386508
	3.4835	361374
	3.4869	316492
	3.4903	271599
	3.49371	254309
	3.49711	26041.3
	3.50051	268153
	3.50391	25022.7
	3.50731	244844
	3.51071	240477
	3.51411	246409
	3.51751	238894
	3.52091	212905
	3.52431	232128
	3.52772	244459
	3.53112	23962.8
	3.53452	239241
	3.53792	241328
	3.54132	251211
	3.54472	244928
	3.54812	231741
	3.55152	237566
	3.55492	246944
	3.55833	233139
	3.56173	220232
	3.56513	233427
	3.56853	233311
	3.57193	230343
	3.57533	25455.2
	3.57873	268651
	3.58213	260709
	3.58553	252421
	3.58893	264442
	3.59234	270354
	3.59574	257758
	3.59914	246318
	3.60254	228413
	3.60594	224696
	3.60934	226631
	3.61274	226443
	3.61614	238697
	3.61954	282416
	3.62295	341308
	3.62635	328881
	3.62975	285773
	3.63315	270833
	3.63655	266595
	3.63995	254193
	3.64335	238929
	3.64675	246333
	3.65015	253446
	3.65355	257661
	3.65696	250308
	3.66036	228141
	3.66376	225769
	3.66716	226949
	3.67056	224722
	3.67396	237708
	3.67736	249971
	3.68076	251371
	3.68416	236651
	3.68757	21731.3
	3.69097	226211
	3.69437	232830
	3.69777	216491
	3.70117	227290
	3.70457	239671
	3.70797	242650
	3.71137	245776
	3.71477	23525
	3.71817	243178
	3.72158	260324
	3.72498	253368
	3.72838	243630
	3.73178	22998.1
	3.73518	202567
	3.73858	209111
	3.74198	222806
	3.74538	215319
	3.74878	219342
	3.75219	232420
	3.75559	239801
	3.75899	235891
	3.76239	239617
	3.76579	235707
	3.76919	227112
	3.77259	228958
	3.77599	219899
	3.77939	215400
	3.78279	219898
	3.7862	222739
	3.7896	223904
	3.793	234842
	3.7964	232633
	3.7998	216568
	3.8032	233324
	3.8066	242638
	3.81	224339
	3.8134	217144
	3.81681	218785
	3.82021	222790
	3.82361	230955
	3.82701	241333
	3.83041	22181.1
	3.83381	20453.8
	3.83721	219581
	3.84061	226824
	3.84401	226377
	3.84741	215210
	3.85082	219146
	3.85422	213631
	3.85762	213351
	3.86102	237605
	3.86442	238137
	3.86782	227719
	3.87122	225775
	3.87462	234591
	3.87802	232287
	3.88143	232492
	3.88483	213540
	3.88823	190120
	3.89163	211311
	3.89503	245496
	3.89843	26333.6
	3.90183	250831
	3.90523	241802
	3.90863	24140.2
	3.91203	223815
	3.91544	222356
	3.91884	237959
	3.92224	231589
	3.92564	222183
	3.92904	233569
	3.93244	235134
	3.93584	226959
	3.93924	234169
	3.94264	228520
	3.94605	218342
	3.94945	224575
	3.95285	23076.8
	3.95625	233351
	3.95965	23314.2
	3.96305	234921
	3.96645	227790
	3.96985	234130
	3.97325	238167
	3.97665	216331
	3.98006	228449
	3.98346	243102
	3.98686	231661
	3.99026	223521
	3.99366	223414
	3.99706	236399
	4.00046	225355
	4.00386	197266
	4.00726	204724
	4.01067	220582
	4.01407	225124
	4.01747	233558
	4.02087	230937
	4.02427	22265.8
	4.02767	227911
	4.03107	242540
	4.03447	240339
	4.03787	232526
	4.04127	228935
	4.04468	217557
	4.04808	221150
	4.05148	22242
	4.05488	215760
	4.05828	216868
	4.06168	217812
	4.06508	222910
	4.06848	209435
	4.07188	196693
	4.07529	214507
	4.07869	244568
	4.08209	253482
	4.08549	242780
	4.08889	231130
	4.09229	230535
	4.09569	221512
	4.09909	215297
	4.10249	226696
	4.10589	234872
	4.1093	224548
	4.1127	22527.8
	4.1161	239428
	4.1195	221535
	4.1229	218857
	4.1263	23123.6
	4.1297	225311
	4.1331	21823.1
	4.1365	213496
	4.1399	214922
	4.14331	218780
	4.14671	224467
	4.15011	21737.8
	4.15351	211915
	4.15691	219203
	4.16031	221331
	4.16371	23353.3
	4.16711	233423
	4.17051	231261
	4.17392	235429
	4.17732	217885
	4.18072	21048.1
	4.18412	19756.4
	4.18752	202455
	4.19092	216995
	4.19432	218153
	4.19772	237229
	4.20112	239470
	4.20452	247178
	4.20793	24927.8
	4.21133	242787
	4.21473	242540
	4.21813	240305
	4.22153	253170
	4.22493	277406
	4.22833	283914
	4.23173	262151
	4.23513	249843
	4.23854	249988
	4.24194	244295
	4.24534	24226.4
	4.24874	237272
	4.25214	221519
	4.25554	213993
	4.25894	234872
	4.26234	243694
	4.26574	235614
	4.26914	233224
	4.27255	229780
	4.27595	230790
	4.27935	226682
	4.28275	210223
	4.28615	205518
	4.28955	231871
	4.29295	245314
	4.29635	244750
	4.29975	254706
	4.30316	261118
	4.30656	243797
	4.30996	222314
	4.31336	220947
	4.31676	21758
	4.32016	222703
	4.32356	227580
	4.32696	233785
	4.33036	24783.6
	4.33376	235834
	4.33717	232292
	4.34057	238756
	4.34397	232269
	4.34737	230310
	4.35077	222598
	4.35417	227106
	4.35757	241207
	4.36097	241199
	4.36437	238112
	4.36778	235530
	4.37118	237555
	4.37458	235549
	4.37798	235205
	4.38138	237562
	4.38478	230667
	4.38818	222907
	4.39158	21695.4
	4.39498	212664
	4.39838	214717
	4.40179	21748.1
	4.40519	229629
	4.40859	22511
	4.41199	21869.3
	4.41539	223959
	4.41879	220733
	4.42219	208197
	4.42559	201967
	4.42899	217751
	4.4324	217897
	4.4358	22035.2
	4.4392	253823
	4.4426	255601
	4.446	226650
	4.4494	217625
	4.4528	212102
	4.4562	217632
	4.4596	226353
	4.463	22172.2
	4.46641	21966.7
	4.46981	21989.5
	4.47321	221846
	4.47661	219195
	4.48001	221967
	4.48341	235506
	4.48681	235350
	4.49021	227902
	4.49361	223121
	4.49702	228232
	4.50042	232187
	4.50382	226106
	4.50722	228961
	4.51062	22482.1
	4.51402	220716
	4.51742	237691
	4.52082	236850
	4.52422	223247
	4.52762	225650
	4.53103	241511
	4.53443	245818
	4.53783	235540
	4.54123	23025.4
	4.54463	215696
	4.54803	196920
	4.55143	202562
	4.55483	221635
	4.55823	222653
	4.56164	231450
	4.56504	242454
	4.56844	240482
	4.57184	228564
	4.57524	211699
	4.57864	22568
	4.58204	223576
	4.58544	220939
	4.58884	232641
	4.59224	212325
	4.59565	20932.1
	4.59905	240132
	4.60245	247449
	4.60585	242943
	4.60925	250836
	4.61265	237427
	4.61605	232677
	4.61945	231801
	4.62285	216137
	4.62626	227359
	4.62966	237726
	4.63306	252182
	4.63646	268526
	4.63986	270825
	4.64326	284201
	4.64666	278999
	4.65006	274286
	4.65346	303563
	4.65686	363303
	4.66027	504447
	4.66367	818949
	4.66707	1.46452e+06
	4.67047	2.71418e+06
	4.67387	4.97882e+06
	4.67727	8.72447e+06
	4.68067	14634700
	4.68407	2.48163e+06
	4.68747	37623600
	4.69087	55634300
	4.69428	78738400
	4.69768	105506000
	4.70108	13672200
	4.70448	170142000
	4.70788	205235000
	4.71128	240407000
	4.71468	277639000
	4.71808	315876000
	4.72148	343930000
	4.72489	363794000
	4.72829	389354000
	4.73169	411433000
	4.73509	427602000
	4.73849	443568000
	4.74189	451831000
	4.74529	456263000
	4.74869	45948400
	4.75209	460318000
	4.75549	456922000
	4.7589	451664000
	4.7623	453716000
	4.7657	459394000
	4.7691	46060300
	4.7725	449573000
	4.7759	410716000
	4.7793	31872300
	4.7827	187238000
	4.7861	85304100
	4.78951	34724200
	4.79291	1.37764e+06
	4.79631	6.29587e+06
	4.79971	3.53987e+06
	4.80311	2.642e+06
	4.80651	2.12353e+06
	4.80991	1.88039e+06
	4.81331	1.6844e+06
	4.81671	154043
	4.82011	1.45277e+06
	4.82352	1.33572e+06
	4.82692	1.24453e+06
	4.83032	1.16479e+06
	4.83372	1.10666e+06
	4.83712	17859.5
	4.84052	118390
	4.84392	959220
	4.84732	902944
	4.85072	855398
	4.85413	82744.2
	4.85753	763436
	4.86093	725390
	4.86433	721249
	4.86773	717119
	4.87113	698250
	4.87453	656544
	4.87793	635700
	4.88133	613633
	4.88473	59352.9
	4.88814	58849
	4.89154	579347
	4.89494	567385
	4.89834	55933.7
	4.90174	554769
	4.90514	547501
	4.90854	558367
	4.91194	553275
	4.91534	494232
	4.91875	470561
	4.92215	486731
	4.92555	464468
	4.92895	448304
	4.93235	468771
	4.93575	479398
	4.93915	461649
	4.94255	440761
	4.94595	439411
	4.94935	445472
	4.95276	443727
	4.95616	407165
	4.95956	380703
	4.96296	389678
	4.96636	385998
	4.96976	414727
	4.97316	429321
	4.97656	42476.6
	4.97996	457958
	4.98337	462726
	4.98677	445566
	4.99017	434118
	4.99357	428673
	4.99697	412448
	5.00037	385304
	5.00377	382690
	5.00717	38033.7
	5.01057	358652
	5.01397	358574
	5.01738	371320
	5.02078	345370
	5.02418	326960
	5.02758	339595
	5.03098	357116
	5.03438	351921
	5.03778	336753
	5.04118	342695
	5.04458	34346.2
	5.04799	353884
	5.05139	369888
	5.05479	364956
	5.05819	360490
	5.06159	369495
	5.06499	386986
	5.06839	370830
	5.07179	339210
	5.07519	342787
	5.07859	336806
	5.082	325297
	5.0854	341156
	5.0888	351150
	5.0922	321349
	5.0956	30340.3
	5.099	318869
	5.1024	322477
	5.1058	320161
	5.1092	328419
	5.11261	333674
	5.11601	318205
	5.11941	3062.76
	5.12281	3083.64
	5.12621	313527
	5.12961	313986
	5.13301	294706
	5.13641	275456
	5.13981	295230
	5.14321	330121
	5.14662	323339
	5.15002	313176
	5.15342	322942
	5.15682	306524
	5.16022	290531
	5.16362	296999
	5.16702	295290
	5.17042	295400
	5.17382	303553
	5.17723	315538
	5.18063	29779
	5.18403	271683
	5.18743	285211
	5.19083	301428
	5.19423	30951.1
	5.19763	289273
	5.20103	271336
	5.20443	284358
	5.20783	283611
	5.21124	293329
	5.21464	296341
	5.21804	301110
	5.22144	317884
	5.22484	29442.2
	5.22824	283696
	5.23164	293638
	5.23504	291177
	5.23844	291107
	5.24185	314557
	5.24525	340747
	5.24865	3264.7
	5.25205	302729
	5.25545	302843
	5.25885	302133
	5.26225	298261
	5.26565	313936
	5.26905	314806
	5.27245	298798
	5.27586	317266
	5.27926	334897
	5.28266	310873
	5.28606	301513
	5.28946	318897
	5.29286	319164
	5.29626	313112
	5.29966	302960
	5.30306	294225
	5.30647	282449
	5.30987	280626
	5.31327	304556
	5.31667	307540
	5.32007	298722
	5.32347	304767
	5.32687	317250
	5.33027	312480
	5.33367	293335
	5.33707	301767
	5.34048	317438
	5.34388	324452
	5.34728	310445
	5.35068	295312
	5.35408	308868
	5.35748	29818.9
	5.36088	286758
	5.36428	309956
	5.36768	299428
	5.37108	278366
	5.37449	292956
	5.37789	295977
	5.38129	313959
	5.38469	340245
	5.38809	314368
	5.39149	282793
	5.39489	281876
	5.39829	272145
	5.40169	281536
	5.4051	297558
	5.4085	293553
	5.4119	296453
	5.4153	290753
	5.4187	307914
	5.4221	304415
	5.4255	275975
	5.4289	284227
	5.4323	30929.8
	5.4357	315146
	5.43911	303431
	5.44251	303665
	5.44591	297408
	5.44931	303170
	5.45271	316885
	5.45611	310521
	5.45951	307833
	5.46291	284752
	5.46631	263378
	5.46972	27552.3
	5.47312	286552
	5.47652	282171
	5.47992	275155
	5.48332	301169
	5.48672	307147
	5.49012	296807
	5.49352	28752.4
	5.49692	271345
	5.50032	302282
	5.50373	319224
	5.50713	296234
	5.51053	288714
	5.51393	306551
	5.51733	303360
	5.52073	274987
	5.52413	278141
	5.52753	287206
	5.53093	28712.2
	5.53434	292717
	5.53774	302928
	5.54114	318141
	5.54454	310559
	5.54794	308840
	5.55134	309364
	5.55474	308963
	5.55814	305840
	5.56154	295808
	5.56494	303142
	5.56835	281344
	5.57175	270539
	5.57515	299342
	5.57855	304334
	5.58195	299965
	5.58535	30881
	5.58875	301483
	5.59215	295479
	5.59555	298669
	5.59896	295664
	5.60236	276194
	5.60576	276813
	5.60916	322176
	5.61256	350696
	5.61596	324921
	5.61936	295119
	5.62276	3059.41
	5.62616	345460
	5.62956	344151
	5.63297	288787
	5.63637	301227
	5.63977	347506
	5.64317	344854
	5.64657	335511
	5.64997	322530
	5.65337	30582.2
	5.65677	311561
	5.66017	321304
	5.66358	320398
	5.66698	309385
	5.67038	296599
	5.67378	288187
	5.67718	296101
	5.68058	299789
	5.68398	290645
	5.68738	319735
	5.69078	337409
	5.69418	295783
	5.69759	269574
	5.70099	283521
	5.70439	296977
	5.70779	286330
	5.71119	266675
	5.71459	277825
	5.71799	271475
	5.72139	260984
	5.72479	285199
	5.7282	296799
	5.7316	295842
	5.735	296180
	5.7384	289439
	5.7418	282275
	5.7452	276824
	5.7486	276263
	5.752	294198
	5.7554	29310.2
	5.7588	287809
	5.76221	291463
	5.76561	289966
	5.76901	301586
	5.77241	294385
	5.77581	29789
	5.77921	306162
	5.78261	297601
	5.78601	292217
	5.78941	284356
	5.79282	291943
	5.79622	29721.8
	5.79962	28111.4
	5.80302	305803
	5.80642	330872
	5.80982	28895.5
	5.81322	270880
	5.81662	290159
	5.82002	292190
	5.82342	313122
	5.82683	32785.8
	5.83023	310392
	5.83363	303586
	5.83703	297490
	5.84043	309570
	5.84383	314304
	5.84723	309483
	5.85063	317264
	5.85403	314134
	5.85744	315173
	5.86084	289810
	5.86424	277846
	5.86764	299601
	5.87104	304126
	5.87444	29627.2
	5.87784	290928
	5.88124	297289
	5.88464	297355
	5.88804	289879
	5.89145	299949
	5.89485	314304
	5.89825	307537
	5.90165	28519.6
	5.90505	275666
	5.90845	297816
	5.91185	321231
	5.91525	306816
	5.91865	293793
	5.92206	293922
	5.92546	289558
	5.92886	288791
	5.93226	277427
	5.93566	288752
	5.93906	29919.4
	5.94246	293704
	5.94586	306696
	5.94926	303307
	5.95266	296693
	5.95607	308833
	5.95947	303700
	5.96287	32557.8
	5.96627	351349
	5.96967	30854.1
	5.97307	276343
	5.97647	270259
	5.97987	262802
	5.98327	294420
	5.98667	310316
	5.99008	29664.4
	5.99348	2930.65
	5.99688	285731
	6.00028	299428
	6.00368	331180
	6.00708	307329
	6.01048	282345
	6.01388	311972
	6.01728	313765
	6.02069	30429.2
	6.02409	311341
	6.02749	295238
	6.03089	285348
	6.03429	303256
	6.03769	296710
	6.04109	29561.8
	6.04449	304750
	6.04789	304697
	6.05129	301148
	6.0547	297811
	6.0581	294557
	6.0615	281720
	6.0649	307304
	6.0683	321488
	6.0717	313257
	6.0751	293385
	6.0785	279376
	6.0819	324763
	6.08531	317494
	6.08871	281997
	6.09211	312609
	6.09551	304795
	6.09891	259198
	6.10231	276286
	6.10571	29755
	6.10911	261980
	6.11251	248413
	6.11591	264903
	6.11932	297375
	6.12272	326400
	6.12612	30054
	6.12952	287556
	6.13292	306240
	6.13632	299874
	6.13972	264333
	6.14312	260338
	6.14652	287190
	6.14993	286537
	6.15333	263580
	6.15673	268126
	6.16013	296679
	6.16353	296570
	6.16693	298593
	6.17033	320419
	6.17373	309127
	6.17713	299185
	6.18053	313501
	6.18394	305219
	6.18734	287284
	6.19074	283663
	6.19414	287389
	6.19754	274142
	6.20094	2693.83
	6.20434	282924
	6.20774	287510
	6.21114	272124
	6.21455	27189.3
	6.21795	30056.6
	6.22135	294960
	6.22475	271521
	6.22815	288954
	6.23155	294922
	6.23495	280522
	6.23835	29442.1
	6.24175	301541
	6.24515	294790
	6.24856	298826
	6.25196	292154
	6.25536	275440
	6.25876	285553
	6.26216	303875
	6.26556	308153
	6.26896	317116
	6.27236	326529
	6.27576	311826
	6.27917	304738
	6.28257	305200
	6.28597	275826
	6.28937	273159
	6.29277	285749
	6.29617	293878
	6.29957	310932
	6.30297	312620
	6.30637	295370
	6.30977	305916
	6.31318	320149
	6.31658	289239
	6.31998	294707
	6.32338	316882
	6.32678	308264
	6.33018	29497.9
	6.33358	28713.8
	6.33698	317629
	6.34038	321483
	6.34379	308438
	6.34719	303351
	6.35059	281643
	6.35399	284611
	6.35739	287830
	6.36079	315344
	6.36419	339656
	6.36759	303538
	6.37099	310983
	6.37439	321112
	6.3778	291655
	6.3812	298545
	6.3846	287491
	6.388	268593
	6.3914	284634
	6.3948	297276
	6.3982	2966
	6.4016	289731
	6.405	277662
	6.40841	270173
	6.41181	273721
	6.41521	271248
	6.41861	275222
	6.42201	284502
	6.42541	285731
	6.42881	282816
	6.43221	280539
	6.43561	280540
	6.43901	26969.7
	6.44242	267123
	6.44582	293965
	6.44922	28619.7
	6.45262	267281
	6.45602	281453
	6.45942	283408
	6.46282	29034.2
	6.46622	301898
	6.46962	285901
	6.47303	29192
	6.47643	312852
	6.47983	315394
	6.48323	321743
	6.48663	315804
	6.49003	323789
	6.49343	336942
	6.49683	313459
	6.50023	301851
	6.50363	312751
	6.50704	318390
	6.51044	303718
	6.51384	295476
	6.51724	306610
	6.52064	312848
	6.52404	301605
	6.52744	296560
	6.53084	318509
	6.53424	309772
	6.53765	285540
	6.54105	297717
	6.54445	314902
	6.54785	297289
	6.55125	295517
	6.55465	310231
	6.55805	306889
	6.56145	323710
	6.56485	327896
	6.56825	332221
	6.57166	349851
	6.57506	327238
	6.57846	310992
	6.58186	317705
	6.58526	304867
	6.58866	288927
	6.59206	299161
	6.59546	309161
	6.59886	296992
	6.60227	291874
	6.60567	29518.5
	6.60907	282756
	6.61247	278268
	6.61587	27883.6
	6.61927	277223
	6.62267	284386
	6.62607	288408
	6.62947	30374.2
	6.63287	31311.5
	6.63628	29561.4
	6.63968	282365
	6.64308	30417.4
	6.64648	313681
	6.64988	293919
	6.65328	29272.7
	6.65668	295517
	6.66008	305729
	6.66348	312799
	6.66688	295835
	6.67029	292316
	6.67369	295465
	6.67709	284821
	6.68049	291248
	6.68389	308511
	6.68729	298272
	6.69069	292921
	6.69409	304551
	6.69749	292324
	6.7009	285873
	6.7043	311922
	6.7077	308186
	6.7111	280748
	6.7145	271194
	6.7179	283572
	6.7213	293968
	6.7247	293507
	6.7281	287911
	6.7315	267406
	6.73491	263660
	6.73831	282712
	6.74171	293826
	6.74511	291411
	6.74851	301531
	6.75191	311235
	6.75531	3085.28
	6.75871	315110
	6.76211	338296
	6.76552	3452.09
	6.76892	322392
	6.77232	317440
	6.77572	316128
	6.77912	302315
	6.78252	298136
	6.78592	300457
	6.78932	300191
	6.79272	310993
	6.79612	30611
	6.79953	282532
	6.80293	295104
	6.80633	303230
	6.80973	299121
	6.81313	295432
	6.81653	291871
	6.81993	317855
	6.82333	340867
	6.82673	349116
	6.83014	321425
	6.83354	300670
	6.83694	305643
	6.84034	308689
	6.84374	316772
	6.84714	293376
	6.85054	270995
	6.85394	290277
	6.85734	309142
	6.86074	313250
	6.86415	336666
	6.86755	350949
	6.87095	344896
	6.87435	334344
	6.87775	339674
	6.88115	350893
	6.88455	324351
	6.88795	305615
	6.89135	30374.2
	6.89476	298704
	6.89816	308973
	6.90156	331881
	6.90496	326110
	6.90836	300112
	6.91176	311354
	6.91516	327425
	6.91856	322730
	6.92196	350243
	6.92536	384616
	6.92877	35686.9
	6.93217	359374
	6.93557	384221
	6.93897	344318
	6.94237	329167
	6.94577	330751
	6.94917	315792
	6.95257	322762
	6.95597	318914
	6.95938	308910
	6.96278	337592
	6.96618	342761
	6.96958	335108
	6.97298	344595
	6.97638	348416
	6.97978	342843
	6.98318	312581
	6.98658	322616
	6.98998	345219
	6.99339	333682
	6.99679	325747
	7.00019	330248
	7.00359	325851
	7.00699	321681
	7.01039	327936
	7.01379	322378
	7.01719	318615
	7.02059	329278
	7.024	346188
	7.0274	335350
	7.0308	311908
	7.0342	299944
	7.0376	299554
	7.041	311403
	7.0444	312929
	7.0478	337383
	7.0512	342543
	7.0546	323363
	7.05801	334278
	7.06141	33170
	7.06481	316833
	7.06821	313381
	7.07161	328607
	7.07501	35099.3
	7.07841	338151
	7.08181	329116
	7.08521	344917
	7.08862	344806
	7.09202	342926
	7.09542	334709
	7.09882	327657
	7.10222	341424
	7.10562	341861
	7.10902	320849
	7.11242	315781
	7.11582	330639
	7.11922	339825
	7.12263	342865
	7.12603	340224
	7.12943	338422
	7.13283	310925
	7.13623	306847
	7.13963	334285
	7.14303	325117
	7.14643	314854
	7.14983	304600
	7.15324	315563
	7.15664	336159
	7.16004	320251
	7.16344	315230
	7.16684	325887
	7.17024	32799.5
	7.17364	318740
	7.17704	314994
	7.18044	321603
	7.18384	320597
	7.18725	335103
	7.19065	358147
	7.19405	349801
	7.19745	347329
	7.20085	349531
	7.20425	358364
	7.20765	362104
	7.21105	334597
	7.21445	350965
	7.21786	348519
	7.22126	3142.45
	7.22466	326825
	7.22806	325186
	7.23146	307481
	7.23486	310519
	7.23826	318602
	7.24166	322224
	7.24506	327482
	7.24846	330403
	7.25187	347705
	7.25527	345546
	7.25867	330233
	7.26207	330130
	7.26547	325298
	7.26887	347554
	7.27227	373920
	7.27567	363108
	7.27907	331690
	7.28247	32469.2
	7.28588	333388
	7.28928	331807
	7.29268	327133
	7.29608	348621
	7.29948	364772
	7.30288	349457
	7.30628	334528
	7.30968	309519
	7.31308	302179
	7.31649	30743.1
	7.31989	301676
	7.32329	318378
	7.32669	35082.1
	7.33009	349538
	7.33349	322780
	7.33689	324482
	7.34029	333164
	7.34369	339776
	7.34709	339588
	7.3505	316171
	7.3539	308862
	7.3573	315877
	7.3607	337903
	7.3641	352573
	7.3675	344464
	7.3709	344299
	7.3743	320233
	7.3777	316185
	7.38111	345121
	7.38451	332239
	7.38791	321844
	7.39131	343250
	7.39471	350815
	7.39811	341656
	7.40151	339205
	7.40491	323804
	7.40831	301916
	7.41171	310346
	7.41512	345192
	7.41852	371643
	7.42192	359490
	7.42532	356810
	7.42872	360893
	7.43212	347603
	7.43552	345117
	7.43892	338268
	7.44232	336146
	7.44573	342537
	7.44913	341885
	7.45253	34599.8
	7.45593	36147.7
	7.45933	361530
	7.46273	352282
	7.46613	349721
	7.46953	323178
	7.47293	333921
	7.47633	367152
	7.47974	344419
	7.48314	319962
	7.48654	312856
	7.48994	33447.8
	7.49334	337194
	7.49674	302809
	7.50014	329553
	7.50354	35749
	7.50694	342375
	7.51035	342116
	7.51375	3508.24
	7.51715	351828
	7.52055	352328
	7.52395	393750
	7.52735	398303
	7.53075	350163
	7.53415	336658
	7.53755	322414
	7.54095	321649
	7.54436	329649
	7.54776	323879
	7.55116	328920
	7.55456	329888
	7.55796	326272
	7.56136	312311
	7.56476	3058.65
	7.56816	327752
	7.57156	32784.3
	7.57497	313756
	7.57837	325936
	7.58177	332181
	7.58517	323868
	7.58857	324830
	7.59197	332276
	7.59537	330526
	7.59877	326957
	7.60217	326585
	7.60557	329995
	7.60898	327105
	7.61238	323614
	7.61578	331667
	7.61918	335445
	7.62258	333525
	7.62598	333225
	7.62938	324731
	7.63278	302161
	7.63618	306163
	7.63959	312920
	7.64299	29864.7
	7.64639	328553
	7.64979	360478
	7.65319	355420
	7.65659	342692
	7.65999	327586
	7.66339	325221
	7.66679	329890
	7.67019	335483
	7.6736	338719
	7.677	332483
	7.6804	313260
	7.6838	343167
	7.6872	355279
	7.6906	320415
	7.694	331201
	7.6974	314268
	7.7008	298671
	7.70421	312733
	7.70761	299960
	7.71101	30354.9
	7.71441	328950
	7.71781	330861
	7.72121	331956
	7.72461	34457.1
	7.72801	342326
	7.73141	329880
	7.73481	32785.5
	7.73822	357618
	7.74162	364433
	7.74502	340649
	7.74842	356764
	7.75182	378105
	7.75522	369965
	7.75862	339938
	7.76202	331507
	7.76542	339984
	7.76883	310504
	7.77223	302123
	7.77563	326281
	7.77903	346822
	7.78243	346342
	7.78583	328520
	7.78923	346377
	7.79263	349524
	7.79603	324300
	7.79943	357110
	7.80284	398337
	7.80624	396210
	7.80964	384835
	7.81304	376340
	7.81644	379824
	7.81984	383429
	7.82324	381911
	7.82664	364699
	7.83004	345681
	7.83345	351314
	7.83685	363130
	7.84025	359939
	7.84365	333819
	7.84705	331498
	7.85045	355257
	7.85385	354922
	7.85725	347219
	7.86065	347550
	7.86405	374714
	7.86746	376924
	7.87086	373251
	7.87426	383906
	7.87766	349258
	7.88106	336661
	7.88446	344746
	7.88786	350613
	7.89126	368161
	7.89466	383653
	7.89806	388210
	7.90147	375906
	7.90487	365300
	7.90827	365443
	7.91167	341696
	7.91507	317254
	7.91847	330428
	7.92187	357689
	7.92527	375852
	7.92867	361744
	7.93208	34313
	7.93548	351700
	7.93888	374884
	7.94228	380311
	7.94568	381670
	7.94908	382912
	7.95248	386869
	7.95588	392974
	7.95928	386258
	7.96268	374558
	7.96609	374223
	7.96949	387977
	7.97289	35927.2
	7.97629	356873
	7.97969	394713
	7.98309	383170
	7.98649	35316.6
	7.98989	330535
	7.99329	335690
	7.9967	361719
	8.0001	365840
	8.0035	351207
	8.0069	360955
	8.0103	3792.49
	8.0137	366557
	8.0171	355992
	8.0205	392787
	8.0239	402249
	8.0273	364754
	8.03071	366175
	8.03411	352674
	8.03751	346781
	8.04091	377783
	8.04431	354255
	8.04771	33294.1
	8.05111	329385
	8.05451	336347
	8.05791	366594
	8.06132	358476
	8.06472	345993
	8.06812	356945
	8.07152	352219
	8.07492	342678
	8.07832	349348
	8.08172	349229
	8.08512	34879.9
	8.08852	368666
	8.09192	382962
	8.09533	378120
	8.09873	372919
	8.10213	389434
	8.10553	399100
	8.10893	372897
	8.11233	371767
	8.11573	397826
	8.11913	378143
	8.12253	363874
	8.12594	375168
	8.12934	366118
	8.13274	365828
	8.13614	375371
	8.13954	407688
	8.14294	42956.7
	8.14634	397687
	8.14974	368756
	8.15314	365893
	8.15654	372211
	8.15995	38166.3
	8.16335	392850
	8.16675	40942.4
	8.17015	40853.1
	8.17355	383446
	8.17695	362456
	8.18035	348551
	8.18375	362348
	8.18715	36073.9
	8.19056	339908
	8.19396	362574
	8.19736	35586
	8.20076	339568
	8.20416	36688.2
	8.20756	370447
	8.21096	340340
	8.21436	321129
	8.21776	337868
	8.22116	349777
	8.22457	350288
	8.22797	343706
	8.23137	340551
	8.23477	332386
	8.23817	319537
	8.24157	341323
	8.24497	348430
	8.24837	349956
	8.25177	35523.3
	8.25518	337131
	8.25858	333507
	8.26198	363275
	8.26538	380840
	8.26878	374535
	8.27218	377688
	8.27558	381802
	8.27898	378863
	8.28238	393491
	8.28578	390937
	8.28919	35466.5
	8.29259	350354
	8.29599	377750
	8.29939	381111
	8.30279	368787
	8.30619	389548
	8.30959	388229
	8.31299	368782
	8.31639	385612
	8.3198	396472
	8.3232	41191.1
	8.3266	404782
	8.33	394721
	8.3334	405152
	8.3368	387829
	8.3402	381901
	8.3436	388750
	8.347	392130
	8.3504	399554
	8.35381	391147
	8.35721	4036.72
	8.36061	402839
	8.36401	367405
	8.36741	365684
	8.37081	374173
	8.37421	376105
	8.37761	39513.2
	8.38101	401716
	8.38442	379826
	8.38782	362245
	8.39122	373327
	8.39462	371512
	8.39802	365232
	8.40142	376571
	8.40482	391591
	8.40822	391596
	8.41162	362487
	8.41502	366251
	8.41843	409138
	8.42183	397483
	8.42523	372418
	8.42863	385270
	8.43203	386580
	8.43543	376358
	8.43883	361256
	8.44223	36931.6
	8.44563	386124
	8.44904	380143
	8.45244	376877
	8.45584	382836
	8.45924	379871
	8.46264	373919
	8.46604	396138
	8.46944	402484
	8.47284	391775
	8.47624	409351
	8.47964	404777
	8.48305	407729
	8.48645	405147
	8.48985	381343
	8.49325	395521
	8.49665	406287
	8.50005	404294
	8.50345	382523
	8.50685	365270
	8.51025	379295
	8.51366	383501
	8.51706	400000
	8.52046	406576
	8.52386	398740
	8.52726	421160
	8.53066	388301
	8.53406	359448
	8.53746	381804
	8.54086	377355
	8.54426	390241
	8.54767	399500
	8.55107	416899
	8.55447	420159
	8.55787	372139
	8.56127	358671
	8.56467	358365
	8.56807	354590
	8.57147	366600
	8.57487	375520
	8.57827	373188
	8.58168	37527.7
	8.58508	366000
	8.58848	364401
	8.59188	390486
	8.59528	374225
	8.59868	354187
	8.60208	36731.4
	8.60548	384132
	8.60888	402161
	8.61229	408226
	8.61569	399891
	8.61909	387456
	8.62249	384372
	8.62589	37338.3
	8.62929	373879
	8.63269	396967
	8.63609	394213
	8.63949	383863
	8.64289	397405
	8.6463	408148
	8.6497	401541
	8.6531	380946
	8.6565	391218
	8.6599	405315
	8.6633	37787.7
	8.6667	364435
	8.6701	382388
	8.6735	405791
	8.67691	414671
	8.68031	392330
	8.68371	376392
	8.68711	3893.57
	8.69051	379497
	8.69391	366466
	8.69731	361406
	8.70071	349647
	8.70411	361179
	8.70751	361800
	8.71092	363724
	8.71432	371484
	8.71772	364150
	8.72112	380429
	8.72452	382957
	8.72792	381172
	8.73132	405436
	8.73472	387945
	8.73812	376118
	8.74153	393360
	8.74493	382160
	8.74833	390647
	8.75173	400599
	8.75513	39276.1
	8.75853	398511
	8.76193	403441
	8.76533	407362
	8.76873	398732
	8.77213	37171.7
	8.77554	383581
	8.77894	415370
	8.78234	416164
	8.78574	401410
	8.78914	388983
	8.79254	400997
[truncated: 3,587 more rows]

## Sheet: Fig.3 b
		m/z	MS intensity	m/z	MS intensity
			arb. units		arb. units
			C5H8D2O		C5H10O
		50.2	686576	50.2	233207
		51.1	2.11735e+06	51.1	3.99126e+06
		52.1	2.2635e+06	52.1	1.63022e+06
		53.1	3.19716e+06	53.1	17168600
		54.1	498064	54.1	1.91828e+06
		55.1	8.89366e+06	55.1	591220
		56.1	64735.6	56.1	1.31117e+06
		57.1	40945.7	57.1	16949.3
		58.1	6.73153e+06	58.1	11853600
		59.1	4.43569e+06	59.1	3.85075e+06
		60.1	20573700	60.1	2.36192e+06
		61.1	1.28833e+06	61.1	1.27088e+06
		62.1	382616	62.1	660661
		63.1	382807	63.1	671905
		64.1	375401	64.1	93962.6
		65.1	24824	65.1	1.31019e+06
		66.1	351256	66.1	415214
		67.1	907490	67.1	8.41846e+06
		68.1	2.1268e+06	68.1	3.43941e+06
		69.1	2.76764e+06	69.1	587989
		71.1	1.5836e+06	71.1	153125000
		72.1	1.85938e+06	72.1	97395700
		73.1	101145000	73.1	4.63087e+06
		74.1	101155000	74.1	304117
		75.1	29883600	75.1	10368.5
		76.1	1.40439e+06	76.2	75.4219
		77.1	91987.4	77.1	3582.03
		78.1	2945.06	79.1	3548.15
		79.1	1494.48	80.1	136.521
		80.1	476.493	81.1	12323.7
		81.1	1706.17	82.1	15960.2
		82.1	642.888	85.1	98512.2
		86.1	363927	86.1	1.17374e+06
		87.1	72348.9	87.1	463937
		88.1	592320	88.1	49587.9
		89.1	396552	89.1	5684.14
		90.1	126338	93.1	5194.67
		91.1	5537.19	94.1	2457.34
		93.1	1779.54	95.1	5551.7
		94.1	2620.65	96.1	1596.31
		95.2	4122.4	97.1	222.94
		96.1	2309.73	99.1	86.0389
		97.2	2275.12	101.1	2804.1
		99.2	2353.91	103.1	201
		101.1	119.816	105.2	939.578
		108.1	533.438	108.1	1244.28
		109.1	552.854	109.1	1620.05
		110.1	1186.22	110.2	220.729
		111.2	2166.92	111.1	4271.21
		112.2	1701.43	112	564.54
		113.2	170.236	113.3	439.043
		114.2	696.461	115.1	452.647
		115.1	383.591	116.1	508.306
		116.1	233.871	117.1	18.4837
		117.2	351.287	120.1	98.5833
		118.2	466.404	121.1	2389.69
		123.2	685.914	122	335.394
		124.1	414.785	123.1	890.879
		125.1	940.219	124.6	401.547
		127.1	60.0859	126.2	225.95
		128.2	1973.8	127.1	700.896
		129.3	1695.8	128.1	162.507
		130.2	48.8055	129.1	889.137
		133.1	192.389	133	712.163
		134.2	158.569	134.1	156.064
		136	247.269	136.2	470.599
		138.2	379.045	137.2	235.408
		140.2	419.834	138.2	155.711
		141.5	804.053	139.1	982.797
		142.2	272.383	140.2	250.153
		143.3	807.745	141.3	427.436
		144.2	969.375	142.2	182.359
		145.1	321.807	143.1	185.714
		146.2	108.735	144	3.17768
		148.1	104.723	146.6	331.851
		152.2	300.267	147.2	220.814
		155.2	492.638	150.1	551.873
		156.1	628.755	151.2	11.6571
		157.1	94.6582	152.2	527.495
		161.1	237.704	154.2	279.676
		163.2	379.027	155.2	905.498
		164.1	17.3164	156.1	21.6703
		165.1	3.34101	157.1	310.062
		166.1	476.967	158.2	450.622
		167.5	254.792	159.2	141.433
		168.1	626.369	161.2	78.1959
		170.1	279.373	163.2	204.764
		171.1	26.2523	165.2	237.611
		172.1	51.0305	166.3	514.815
		173.3	25.8519	167.1	71.0037
		174.2	35.7616	168.1	519.264
		176.1	118.674	169.2	166.774
		178.1	225.874	170.3	359.134
		179.1	797.349	171.2	50.8301
		180.2	119.745	172.1	176.447
		182.1	216.981	174.1	113.043
		183.4	254.065	176.2	155.795
		184.1	261.332	179.1	156.968
		185.1	362.809	182.2	109.703
		187.1	41.8493	183.2	612.741
		188.2	73.5093	185.2	238.974
		189.2	33.2054	187.6	124.615
		190.1	70.5761	188.2	15.4335
		191.2	576.19	190.2	162.828
		192.1	267.542	191.7	248.586
		194.1	416.467	192.3	20.6801
		195.1	161.51	194.2	159.724
		195.6	108.124	195.1	68.4682
		197.2	164.208	195.6	290.537
		199	557.539	197.3	385.935
		199.6	149.389	198.3	79.7193
				199.2	273.37
				199.9	23.6785

## Sheet: Fig.3 c
			Free energy
			eV
			Cu(111)		Pd(111)
	C5H8O(g)		0		0
	*C5H8O		-0.31		-1.5
	*C5H9O		-0.29		-1.29
	*C5H10O		-0.78		-1.57
	*C5H11O		-0.56		-1.45
	C5H12O(g)		-2.41		-2.41

## Sheet: Fig.3 d
					Wavenumber	Absorbance
					cm-1	a. u.
						OCP		30 s		60 s		90 s		120 s		150 s		180 s		210 s
					999.927	6.43274e-05	999.927	0.00010447	999.927	-2.31782e-05	999.927	0.000182232	999.927	0.000124757	999.927	-3.87e-05	999.927	0.000214619	999.927	0.000278085
					1000.41	6.041e-05	1000.41	8.94403e-05	1000.41	-2.87891e-05	1000.41	0.000171328	1000.41	0.000101549	1000.41	-3.93774e-05	1000.41	0.000196447	1000.41	0.000252648
					1000.89	5.6507e-05	1000.89	7.48781e-05	1000.89	-3.40974e-05	1000.89	0.000160687	1000.89	7.93044e-05	1000.89	-3.99951e-05	1000.89	0.000178874	1000.89	0.000227957
					1001.37	5.26183e-05	1001.37	6.07829e-05	1001.37	-3.91031e-05	1001.37	0.00015031	1001.37	5.8022e-05	1001.37	-4.0553e-05	1001.37	0.000161899	1001.37	0.00020401
					1001.86	4.87439e-05	1001.86	4.71549e-05	1001.86	-4.38062e-05	1001.86	0.000140197	1001.86	3.77024e-05	1001.86	-4.10511e-05	1001.86	0.000145523	1001.86	0.000180808
					1002.34	4.48838e-05	1002.34	3.39941e-05	1002.34	-4.82066e-05	1002.34	0.000130348	1002.34	1.83455e-05	1002.34	-4.14895e-05	1002.34	0.000129745	1002.34	0.000158352
					1002.82	4.10381e-05	1002.82	2.13003e-05	1002.82	-5.23044e-05	1002.82	0.000120763	1002.82	-4.86983e-08	1002.82	-4.18681e-05	1002.82	0.000114566	1002.82	0.000136641
					1003.3	3.72067e-05	1003.3	9.07373e-06	1003.3	-5.60995e-05	1003.3	0.000111442	1003.3	-1.74802e-05	1003.3	-4.21869e-05	1003.3	9.99856e-05	1003.3	0.000115674
					1003.78	3.33896e-05	1003.78	-2.68574e-06	1003.78	-5.95921e-05	1003.78	0.000102385	1003.78	-3.39489e-05	1003.78	-4.24459e-05	1003.78	8.60035e-05	1003.78	9.54532e-05
					1004.27	2.95868e-05	1004.27	-1.39781e-05	1004.27	-6.2782e-05	1004.27	9.35914e-05	1004.27	-4.94549e-05	1004.27	-4.26451e-05	1004.27	7.262e-05	1004.27	7.59771e-05
					1004.75	2.57983e-05	1004.75	-2.48033e-05	1004.75	-6.56693e-05	1004.75	8.50622e-05	1004.75	-6.39982e-05	1004.75	-4.27846e-05	1004.75	5.9835e-05	1004.75	5.72462e-05
					1005.23	2.20242e-05	1005.23	-3.51614e-05	1005.23	-6.82539e-05	1005.23	7.67969e-05	1005.23	-7.75787e-05	1005.23	-4.28643e-05	1005.23	4.76486e-05	1005.23	3.92604e-05
					1005.71	1.82643e-05	1005.71	-4.50523e-05	1005.71	-7.0536e-05	1005.71	6.87956e-05	1005.71	-9.01965e-05	1005.71	-4.28843e-05	1005.71	3.60606e-05	1005.71	2.20196e-05
					1006.19	1.45188e-05	1006.19	-5.44761e-05	1006.19	-7.25154e-05	1006.19	6.10583e-05	1006.19	-0.000101852	1006.19	-4.28444e-05	1006.19	2.50713e-05	1006.19	5.52401e-06
					1006.68	1.07877e-05	1006.68	-6.34328e-05	1006.68	-7.41921e-05	1006.68	5.35849e-05	1006.68	-0.000112544	1006.68	-4.27448e-05	1006.68	1.46804e-05	1006.68	-1.02265e-05
					1007.16	7.07079e-06	1007.16	-7.19223e-05	1007.16	-7.55663e-05	1007.16	4.63755e-05	1007.16	-0.000122274	1007.16	-4.25855e-05	1007.16	4.88817e-06	1007.16	-2.52319e-05
					1007.64	3.36825e-06	1007.64	-7.99447e-05	1007.64	-7.66378e-05	1007.64	3.943e-05	1007.64	-0.000131041	1007.64	-4.23663e-05	1007.64	-4.30557e-06	1007.64	-3.94923e-05
					1008.12	-3.1997e-07	1008.12	-8.75e-05	1008.12	-7.74067e-05	1008.12	3.27485e-05	1008.12	-0.000138845	1008.12	-4.20874e-05	1008.12	-1.29008e-05	1008.12	-5.30075e-05
					1008.61	-3.99387e-06	1008.61	-9.45881e-05	1008.61	-7.78729e-05	1008.61	2.63309e-05	1008.61	-0.000145686	1008.61	-4.17487e-05	1008.61	-2.08974e-05	1008.61	-6.57776e-05
					1009.09	-7.65345e-06	1009.09	-0.000101209	1009.09	-7.80366e-05	1009.09	2.01773e-05	1009.09	-0.000151565	1009.09	-4.13502e-05	1009.09	-2.82955e-05	1009.09	-7.78026e-05
					1009.57	-1.12987e-05	1009.57	-0.000107363	1009.57	-7.78976e-05	1009.57	1.42877e-05	1009.57	-0.000156481	1009.57	-4.0892e-05	1009.57	-3.50951e-05	1009.57	-8.90825e-05
					1010.05	-1.49297e-05	1010.05	-0.00011305	1010.05	-7.7456e-05	1010.05	8.66202e-06	1010.05	-0.000160434	1010.05	-4.03739e-05	1010.05	-4.12961e-05	1010.05	-9.96173e-05
					1010.53	-1.85463e-05	1010.53	-0.000118269	1010.53	-7.67117e-05	1010.53	3.3003e-06	1010.53	-0.000163425	1010.53	-3.97962e-05	1010.53	-4.68986e-05	1010.53	-0.000109407
					1011.01	-2.21486e-05	1011.01	-0.000123022	1011.01	-7.56648e-05	1011.01	-1.79746e-06	1011.01	-0.000165453	1011.01	-3.91586e-05	1011.01	-5.19026e-05	1011.01	-0.000118452
					1011.5	-2.57365e-05	1011.5	-0.000127307	1011.5	-7.43153e-05	1011.5	-6.63127e-06	1011.5	-0.000166518	1011.5	-3.84613e-05	1011.5	-5.63079e-05	1011.5	-0.000126751
					1011.98	-2.93102e-05	1011.98	-0.000131125	1011.98	-7.26632e-05	1011.98	-1.12011e-05	1011.98	-0.00016662	1011.98	-3.77041e-05	1011.98	-6.01148e-05	1011.98	-0.000134306
					1012.46	-3.42485e-05	1012.46	-0.000133289	1012.46	-7.20062e-05	1012.46	-1.41798e-05	1012.46	-0.000169526	1012.46	-3.56728e-05	1012.46	-6.34205e-05	1012.46	-0.000141313
					1012.94	-3.91202e-05	1012.94	-0.000134647	1012.94	-7.06807e-05	1012.94	-1.68178e-05	1012.94	-0.000170187	1012.94	-3.36594e-05	1012.94	-6.59245e-05	1012.94	-0.000147304
					1013.43	-4.37903e-05	1013.43	-0.000135622	1013.43	-6.86581e-05	1013.43	-1.91471e-05	1013.43	-0.000168538	1013.43	-3.1748e-05	1013.43	-6.77268e-05	1013.43	-0.000152582
					1013.91	-4.79988e-05	1013.91	-0.000136598	1013.91	-6.5941e-05	1013.91	-2.11629e-05	1013.91	-0.000164629	1013.91	-3.0045e-05	1013.91	-6.88953e-05	1013.91	-0.00015738
					1014.39	-5.14254e-05	1014.39	-0.000137769	1014.39	-6.25141e-05	1014.39	-2.27534e-05	1014.39	-0.00015858	1014.39	-2.85824e-05	1014.39	-6.94185e-05	1014.39	-0.000161766
					1014.87	-5.38338e-05	1014.87	-0.000139061	1014.87	-5.83391e-05	1014.87	-2.38023e-05	1014.87	-0.000150507	1014.87	-2.72559e-05	1014.87	-6.91824e-05	1014.87	-0.000165573
					1015.35	-5.51758e-05	1015.35	-0.000140159	1015.35	-5.33847e-05	1015.35	-2.42002e-05	1015.35	-0.000140531	1015.35	-2.58397e-05	1015.35	-6.8006e-05	1015.35	-0.000168442
					1015.84	-5.56785e-05	1015.84	-0.000140666	1015.84	-4.76883e-05	1015.84	-2.39374e-05	1015.84	-0.000128812	1015.84	-2.40833e-05	1015.84	-6.5712e-05	1015.84	-0.000169943
					1016.32	-5.58098e-05	1016.32	-0.000140293	1016.32	-4.14111e-05	1016.32	-2.31574e-05	1016.32	-0.000115619	1016.32	-2.18629e-05	1016.32	-6.22186e-05	1016.32	-0.000169748
					1016.8	-5.61565e-05	1016.8	-0.000139006	1016.8	-3.48406e-05	1016.8	-2.21719e-05	1016.8	-0.000101341	1016.8	-1.92621e-05	1016.8	-5.758e-05	1016.8	-0.000167747
					1017.28	-5.72402e-05	1017.28	-0.000137067	1017.28	-2.83151e-05	1017.28	-2.13849e-05	1017.28	-8.64862e-05	1017.28	-1.66172e-05	1017.28	-5.20073e-05	1017.28	-0.00016414
					1017.76	-5.93775e-05	1017.76	-0.000134963	1017.76	-2.21233e-05	1017.76	-2.11844e-05	1017.76	-7.16033e-05	1017.76	-1.40052e-05	1017.76	-4.58412e-05	1017.76	-0.000159746
					1018.25	-6.25842e-05	1018.25	-0.000133252	1018.25	-1.6429e-05	1018.25	-2.18522e-05	1018.25	-5.71907e-05	1018.25	-1.19145e-05	1018.25	-3.94919e-05	1018.25	-0.000155144
					1018.73	-6.66079e-05	1018.73	-0.000132371	1018.73	-1.12052e-05	1018.73	-2.34972e-05	1018.73	-4.36076e-05	1018.73	-1.07123e-05	1018.73	-3.33507e-05	1018.73	-0.000150952
					1019.21	-7.1026e-05	1019.21	-0.000132524	1019.21	-6.28416e-06	1019.21	-2.60836e-05	1019.21	-3.10187e-05	1019.21	-1.05613e-05	1019.21	-2.77549e-05	1019.21	-0.000147703
					1019.69	-7.54056e-05	1019.69	-0.000133665	1019.69	-1.42102e-06	1019.69	-2.94928e-05	1019.69	-1.93874e-05	1019.69	-1.13949e-05	1019.69	-2.29035e-05	1019.69	-0.000145728
					1020.18	-7.94254e-05	1020.18	-0.000135527	1020.18	3.63117e-06	1020.18	-3.35927e-05	1020.18	-8.52423e-06	1020.18	-1.29284e-05	1020.18	-1.88413e-05	1020.18	-0.00014511
					1020.66	-8.29465e-05	1020.66	-0.000137719	1020.66	9.04737e-06	1020.66	-3.82716e-05	1020.66	1.85764e-06	1020.66	-1.47768e-05	1020.66	-1.54234e-05	1020.66	-0.00014567
					1021.14	-8.60041e-05	1021.14	-0.000139827	1021.14	1.49099e-05	1021.14	-4.34305e-05	1021.14	1.20491e-05	1021.14	-1.6542e-05	1021.14	-1.23534e-05	1021.14	-0.000147019
					1021.62	-8.87369e-05	1021.62	-0.00014146	1021.62	2.12486e-05	1021.62	-4.89253e-05	1021.62	2.22966e-05	1021.62	-1.78984e-05	1021.62	-9.22606e-06	1021.62	-0.000148625
					1022.1	-9.1333e-05	1022.1	-0.000142323	1022.1	2.80373e-05	1022.1	-5.45118e-05	1022.1	3.27343e-05	1022.1	-1.86662e-05	1022.1	-5.64672e-06	1022.1	-0.000149935
					1022.59	-9.39385e-05	1022.59	-0.000142189	1022.59	3.52166e-05	1022.59	-5.98437e-05	1022.59	4.33995e-05	1022.59	-1.87806e-05	1022.59	-1.30068e-06	1022.59	-0.000150468
					1023.07	-9.66361e-05	1023.07	-0.000140947	1023.07	4.26691e-05	1023.07	-6.45088e-05	1023.07	5.42125e-05	1023.07	-1.83071e-05	1023.07	3.94397e-06	1023.07	-0.000149903
					1023.55	-9.94457e-05	1023.55	-0.000138594	1023.55	5.01939e-05	1023.55	-6.81032e-05	1023.55	6.50693e-05	1023.55	-1.73491e-05	1023.55	1.00275e-05	1023.55	-0.000148118
					1024.03	-0.000102311	1024.03	-0.000135235	1024.03	5.75088e-05	1024.03	-7.03232e-05	1024.03	7.58822e-05	1024.03	-1.59973e-05	1024.03	1.67349e-05	1024.03	-0.000145171
					1024.52	-0.000105124	1024.52	-0.000131042	1024.52	6.42448e-05	1024.52	-7.09978e-05	1024.52	8.66615e-05	1024.52	-1.42588e-05	1024.52	2.38042e-05	1024.52	-0.000141234
					1025	-0.000107713	1025	-0.000126214	1025	7.00826e-05	1025	-7.01056e-05	1025	9.7544e-05	1025	-1.20164e-05	1025	3.09997e-05	1025	-0.000136516
					1025.48	-0.00010986	1025.48	-0.000120896	1025.48	7.47755e-05	1025.48	-6.77455e-05	1025.48	0.000108767	1025.48	-9.04953e-06	1025.48	3.82061e-05	1025.48	-0.000131206
					1025.96	-0.000111322	1025.96	-0.000115185	1025.96	7.81672e-05	1025.96	-6.41049e-05	1025.96	0.000120551	1025.96	-5.09333e-06	1025.96	4.53939e-05	1025.96	-0.000125473
					1026.44	-0.000111875	1026.44	-0.000109127	1026.44	8.01862e-05	1026.44	-5.94545e-05	1026.44	0.000132969	1026.44	8.72217e-08	1026.44	5.25919e-05	1026.44	-0.000119506
					1026.93	-0.000111348	1026.92	-0.000102805	1026.92	8.07448e-05	1026.92	-5.41553e-05	1026.92	0.000145809	1026.92	6.54985e-06	1026.92	5.9773e-05	1026.92	-0.000113604
					1027.41	-0.000109678	1027.41	-9.64049e-05	1027.41	7.97225e-05	1027.41	-4.86756e-05	1027.41	0.000158522	1027.41	1.41587e-05	1027.41	6.68234e-05	1027.41	-0.000108175
					1027.89	-0.00010688	1027.89	-9.02641e-05	1027.89	7.69509e-05	1027.89	-4.35523e-05	1027.89	0.000170296	1027.89	2.21591e-05	1027.89	7.35408e-05	1027.89	-0.000103717
					1028.37	-0.000103043	1028.37	-8.48427e-05	1028.37	7.22503e-05	1028.37	-3.93221e-05	1028.37	0.000180196	1028.37	3.00488e-05	1028.37	7.9704e-05	1028.37	-0.000100718
					1028.85	-9.82825e-05	1028.85	-8.06015e-05	1028.85	6.55697e-05	1028.85	-3.63718e-05	1028.85	0.000187436	1028.85	3.73862e-05	1028.85	8.51573e-05	1028.85	-9.94711e-05
					1029.34	-9.27243e-05	1029.34	-7.7813e-05	1029.34	5.70612e-05	1029.34	-3.48302e-05	1029.34	0.000191576	1029.34	4.39236e-05	1029.34	8.98968e-05	1029.34	-9.99385e-05
					1029.82	-8.65114e-05	1029.82	-7.65428e-05	1029.82	4.71251e-05	1029.82	-3.45132e-05	1029.82	0.00019265	1029.82	4.96246e-05	1029.82	9.40526e-05	1029.82	-0.00010171
					1030.3	-7.98358e-05	1030.3	-7.65435e-05	1030.3	3.63556e-05	1030.3	-3.49474e-05	1030.3	0.000191144	1030.3	5.46871e-05	1030.3	9.78375e-05	1030.3	-0.000104034
					1030.78	-7.29652e-05	1030.78	-7.73281e-05	1030.78	2.51865e-05	1030.78	-3.54995e-05	1030.78	0.000187841	1030.78	5.93918e-05	1030.78	0.000101291	1030.78	-0.000106558
					1031.27	-6.62542e-05	1031.27	-7.8314e-05	1031.27	1.4193e-05	1031.27	-3.55638e-05	1031.27	0.000183618	1031.27	6.39942e-05	1031.27	0.000104435	1031.27	-0.000108494
					1031.75	-6.00603e-05	1031.75	-7.90093e-05	1031.75	3.71996e-06	1031.75	-3.47183e-05	1031.75	0.000179222	1031.75	6.8614e-05	1031.75	0.00010713	1031.75	-0.000109272
					1032.23	-5.46663e-05	1032.23	-7.9115e-05	1032.23	-6.12599e-06	1032.23	-3.28076e-05	1032.23	0.000175164	1032.23	7.32401e-05	1032.23	0.000109147	1032.23	-0.000108621
					1032.71	-5.01287e-05	1032.71	-7.85558e-05	1032.71	-1.59021e-05	1032.71	-2.99293e-05	1032.71	0.000171811	1032.71	7.77846e-05	1032.71	0.00011042	1032.71	-0.000106566
					1033.19	-4.62325e-05	1033.19	-7.74266e-05	1033.19	-2.57383e-05	1033.19	-2.63101e-05	1033.19	0.000169223	1033.19	8.21907e-05	1033.19	0.000110842	1033.19	-0.000103314
					1033.67	-4.24903e-05	1033.67	-7.58804e-05	1033.67	-3.56339e-05	1033.67	-2.21909e-05	1033.67	0.000167392	1033.67	8.65124e-05	1033.67	0.000110501	1033.67	-9.91424e-05
					1034.16	-3.82678e-05	1034.16	-7.40487e-05	1034.16	-4.54091e-05	1034.16	-1.77442e-05	1034.16	0.000166123	1034.16	9.09143e-05	1034.16	0.000109655	1034.16	-9.4316e-05
					1034.64	-3.29421e-05	1034.64	-7.20045e-05	1034.64	-5.47803e-05	1034.64	-1.30487e-05	1034.64	0.000165434	1034.64	9.55906e-05	1034.64	0.000108634	1034.64	-8.90397e-05
					1035.12	-2.61134e-05	1035.12	-6.97847e-05	1035.12	-6.34546e-05	1035.12	-8.14276e-06	1035.12	0.00016537	1035.12	0.000100657	1035.12	0.000107708	1035.12	-8.34913e-05
					1035.6	-1.77219e-05	1035.6	-6.74314e-05	1035.6	-7.1292e-05	1035.6	-3.10252e-06	1035.6	0.000165944	1035.6	0.000106053	1035.6	0.000106996	1035.6	-7.78574e-05
					1036.09	-8.0525e-06	1036.09	-6.5018e-05	1036.09	-7.83321e-05	1036.09	1.93509e-06	1036.09	0.000167121	1036.09	0.00011154	1036.09	0.000106472	1036.09	-7.23276e-05
					1036.57	2.34971e-06	1036.57	-6.26399e-05	1036.57	-8.48004e-05	1036.57	6.76995e-06	1036.57	0.000168817	1036.57	0.00011677	1036.57	0.000106015	1036.57	-6.70697e-05
					1037.05	1.28298e-05	1037.05	-6.03246e-05	1037.05	-9.09353e-05	1037.05	1.12428e-05	1037.05	0.000170951	1037.05	0.000121454	1037.05	0.000105562	1037.05	-6.21292e-05
					1037.53	2.28e-05	1037.53	-5.80176e-05	1037.53	-9.68917e-05	1037.53	1.54123e-05	1037.53	0.000173461	1037.53	0.000125476	1037.53	0.000105167	1037.53	-5.73974e-05
					1038.01	3.18279e-05	1038.01	-5.55603e-05	1038.01	-0.000102636	1038.01	1.93597e-05	1038.01	0.000176326	1038.01	0.000128983	1038.01	0.000105044	1038.01	-5.25763e-05
					1038.5	3.9695e-05	1038.5	-5.27445e-05	1038.5	-0.000107932	1038.5	2.33175e-05	1038.5	0.00017954	1038.5	0.000132344	1038.5	0.000105513	1038.5	-4.72408e-05
					1038.98	4.63215e-05	1038.98	-4.94412e-05	1038.98	-0.000112421	1038.98	2.75456e-05	1038.98	0.000183071	1038.98	0.00013601	1038.98	0.000106869	1038.98	-4.09547e-05
					1039.46	5.17149e-05	1039.46	-4.5686e-05	1039.46	-0.000115731	1039.46	3.23217e-05	1039.46	0.000186812	1039.46	0.000140391	1039.46	0.00010926	1039.46	-3.34e-05
					1039.94	5.58638e-05	1039.94	-4.17274e-05	1039.94	-0.000117562	1039.94	3.78316e-05	1039.94	0.000190585	1039.94	0.000145731	1039.94	0.000112644	1039.94	-2.4457e-05
					1040.42	5.87551e-05	1040.42	-3.79526e-05	1040.42	-0.000117756	1040.42	4.41374e-05	1040.42	0.00019418	1040.42	0.00015207	1040.42	0.000116755	1040.42	-1.42416e-05
					1040.91	6.03597e-05	1040.91	-3.4749e-05	1040.91	-0.000116274	1040.91	5.1212e-05	1040.91	0.000197427	1040.91	0.000159295	1040.91	0.000121241	1040.91	-3.04068e-06
					1041.39	6.06853e-05	1041.39	-3.23713e-05	1041.39	-0.000113185	1041.39	5.89899e-05	1041.39	0.000200233	1041.39	0.000167226	1041.39	0.000125738	1041.39	8.75303e-06
					1041.87	5.9806e-05	1041.87	-3.08334e-05	1041.87	-0.000108666	1041.87	6.74087e-05	1041.87	0.000202618	1041.87	0.000175672	1041.87	0.000129994	1041.87	2.07449e-05
					1042.35	5.78889e-05	1042.35	-2.99038e-05	1042.35	-0.000103	1042.35	7.64033e-05	1042.35	0.000204689	1042.35	0.000184452	1042.35	0.00013393	1042.35	3.29948e-05
					1042.84	5.5139e-05	1042.84	-2.92122e-05	1042.84	-9.65938e-05	1042.84	8.58675e-05	1042.84	0.00020658	1042.84	0.000193368	1042.84	0.000137638	1042.84	4.52722e-05
					1043.32	5.17575e-05	1043.32	-2.84275e-05	1043.32	-8.99914e-05	1043.32	9.55811e-05	1043.32	0.000208391	1043.32	0.000202134	1043.32	0.000141301	1043.32	5.73494e-05
					1043.8	4.78653e-05	1043.8	-2.73668e-05	1043.8	-8.3799e-05	1043.8	0.000105195	1043.8	0.000210164	1043.8	0.00021036	1043.8	0.000145124	1043.8	6.90093e-05
					1044.28	4.34755e-05	1044.28	-2.60578e-05	1044.28	-7.86111e-05	1044.28	0.000114249	1044.28	0.000211887	1044.28	0.00021771	1044.28	0.000149246	1044.28	8.00192e-05
					1044.76	3.84837e-05	1044.76	-2.47022e-05	1044.76	-7.48805e-05	1044.76	0.000122245	1044.76	0.000213542	1044.76	0.000223739	1044.76	0.000153682	1044.76	9.01746e-05
					1045.25	3.2711e-05	1045.25	-2.35803e-05	1045.25	-7.28369e-05	1045.25	0.000128747	1045.25	0.000215116	1045.25	0.000228176	1045.25	0.000158313	1045.25	9.93159e-05
					1045.73	2.59871e-05	1045.73	-2.29303e-05	1045.73	-7.23972e-05	1045.73	0.000133515	1045.73	0.000216653	1045.73	0.000230995	1045.73	0.00016293	1045.73	0.000107392
					1046.21	1.82178e-05	1046.21	-2.28962e-05	1046.21	-7.33078e-05	1046.21	0.000136525	1046.21	0.000218225	1046.21	0.000232441	1046.21	0.000167271	1046.21	0.000114435
					1046.69	9.47229e-06	1046.69	-2.3515e-05	1046.69	-7.51896e-05	1046.69	0.000137964	1046.69	0.000219916	1046.69	0.000232964	1046.69	0.000171116	1046.69	0.000120555
					1047.17	4.48481e-09	1047.17	-2.48034e-05	1047.17	-7.7654e-05	1047.17	0.000138152	1047.17	0.000221755	1047.17	0.000233052	1047.17	0.000174315	1047.17	0.00012612
					1047.66	-9.7526e-06	1047.66	-2.67957e-05	1047.66	-8.03984e-05	1047.66	0.000137419	1047.66	0.000223723	1047.66	0.000233109	1047.66	0.000176826	1047.66	0.000131155
					1048.14	-1.92478e-05	1048.14	-2.95766e-05	1048.14	-8.32275e-05	1048.14	0.000135999	1048.14	0.000225715	1048.14	0.000233296	1048.14	0.00017869	1048.14	0.000135602
					1048.62	-2.7914e-05	1048.62	-3.32639e-05	1048.62	-8.60523e-05	1048.62	0.000133958	1048.62	0.000227564	1048.62	0.000233493	1048.62	0.00017995	1048.62	0.000139298
					1049.1	-3.52601e-05	1049.1	-3.79704e-05	1049.1	-8.8868e-05	1049.1	0.000131143	1049.1	0.000229032	1049.1	0.000233316	1049.1	0.000180554	1049.1	0.000141978
					1049.59	-4.09745e-05	1049.59	-4.374e-05	1049.59	-9.17135e-05	1049.59	0.000127238	1049.59	0.000229799	1049.59	0.000232209	1049.59	0.000180318	1049.59	0.000143301
					1050.07	-4.49622e-05	1050.07	-5.05533e-05	1050.07	-9.4671e-05	1050.07	0.000121836	1050.07	0.000229496	1050.07	0.000229561	1050.07	0.000178915	1050.07	0.000142916
					1050.55	-4.73387e-05	1050.55	-5.83442e-05	1050.55	-9.78317e-05	1050.55	0.000114559	1050.55	0.000227735	1050.55	0.00022484	1050.55	0.000175956	1050.55	0.000140522
					1051.03	-4.83892e-05	1051.03	-6.70325e-05	1051.03	-0.000101264	1051.03	0.000105205	1051.03	0.000224205	1051.03	0.000217704	1051.03	0.000171128	1051.03	0.000135945
					1051.51	-4.8462e-05	1051.51	-7.6519e-05	1051.51	-0.000104934	1051.51	9.38513e-05	1051.51	0.00021879	1051.51	0.000208115	1051.51	0.000164355	1051.51	0.000129223
					1052	-4.78912e-05	1052	-8.66604e-05	1052	-0.000108658	1052	8.09246e-05	1052	0.00021167	1052	0.000196352	1052	0.000155874	1052	0.000120635
					1052.48	-4.69542e-05	1052.48	-9.71844e-05	1052.48	-0.000112059	1052.48	6.7171e-05	1052.48	0.000203359	1052.48	0.000182998	1052.48	0.000146219	1052.48	0.000110715
					1052.96	-4.58485e-05	1052.96	-0.00010765	1052.96	-0.000114609	1052.96	5.35363e-05	1052.96	0.000194667	1052.96	0.000168842	1052.96	0.00013608	1052.96	0.000100179
					1053.44	-4.47218e-05	1053.44	-0.000117451	1053.44	-0.000115772	1053.44	4.09756e-05	1053.44	0.000186525	1053.44	0.00015473	1053.44	0.000126106	1053.44	8.97917e-05
					1053.92	-4.36723e-05	1053.92	-0.000125962	1053.92	-0.000115177	1053.92	3.02508e-05	1053.92	0.000179757	1053.92	0.000141379	1053.92	0.000116698	1053.92	8.02363e-05
					1054.41	-4.27695e-05	1054.41	-0.000132616	1054.41	-0.000112771	1054.41	2.17676e-05	1054.41	0.000174874	1054.41	0.00012925	1054.41	0.000107924	1054.41	7.19677e-05
					1054.89	-4.20012e-05	1054.89	-0.000137137	1054.89	-0.000108889	1054.89	1.55059e-05	1054.89	0.000171926	1054.89	0.000118445	1054.89	9.95121e-05	1054.89	6.51219e-05
					1055.37	-4.12725e-05	1055.37	-0.000139633	1055.37	-0.000103921	1055.37	1.10734e-05	1055.37	0.000170512	1055.37	0.000108742	1055.37	9.10186e-05	1055.37	5.95276e-05
					1055.85	-4.03498e-05	1055.85	-0.000140591	1055.85	-9.85803e-05	1055.85	7.86442e-06	1055.85	0.000169939	1055.85	9.9688e-05	1055.85	8.20224e-05	1055.85	5.47705e-05
					1056.34	-3.8923e-05	1056.34	-0.000140703	1056.34	-9.34526e-05	1056.34	5.24115e-06	1056.34	0.00016943	1056.34	9.07684e-05	1056.34	7.22911e-05	1056.34	5.03385e-05
					1056.82	-3.66472e-05	1056.82	-0.000140687	1056.82	-8.88268e-05	1056.82	2.67571e-06	1056.82	0.000168345	1056.82	8.15301e-05	1056.82	6.18398e-05	1056.82	4.57252e-05
					1057.3	-3.33087e-05	1057.3	-0.000141041	1057.3	-8.46322e-05	1057.3	-1.5723e-07	1057.3	0.00016619	1057.3	7.16989e-05	1057.3	5.06892e-05	1057.3	4.05455e-05
					1057.78	-2.88762e-05	1057.78	-0.000141925	1057.78	-8.05421e-05	1057.78	-3.42264e-06	1057.78	0.000162887	1057.78	6.11901e-05	1057.78	3.91217e-05	1057.78	3.45713e-05
					1058.26	-2.35626e-05	1058.26	-0.000143152	1058.26	-7.61687e-05	1058.26	-7.19578e-06	1058.26	0.000158592	1058.26	5.00638e-05	1058.26	2.73801e-05	1058.26	2.77393e-05
					1058.75	-1.78043e-05	1058.75	-0.000144298	1058.75	-7.12635e-05	1058.75	-1.15349e-05	1058.75	0.000153581	1058.75	3.84799e-05	1058.75	1.5585e-05	1058.75	2.0119e-05
					1059.23	-1.21418e-05	1059.23	-0.000144839	1059.23	-6.58107e-05	1059.23	-1.65095e-05	1059.23	0.000148121	1059.23	2.66602e-05	1059.23	3.76267e-06	1059.23	1.18861e-05
					1059.71	-7.0505e-06	1059.71	-0.000144316	1059.71	-6.00323e-05	1059.71	-2.21669e-05	1059.71	0.000142412	1059.71	1.48778e-05	1059.71	-8.08905e-06	1059.71	3.30661e-06
					1060.19	-2.83673e-06	1060.19	-0.000142402	1060.19	-5.42172e-05	1060.19	-2.84485e-05	1060.19	0.000136571	1060.19	3.47241e-06	1060.19	-1.99039e-05	1060.19	-5.28408e-06
					1060.67	4.17371e-07	1060.67	-0.000138958	1060.67	-4.85881e-05	1060.67	-3.51296e-05	1060.67	0.000130655	1060.67	-7.16102e-06	1060.67	-3.15289e-05	1060.67	-1.35162e-05
					1061.16	2.82356e-06	1061.16	-0.000134015	1061.16	-4.31639e-05	1061.16	-4.18052e-05	1061.16	0.000124666	1061.16	-1.661e-05	1061.16	-4.27475e-05	1061.16	-2.10402e-05
					1061.64	4.57652e-06	1061.64	-0.000127768	1061.64	-3.77641e-05	1061.64	-4.79626e-05	1061.64	0.000118575	1061.64	-2.45294e-05	1061.64	-5.33889e-05	1061.64	-2.75794e-05
					1062.12	5.83227e-06	1062.12	-0.000120566	1062.12	-3.21029e-05	1062.12	-5.32406e-05	1062.12	0.000112304	1062.12	-3.0726e-05	1062.12	-6.3419e-05	1062.12	-3.29947e-05
					1062.6	6.62144e-06	1062.6	-0.00011292	1062.6	-2.59566e-05	1062.6	-5.73123e-05	1062.6	0.000105717	1062.6	-3.52752e-05	1062.6	-7.30009e-05	1062.6	-3.73456e-05
					1063.09	6.80669e-06	1063.09	-0.000105462	1063.09	-1.9304e-05	1063.09	-6.01029e-05	1063.09	9.86406e-05	1063.09	-3.85013e-05	1063.09	-8.24566e-05	1063.09	-4.08737e-05
					1063.57	6.14908e-06	1063.57	-9.88653e-05	1063.57	-1.22215e-05	1063.57	-6.17892e-05	1063.57	9.09067e-05	1063.57	-4.09016e-05	1063.57	-9.21523e-05	1063.57	-4.39403e-05
					1064.05	4.38682e-06	1064.05	-9.37152e-05	1064.05	-5.19087e-06	1064.05	-6.27488e-05	1064.05	8.24013e-05	1064.05	-4.30175e-05	1064.05	-0.000102364	1064.05	-4.69368e-05
					1064.53	1.36332e-06	1064.53	-9.03965e-05	1064.53	1.1916e-06	1064.53	-6.34504e-05	1064.53	7.31066e-05	1064.53	-4.53105e-05	1064.53	-0.000113194	1064.53	-5.02181e-05
					1065.01	-2.92362e-06	1065.01	-8.90154e-05	1065.01	6.35239e-06	1065.01	-6.4337e-05	1065.01	6.30952e-05	1065.01	-4.80751e-05	1065.01	-0.000124513	1065.01	-5.40214e-05
					1065.49	-8.28024e-06	1065.49	-8.94223e-05	1065.49	9.81801e-06	1065.49	-6.57684e-05	1065.49	5.24793e-05	1065.49	-5.14569e-05	1065.49	-0.000136064	1065.49	-5.84626e-05
					1065.98	-1.4353e-05	1065.98	-9.12841e-05	1065.98	1.1273e-05	1065.98	-6.79902e-05	1065.98	4.13881e-05	1065.98	-5.54968e-05	1065.98	-0.000147511	1065.98	-6.3532e-05
					1066.46	-2.06866e-05	1066.46	-9.42609e-05	1066.46	1.05485e-05	1066.46	-7.11671e-05	1066.46	2.98911e-05	1066.46	-6.02229e-05	1066.46	-0.00015858	1066.46	-6.91542e-05
					1066.94	-2.68022e-05	1066.94	-9.81104e-05	1066.94	7.61377e-06	1066.94	-7.53881e-05	1066.94	1.80126e-05	1066.94	-6.56606e-05	1066.94	-0.000169068	1066.94	-7.51982e-05
					1067.42	-3.22537e-05	1067.42	-0.000102769	1067.42	2.57195e-06	1067.42	-8.06882e-05	1067.42	5.76539e-06	1067.42	-7.18547e-05	1067.42	-0.000178877	1067.42	-8.15274e-05
					1067.91	-3.67127e-05	1067.91	-0.000108295	1067.91	-4.31831e-06	1067.91	-8.70333e-05	1067.91	-6.78986e-06	1067.91	-7.87739e-05	1067.91	-0.000187947	1067.91	-8.79838e-05
					1068.39	-4.0001e-05	1068.39	-0.000114785	1068.39	-1.26599e-05	1068.39	-9.43227e-05	1068.39	-1.95235e-05	1068.39	-8.62633e-05	1068.39	-0.00019623	1068.39	-9.44323e-05
					1068.87	-4.21213e-05	1068.87	-0.00012224	1068.87	-2.19186e-05	1068.87	-0.000102367	1068.87	-3.21027e-05	1068.87	-9.4123e-05	1068.87	-0.000203644	1068.87	-0.000100767
					1069.35	-4.32409e-05	1069.35	-0.000130486	1069.35	-3.15066e-05	1069.35	-0.000110903	1069.35	-4.43057e-05	1069.35	-0.000101929	1069.35	-0.000210084	1069.35	-0.000106923
					1069.84	-4.36626e-05	1069.84	-0.000139202	1069.84	-4.08615e-05	1069.84	-0.000119654	1069.84	-5.59422e-05	1069.84	-0.000109256	1069.84	-0.000215458	1069.84	-0.000112916
					1070.32	-4.3734e-05	1070.32	-0.000147979	1070.32	-4.95716e-05	1070.32	-0.000128376	1070.32	-6.68967e-05	1070.32	-0.000115766	1070.32	-0.000219698	1070.32	-0.000118823
					1070.8	-4.37609e-05	1070.8	-0.000156446	1070.8	-5.73497e-05	1070.8	-0.00013689	1070.8	-7.71394e-05	1070.8	-0.000121332	1070.8	-0.000222777	1070.8	-0.000124757
					1071.28	-4.39238e-05	1071.28	-0.000164365	1071.28	-6.4068e-05	1071.28	-0.000145125	1071.28	-8.66802e-05	1071.28	-0.000126035	1071.28	-0.000224712	1071.28	-0.000130823
					1071.76	-4.42293e-05	1071.76	-0.000171636	1071.76	-6.96945e-05	1071.76	-0.000153096	1071.76	-9.54991e-05	1071.76	-0.0001301	1071.76	-0.000225543	1071.76	-0.00013754
					1072.24	-4.45277e-05	1072.24	-0.000178305	1072.24	-7.42489e-05	1072.24	-0.000160883	1072.24	-0.000103516	1072.24	-0.000133791	1072.24	-0.000225345	1072.24	-0.000144904
					1072.73	-4.45565e-05	1072.73	-0.000184457	1072.73	-7.77458e-05	1072.73	-0.000168578	1072.73	-0.000110562	1072.73	-0.000137281	1072.73	-0.000224223	1072.73	-0.000152838
					1073.21	-4.40415e-05	1073.21	-0.000190158	1073.21	-8.0206e-05	1073.21	-0.000176228	1073.21	-0.000116412	1073.21	-0.00014058	1073.21	-0.000222307	1073.21	-0.00016121
					1073.69	-4.27858e-05	1073.69	-0.000195412	1073.69	-8.16693e-05	1073.69	-0.000183799	1073.69	-0.000120863	1073.69	-0.000143549	1073.69	-0.000219727	1073.69	-0.000169879
					1074.17	-4.07155e-05	1074.17	-0.000200166	1074.17	-8.22568e-05	1074.17	-0.00019115	1074.17	-0.000123783	1074.17	-0.00014595	1074.17	-0.000216589	1074.17	-0.000178715
					1074.66	-3.78989e-05	1074.66	-0.000204311	1074.66	-8.21498e-05	1074.66	-0.000198005	1074.66	-0.000125131	1074.66	-0.000147502	1074.66	-0.000212921	1074.66	-0.000187604
					1075.14	-3.45121e-05	1075.14	-0.000207694	1075.14	-8.15866e-05	1075.14	-0.000203972	1075.14	-0.000124939	1075.14	-0.000147969	1075.14	-0.000208645	1075.14	-0.000196427
					1075.62	-3.0788e-05	1075.62	-0.000210121	1075.62	-8.08228e-05	1075.62	-0.00020862	1075.62	-0.000123272	1075.62	-0.00014719	1075.62	-0.00020361	1075.62	-0.000205025
					1076.1	-2.69807e-05	1076.1	-0.000211361	1076.1	-8.00913e-05	1076.1	-0.000211556	1076.1	-0.00012022	1076.1	-0.000145101	1076.1	-0.000197659	1076.1	-0.000213199
					1076.58	-2.33609e-05	1076.58	-0.000211148	1076.58	-7.96061e-05	1076.58	-0.000212545	1076.58	-0.000115888	1076.58	-0.000141734	1076.58	-0.000190713	1076.58	-0.000220708
					1077.07	-2.0209e-05	1077.07	-0.000209253	1077.07	-7.95764e-05	1077.07	-0.000211544	1077.07	-0.000110443	1077.07	-0.000137222	1077.07	-0.000182877	1077.07	-0.000227325
					1077.55	-1.78096e-05	1077.55	-0.000205574	1077.55	-8.02467e-05	1077.55	-0.000208851	1077.55	-0.00010416	1077.55	-0.000131794	1077.55	-0.000174429	1077.55	-0.000232885
					1078.03	-1.64597e-05	1078.03	-0.000200237	1078.03	-8.19016e-05	1078.03	-0.000204984	1078.03	-9.74553e-05	1078.03	-0.000125798	1078.03	-0.000165779	1078.03	-0.000237333
					1078.51	-1.64129e-05	1078.51	-0.000193618	1078.51	-8.47897e-05	1078.51	-0.000200554	1078.51	-9.08204e-05	1078.51	-0.000119622	1078.51	-0.000157303	1078.51	-0.000240736
					1078.99	-1.78242e-05	1078.99	-0.000186321	1078.99	-8.90545e-05	1078.99	-0.000196096	1078.99	-8.47552e-05	1078.99	-0.000113673	1078.99	-0.000149239	1078.99	-0.000243279
					1079.48	-2.07292e-05	1079.48	-0.000179023	1079.48	-9.4607e-05	1079.48	-0.000191921	1079.48	-7.96333e-05	1079.48	-0.000108252	1079.48	-0.000141561	1079.48	-0.000245177
					1079.96	-2.49739e-05	1079.96	-0.0001723	1079.96	-0.000101099	1079.96	-0.000188053	1079.96	-7.56172e-05	1079.96	-0.00010351	1079.96	-0.000133991	1079.96	-0.000246652
					1080.44	-3.02436e-05	1080.44	-0.000166451	1080.44	-0.000107956	1080.44	-0.000184277	1080.44	-7.26665e-05	1080.44	-9.93978e-05	1080.44	-0.000126114	1080.44	-0.000247839
					1080.92	-3.6087e-05	1080.92	-0.000161413	1080.92	-0.000114523	1080.92	-0.000180259	1080.92	-7.05594e-05	1080.92	-9.56983e-05	1080.92	-0.000117513	1080.92	-0.000248789
					1081.41	-4.19951e-05	1081.41	-0.000156778	1081.41	-0.00012023	1081.41	-0.000175699	1081.41	-6.90118e-05	1081.41	-9.20964e-05	1081.41	-0.000107922	1081.41	-0.000249433
					1081.89	-4.74493e-05	1081.89	-0.000151938	1081.89	-0.000124754	1081.89	-0.000170462	1081.89	-6.7777e-05	1081.89	-8.82741e-05	1081.89	-9.72649e-05	1081.89	-0.000249605
					1082.37	-5.20386e-05	1082.37	-0.000146262	1082.37	-0.000128094	1082.37	-0.000164615	1082.37	-6.67238e-05	1082.37	-8.39971e-05	1082.37	-8.57e-05	1082.37	-0.00024908
					1082.85	-5.5514e-05	1082.85	-0.00013928	1082.85	-0.000130509	1082.85	-0.000158369	1082.85	-6.5822e-05	1082.85	-7.91524e-05	1082.85	-7.35034e-05	1082.85	-0.000247608
					1083.33	-5.78255e-05	1083.33	-0.000130769	1083.33	-0.00013238	1083.33	-0.000151968	1083.33	-6.50954e-05	1083.33	-7.37277e-05	1083.33	-6.09666e-05	1083.33	-0.000244958
					1083.82	-5.91569e-05	1083.82	-0.0001208	1083.82	-0.00013405	1083.82	-0.00014561	1083.82	-6.45732e-05	1083.82	-6.77991e-05	1083.82	-4.83679e-05	1083.82	-0.000240976
					1084.3	-5.99182e-05	1084.3	-0.000109673	1084.3	-0.000135695	1084.3	-0.000139375	1084.3	-6.42468e-05	1084.3	-6.1493e-05	1084.3	-3.59435e-05	1084.3	-0.000235652
					1084.78	-6.06475e-05	1084.78	-9.78464e-05	1084.78	-0.000137301	1084.78	-0.00013325	1084.78	-6.4067e-05	1084.78	-5.49614e-05	1084.78	-2.39328e-05	1084.78	-0.000229117
					1085.26	-6.1949e-05	1085.26	-8.58587e-05	1085.26	-0.000138715	1085.26	-0.000127201	1085.26	-6.39889e-05	1085.26	-4.83822e-05	1085.26	-1.24432e-05	1085.26	-0.000221641
					1085.74	-6.43363e-05	1085.74	-7.42685e-05	1085.74	-0.00013976	1085.74	-0.000121253	1085.74	-6.40218e-05	1085.74	-4.19625e-05	1085.74	-1.78432e-06	1085.74	-0.000213596
					1086.23	-6.8141e-05	1086.23	-6.36118e-05	1086.23	-0.000140323	1086.23	-0.000115518	1086.23	-6.4247e-05	1086.23	-3.59013e-05	1086.23	7.79209e-06	1086.23	-0.00020537
					1086.71	-7.34269e-05	1086.71	-5.43574e-05	1086.71	-0.00014041	1086.71	-0.000110174	1086.71	-6.48179e-05	1086.71	-3.03993e-05	1086.71	1.61457e-05	1086.71	-0.000197284
					1087.19	-8.00051e-05	1087.19	-4.68323e-05	1087.19	-0.000140085	1087.19	-0.000105402	1087.19	-6.58856e-05	1087.19	-2.55371e-05	1087.19	2.33354e-05	1087.19	-0.000189512
					1087.67	-8.74682e-05	1087.67	-4.11754e-05	1087.67	-0.000139429	1087.67	-0.000101302	1087.67	-6.75733e-05	1087.67	-2.12832e-05	1087.67	2.95744e-05	1087.67	-0.000182062
					1088.15	-9.52807e-05	1088.15	-3.72903e-05	1088.15	-0.000138674	1088.15	-9.78528e-05	1088.15	-6.99373e-05	1088.15	-1.7499e-05	1088.15	3.51815e-05	1088.15	-0.0001748
					1088.64	-0.000102862	1088.64	-3.4851e-05	1088.64	-0.000137813	1088.64	-9.49374e-05	1088.64	-7.29653e-05	1088.64	-1.40133e-05	1088.64	4.04538e-05	1088.64	-0.000167507
					1089.12	-0.000109663	1089.12	-3.33778e-05	1089.12	-0.000136799	1089.12	-9.24042e-05	1089.12	-7.66233e-05	1089.12	-1.07134e-05	1089.12	4.55587e-05	1089.12	-0.000159948
					1089.6	-0.000115186	1089.6	-3.2345e-05	1089.6	-0.00013559	1089.6	-9.01418e-05	1089.6	-8.08751e-05	1089.6	-7.62908e-06	1089.6	5.04989e-05	1089.6	-0.000151945
					1090.08	-0.000119004	1090.08	-3.13192e-05	1090.08	-0.00013419	1090.08	-8.81357e-05	1090.08	-8.57087e-05	1090.08	-4.94618e-06	1090.08	5.51544e-05	1090.08	-0.000143407
					1090.57	-0.00012077	1090.57	-3.00265e-05	1090.57	-0.000132663	1090.57	-8.64812e-05	1090.57	-9.11234e-05	1090.57	-2.9731e-06	1090.57	5.93348e-05	1090.57	-0.000134377
					1091.05	-0.000120258	1091.05	-2.83616e-05	1091.05	-0.000131083	1091.05	-8.53279e-05	1091.05	-9.70871e-05	1091.05	-2.0258e-06	1091.05	6.28964e-05	1091.05	-0.000124996
					1091.53	-0.000117427	1091.53	-2.64006e-05	1091.53	-0.000129513	1091.53	-8.48325e-05	1091.53	-0.000103525	1091.53	-2.25236e-06	1091.53	6.57399e-05	1091.53	-0.000115516
					1092.01	-0.000112479	1092.01	-2.42872e-05	1092.01	-0.00012795	1092.01	-8.51161e-05	1092.01	-0.0001103	1092.01	-3.69515e-06	1092.01	6.7816e-05	1092.01	-0.000106267
					1092.49	-0.00010585	1092.49	-2.21849e-05	1092.49	-0.000126353	1092.49	-8.62397e-05	1092.49	-0.00011725	1092.49	-6.22031e-06	1092.49	6.90393e-05	1092.49	-9.76313e-05
					1092.98	-9.81786e-05	1092.98	-2.02268e-05	1092.98	-0.000124683	1092.98	-8.82172e-05	1092.98	-0.000124205	1092.98	-9.57458e-06	1092.98	6.92444e-05	1092.98	-9.00036e-05
					1093.46	-9.01376e-05	1093.46	-1.85299e-05	1093.46	-0.000122951	1093.46	-9.10626e-05	1093.46	-0.000131178	1093.46	-1.35102e-05	1093.46	6.81744e-05	1093.46	-8.37108e-05
					1093.94	-8.22831e-05	1093.94	-1.7204e-05	1093.94	-0.000121244	1093.94	-9.47941e-05	1093.94	-0.000138097	1093.94	-1.78609e-05	1093.94	6.55599e-05	1093.94	-7.89612e-05
					1094.42	-7.48943e-05	1094.42	-1.63634e-05	1094.42	-0.000119714	1094.42	-9.94151e-05	1094.42	-0.000144896	1094.42	-2.25727e-05	1094.42	6.12154e-05	1094.42	-7.5778e-05
					1094.9	-6.79315e-05	1094.9	-1.61285e-05	1094.9	-0.00011852	1094.9	-0.000104883	1094.9	-0.000151478	1094.9	-2.76882e-05	1094.9	5.51357e-05	1094.9	-7.40031e-05
					1095.39	-6.10826e-05	1095.39	-1.65896e-05	1095.39	-0.00011777	1095.39	-0.000111072	1095.39	-0.00015769	1095.39	-3.32455e-05	1095.39	4.75106e-05	1095.39	-7.33406e-05
					1095.87	-5.39382e-05	1095.87	-1.77505e-05	1095.87	-0.000117473	1095.87	-0.000117746	1095.87	-0.000163357	1095.87	-3.92047e-05	1095.87	3.86829e-05	1095.87	-7.34469e-05
					1096.35	-4.61726e-05	1096.35	-1.95128e-05	1096.35	-0.000117553	1096.35	-0.000124584	1096.35	-0.000168319	1096.35	-4.53921e-05	1096.35	2.90321e-05	1096.35	-7.35032e-05
					1096.83	-3.76859e-05	1096.83	-2.16744e-05	1096.83	-0.00011788	1096.83	-0.000131211	1096.83	-0.000172491	1096.83	-5.15357e-05	1096.83	1.88692e-05	1096.83	-7.3319e-05
					1097.32	-2.866e-05	1097.32	-2.39941e-05	1097.32	-0.000118357	1097.32	-0.000137285	1097.32	-0.000175943	1097.32	-5.73289e-05	1097.32	8.36769e-06	1097.32	-7.28148e-05
					1097.8	-1.94879e-05	1097.8	-2.62453e-05	1097.8	-0.000118957	1097.8	-0.000142556	1097.8	-0.00017889	1097.8	-6.25204e-05	1097.8	-2.41303e-06	1097.8	-7.19822e-05
					1098.28	-1.06193e-05	1098.28	-2.8246e-05	1098.28	-0.000119729	1098.28	-0.000146877	1098.28	-0.000181623	1098.28	-6.69668e-05	1098.28	-1.34534e-05	1098.28	-7.08079e-05
					1098.76	-2.43667e-06	1098.76	-2.98819e-05	1098.76	-0.00012076	1098.76	-0.000150221	1098.76	-0.000184429	1098.76	-7.06342e-05	1098.76	-2.46887e-05	1098.76	-6.92056e-05
					1099.24	4.85439e-06	1099.24	-3.10798e-05	1099.24	-0.000122126	1099.24	-0.000152654	1099.24	-0.0001875	1099.24	-7.35844e-05	1099.24	-3.59475e-05	1099.24	-6.69803e-05
					1099.73	1.1231e-05	1099.73	-3.17627e-05	1099.73	-0.000123905	1099.73	-0.000154321	1099.73	-0.000190883	1099.73	-7.58903e-05	1099.73	-4.69599e-05	1099.73	-6.38702e-05
					1100.21	1.67717e-05	1100.21	-3.18194e-05	1100.21	-0.000126033	1100.21	-0.000155403	1100.21	-0.000194467	1100.21	-7.7605e-05	1100.21	-5.74216e-05	1100.21	-5.96173e-05
					1100.69	2.15624e-05	1100.69	-3.11259e-05	1100.69	-0.000128411	1100.69	-0.000156105	1100.69	-0.000198032	1100.69	-7.87419e-05	1100.69	-6.70487e-05	1100.69	-5.40298e-05
					1101.17	2.56499e-05	1101.17	-2.95782e-05	1101.17	-0.000130926	1101.17	-0.000156587	1101.17	-0.000201314	1101.17	-7.92778e-05	1101.17	-7.56324e-05	1101.17	-4.70591e-05
					1101.65	2.9038e-05	1101.65	-2.71358e-05	1101.65	-0.000133493	1101.65	-0.000156995	1101.65	-0.000204052	1101.65	-7.91702e-05	1101.65	-8.29821e-05	1101.65	-3.87807e-05
					1102.14	3.17253e-05	1102.14	-2.38694e-05	1102.14	-0.000136048	1102.14	-0.000157291	1102.14	-0.000206042	1102.14	-7.83876e-05	1102.14	-8.8914e-05	1102.14	-2.9365e-05
					1102.62	3.38079e-05	1102.62	-1.99156e-05	1102.62	-0.000138505	1102.62	-0.000157281	1102.62	-0.000207115	1102.62	-7.6851e-05	1102.62	-9.31702e-05	1102.62	-1.89938e-05
					1103.1	3.54963e-05	1103.1	-1.5471e-05	1103.1	-0.000140755	1103.1	-0.000156665	1103.1	-0.00020717	1103.1	-7.44605e-05	1103.1	-9.54661e-05	1103.1	-7.84025e-06
					1103.58	3.70881e-05	1103.58	-1.07012e-05	1103.58	-0.000142619	1103.58	-0.000155093	1103.58	-0.000206159	1103.58	-7.10546e-05	1103.58	-9.55386e-05	1103.58	3.98291e-06
					1104.07	3.8894e-05	1104.07	-5.69922e-06	1104.07	-0.000143907	1104.07	-0.000152291	1104.07	-0.000204117	1104.07	-6.64613e-05	1104.07	-9.3286e-05	1104.07	1.63749e-05
					1104.55	4.11173e-05	1104.55	-4.75212e-07	1104.55	-0.000144447	1104.55	-0.000148253	1104.55	-0.000201168	1104.55	-6.05429e-05	1104.55	-8.88691e-05	1104.55	2.92482e-05
					1105.03	4.37647e-05	1105.03	5.01545e-06	1105.03	-0.000144148	1105.03	-0.000143069	1105.03	-0.000197509	1105.03	-5.32926e-05	1105.03	-8.27268e-05	1105.03	4.24595e-05
					1105.51	4.66223e-05	1105.51	1.08188e-05	1105.51	-0.000143032	1105.51	-0.000137013	1105.51	-0.000193374	1105.51	-4.48732e-05	1105.51	-7.5504e-05	1105.51	5.58531e-05
					1105.99	4.92935e-05	1105.99	1.69349e-05	1105.99	-0.000141214	1105.99	-0.000130433	1105.99	-0.000188951	1105.99	-3.56344e-05	1105.99	-6.78968e-05	1105.99	6.92587e-05
					1106.48	5.12904e-05	1106.48	2.33019e-05	1106.48	-0.000138861	1106.48	-0.00012364	1106.48	-0.000184333	1106.48	-2.60501e-05	1106.48	-6.04765e-05	1106.48	8.25382e-05
					1106.96	5.21444e-05	1106.96	2.98099e-05	1106.96	-0.000136106	1106.96	-0.000116791	1106.96	-0.000179466	1106.96	-1.65892e-05	1106.96	-5.35598e-05	1106.96	9.56131e-05
					1107.44	5.14716e-05	1107.44	3.63442e-05	1107.44	-0.000133013	1107.44	-0.000109869	1107.44	-0.000174186	1107.44	-7.58332e-06	1107.44	-4.71779e-05	1107.44	0.000108457
					1107.92	4.90357e-05	1107.92	4.28062e-05	1107.92	-0.000129571	1107.92	-0.000102758	1107.92	-0.000168301	1107.92	8.44835e-07	1107.92	-4.1151e-05	1107.92	0.000121048
					1108.4	4.47367e-05	1108.4	4.91281e-05	1108.4	-0.000125733	1108.4	-9.53336e-05	1108.4	-0.00016169	1108.4	8.839e-06	1108.4	-3.51839e-05	1108.4	0.000133323
					1108.89	3.86373e-05	1108.89	5.52404e-05	1108.89	-0.000121472	1108.89	-8.75816e-05	1108.89	-0.000154367	1108.89	1.67416e-05	1108.89	-2.89836e-05	1108.89	0.000145145
					1109.37	3.09334e-05	1109.37	6.10464e-05	1109.37	-0.000116832	1109.37	-7.96557e-05	1109.37	-0.000146513	1109.37	2.49859e-05	1109.37	-2.22924e-05	1109.37	0.000156299
					1109.85	2.20042e-05	1109.85	6.63988e-05	1109.85	-0.000111949	1109.85	-7.18421e-05	1109.85	-0.000138404	1109.85	3.39491e-05	1109.85	-1.50756e-05	1109.85	0.000166535
					1110.33	1.23669e-05	1110.33	7.11066e-05	1110.33	-0.000107023	1110.33	-6.44818e-05	1110.33	-0.000130308	1110.33	4.38318e-05	1110.33	-7.15606e-06	1110.33	0.000175633
					1110.82	2.68226e-06	1110.82	7.49713e-05	1110.82	-0.000102294	1110.82	-5.78619e-05	1110.82	-0.000122379	1110.82	5.45795e-05	1110.82	1.63126e-06	1110.82	0.000183454
					1111.3	-6.34035e-06	1111.3	7.78527e-05	1111.3	-9.79857e-05	1111.3	-5.21329e-05	1111.3	-0.000114582	1111.3	6.58877e-05	1111.3	1.14303e-05	1111.3	0.000189982
					1111.78	-1.40208e-05	1111.78	7.97101e-05	1111.78	-9.43175e-05	1111.78	-4.72976e-05	1111.78	-0.00010673	1111.78	7.72271e-05	1111.78	2.22599e-05	1111.78	0.000195315
					1112.26	-1.98239e-05	1112.26	8.06125e-05	1112.26	-9.14915e-05	1112.26	-4.32577e-05	1112.26	-9.8543e-05	1112.26	8.79487e-05	1112.26	3.39672e-05	1112.26	0.000199636
					1112.74	-2.34591e-05	1112.74	8.07127e-05	1112.74	-8.97019e-05	1112.74	-3.98935e-05	1112.74	-8.98028e-05	1112.74	9.73983e-05	1112.74	4.61923e-05	1112.74	0.000203152
					1113.23	-2.48899e-05	1113.23	8.01672e-05	1113.23	-8.91725e-05	1113.23	-3.71301e-05	1113.23	-8.04698e-05	1113.23	0.000105025	1113.23	5.83924e-05	1113.23	0.000206032
					1113.71	-2.43259e-05	1113.71	7.90657e-05	1113.71	-9.01143e-05	1113.71	-3.49683e-05	1113.71	-7.07428e-05	1113.71	0.000110471	1113.71	6.99783e-05	1113.71	0.000208366
					1114.19	-2.21358e-05	1114.19	7.73881e-05	1114.19	-9.26867e-05	1114.19	-3.34542e-05	1114.19	-6.10742e-05	1114.19	0.000113635	1114.19	8.04146e-05	1114.19	0.000210152
					1114.67	-1.87774e-05	1114.67	7.50173e-05	1114.67	-9.69574e-05	1114.67	-3.26406e-05	1114.67	-5.20927e-05	1114.67	0.000114667	1114.67	8.93101e-05	1114.67	0.000211272
					1115.15	-1.47103e-05	1115.15	7.17561e-05	1115.15	-0.000102854	1115.15	-3.25399e-05	1115.15	-4.45053e-05	1115.15	0.000113921	1115.15	9.64506e-05	1115.15	0.000211542
					1115.64	-1.03256e-05	1115.64	6.73872e-05	1115.64	-0.000110166	1115.64	-3.3108e-05	1115.64	-3.89673e-05	1115.64	0.000111888	1115.64	0.000101745	1115.64	0.000210731
					1116.12	-5.92724e-06	1116.12	6.17731e-05	1116.12	-0.000118551	1116.12	-3.42703e-05	1116.12	-3.59706e-05	1116.12	0.000108974	1116.12	0.000105171	1116.12	0.00020864
					1116.6	-1.71559e-06	1116.6	5.48782e-05	1116.6	-0.000127597	1116.6	-3.59463e-05	1116.6	-3.57729e-05	1116.6	0.000105583	1116.6	0.00010672	1116.6	0.000205156
					1117.08	2.21463e-06	1117.08	4.68142e-05	1117.08	-0.00013687	1117.08	-3.80796e-05	1117.08	-3.8339e-05	1117.08	0.000101982	1117.08	0.000106411	1117.08	0.000200328
					1117.57	5.86908e-06	1117.57	3.78253e-05	1117.57	-0.000145935	1117.57	-4.06145e-05	1117.57	-4.33555e-05	1117.57	9.83013e-05	1117.57	0.000104358	1117.57	0.000194405
					1118.05	9.30695e-06	1118.05	2.82941e-05	1118.05	-0.00015439	1118.05	-4.34352e-05	1118.05	-5.05926e-05	1118.05	9.45996e-05	1118.05	0.00010085	1118.05	0.000187838
					1118.53	1.26013e-05	1118.53	1.86856e-05	1118.53	-0.000161861	1118.53	-4.63108e-05	1118.53	-5.92952e-05	1118.53	9.09386e-05	1118.53	9.6392e-05	1118.53	0.000181224
					1119.01	1.57699e-05	1119.01	9.54595e-06	1119.01	-0.000167992	1119.01	-4.88426e-05	1119.01	-6.86534e-05	1119.01	8.74711e-05	1119.01	9.1704e-05	1119.01	0.000175228
					1119.49	1.87409e-05	1119.49	1.44544e-06	1119.49	-0.000172484	1119.49	-5.04816e-05	1119.49	-7.79321e-05	1119.49	8.44727e-05	1119.49	8.76018e-05	1119.49	0.000170484
					1119.98	2.13297e-05	1119.97	-5.08708e-06	1119.97	-0.000175097	1119.97	-5.06204e-05	1119.97	-8.65587e-05	1119.97	8.23112e-05	1119.97	8.48676e-05	1119.97	0.000167482
					1120.46	2.33064e-05	1120.46	-9.64657e-06	1120.46	-0.000175703	1120.46	-4.8727e-05	1120.46	-9.41673e-05	1120.46	8.13539e-05	1120.46	8.40921e-05	1120.46	0.000166519
					1120.94	2.44758e-05	1120.94	-1.20023e-05	1120.94	-0.000174294	1120.94	-4.44754e-05	1120.94	-0.000100586	1120.94	8.18777e-05	1120.94	8.55912e-05	1120.94	0.000167298
					1121.42	2.4781e-05	1121.42	-1.21441e-05	1121.42	-0.000171017	1121.42	-3.78658e-05	1121.42	-0.000105812	1121.42	8.39512e-05	1121.42	8.93689e-05	1121.42	0.000169617
					1121.9	2.43689e-05	1121.9	-1.02617e-05	1121.9	-0.000166143	1121.9	-2.92302e-05	1121.9	-0.000109912	1121.9	8.74007e-05	1121.9	9.51544e-05	1121.9	0.000173114
					1122.39	2.35879e-05	1122.39	-6.69872e-06	1122.39	-0.000160048	1122.39	-1.91973e-05	1122.39	-0.000112982	1122.39	9.18173e-05	1122.39	0.000102459	1122.39	0.000177317
					1122.87	2.29158e-05	1122.87	-1.87638e-06	1122.87	-0.000153189	1122.87	-8.56499e-06	1122.87	-0.000115127	1122.87	9.6643e-05	1122.87	0.000110642	1122.87	0.00018125
					1123.35	2.28322e-05	1123.35	3.81213e-06	1123.35	-0.000146057	1123.35	1.84443e-06	1123.35	-0.000116452	1123.35	0.000101289	1123.35	0.000118979	1123.35	0.000184504
					1123.83	2.3685e-05	1123.83	1.00609e-05	1123.83	-0.000139123	1123.83	1.13337e-05	1123.83	-0.000117095	1123.83	0.000105274	1123.83	0.000126723	1123.83	0.00018672
					1124.32	2.55907e-05	1124.32	1.66754e-05	1124.32	-0.000132715	1124.32	1.94441e-05	1124.32	-0.000117218	1124.32	0.000108317	1124.32	0.000133176	1124.32	0.000187671
					1124.8	2.84214e-05	1124.8	2.35775e-05	1124.8	-0.000127079	1124.8	2.60087e-05	1124.8	-0.000117008	1124.8	0.00011041	1124.8	0.000137794	1124.8	0.000187288
					1125.28	3.18555e-05	1125.28	3.07618e-05	1125.28	-0.000122277	1125.28	3.11558e-05	1125.28	-0.000116614	1125.28	0.000111785	1125.28	0.00014025	1125.28	0.000185687
					1125.76	3.54586e-05	1125.76	3.82523e-05	1125.76	-0.000118167	1125.76	3.52219e-05	1125.76	-0.00011611	1125.76	0.000112845	1125.76	0.000140493	1125.76	0.000183148
					1126.24	3.87922e-05	1126.24	4.6053e-05	1126.24	-0.000114519	1126.24	3.86703e-05	1126.24	-0.00011546	1126.24	0.000114063	1126.24	0.00013833	1126.24	0.000180029
					1126.72	4.14662e-05	1126.72	5.41456e-05	1126.72	-0.000110892	1126.72	4.19685e-05	1126.72	-0.000114495	1126.72	0.000115848	1126.72	0.000134231	1126.72	0.000176704
					1127.21	4.317e-05	1127.21	6.24786e-05	1127.21	-0.000106849	1127.21	4.5485e-05	1127.21	-0.000112962	1127.21	0.000118428	1127.21	0.000128723	1127.21	0.000173476
					1127.69	4.36525e-05	1127.69	7.09803e-05	1127.69	-0.000102042	1127.69	4.94497e-05	1127.69	-0.000110569	1127.69	0.000121811	1127.69	0.000122321	1127.69	0.000170535
					1128.17	4.27408e-05	1128.17	7.95793e-05	1128.17	-9.63073e-05	1128.17	5.39287e-05	1128.17	-0.00010704	1128.17	0.000125783	1128.17	0.000115433	1128.17	0.000167968
					1128.65	4.03511e-05	1128.65	8.8226e-05	1128.65	-8.96605e-05	1128.65	5.88806e-05	1128.65	-0.00010216	1128.65	0.000129992	1128.65	0.000108395	1128.65	0.000165787
					1129.14	3.65252e-05	1129.14	9.69118e-05	1129.14	-8.22623e-05	1129.14	6.43519e-05	1129.14	-9.57716e-05	1129.14	0.000133765	1129.14	0.000101489	1129.14	0.000163983
					1129.62	3.14562e-05	1129.62	0.000105676	1129.62	-7.43461e-05	1129.62	7.03137e-05	1129.62	-8.77643e-05	1129.62	0.00013691	1129.62	9.49958e-05	1129.62	0.000162558
					1130.1	2.5507e-05	1130.1	0.000114581	1130.1	-6.61445e-05	1130.1	7.67804e-05	1130.1	-7.80902e-05	1130.1	0.000139409	1130.1	8.91848e-05	1130.1	0.000161481
					1130.58	1.91465e-05	1130.58	0.000123716	1130.58	-5.78403e-05	1130.58	8.37778e-05	1130.58	-6.67608e-05	1130.58	0.000141475	1130.58	8.42849e-05	1130.58	0.00016067
					1131.06	1.28484e-05	1131.06	0.000133155	1131.06	-4.95491e-05	1131.06	9.12813e-05	1131.06	-5.38656e-05	1131.06	0.000143497	1131.06	8.04049e-05	1131.06	0.000159931
					1131.55	6.98479e-06	1131.55	0.000142904	1131.55	-4.13411e-05	1131.55	9.91451e-05	1131.55	-3.95966e-05	1131.55	0.00014591	1131.55	7.74913e-05	1131.55	0.000158961
					1132.03	1.74758e-06	1132.03	0.000152885	1132.03	-3.32815e-05	1132.03	0.000107058	1132.03	-2.42416e-05	1132.03	0.000149076	1132.03	7.53311e-05	1132.03	0.000157382
					1132.51	-2.8662e-06	1132.51	0.000162943	1132.51	-2.54413e-05	1132.51	0.000114596	1132.51	-8.1483e-06	1132.51	0.00015318	1132.51	7.36313e-05	1132.51	0.000154871
					1132.99	-6.98961e-06	1132.99	0.000172863	1132.99	-1.79057e-05	1132.99	0.000121314	1132.99	8.34378e-06	1132.99	0.000158142	1132.99	7.21453e-05	1132.99	0.000151268
					1133.47	-1.07658e-05	1133.47	0.00018245	1133.47	-1.075e-05	1133.47	0.000126877	1133.47	2.49585e-05	1133.47	0.000163655	1133.47	7.07883e-05	1133.47	0.000146681
					1133.96	-1.42544e-05	1133.96	0.000191567	1133.96	-4.04978e-06	1133.96	0.000131148	1133.96	4.15147e-05	1133.96	0.000169223	1133.96	6.96449e-05	1133.96	0.000141474
					1134.44	-1.73479e-05	1134.44	0.000200195	1134.44	2.14058e-06	1134.44	0.000134263	1134.44	5.79185e-05	1134.44	0.000174281	1134.44	6.89455e-05	1134.44	0.000136207
					1134.92	-1.98004e-05	1134.92	0.000208431	1134.92	7.75225e-06	1134.92	0.000136575	1134.92	7.41097e-05	1134.92	0.000178309	1134.92	6.88877e-05	1134.92	0.000131491
					1135.4	-2.13086e-05	1135.4	0.000216427	1135.4	1.26827e-05	1135.4	0.00013855	1135.4	8.99733e-05	1135.4	0.000180898	1135.4	6.95107e-05	1135.4	0.000127813
					1135.89	-2.16429e-05	1135.89	0.000224311	1135.89	1.67782e-05	1135.89	0.000140505	1135.89	0.000105263	1135.89	0.000181813	1135.89	7.0575e-05	1135.89	0.000125409
					1136.37	-2.07408e-05	1136.37	0.00023209	1136.37	1.98574e-05	1136.37	0.000142745	1136.37	0.000119576	1136.37	0.000181003	1136.37	7.15726e-05	1136.37	0.000124193
					1136.85	-1.87681e-05	1136.85	0.000239598	1136.85	2.17542e-05	1136.85	0.000145367	1136.85	0.000132375	1136.85	0.000178561	1136.85	7.18231e-05	1136.85	0.000123792
					1137.33	-1.60767e-05	1137.33	0.000246462	1137.33	2.2363e-05	1137.33	0.000148207	1137.33	0.000143059	1137.33	0.000174659	1137.33	7.05972e-05	1137.33	0.000123607
					1137.81	-1.31375e-05	1137.81	0.000252149	1137.81	2.16956e-05	1137.81	0.000150914	1137.81	0.000151063	1137.81	0.000169477	1137.81	6.72794e-05	1137.81	0.000122936
					1138.3	-1.04158e-05	1138.3	0.00025607	1138.3	1.98788e-05	1138.3	0.000153017	1138.3	0.000155965	1138.3	0.000163142	1138.3	6.14298e-05	1138.3	0.000121097
					1138.78	-8.28631e-06	1138.78	0.000257683	1138.78	1.71268e-05	1138.78	0.000154009	1138.78	0.000157569	1138.78	0.00015567	1138.78	5.28108e-05	1138.78	0.000117526
					1139.26	-6.95086e-06	1139.26	0.000256615	1139.26	1.36898e-05	1139.26	0.000153433	1139.26	0.000155942	1139.26	0.000146968	1139.26	4.13671e-05	1139.26	0.000111857
					1139.74	-6.44767e-06	1139.74	0.000252727	1139.74	9.78076e-06	1139.74	0.000150954	1139.74	0.000151415	1139.74	0.000136862	1139.74	2.71886e-05	1139.74	0.000103953
					1140.22	-6.66975e-06	1140.22	0.000246182	1140.22	5.53333e-06	1140.22	0.000146436	1140.22	0.000144531	1140.22	0.000125151	1140.22	1.05283e-05	1140.22	9.39088e-05
					1140.71	-7.42699e-06	1140.71	0.000237421	1140.71	9.88087e-07	1140.71	0.00013998	1140.71	0.000135962	1140.71	0.000111681	1140.71	-8.20125e-06	1140.71	8.1995e-05
					1141.19	-8.50299e-06	1141.19	0.000227145	1141.19	-3.87902e-06	1141.19	0.000131944	1141.19	0.000126391	1141.19	9.64023e-05	1141.19	-2.83962e-05	1141.19	6.85682e-05
					1141.67	-9.71501e-06	1141.67	0.000216203	1141.67	-9.11864e-06	1141.67	0.000122887	1141.67	0.000116366	1141.67	7.93842e-05	1141.67	-4.93321e-05	1141.67	5.39143e-05
					1142.15	-1.09443e-05	1142.15	0.000205485	1142.15	-1.47658e-05	1142.15	0.000113462	1142.15	0.00010619	1142.15	6.07974e-05	1142.15	-7.02444e-05	1142.15	3.81388e-05
					1142.63	-1.21511e-05	1142.63	0.00019577	1142.63	-2.08121e-05	1142.63	0.000104254	1142.63	9.62325e-05	1142.63	4.08293e-05	1142.63	-9.05235e-05	1142.63	2.10609e-05
					1143.12	-1.33665e-05	1143.12	0.000187576	1143.12	-2.72136e-05	1143.12	9.55772e-05	1143.12	8.62182e-05	1143.12	1.95903e-05	1143.12	-0.000109894	1143.12	2.17889e-06
					1143.6	-1.46641e-05	1143.6	0.000181024	1143.6	-3.39203e-05	1143.6	8.73439e-05	1143.6	7.55906e-05	1143.6	-2.98932e-06	1143.6	-0.000128551	1143.6	-1.92605e-05
					1144.08	-1.61138e-05	1144.08	0.000175815	1144.08	-4.08974e-05	1144.08	7.89961e-05	1144.08	6.36396e-05	1144.08	-2.71946e-05	1144.08	-0.000147181	1144.08	-4.41467e-05
					1144.56	-1.77389e-05	1144.56	0.000171263	1144.56	-4.81621e-05	1144.56	6.95839e-05	1144.56	4.96423e-05	1144.56	-5.35199e-05	1144.56	-0.000166859	1144.56	-7.3352e-05
					1145.05	-1.94856e-05	1145.05	0.000166467	1145.05	-5.57993e-05	1145.05	5.79352e-05	1145.05	3.29907e-05	1145.05	-8.25669e-05	1145.05	-0.000188866	1145.05	-0.000107602
					1145.53	-2.1208e-05	1145.53	0.000160565	1145.53	-6.3978e-05	1145.53	4.28892e-05	1145.53	1.32284e-05	1145.53	-0.000114957	1145.53	-0.000214468	1145.53	-0.000147408
					1146.01	-2.2702e-05	1146.01	0.000152831	1146.01	-7.29376e-05	1146.01	2.35559e-05	1146.01	-9.90624e-06	1146.01	-0.000151161	1146.01	-0.000244708	1146.01	-0.00019304
					1146.49	-2.37507e-05	1146.49	0.000142895	1146.49	-8.29772e-05	1146.49	-5.42477e-07	1146.49	-3.65519e-05	1146.49	-0.000191435	1146.49	-0.000280292	1146.49	-0.000244576
					1146.97	-2.41816e-05	1146.97	0.00013082	1146.97	-9.44107e-05	1146.97	-2.93798e-05	1146.97	-6.67502e-05	1146.97	-0.000235745	1146.97	-0.000321527	1146.97	-0.000301923
					1147.46	-2.39449e-05	1147.46	0.000117031	1147.46	-0.000107522	1147.46	-6.2489e-05	1147.46	-0.000100485	1147.46	-0.000283833	1147.46	-0.000368352	1147.46	-0.000364339
					1147.94	-2.31309e-05	1147.94	0.000102166	1147.94	-0.000122493	1147.94	-9.9104e-05	1147.94	-0.000137671	1147.94	-0.000335275	1147.94	-0.000420394	1147.94	-0.000431455
					1148.42	-2.19692e-05	1148.42	8.68859e-05	1148.42	-0.000139366	1148.42	-0.000138336	1148.42	-0.000178122	1148.42	-0.00038963	1148.42	-0.000477077	1148.42	-0.000502837
					1148.9	-2.07997e-05	1148.9	7.17197e-05	1148.9	-0.000158029	1148.9	-0.000179355	1148.9	-0.000221519	1148.9	-0.000446533	1148.9	-0.000537733	1148.9	-0.000578015
					1149.38	-1.99874e-05	1149.38	5.69645e-05	1149.38	-0.000178242	1149.38	-0.000221506	1149.38	-0.000267408	1149.38	-0.000505783	1149.38	-0.000601701	1149.38	-0.000656506
					1149.87	-1.98681e-05	1149.87	4.27066e-05	1149.87	-0.000199694	1149.87	-0.000264367	1149.87	-0.000315236	1149.87	-0.000567325	1149.87	-0.000668427	1149.87	-0.000737831
					1150.35	-2.06718e-05	1150.35	2.88921e-05	1150.35	-0.000222091	1150.35	-0.000307737	1150.35	-0.000364411	1150.35	-0.000631197	1150.35	-0.000737506	1150.35	-0.000821541
					1150.83	-2.25029e-05	1150.83	1.54256e-05	1150.83	-0.000245125	1150.83	-0.000351594	1150.83	-0.000414397	1150.83	-0.000697438	1150.83	-0.000808233	1150.83	-0.000907199
					1151.31	-2.53037e-05	1151.31	2.27075e-06	1151.31	-0.000268689	1151.31	-0.00039603	1151.31	-0.000464781	1151.31	-0.000765989	1151.31	-0.000880425	1151.31	-0.000994389
					1151.8	-2.88825e-05	1151.8	-1.0507e-05	1151.8	-0.000292795	1151.8	-0.000441172	1151.8	-0.000515315	1151.8	-0.000836616	1151.8	-0.00095396	1151.8	-0.00108
					1152.28	-3.29602e-05	1152.28	-2.27432e-05	1152.28	-0.00031752	1152.28	-0.000487129	1152.28	-0.000565913	1152.28	-0.00090893	1152.28	-0.00103	1152.28	-0.00117
					1152.76	-3.72374e-05	1152.76	-3.42096e-05	1152.76	-0.000342906	1152.76	-0.00053396	1152.76	-0.000616631	1152.76	-0.000982416	1152.76	-0.0011	1152.76	-0.00126
					1153.24	-4.14629e-05	1153.24	-4.467e-05	1153.24	-0.000368926	1153.24	-0.000581651	1153.24	-0.000667624	1153.24	-0.00106	1153.24	-0.00118	1153.24	-0.00135
					1153.72	-4.55178e-05	1153.72	-5.393e-05	1153.72	-0.000395426	1153.72	-0.000630139	1153.72	-0.000719113	1153.72	-0.00113	1153.72	-0.00126	1153.72	-0.00144
					1154.21	-4.94206e-05	1154.21	-6.18691e-05	1154.21	-0.000422162	1154.21	-0.000679323	1154.21	-0.000771363	1154.21	-0.0012	1154.21	-0.00134	1154.21	-0.00153
					1154.69	-5.33529e-05	1154.69	-6.84336e-05	1154.69	-0.000448836	1154.69	-0.000729089	1154.69	-0.000824632	1154.69	-0.00128	1154.69	-0.00142	1154.69	-0.00162
					1155.17	-5.75807e-05	1155.17	-7.36797e-05	1155.17	-0.000475169	1155.17	-0.000779317	1155.17	-0.000879144	1155.17	-0.00135	1155.17	-0.0015	1155.17	-0.00171
					1155.65	-6.23515e-05	1155.65	-7.77445e-05	1155.65	-0.000500963	1155.65	-0.000829864	1155.65	-0.000935045	1155.65	-0.00142	1155.65	-0.00158	1155.65	-0.00181
					1156.13	-6.77839e-05	1156.13	-8.08268e-05	1156.13	-0.000526139	1156.13	-0.000880513	1156.13	-0.000992345	1156.13	-0.00149	1156.13	-0.00166	1156.13	-0.0019
					1156.62	-7.37828e-05	1156.62	-8.31751e-05	1156.62	-0.000550714	1156.62	-0.000930933	1156.62	-0.00105	1156.62	-0.00156	1156.62	-0.00174	1156.62	-0.00199
					1157.1	-8.00316e-05	1157.1	-8.50532e-05	1157.1	-0.000574785	1157.1	-0.000980618	1157.1	-0.00111	1157.1	-0.00163	1157.1	-0.00182	1157.1	-0.00207
					1157.58	-8.60368e-05	1157.58	-8.66824e-05	1157.58	-0.000598458	1157.58	-0.00103	1157.58	-0.00117	1157.58	-0.0017	1157.58	-0.0019	1157.58	-0.00216
					1158.06	-9.1254e-05	1158.06	-8.82118e-05	1158.06	-0.000621787	1158.06	-0.00107	1158.06	-0.00123	1158.06	-0.00176	1158.06	-0.00197	1158.06	-0.00223
					1158.55	-9.52257e-05	1158.55	-8.96801e-05	1158.55	-0.000644707	1158.55	-0.00112	1158.55	-0.00129	1158.55	-0.00183	1158.55	-0.00204	1158.55	-0.00231
					1159.03	-9.77344e-05	1159.03	-9.10309e-05	1159.03	-0.000667009	1159.03	-0.00116	1159.03	-0.00135	1159.03	-0.00189	1159.03	-0.0021	1159.03	-0.00238
					1159.51	-9.88292e-05	1159.51	-9.213e-05	1159.51	-0.000688329	1159.51	-0.00119	1159.51	-0.0014	1159.51	-0.00194	1159.51	-0.00216	1159.51	-0.00244
					1159.99	-9.88069e-05	1159.99	-9.28389e-05	1159.99	-0.000708203	1159.99	-0.00122	1159.99	-0.00145	1159.99	-0.00199	1159.99	-0.00221	1159.99	-0.00249
					1160.47	-9.80966e-05	1160.47	-9.30942e-05	1160.47	-0.000726143	1160.47	-0.00125	1160.47	-0.0015	1160.47	-0.00204	1160.47	-0.00226	1160.47	-0.00254
					1160.96	-9.71284e-05	1160.96	-9.29823e-05	1160.96	-0.000741768	1160.96	-0.00127	1160.96	-0.00154	1160.96	-0.00208	1160.96	-0.0023	1160.96	-0.00258
					1161.44	-9.61975e-05	1161.44	-9.2793e-05	1161.44	-0.000754929	1161.44	-0.00129	1161.44	-0.00158	1161.44	-0.00211	1161.44	-0.00234	1161.44	-0.00262
					1161.92	-9.54129e-05	1161.92	-9.30291e-05	1161.92	-0.000765796	1161.92	-0.0013	1161.92	-0.00161	1161.92	-0.00214	1161.92	-0.00238	1161.92	-0.00265
					1162.4	-9.47e-05	1162.4	-9.43452e-05	1162.4	-0.000774872	1162.4	-0.00132	1162.4	-0.00164	1162.4	-0.00216	1162.4	-0.00241	1162.4	-0.00267
					1162.88	-9.38915e-05	1162.88	-9.74316e-05	1162.88	-0.00078291	1162.88	-0.00133	1162.88	-0.00166	1162.88	-0.00218	1162.88	-0.00243	1162.88	-0.00269
					1163.37	-9.28189e-05	1163.37	-0.00010284	1163.37	-0.000790744	1163.37	-0.00134	1163.37	-0.00168	1163.37	-0.0022	1163.37	-0.00245	1163.37	-0.0027
					1163.85	-9.14125e-05	1163.85	-0.000110792	1163.85	-0.000799076	1163.85	-0.00136	1163.85	-0.0017	1163.85	-0.00221	1163.85	-0.00247	1163.85	-0.00271
					1164.33	-8.97309e-05	1164.33	-0.000121036	1164.33	-0.000808275	1164.33	-0.00137	1164.33	-0.00171	1164.33	-0.00221	1164.33	-0.00249	1164.33	-0.00271
					1164.81	-8.79512e-05	1164.81	-0.00013282	1164.81	-0.000818256	1164.81	-0.00138	1164.81	-0.00172	1164.81	-0.00222	1164.81	-0.0025	1164.81	-0.00271
					1165.3	-8.62768e-05	1165.3	-0.000144954	1165.3	-0.000828466	1165.3	-0.00139	1165.3	-0.00173	1165.3	-0.00222	1165.3	-0.00251	1165.3	-0.00271
					1165.78	-8.48384e-05	1165.78	-0.000156062	1165.78	-0.000837992	1165.78	-0.0014	1165.78	-0.00174	1165.78	-0.00221	1165.78	-0.0025	1165.78	-0.00269
					1166.26	-8.36305e-05	1166.26	-0.000164873	1166.26	-0.000845754	1166.26	-0.0014	1166.26	-0.00174	1166.26	-0.0022	1166.26	-0.00249	1166.26	-0.00267
					1166.74	-8.24661e-05	1166.74	-0.000170569	1166.74	-0.000850728	1166.74	-0.00139	1166.74	-0.00173	1166.74	-0.00219	1166.74	-0.00248	1166.74	-0.00264
					1167.22	-8.10072e-05	1167.22	-0.000173004	1167.22	-0.000852138	1167.22	-0.00138	1167.22	-0.00172	1167.22	-0.00216	1167.22	-0.00245	1167.22	-0.00261
					1167.71	-7.88503e-05	1167.71	-0.000172766	1167.71	-0.000849593	1167.71	-0.00137	1167.71	-0.00171	1167.71	-0.00214	1167.71	-0.00242	1167.71	-0.00257
					1168.19	-7.56098e-05	1168.19	-0.000171015	1168.19	-0.000843122	1168.19	-0.00136	1168.19	-0.00169	1168.19	-0.00211	1168.19	-0.00238	1168.19	-0.00252
					1168.67	-7.10292e-05	1168.67	-0.000169174	1168.67	-0.000833115	1168.67	-0.00135	1168.67	-0.00166	1168.67	-0.00207	1168.67	-0.00234	1168.67	-0.00247
					1169.15	-6.50232e-05	1169.15	-0.000168535	1169.15	-0.000820235	1169.15	-0.00133	1169.15	-0.00164	1169.15	-0.00204	1169.15	-0.0023	1169.15	-0.00241
					1169.63	-5.77099e-05	1169.63	-0.000169932	1169.63	-0.00080527	1169.63	-0.00132	1169.63	-0.00161	1169.63	-0.002	1169.63	-0.00225	1169.63	-0.00235
					1170.12	-4.93902e-05	1170.12	-0.000173646	1170.12	-0.000789031	1170.12	-0.0013	1170.12	-0.00158	1170.12	-0.00195	1170.12	-0.0022	1170.12	-0.00228
					1170.6	-4.05116e-05	1170.6	-0.000179277	1170.6	-0.000772239	1170.6	-0.00128	1170.6	-0.00155	1170.6	-0.0019	1170.6	-0.00214	1170.6	-0.00221
					1171.08	-3.16116e-05	1171.08	-0.000185996	1171.08	-0.000755467	1171.08	-0.00126	1171.08	-0.00151	1171.08	-0.00185	1171.08	-0.00208	1171.08	-0.00213
					1171.56	-2.32631e-05	1171.56	-0.000192801	1171.56	-0.000739088	1171.56	-0.00124	1171.56	-0.00147	1171.56	-0.0018	1171.56	-0.00202	1171.56	-0.00205
					1172.05	-1.60214e-05	1172.05	-0.000198721	1172.05	-0.000723231	1172.05	-0.00121	1172.05	-0.00143	1172.05	-0.00174	1172.05	-0.00195	1172.05	-0.00197
					1172.53	-1.03381e-05	1172.53	-0.00020292	1172.53	-0.0007078	1172.53	-0.00118	1172.53	-0.00138	1172.53	-0.00168	1172.53	-0.00188	1172.53	-0.00189
					1173.01	-6.5113e-06	1173.01	-0.000204673	1173.01	-0.000692449	1173.01	-0.00115	1173.01	-0.00133	1173.01	-0.00163	1173.01	-0.0018	1173.01	-0.00181
					1173.49	-4.61647e-06	1173.49	-0.000203308	1173.49	-0.000676648	1173.49	-0.00112	1173.49	-0.00127	1173.49	-0.00157	1173.49	-0.00173	1173.49	-0.00172
					1173.97	-4.48578e-06	1173.97	-0.00019817	1173.97	-0.000659756	1173.97	-0.00108	1173.97	-0.00122	1173.97	-0.0015	1173.97	-0.00165	1173.97	-0.00163
					1174.46	-5.73602e-06	1174.46	-0.00018869	1174.46	-0.000641164	1174.46	-0.00105	1174.46	-0.00116	1174.46	-0.00144	1174.46	-0.00157	1174.46	-0.00154
					1174.94	-7.84663e-06	1174.94	-0.000174533	1174.94	-0.000620443	1174.94	-0.00101	1174.94	-0.0011	1174.94	-0.00137	1174.94	-0.00149	1174.94	-0.00145
					1175.42	-1.0287e-05	1175.42	-0.000155793	1175.42	-0.0005975	1175.42	-0.000967528	1175.42	-0.00103	1175.42	-0.0013	1175.42	-0.0014	1175.42	-0.00135
					1175.9	-1.26632e-05	1175.9	-0.000133108	1175.9	-0.000572672	1175.9	-0.000925062	1175.9	-0.000965764	1175.9	-0.00123	1175.9	-0.00132	1175.9	-0.00125
					1176.38	-1.48272e-05	1176.38	-0.000107684	1176.38	-0.00054674	1176.38	-0.000880865	1176.38	-0.000898854	1176.38	-0.00115	1176.38	-0.00123	1176.38	-0.00115
					1176.87	-1.68606e-05	1176.87	-8.10922e-05	1176.87	-0.000520833	1176.87	-0.000835416	1176.87	-0.000832209	1176.87	-0.00108	1176.87	-0.00114	1176.87	-0.00106
					1177.35	-1.90162e-05	1177.35	-5.49702e-05	1177.35	-0.00049623	1177.35	-0.000789383	1177.35	-0.000767123	1177.35	-0.001	1177.35	-0.00106	1177.35	-0.000963375
					1177.83	-2.15664e-05	1177.83	-3.07094e-05	1177.83	-0.000474103	1177.83	-0.000743508	1177.83	-0.000704788	1177.83	-0.000931652	1177.83	-0.000975271	1177.83	-0.000873954
					1178.31	-2.46342e-05	1178.31	-9.20782e-06	1178.31	-0.000455279	1178.31	-0.000698445	1178.31	-0.000646046	1178.31	-0.000867622	1178.31	-0.000895115	1178.31	-0.000789339
					1178.8	-2.80941e-05	1178.8	9.18483e-06	1178.8	-0.000440067	1178.8	-0.000654617	1178.8	-0.000591232	1178.8	-0.000810308	1178.8	-0.00081875	1178.8	-0.000709509
					1179.28	-3.15703e-05	1179.28	2.45396e-05	1179.28	-0.000428223	1179.28	-0.000612141	1179.28	-0.000540147	1179.28	-0.000759354	1179.28	-0.000746099	1179.28	-0.000633918
					1179.76	-3.45485e-05	1179.76	3.71401e-05	1179.76	-0.000419037	1179.76	-0.000570808	1179.76	-0.000492212	1179.76	-0.000713577	1179.76	-0.000676582	1179.76	-0.000561713
					1180.24	-3.65835e-05	1180.24	4.72373e-05	1180.24	-0.000411515	1180.24	-0.000530142	1180.24	-0.000446715	1180.24	-0.000671408	1180.24	-0.000609416	1180.24	-0.00049202
					1180.72	-3.75019e-05	1180.72	5.49302e-05	1180.72	-0.000404598	1180.72	-0.000489528	1180.72	-0.000403083	1180.72	-0.000631177	1180.72	-0.000543924	1180.72	-0.000424174
					1181.2	-3.75044e-05	1181.2	6.0181e-05	1181.2	-0.000397357	1181.2	-0.000448394	1181.2	-0.00036107	1181.2	-0.000591539	1181.2	-0.000479831	1181.2	-0.000357858
					1181.69	-3.71516e-05	1181.69	6.2956e-05	1181.69	-0.000389084	1181.69	-0.000406431	1181.69	-0.000320704	1181.69	-0.000551601	1181.69	-0.000417361	1181.69	-0.000293088
					1182.17	-3.71812e-05	1182.17	6.33709e-05	1182.17	-0.000379338	1182.17	-0.000363836	1182.17	-0.000282384	1182.17	-0.000510992	1182.17	-0.000357209	1182.17	-0.00023012
					1182.65	-3.82825e-05	1182.65	6.18117e-05	1182.65	-0.000367934	1182.65	-0.000321476	1182.65	-0.00024658	1182.65	-0.000469766	1182.65	-0.000300318	1182.65	-0.000169336
					1183.13	-4.0828e-05	1183.13	5.89298e-05	1183.13	-0.000354873	1183.13	-0.000280906	1183.13	-0.000213634	1183.13	-0.000428302	1183.13	-0.000247634	1183.13	-0.000111154
					1183.62	-4.4754e-05	1183.62	5.5516e-05	1183.62	-0.000340351	1183.62	-0.0002442	1183.62	-0.00018364	1183.62	-0.000387215	1183.62	-0.00019985	1183.62	-5.60573e-05
					1184.1	-4.95616e-05	1184.1	5.23012e-05	1184.1	-0.000324742	1184.1	-0.000213599	1184.1	-0.00015643	1184.1	-0.000347287	1184.1	-0.000157416	1184.1	-4.66407e-06
					1184.58	-5.44676e-05	1184.58	4.98217e-05	1184.58	-0.000308593	1184.58	-0.000190977	1184.58	-0.000131644	1184.58	-0.000309348	1184.58	-0.000120468	1184.58	4.2198e-05
					1185.06	-5.86595e-05	1185.06	4.83364e-05	1185.06	-0.000292574	1185.06	-0.00017731	1185.06	-0.000108841	1185.06	-0.000274147	1185.06	-8.88819e-05	1185.06	8.35149e-05
					1185.55	-6.15236e-05	1185.54	4.78695e-05	1185.54	-0.000277375	1185.54	-0.000172294	1185.54	-8.75913e-05	1185.54	-0.000242148	1185.54	-6.23156e-05	1185.54	0.000118224
					1186.03	-6.28155e-05	1186.03	4.83184e-05	1186.03	-0.000263545	1186.03	-0.000174247	1186.03	-6.75015e-05	1186.03	-0.000213374	1186.03	-4.02198e-05	1186.03	0.000145477
					1186.51	-6.26832e-05	1186.51	4.96083e-05	1186.51	-0.000251347	1186.51	-0.000180388	1186.51	-4.82083e-05	1186.51	-0.000187319	1186.51	-2.1786e-05	1186.51	0.000164886
					1186.99	-6.15706e-05	1186.99	5.17842e-05	1186.99	-0.000240664	1186.99	-0.000187399	1186.99	-2.93206e-05	1186.99	-0.000163038	1186.99	-5.94757e-06	1186.99	0.0001767
					1187.47	-6.00476e-05	1187.47	5.50177e-05	1187.47	-0.000231036	1187.47	-0.000192152	1187.47	-1.04555e-05	1187.47	-0.000139396	1187.47	8.52583e-06	1187.47	0.000181788
					1187.95	-5.86549e-05	1187.95	5.95011e-05	1187.95	-0.00022183	1187.95	-0.000192374	1187.95	8.66632e-06	1187.95	-0.000115463	1187.95	2.28111e-05	1187.95	0.000181385
					1188.44	-5.77764e-05	1188.44	6.52961e-05	1188.44	-0.000212479	1188.44	-0.000187079	1188.44	2.80357e-05	1188.44	-9.08725e-05	1188.44	3.77113e-05	1188.44	0.000176745
					1188.92	-5.75741e-05	1188.92	7.22104e-05	1188.92	-0.000202689	1188.92	-0.000176625	1188.92	4.72317e-05	1188.92	-6.60318e-05	1188.92	5.33801e-05	1188.92	0.000168805
					1189.4	-5.80259e-05	1189.4	7.97261e-05	1189.4	-0.000192542	1189.4	-0.000162461	1189.4	6.53692e-05	1189.4	-4.20739e-05	1189.4	6.91775e-05	1189.4	0.000157996
					1189.88	-5.89699e-05	1189.88	8.70166e-05	1189.88	-0.000182434	1189.88	-0.000146619	1189.88	8.12168e-05	1189.88	-2.05647e-05	1189.88	8.37633e-05	1189.88	0.000144288
					1190.37	-6.01916e-05	1190.37	9.30894e-05	1190.37	-0.000172864	1190.37	-0.000131145	1190.37	9.35018e-05	1190.37	-3.01165e-06	1190.37	9.54613e-05	1190.37	0.000127414
					1190.85	-6.14935e-05	1190.85	9.69442e-05	1190.85	-0.000164174	1190.85	-0.000117651	1190.85	0.000101266	1190.85	9.57547e-06	1190.85	0.000102711	1190.85	0.000107195
					1191.33	-6.27539e-05	1191.33	9.77926e-05	1191.33	-0.000156341	1191.33	-0.000107078	1191.33	0.000104208	1191.33	1.70104e-05	1191.33	0.000104536	1191.33	8.37983e-05
					1191.81	-6.39618e-05	1191.81	9.52242e-05	1191.81	-0.000148929	1191.81	-9.96752e-05	1191.81	0.000102843	1191.81	1.99096e-05	1191.81	0.000100781	1191.81	5.77876e-05
					1192.29	-6.52194e-05	1192.29	8.93626e-05	1192.29	-0.000141199	1192.29	-9.51576e-05	1192.29	9.84361e-05	1192.29	1.94747e-05	1192.29	9.21351e-05	1192.29	3.00192e-05
					1192.78	-6.67178e-05	1192.78	8.09054e-05	1192.78	-0.000132361	1192.78	-9.294e-05	1192.78	9.27018e-05	1192.78	1.70777e-05	1192.78	7.98528e-05	1192.78	1.35613e-06
					1193.26	-6.86858e-05	1193.26	7.10906e-05	1193.26	-0.000121854	1193.26	-9.23451e-05	1193.26	8.73717e-05	1193.26	1.38152e-05	1193.26	6.53671e-05	1193.26	-2.75755e-05
					1193.74	-7.13095e-05	1193.74	6.15788e-05	1193.74	-0.000109525	1193.74	-9.27517e-05	1193.74	8.37605e-05	1193.74	1.02665e-05	1193.74	4.99203e-05	1193.74	-5.65332e-05
					1194.22	-7.46553e-05	1194.22	5.42607e-05	1194.22	-9.56364e-05	1194.22	-9.36294e-05	1194.22	8.25198e-05	1194.22	6.48857e-06	1194.22	3.43903e-05	1194.22	-8.55447e-05
					1194.7	-7.86287e-05	1194.7	5.10223e-05	1194.7	-8.06932e-05	1194.7	-9.454e-05	1194.7	8.35898e-05	1194.7	2.24966e-06	1194.7	1.92806e-05	1194.7	-0.000114672
					1195.19	-8.29595e-05	1195.19	5.34882e-05	1195.19	-6.52088e-05	1195.19	-9.50861e-05	1195.19	8.63663e-05	1195.19	-2.6066e-06	1195.19	4.88922e-06	1195.19	-0.000143725
					1195.67	-8.72504e-05	1195.67	6.28159e-05	1195.67	-4.94603e-05	1195.67	-9.48564e-05	1195.67	9.00093e-05	1195.67	-7.81522e-06	1195.67	-8.52107e-06	1195.67	-0.00017206
					1196.15	-9.10774e-05	1196.15	7.95213e-05	1196.15	-3.3388e-05	1196.15	-9.34167e-05	1196.15	9.37305e-05	1196.15	-1.25402e-05	1196.15	-2.06497e-05	1196.15	-0.000198601
					1196.63	-9.40613e-05	1196.63	0.000103371	1196.63	-1.66816e-05	1196.63	-9.03001e-05	1196.63	9.69898e-05	1196.63	-1.54944e-05	1196.63	-3.12561e-05	1196.63	-0.000222081
					1197.12	-9.59514e-05	1197.12	0.000133367	1197.12	1.00521e-06	1197.12	-8.50657e-05	1197.12	9.95168e-05	1197.12	-1.53257e-05	1197.12	-4.03624e-05	1197.12	-0.000241388
					1197.6	-9.66337e-05	1197.6	0.00016779	1197.6	1.97288e-05	1197.6	-7.73718e-05	1197.6	0.00010119	1197.6	-1.11279e-05	1197.6	-4.84856e-05	1197.6	-0.000255951
					1198.08	-9.61084e-05	1198.08	0.000204369	1198.08	3.90367e-05	1198.08	-6.70856e-05	1198.08	0.000101855	1198.08	-2.90838e-06	1198.08	-5.67193e-05	1198.08	-0.000265935
					1198.56	-9.44563e-05	1198.56	0.000240527	1198.56	5.78661e-05	1198.56	-5.43862e-05	1198.56	0.000101163	1198.56	8.14149e-06	1198.56	-6.66363e-05	1198.56	-0.00027224
					1199.04	-9.17911e-05	1199.04	0.0002737	1199.04	7.46722e-05	1199.04	-3.98527e-05	1199.04	9.8512e-05	1199.04	1.97216e-05	1199.04	-7.99598e-05	1199.04	-0.000276266
					1199.53	-8.8259e-05	1199.53	0.000301676	1199.53	8.77076e-05	1199.53	-2.44709e-05	1199.53	9.31169e-05	1199.53	2.88324e-05	1199.53	-9.81394e-05	1199.53	-0.000279577
					1200.01	-8.40409e-05	1200.01	0.000322928	1200.01	9.53983e-05	1200.01	-9.52503e-06	1200.01	8.42027e-05	1200.01	3.24535e-05	1200.01	-0.000121955	1200.01	-0.000283549
					1200.49	-7.9357e-05	1200.49	0.000336795	1200.49	9.66803e-05	1200.49	3.58263e-06	1200.49	7.12087e-05	1200.49	2.82409e-05	1200.49	-0.000151301	1200.49	-0.000289125
					1200.97	-7.44465e-05	1200.97	0.000343528	1200.97	9.12217e-05	1200.97	1.36166e-05	1200.97	5.39704e-05	1200.97	1.51461e-05	1200.97	-0.000185232	1200.97	-0.000296679
					1201.45	-6.95186e-05	1201.45	0.000344136	1201.45	7.94595e-05	1201.45	1.97573e-05	1201.45	3.27823e-05	1201.45	-6.33727e-06	1201.45	-0.000222222	1201.45	-0.000306051
					1201.94	-6.46729e-05	1201.94	0.000340018	1201.94	6.24559e-05	1201.94	2.17595e-05	1201.94	8.31449e-06	1201.94	-3.42857e-05	1201.94	-0.000260582	1201.94	-0.000316631
					1202.42	-5.98373e-05	1202.42	0.00033259	1202.42	4.16189e-05	1202.42	1.99502e-05	1202.42	-1.85846e-05	1202.42	-6.58552e-05	1202.42	-0.000298879	1202.42	-0.00032751
					1202.9	-5.47631e-05	1202.9	0.000322946	1202.9	1.84223e-05	1202.9	1.50789e-05	1202.9	-4.71071e-05	1202.9	-9.79724e-05	1202.9	-0.000336203	1202.9	-0.000337633
					1203.38	-4.91025e-05	1203.38	0.000311673	1203.38	-5.86307e-06	1203.38	8.05546e-06	1203.38	-7.66717e-05	1203.38	-0.000128042	1203.38	-0.000372269	1203.38	-0.000345835
					1203.87	-4.25329e-05	1203.87	0.000298917	1203.87	-3.02762e-05	1203.87	-3.3414e-07	1203.87	-0.000106991	1203.87	-0.000154431	1203.87	-0.000407285	1203.87	-0.000350971
					1204.35	-3.4893e-05	1204.35	0.000284589	1204.35	-5.41856e-05	1204.35	-9.64386e-06	1204.35	-0.000137988	1204.35	-0.000176668	1204.35	-0.000441733	1204.35	-0.000352031
					1204.83	-2.62623e-05	1204.83	0.000268694	1204.83	-7.71938e-05	1204.83	-1.98246e-05	1204.83	-0.000169607	1204.83	-0.000195234	1204.83	-0.000476074	1204.83	-0.000348285
					1205.31	-1.69169e-05	1205.31	0.00025158	1205.31	-9.90045e-05	1205.31	-3.11601e-05	1205.31	-0.000201587	1205.31	-0.000211327	1205.31	-0.000510538	1205.31	-0.000339424
					1205.79	-7.20784e-06	1205.79	0.000234045	1205.79	-0.000119321	1205.79	-4.4073e-05	1205.79	-0.000233284	1205.79	-0.000226333	1205.79	-0.000545002	1205.79	-0.000325693
					1206.28	2.61382e-06	1206.28	0.00021722	1206.28	-0.000137818	1206.28	-5.88991e-05	1206.28	-0.000263747	1206.28	-0.000241465	1206.28	-0.000579037	1206.28	-0.000307943
					1206.76	1.25189e-05	1206.76	0.000202326	1206.76	-0.000154169	1206.76	-7.5668e-05	1206.76	-0.000291639	1206.76	-0.000257504	1206.76	-0.000611998	1206.76	-0.000287575
					1207.24	2.27324e-05	1207.24	0.000190351	1207.24	-0.000168129	1207.24	-9.39773e-05	1207.24	-0.000315593	1207.24	-0.000274761	1207.24	-0.00064321	1207.24	-0.000266404
					1207.72	3.36003e-05	1207.72	0.00018183	1207.72	-0.000179626	1207.72	-0.000112969	1207.72	-0.000334487	1207.72	-0.00029312	1207.72	-0.000672069	1207.72	-0.000246384
					1208.2	4.54001e-05	1208.2	0.000176748	1208.2	-0.000188801	1208.2	-0.000131416	1208.2	-0.000347703	1208.2	-0.000312157	1208.2	-0.000698181	1208.2	-0.000229325
					1208.69	5.8128e-05	1208.69	0.000174613	1208.69	-0.000195968	1208.69	-0.000147874	1208.69	-0.000355222	1208.69	-0.00033122	1208.69	-0.000721237	1208.69	-0.000216588
					1209.17	7.1345e-05	1209.17	0.000174616	1209.17	-0.000201543	1209.17	-0.000160952	1209.17	-0.000357617	1209.17	-0.000349536	1209.17	-0.000741023	1209.17	-0.000208893
					1209.65	8.42202e-05	1209.65	0.000175814	1209.65	-0.000205965	1209.65	-0.000169586	1209.65	-0.00035591	1209.65	-0.00036632	1209.65	-0.0007574	1209.65	-0.000206293
					1210.13	9.57116e-05	1210.13	0.000177234	1210.13	-0.000209636	1210.13	-0.000173308	1210.13	-0.000351376	1210.13	-0.000380957	1210.13	-0.000770318	1210.13	-0.000208277
					1210.62	0.000104832	1210.62	0.000177946	1210.62	-0.000212942	1210.62	-0.000172451	1210.62	-0.000345371	1210.62	-0.0003932	1210.62	-0.000779878	1210.62	-0.000214066
					1211.1	0.000110907	1211.1	0.000177048	1211.1	-0.000216302	1211.1	-0.000168158	1211.1	-0.0003392	1211.1	-0.000403359	1211.1	-0.000786443	1211.1	-0.000222894
					1211.58	0.000113719	1211.58	0.000173698	1211.58	-0.000220215	1211.58	-0.000162219	1211.58	-0.000334052	1211.58	-0.000412365	1211.58	-0.000790682	1211.58	-0.00023428
					1212.06	0.000113514	1212.06	0.000167194	1212.06	-0.000225237	1212.06	-0.000156725	1212.06	-0.00033092	1212.06	-0.000421651	1212.06	-0.000793525	1212.06	-0.000248126
					1212.54	0.000110863	1212.54	0.000157133	1212.54	-0.000231862	1212.54	-0.000153615	1212.54	-0.000330509	1212.54	-0.000432793	1212.54	-0.000795998	1212.54	-0.000264623
					1213.03	0.000106458	1213.03	0.000143563	1213.03	-0.000240324	1213.03	-0.000154258	1213.03	-0.000333101	1213.03	-0.000447062	1213.03	-0.000798963	1213.03	-0.000284019
					1213.51	0.000100899	1213.51	0.000127063	1213.51	-0.000250424	1213.51	-0.000159185	1213.51	-0.000338455	1213.51	-0.000464949	1213.51	-0.000802842	1213.51	-0.000306345
					1213.99	9.45912e-05	1213.99	0.000108703	1213.99	-0.000261427	1213.99	-0.000168043	1213.99	-0.00034573	1213.99	-0.000485949	1213.99	-0.000807444	1213.99	-0.000331209
					1214.47	8.77242e-05	1214.47	8.98389e-05	1214.47	-0.000272156	1214.47	-0.00017981	1214.47	-0.000353605	1214.47	-0.000508454	1214.47	-0.000811956	1214.47	-0.000357761
					1214.95	8.03361e-05	1214.95	7.18273e-05	1214.95	-0.000281264	1214.95	-0.000193182	1214.95	-0.000360531	1214.95	-0.000530516	1214.95	-0.000815156	1214.95	-0.000384852
					1215.44	7.24286e-05	1215.44	5.57752e-05	1215.44	-0.000287587	1215.44	-0.000206967	1215.44	-0.000365061	1215.44	-0.000550199	1215.44	-0.000815705	1215.44	-0.00041128
					1215.92	6.40462e-05	1215.92	4.23955e-05	1215.92	-0.000290492	1215.92	-0.000220362	1215.92	-0.000366213	1215.92	-0.000566113	1215.92	-0.000812481	1215.92	-0.000436075
					1216.4	5.53033e-05	1216.4	3.20234e-05	1216.4	-0.000290053	1216.4	-0.000233036	1216.4	-0.000363684	1216.4	-0.000577688	1216.4	-0.000804795	1216.4	-0.000458638
					1216.88	4.63672e-05	1216.88	2.47332e-05	1216.88	-0.000286999	1216.88	-0.000245015	1216.88	-0.000357906	1216.88	-0.000585139	1216.88	-0.000792439	1216.88	-0.000478743
					1217.37	3.74129e-05	1217.37	2.04981e-05	1217.37	-0.000282448	1217.37	-0.000256441	1217.37	-0.000349871	1217.37	-0.000589129	1217.37	-0.000775567	1217.37	-0.00049636
					1217.85	2.85808e-05	1217.85	1.92801e-05	1217.85	-0.000277535	1217.85	-0.000267343	1217.85	-0.000340825	1217.85	-0.000590277	1217.85	-0.000754514	1217.85	-0.000511448
					1218.33	1.99484e-05	1218.33	2.10026e-05	1218.33	-0.000273032	1218.33	-0.000277506	1218.33	-0.000331923	1218.33	-0.000588757	1218.33	-0.000729663	1218.33	-0.00052378
					1218.81	1.15283e-05	1218.81	2.54077e-05	1218.81	-0.000269209	1218.81	-0.000286488	1218.81	-0.000324003	1218.81	-0.000584156	1218.81	-0.000701418	1218.81	-0.000532944
					1219.29	3.33564e-06	1219.29	3.18904e-05	1219.29	-0.000265882	1219.29	-0.000293752	1219.29	-0.000317491	1219.29	-0.000575648	1219.29	-0.000670367	1219.29	-0.000538497
					1219.78	-4.5735e-06	1219.78	3.94231e-05	1219.78	-0.000262642	1219.78	-0.000298845	1219.78	-0.000312446	1219.78	-0.000562389	1219.78	-0.000637349	1219.78	-0.000540173
					1220.26	-1.2051e-05	1220.26	4.66139e-05	1220.26	-0.000259166	1220.26	-0.000301554	1220.26	-0.000308721	1220.26	-0.000543979	1220.26	-0.000603579	1220.26	-0.000538091
					1220.74	-1.87945e-05	1220.74	5.19478e-05	1220.74	-0.00025545	1220.74	-0.000301964	1220.74	-0.000306105	1220.74	-0.000520779	1220.74	-0.000570567	1220.74	-0.000532819
					1221.22	-2.4361e-05	1221.22	5.4125e-05	1221.22	-0.000251884	1221.22	-0.000300512	1221.22	-0.000304418	1221.22	-0.000493945	1221.22	-0.000539818	1221.22	-0.000525258
					1221.7	-2.8213e-05	1221.7	5.2363e-05	1221.7	-0.000249137	1221.7	-0.000297737	1221.7	-0.000303523	1221.7	-0.000465174	1221.7	-0.000512445	1221.7	-0.000516422
					1222.19	-2.98038e-05	1222.19	4.65908e-05	1222.19	-0.000247895	1222.19	-0.000294271	1222.19	-0.000303255	1222.19	-0.000436249	1222.19	-0.0004888	1222.19	-0.000507157
					1222.67	-2.87159e-05	1222.67	3.74147e-05	1222.67	-0.000248647	1222.67	-0.000290749	1222.67	-0.000303387	1222.67	-0.00040859	1222.67	-0.000468341	1222.67	-0.000497975
					1223.15	-2.47753e-05	1223.15	2.59198e-05	1223.15	-0.000251502	1223.15	-0.000287721	1223.15	-0.000303603	1223.15	-0.000382905	1223.15	-0.000449734	1223.15	-0.000488997
					1223.63	-1.81402e-05	1223.63	1.33728e-05	1223.63	-0.000256176	1223.63	-0.000285561	1223.63	-0.000303519	1223.63	-0.000359122	1223.63	-0.000431261	1223.63	-0.000480062
					1224.12	-9.27081e-06	1224.12	9.13687e-07	1224.12	-0.000262094	1224.12	-0.000284368	1224.12	-0.000302754	1224.12	-0.00033651	1224.12	-0.000411309	1224.12	-0.000470842
					1224.6	1.19676e-06	1224.6	-1.06564e-05	1224.6	-0.000268547	1224.6	-0.000283876	1224.6	-0.000301005	1224.6	-0.000314001	1224.6	-0.000388834	1224.6	-0.000461057
					1225.08	1.26623e-05	1225.08	-2.09233e-05	1225.08	-0.00027482	1225.08	-0.000283411	1225.08	-0.000298051	1225.08	-0.000290516	1225.08	-0.000363583	1225.08	-0.000450289
					1225.56	2.47879e-05	1225.56	-2.98185e-05	1225.56	-0.000280265	1225.56	-0.000281956	1225.56	-0.000293749	1225.56	-0.000265272	1225.56	-0.000336056	1225.56	-0.000438036
					1226.04	3.76092e-05	1226.04	-3.74709e-05	1226.04	-0.000284277	1226.04	-0.000278308	1226.04	-0.000288078	1226.04	-0.000237905	1226.04	-0.000307224	1226.04	-0.000423613
					1226.53	5.15436e-05	1226.53	-4.40246e-05	1226.53	-0.000286272	1226.53	-0.000271326	1226.53	-0.000280829	1226.53	-0.000208504	1226.53	-0.000278161	1226.53	-0.000406141
					1227.01	6.71975e-05	1227.01	-4.9489e-05	1227.01	-0.000285633	1227.01	-0.000260136	1227.01	-0.000271688	1227.01	-0.000177459	1227.01	-0.00024971	1227.01	-0.000384617
					1227.49	8.50967e-05	1227.49	-5.36871e-05	1227.49	-0.000281778	1227.49	-0.000244281	1227.49	-0.000260268	1227.49	-0.000145349	1227.49	-0.00022236	1227.49	-0.000358131
					1227.97	0.000105412	1227.97	-5.62432e-05	1227.97	-0.000274237	1227.97	-0.000223764	1227.97	-0.000246177	1227.97	-0.000112771	1227.97	-0.000196302	1227.97	-0.000326127
					1228.45	0.000127801	1228.45	-5.66719e-05	1228.45	-0.000262798	1228.45	-0.000198931	1228.45	-0.000229093	1228.45	-8.02689e-05	1228.45	-0.000171596	1228.45	-0.000288618
					1228.94	0.000151414	1228.94	-5.44698e-05	1228.94	-0.000247575	1228.94	-0.00017032	1228.94	-0.000208857	1228.94	-4.82817e-05	1228.94	-0.000148372	1228.94	-0.000246279
					1229.42	0.000175102	1229.42	-4.92759e-05	1229.42	-0.000229024	1229.42	-0.000138544	1229.42	-0.000185544	1229.42	-1.71783e-05	1229.42	-0.000126927	1229.42	-0.000200352
					1229.9	0.000197671	1229.9	-4.10053e-05	1229.9	-0.000207887	1229.9	-0.000104271	1229.9	-0.000159514	1229.9	1.26938e-05	1229.9	-0.000107725	1229.9	-0.00015246
					1230.38	0.000218164	1230.38	-2.99389e-05	1230.38	-0.000185037	1230.38	-6.82638e-05	1230.38	-0.000131422	1230.38	4.09523e-05	1230.38	-9.12664e-05	1230.38	-0.000104294
					1230.86	0.000235965	1230.86	-1.67348e-05	1230.86	-0.000161356	1230.86	-3.14859e-05	1230.86	-0.000102184	1230.86	6.71527e-05	1230.86	-7.7911e-05	1230.86	-5.7386e-05
					1231.35	0.000250799	1231.35	-2.34518e-06	1231.35	-0.000137609	1231.35	4.84684e-06	1231.35	-7.28801e-05	1231.35	9.07972e-05	1231.35	-6.77598e-05	1231.35	-1.29473e-05
					1231.83	0.000262571	1231.83	1.21836e-05	1231.83	-0.000114385	1231.83	3.9372e-05	1231.83	-4.46105e-05	1231.83	0.000111428	1231.83	-6.05904e-05	1231.83	2.82115e-05
					1232.31	0.000271214	1232.31	2.58788e-05	1232.31	-9.21297e-05	1232.31	7.07799e-05	1232.31	-1.83209e-05	1232.31	0.000128695	1232.31	-5.59495e-05	1232.31	6.56396e-05
					1232.79	0.000276573	1232.79	3.80633e-05	1232.79	-7.11678e-05	1232.79	9.81126e-05	1232.79	5.38228e-06	1232.79	0.00014247	1232.79	-5.32401e-05	1232.79	9.92004e-05
					1233.28	0.00027842	1233.28	4.84331e-05	1233.28	-5.1783e-05	1233.28	0.000120969	1233.28	2.63044e-05	1233.28	0.000152831	1233.28	-5.19026e-05	1233.28	0.000128961
					1233.76	0.000276598	1233.76	5.70345e-05	1233.76	-3.42502e-05	1233.76	0.000139623	1233.76	4.46905e-05	1233.76	0.000160058	1233.76	-5.15032e-05	1233.76	0.000155105
					1234.24	0.000271182	1234.24	6.41281e-05	1234.24	-1.88604e-05	1234.24	0.000154878	1234.24	6.10856e-05	1234.24	0.000164024	1234.24	-5.18039e-05	1234.24	0.000177832
					1234.72	0.000262595	1234.72	7.00498e-05	1234.72	-5.91368e-06	1234.72	0.0001678	1234.72	7.61324e-05	1234.72	0.000165159	1234.72	-5.2756e-05	1234.72	0.000197255
					1235.2	0.000251581	1235.2	7.50635e-05	1235.2	4.3087e-06	1235.2	0.000179376	1235.2	9.03401e-05	1235.2	0.000163785	1235.2	-5.44651e-05	1235.2	0.000213358
					1235.68	0.000239048	1235.68	7.93085e-05	1235.68	1.15778e-05	1235.68	0.00019025	1235.68	0.000103932	1235.68	0.000160084	1235.68	-5.71015e-05	1235.68	0.000225958
					1236.17	0.000225805	1236.17	8.28229e-05	1236.17	1.57736e-05	1236.17	0.000200596	1236.17	0.000116793	1236.17	0.000154157	1236.17	-6.08268e-05	1236.17	0.00023476
					1236.65	0.000212349	1236.65	8.56188e-05	1236.65	1.69017e-05	1236.65	0.000210154	1236.65	0.000128547	1236.65	0.00014612	1236.65	-6.57112e-05	1236.65	0.000239468
					1237.13	0.000198716	1237.13	8.77459e-05	1237.13	1.5108e-05	1237.13	0.000218398	1237.13	0.000138723	1237.13	0.000136154	1237.13	-7.16989e-05	1237.13	0.000239917
					1237.61	0.000184533	1237.61	8.93041e-05	1237.61	1.0676e-05	1237.61	0.000224698	1237.61	0.000146935	1237.61	0.000124549	1237.61	-7.85713e-05	1237.61	0.000236199
					1238.1	0.0001692	1238.1	9.04186e-05	1238.1	4.01015e-06	1238.1	0.000228496	1238.1	0.000153	1238.1	0.000111646	1238.1	-8.59681e-05	1238.1	0.000228739
					1238.58	0.000152118	1238.58	9.11624e-05	1238.58	-4.40926e-06	1238.58	0.000229352	1238.58	0.000156942	1238.58	9.77642e-05	1238.58	-9.3435e-05	1238.58	0.000218273
					1239.06	0.000132924	1239.06	9.15346e-05	1239.06	-1.40629e-05	1239.06	0.000226982	1239.06	0.000158953	1239.06	8.29528e-05	1239.06	-0.000100649	1239.06	0.000205755
					1239.54	0.000111589	1239.54	9.14808e-05	1239.54	-2.44201e-05	1239.54	0.000221277	1239.54	0.000159281	1239.54	6.73467e-05	1239.54	-0.000107106	1239.54	0.000192236
					1240.03	8.84244e-05	1240.03	9.09803e-05	1240.03	-3.49619e-05	1240.03	0.000212341	1240.03	0.000158131	1240.03	5.1084e-05	1240.03	-0.000112386	1240.03	0.000178683
					1240.51	6.39832e-05	1240.51	9.01555e-05	1240.51	-4.51887e-05	1240.51	0.00020058	1240.51	0.000155644	1240.51	3.44408e-05	1240.51	-0.000116147	1240.51	0.00016592
					1240.99	3.89443e-05	1240.99	8.93176e-05	1240.99	-5.46333e-05	1240.99	0.000186739	1240.99	0.000151917	1240.99	1.79258e-05	1240.99	-0.000118142	1240.99	0.000154484
					1241.47	1.40013e-05	1241.47	8.8942e-05	1241.47	-6.29062e-05	1241.47	0.000171883	1241.47	0.000147061	1241.47	2.28849e-06	1241.47	-0.000118225	1241.47	0.000144716
					1241.95	-1.01846e-05	1241.95	8.95191e-05	1241.95	-6.97214e-05	1241.95	0.000157273	1241.95	0.000141245	1241.95	-1.15639e-05	1241.95	-0.000116385	1241.95	0.000136707
					1242.43	-3.30048e-05	1242.43	9.13844e-05	1242.43	-7.4949e-05	1242.43	0.000144154	1242.43	0.000134711	1242.43	-2.27568e-05	1242.43	-0.000112765	1242.43	0.000130292
					1242.92	-5.39104e-05	1242.92	9.45328e-05	1242.92	-7.86608e-05	1242.92	0.000133503	1242.92	0.000127725	1242.92	-3.06627e-05	1242.92	-0.000107695	1242.92	0.000125067
					1243.4	-7.24092e-05	1243.4	9.85772e-05	1243.4	-8.1123e-05	1243.4	0.000125843	1243.4	0.000120538	1243.4	-3.50427e-05	1243.4	-0.000101684	1243.4	0.000120427
					1243.88	-8.81449e-05	1243.88	0.000102815	1243.88	-8.27501e-05	1243.88	0.000121176	1243.88	0.000113345	1243.88	-3.60621e-05	1243.88	-9.52824e-05	1243.88	0.000115671
					1244.36	-0.000100945	1244.36	0.000106446	1244.36	-8.40052e-05	1244.36	0.00011907	1244.36	0.00010627	1244.36	-3.41608e-05	1244.36	-8.90428e-05	1244.36	0.000110122
					1244.85	-0.000110858	1244.85	0.000108782	1244.85	-8.53232e-05	1244.85	0.000118832	1244.85	9.93817e-05	1244.85	-2.98821e-05	1244.85	-8.33587e-05	1244.85	0.000103245
					1245.33	-0.000118177	1245.33	0.000109446	1245.33	-8.70264e-05	1245.33	0.000119727	1245.33	9.27235e-05	1245.33	-2.3675e-05	1245.33	-7.83559e-05	1245.33	9.47703e-05
					1245.81	-0.000123378	1245.81	0.00010841	1245.81	-8.92999e-05	1245.81	0.000121222	1245.81	8.63162e-05	1245.81	-1.58236e-05	1245.81	-7.38948e-05	1245.81	8.4679e-05
					1246.29	-0.000127028	1246.29	0.000105937	1246.29	-9.22071e-05	1246.29	0.000122907	1246.29	8.01444e-05	1246.29	-6.4713e-06	1246.29	-6.96472e-05	1246.29	7.31496e-05
					1246.77	-0.000129659	1246.77	0.000102413	1246.77	-9.57407e-05	1246.77	0.000124553	1246.77	7.41122e-05	1246.77	4.25501e-06	1246.77	-6.52601e-05	1246.77	6.04495e-05
					1247.26	-0.000131658	1247.26	9.81788e-05	1247.26	-9.98431e-05	1247.26	0.000126068	1247.26	6.80289e-05	1247.26	1.61106e-05	1247.26	-6.05055e-05	1247.26	4.68151e-05
					1247.74	-0.000133203	1247.74	9.34077e-05	1247.74	-0.000104424	1247.74	0.000127446	1247.74	6.1634e-05	1247.74	2.86658e-05	1247.74	-5.53837e-05	1247.74	3.23795e-05
					1248.22	-0.000134231	1248.22	8.80863e-05	1248.22	-0.000109343	1248.22	0.000128737	1248.22	5.4645e-05	1248.22	4.13474e-05	1248.22	-5.01401e-05	1248.22	1.72013e-05
					1248.7	-0.000134448	1248.7	8.20934e-05	1248.7	-0.00011439	1248.7	0.000130053	1248.7	4.68535e-05	1248.7	5.35702e-05	1248.7	-4.51953e-05	1248.7	1.31073e-06
					1249.18	-0.000133415	1249.18	7.53231e-05	1249.18	-0.000119284	1249.18	0.000131534	1249.18	3.81834e-05	1249.18	6.53224e-05	1249.18	-4.1018e-05	1249.18	-1.50716e-05
					1249.67	-0.000130649	1249.67	6.7772e-05	1249.67	-0.000123728	1249.67	0.000133303	1249.67	2.8711e-05	1249.67	7.6379e-05	1249.67	-3.80395e-05	1249.67	-3.16765e-05
					1250.15	-0.000125746	1250.15	5.96255e-05	1250.15	-0.000127489	1250.15	0.000135384	1250.15	1.861e-05	1250.15	8.68259e-05	1250.15	-3.65915e-05	1250.15	-4.80981e-05
					1250.63	-0.000118495	1250.63	5.12259e-05	1250.63	-0.000130507	1250.63	0.000137689	1250.63	8.2052e-06	1250.63	9.69706e-05	1250.63	-3.69314e-05	1250.63	-6.38688e-05
					1251.11	-0.000108975	1251.11	4.30176e-05	1251.11	-0.000132925	1251.11	0.000139828	1251.11	-2.39277e-06	1251.11	0.000107182	1251.11	-3.9252e-05	1251.11	-7.85631e-05
					1251.6	-9.75988e-05	1251.6	3.54347e-05	1251.6	-0.000135085	1251.6	0.000141218	1251.6	-1.32336e-05	1251.6	0.000117716	1251.6	-4.37302e-05	1251.6	-9.18996e-05
					1252.08	-8.50645e-05	1252.08	2.88031e-05	1252.08	-0.000137433	1252.08	0.000141186	1252.08	-2.45321e-05	1252.08	0.000128592	1252.08	-5.05002e-05	1252.08	-0.000103801
					1252.56	-7.2255e-05	1252.56	2.32502e-05	1252.56	-0.00014037	1252.56	0.000139114	1252.56	-3.65849e-05	1252.56	0.00013956	1252.56	-5.95729e-05	1252.56	-0.000114411
					1253.04	-6.00666e-05	1253.04	1.86556e-05	1253.04	-0.00014413	1253.04	0.000134571	1253.04	-4.97015e-05	1253.04	0.000150152	1253.04	-7.0773e-05	1253.04	-0.000124066
					1253.52	-4.92445e-05	1253.52	1.46331e-05	1253.52	-0.000148714	1253.52	0.000127402	1253.52	-6.41172e-05	1253.52	0.000159773	1253.52	-8.37052e-05	1253.52	-0.000133267
					1254.01	-4.02606e-05	1254.01	1.05952e-05	1254.01	-0.000153933	1254.01	0.00011774	1254.01	-7.99376e-05	1254.01	0.000167842	1254.01	-9.77825e-05	1254.01	-0.000142636
					1254.49	-3.32701e-05	1254.49	5.8477e-06	1254.49	-0.000159516	1254.49	0.000105994	1254.49	-9.71261e-05	1254.49	0.000173868	1254.49	-0.000112347	1254.49	-0.000152848
					1254.97	-2.81687e-05	1254.97	-2.71153e-07	1254.97	-0.000165274	1254.97	9.27625e-05	1254.97	-0.000115484	1254.97	0.000177544	1254.97	-0.000126813	1254.97	-0.000164562
					1255.45	-2.46687e-05	1255.45	-8.22079e-06	1255.45	-0.000171195	1255.45	7.87793e-05	1255.45	-0.000134645	1255.45	0.000178754	1255.45	-0.000140815	1255.45	-0.000178317
					1255.93	-2.24392e-05	1255.93	-1.81288e-05	1255.93	-0.000177506	1255.93	6.48462e-05	1255.93	-0.000154076	1255.93	0.00017759	1255.93	-0.000154293	1255.93	-0.000194388
					1256.42	-2.11787e-05	1256.42	-2.97606e-05	1256.42	-0.000184614	1256.42	5.17383e-05	1256.42	-0.000173085	1256.42	0.00017429	1256.42	-0.000167474	1256.42	-0.000212713
					1256.9	-2.06413e-05	1256.9	-4.25473e-05	1256.9	-0.00019297	1256.9	4.01096e-05	1256.9	-0.000190879	1256.9	0.000169185	1256.9	-0.000180786	1256.9	-0.000232857
					1257.38	-2.05972e-05	1257.38	-5.57547e-05	1257.38	-0.000202947	1257.38	3.03617e-05	1257.38	-0.0002067	1257.38	0.000162596	1257.38	-0.000194745	1257.38	-0.000254108
					1257.86	-2.07923e-05	1257.86	-6.86545e-05	1257.86	-0.000214713	1257.86	2.25583e-05	1257.86	-0.000219955	1257.86	0.000154775	1257.86	-0.000209794	1257.86	-0.000275639
					1258.35	-2.09049e-05	1258.35	-8.06739e-05	1258.35	-0.000228178	1258.35	1.63632e-05	1258.35	-0.00023037	1258.35	0.000145833	1258.35	-0.000226233	1258.35	-0.000296713
					1258.83	-2.05796e-05	1258.83	-9.14695e-05	1258.83	-0.000243006	1258.83	1.1109e-05	1258.83	-0.00023806	1258.83	0.000136329	1258.83	-0.00024412	1258.83	-0.000316828
					1259.31	-1.95303e-05	1259.31	-0.000100907	1259.31	-0.000258669	1259.31	5.95852e-06	1259.31	-0.000243497	1259.31	0.000126257	1259.31	-0.000263278	1259.31	-0.000335778
					1259.79	-1.76454e-05	1259.79	-0.000108951	1259.79	-0.000274523	1259.79	1.16987e-07	1259.79	-0.000247354	1259.79	0.000115583	1259.79	-0.000283268	1259.79	-0.000353589
					1260.27	-1.50756e-05	1260.27	-0.000115573	1260.27	-0.000289871	1260.27	-6.94823e-06	1260.27	-0.000250308	1260.27	0.000104323	1260.27	-0.000303437	1260.27	-0.000370358
					1260.76	-1.22381e-05	1260.76	-0.000120667	1260.76	-0.000304033	1260.76	-1.53996e-05	1260.76	-0.000252855	1260.76	9.25744e-05	1260.76	-0.000322987	1260.76	-0.000386099
					1261.24	-9.75631e-06	1261.24	-0.000124074	1261.24	-0.000316397	1261.24	-2.50181e-05	1261.24	-0.000255193	1261.24	8.05039e-05	1261.24	-0.000341076	1261.24	-0.000400621
					1261.72	-8.27986e-06	1261.72	-0.000125632	1261.72	-0.000326449	1261.72	-3.53201e-05	1261.72	-0.000257228	1261.72	6.83302e-05	1261.72	-0.000356919	1261.72	-0.000413527
					1262.2	-8.31475e-06	1262.2	-0.000125254	1262.2	-0.000333811	1262.2	-4.56793e-05	1262.2	-0.000258672	1262.2	5.62999e-05	1262.2	-0.000369915	1262.2	-0.000424269
					1262.68	-1.00835e-05	1262.68	-0.000122979	1262.68	-0.000338276	1262.68	-5.54835e-05	1262.68	-0.00025918	1262.68	4.4665e-05	1262.68	-0.000379736	1262.68	-0.000432288
					1263.17	-1.34418e-05	1263.17	-0.000118949	1263.17	-0.000339807	1263.17	-6.41627e-05	1263.17	-0.000258445	1263.17	3.37273e-05	1263.17	-0.000386328	1263.17	-0.00043714
					1263.65	-1.7941e-05	1263.65	-0.000113329	1263.65	-0.000338529	1263.65	-7.11966e-05	1263.65	-0.000256279	1263.65	2.38628e-05	1263.65	-0.000389693	1263.65	-0.000438561
					1264.13	-2.29207e-05	1264.13	-0.000106237	1264.13	-0.000334688	1264.13	-7.60693e-05	1264.13	-0.000252565	1264.13	1.55367e-05	1264.13	-0.000390159	1264.13	-0.000436492
					1264.61	-2.77049e-05	1264.61	-9.77164e-05	1264.61	-0.000328629	1264.61	-7.82701e-05	1264.61	-0.000247244	1264.61	9.25391e-06	1264.61	-0.000388118	1264.61	-0.000431069
					1265.1	-3.17576e-05	1265.1	-8.77931e-05	1265.1	-0.000320756	1265.1	-7.73628e-05	1265.1	-0.000240272	1265.1	5.45648e-06	1265.1	-0.000383964	1265.1	-0.000422626
					1265.58	-3.47929e-05	1265.58	-7.65798e-05	1265.58	-0.000311523	1265.58	-7.31048e-05	1265.58	-0.000231641	1265.58	4.39034e-06	1265.58	-0.000378069	1265.58	-0.00041162
					1266.06	-3.68179e-05	1266.06	-6.44044e-05	1266.06	-0.000301403	1266.06	-6.5557e-05	1266.06	-0.000221418	1266.06	6.01957e-06	1266.06	-0.000370779	1266.06	-0.000398741
					1266.54	-3.81008e-05	1266.54	-5.18438e-05	1266.54	-0.000290872	1266.54	-5.51419e-05	1266.54	-0.000209798	1266.54	9.98541e-06	1266.54	-0.000362433	1266.54	-0.000384831
					1267.02	-3.90487e-05	1267.02	-3.96844e-05	1267.02	-0.00028036	1267.02	-4.25929e-05	1267.02	-0.000197115	1267.02	1.56955e-05	1267.02	-0.000353351	1267.02	-0.000370783
					1267.51	-4.00912e-05	1267.51	-2.87397e-05	1267.51	-0.000270211	1267.51	-2.87958e-05	1267.51	-0.000183789	1267.51	2.24732e-05	1267.51	-0.00034378	1267.51	-0.000357381
					1267.99	-4.15469e-05	1267.99	-1.96515e-05	1267.99	-0.000260632	1267.99	-1.4582e-05	1267.99	-0.000170228	1267.99	2.97379e-05	1267.99	-0.000333839	1267.99	-0.000345139
					1268.47	-4.35445e-05	1268.47	-1.27063e-05	1268.47	-0.000251672	1268.47	-5.6623e-07	1268.47	-0.000156753	1268.47	3.71162e-05	1268.47	-0.000323318	1268.47	-0.000334188
					1268.95	-4.59939e-05	1268.95	-7.81072e-06	1268.95	-0.00024328	1268.95	1.28914e-05	1268.95	-0.000143548	1268.95	4.44472e-05	1268.95	-0.000312091	1268.95	-0.000324289
					1269.43	-4.86471e-05	1269.43	-4.53439e-06	1269.43	-0.000235323	1269.43	2.56507e-05	1269.43	-0.000130693	1269.43	5.17183e-05	1269.43	-0.000299963	1269.43	-0.000314919
					1269.92	-5.11686e-05	1269.92	-2.32493e-06	1269.92	-0.000227693	1269.92	3.76373e-05	1269.92	-0.000118245	1269.92	5.89205e-05	1269.92	-0.000286827	1269.92	-0.000305516
					1270.4	-5.32263e-05	1270.4	-6.94891e-07	1270.4	-0.000220334	1270.4	4.87385e-05	1270.4	-0.000106327	1270.4	6.59632e-05	1270.4	-0.000272741	1270.4	-0.000295646
					1270.88	-5.45754e-05	1270.88	6.29534e-07	1270.88	-0.000213257	1270.88	5.8747e-05	1270.88	-9.51632e-05	1270.88	7.2651e-05	1270.88	-0.000257969	1270.88	-0.000285142
					1271.36	-5.50829e-05	1271.36	1.65513e-06	1271.36	-0.000206509	1271.36	6.7413e-05	1271.36	-8.50703e-05	1271.36	7.87426e-05	1271.36	-0.000242927	1271.36	-0.000274125
					1271.85	-5.47412e-05	1271.85	2.20536e-06	1271.85	-0.000200116	1271.85	7.4578e-05	1271.85	-7.63481e-05	1271.85	8.40745e-05	1271.85	-0.000228064	1271.85	-0.000262888
					1272.33	-5.36161e-05	1272.33	2.05136e-06	1272.33	-0.000194057	1272.33	8.02592e-05	1272.33	-6.91882e-05	1272.33	8.86486e-05	1272.33	-0.00021373	1272.33	-0.000251752
					1272.81	-5.17889e-05	1272.81	1.04844e-06	1272.81	-0.000188251	1272.81	8.47046e-05	1272.81	-6.36011e-05	1272.81	9.26725e-05	1272.81	-0.000200082	1272.81	-0.000240929
					1273.29	-4.93516e-05	1273.29	-8.00331e-07	1273.29	-0.000182611	1273.29	8.83013e-05	1273.29	-5.94196e-05	1273.29	9.64807e-05	1273.29	-0.000187083	1273.29	-0.000230481
					1273.77	-4.63801e-05	1273.77	-3.33825e-06	1273.77	-0.00017707	1273.77	9.14513e-05	1273.77	-5.63559e-05	1273.77	9.99311e-05	1273.77	-0.000174578	1273.77	-0.00022035
					1274.26	-4.29599e-05	1274.26	-6.33014e-06	1274.26	-0.000171648	1274.26	9.44072e-05	1274.26	-5.41197e-05	1274.26	0.000103184	1274.26	-0.000162408	1274.26	-0.000210454
					1274.74	-3.92306e-05	1274.74	-9.55188e-06	1274.74	-0.000166436	1274.74	9.71958e-05	1274.74	-5.24756e-05	1274.74	0.000106256	1274.74	-0.000150501	1274.74	-0.000200775
					1275.22	-3.54087e-05	1275.22	-1.28639e-05	1275.22	-0.000161553	1275.22	9.95612e-05	1275.22	-5.12644e-05	1275.22	0.000109063	1275.22	-0.000138885	1275.22	-0.000191329
					1275.7	-3.17786e-05	1275.7	-1.62216e-05	1275.7	-0.000157081	1275.7	0.00010124	1275.7	-5.04037e-05	1275.7	0.000111515	1275.7	-0.00012765	1275.7	-0.000182253
					1276.18	-2.86397e-05	1276.18	-1.96547e-05	1276.18	-0.000153015	1276.18	0.000102043	1276.18	-4.9798e-05	1276.18	0.000113631	1276.18	-0.000116846	1276.18	-0.000173663
					1276.67	-2.62375e-05	1276.67	-2.32279e-05	1276.67	-0.000149248	1276.67	0.000101986	1276.67	-4.92682e-05	1276.67	0.000115598	1276.67	-0.000106414	1276.67	-0.00016558
					1277.15	-2.46922e-05	1277.15	-2.69944e-05	1277.15	-0.000145623	1277.15	0.000101331	1277.15	-4.85444e-05	1277.15	0.000117732	1277.15	-9.6169e-05	1277.15	-0.000157917
					1277.63	-2.39605e-05	1277.63	-3.09585e-05	1277.63	-0.000142	1277.63	0.000100553	1277.63	-4.72925e-05	1277.63	0.000120399	1277.63	-8.58733e-05	1277.63	-0.000150493
					1278.11	-2.38557e-05	1278.11	-3.50798e-05	1278.11	-0.000138344	1278.11	0.000100188	1278.11	-4.52026e-05	1278.11	0.00012389	1278.11	-7.53193e-05	1278.11	-0.000143118
					1278.6	-2.41089e-05	1278.59	-3.92845e-05	1278.59	-0.000134756	1278.59	0.000100726	1278.59	-4.20589e-05	1278.59	0.000128316	1278.59	-6.44543e-05	1278.59	-0.000135642
					1279.08	-2.44214e-05	1279.08	-4.34552e-05	1279.08	-0.000131433	1279.08	0.000102488	1279.08	-3.77702e-05	1279.08	0.000133618	1279.08	-5.33996e-05	1279.08	-0.000127961
					1279.56	-2.45319e-05	1279.56	-4.74377e-05	1279.56	-0.000128598	1279.56	0.000105608	1279.56	-3.23736e-05	1279.56	0.000139591	1279.56	-4.24279e-05	1279.56	-0.000119993
					1280.04	-2.42448e-05	1280.04	-5.10638e-05	1280.04	-0.000126412	1280.04	0.00011	1280.04	-2.6003e-05	1280.04	0.00014597	1280.04	-3.18824e-05	1280.04	-0.00011163
					1280.52	-2.34246e-05	1280.52	-5.41748e-05	1280.52	-0.000124915	1280.52	0.000115408	1280.52	-1.88536e-05	1280.52	0.000152498	1280.52	-2.20456e-05	1280.52	-0.000102716
					1281.01	-2.19991e-05	1281.01	-5.66563e-05	1281.01	-0.00012402	1281.01	0.000121434	1281.01	-1.11538e-05	1281.01	0.000158955	1281.01	-1.3071e-05	1281.01	-9.30858e-05
					1281.49	-1.99566e-05	1281.49	-5.84724e-05	1281.49	-0.000123558	1281.49	0.000127603	1281.49	-3.16498e-06	1281.49	0.000165158	1281.49	-4.94902e-06	1281.49	-8.26252e-05
					1281.97	-1.73628e-05	1281.97	-5.96787e-05	1281.97	-0.000123337	1281.97	0.000133427	1281.97	4.83823e-06	1281.97	0.000170936	1281.97	2.4764e-06	1281.97	-7.13599e-05
					1282.45	-1.43786e-05	1282.45	-6.03854e-05	1282.45	-0.000123198	1282.45	0.00013851	1282.45	1.26075e-05	1282.45	0.000176136	1282.45	9.45616e-06	1282.45	-5.94871e-05
					1282.93	-1.12802e-05	1282.93	-6.07229e-05	1282.93	-0.000123029	1282.93	0.000142648	1282.93	1.9959e-05	1282.93	0.000180652	1282.93	1.62911e-05	1282.93	-4.73394e-05
					1283.42	-8.45474e-06	1283.42	-6.0772e-05	1283.42	-0.000122751	1283.42	0.000145905	1283.42	2.68404e-05	1283.42	0.000184468	1283.42	2.32694e-05	1283.42	-3.52879e-05
					1283.9	-6.34134e-06	1283.9	-6.05389e-05	1283.9	-0.000122305	1283.9	0.0001486	1283.9	3.33459e-05	1283.9	0.000187684	1283.9	3.06471e-05	1283.9	-2.36211e-05
					1284.38	-5.34688e-06	1284.38	-5.99974e-05	1284.38	-0.000121639	1284.38	0.000151226	1284.38	3.9662e-05	1284.38	0.000190485	1284.38	3.85766e-05	1284.38	-1.24777e-05
					1284.86	-5.74078e-06	1284.86	-5.91085e-05	1284.86	-0.000120736	1284.86	0.000154281	1284.86	4.59874e-05	1284.86	0.000193096	1284.86	4.70928e-05	1284.86	-1.82886e-06
					1285.34	-7.56875e-06	1285.34	-5.79263e-05	1285.34	-0.000119645	1285.34	0.000158107	1285.34	5.24202e-05	1285.34	0.000195685	1285.34	5.60619e-05	1285.34	8.45634e-06
					1285.83	-1.06315e-05	1285.83	-5.66246e-05	1285.83	-0.000118519	1285.83	0.00016278	1285.83	5.88848e-05	1285.83	0.000198308	1285.83	6.52016e-05	1285.83	1.84888e-05
					1286.31	-1.45191e-05	1286.31	-5.54946e-05	1286.31	-0.000117593	1286.31	0.000168092	1286.31	6.51516e-05	1286.31	0.000200888	1286.31	7.40946e-05	1286.31	2.82908e-05
					1286.79	-1.87035e-05	1286.79	-5.48594e-05	1286.79	-0.000117144	1286.79	0.000173657	1286.79	7.09374e-05	1286.79	0.000203259	1286.79	8.23165e-05	1286.79	3.77641e-05
					1287.27	-2.26384e-05	1287.27	-5.49944e-05	1287.27	-0.000117395	1287.27	0.00017908	1287.27	7.60488e-05	1287.27	0.000205249	1287.27	8.95395e-05	1287.27	4.67324e-05
					1287.76	-2.58842e-05	1287.76	-5.60018e-05	1287.76	-0.00011843	1287.76	0.000184102	1287.76	8.05075e-05	1287.76	0.000206756	1287.76	9.56452e-05	1287.76	5.50337e-05
					1288.24	-2.8178e-05	1288.24	-5.78101e-05	1288.24	-0.000120188	1288.24	0.000188673	1288.24	8.45906e-05	1288.24	0.000207764	1288.24	0.000100754	1288.24	6.25846e-05
					1288.72	-2.9467e-05	1288.72	-6.01771e-05	1288.72	-0.000122436	1288.72	0.000192942	1288.72	8.87511e-05	1288.72	0.000208328	1288.72	0.000105198	1288.72	6.94114e-05
					1289.2	-2.98914e-05	1289.2	-6.27907e-05	1289.2	-0.00012486	1289.2	0.000197149	1289.2	9.34797e-05	1289.2	0.000208504	1289.2	0.000109399	1289.2	7.56206e-05
					1289.68	-2.97158e-05	1289.68	-6.53602e-05	1289.68	-0.00012717	1289.68	0.000201494	1289.68	9.91109e-05	1289.68	0.000208286	1289.68	0.000113733	1289.68	8.13261e-05
					1290.17	-2.92682e-05	1290.17	-6.77061e-05	1290.17	-0.000129157	1290.17	0.000206066	1290.17	0.00010571	1290.17	0.000207603	1290.17	0.000118416	1290.17	8.65809e-05
					1290.65	-2.88545e-05	1290.65	-6.97683e-05	1290.65	-0.000130729	1290.65	0.000210817	1290.65	0.000113064	1290.65	0.00020636	1290.65	0.000123458	1290.65	9.13609e-05
					1291.13	-2.86962e-05	1291.13	-7.15781e-05	1291.13	-0.000131865	1291.13	0.000215618	1291.13	0.000120774	1291.13	0.000204522	1291.13	0.000128698	1291.13	9.56025e-05
					1291.61	-2.89265e-05	1291.61	-7.32024e-05	1291.61	-0.000132572	1291.61	0.000220326	1291.61	0.000128409	1291.61	0.000202172	1291.61	0.00013388	1291.61	9.92523e-05
					1292.09	-2.95943e-05	1292.09	-7.46921e-05	1292.09	-0.000132853	1292.09	0.000224831	1292.09	0.000135638	1292.09	0.000199527	1292.09	0.000138746	1292.09	0.00010232
					1292.58	-3.07029e-05	1292.58	-7.60548e-05	1292.58	-0.000132685	1292.58	0.000229063	1292.58	0.000142279	1292.58	0.000196874	1292.58	0.000143096	1292.58	0.000104889
					1293.06	-3.22417e-05	1293.06	-7.72631e-05	1293.06	-0.000132051	1293.06	0.000232957	1293.06	0.000148281	1293.06	0.000194475	1293.06	0.000146611	1293.06	0.000107082
					1293.54	-3.42272e-05	1293.54	-7.82793e-05	1293.54	-0.000130968	1293.54	0.000236415	1293.54	0.000153635	1293.54	0.000192484	1293.54	0.000149217	1293.54	0.000109001
					1294.02	-3.66868e-05	1294.02	-7.90863e-05	1294.02	-0.000129514	1294.02	0.000239304	1294.02	0.0001583	1294.02	0.000190902	1294.02	0.000150878	1294.02	0.000110682
					1294.51	-3.96494e-05	1294.51	-7.96597e-05	1294.51	-0.000127801	1294.51	0.000241521	1294.51	0.000162189	1294.51	0.000189619	1294.51	0.000151625	1294.51	0.000112093
					1294.99	-4.31209e-05	1294.99	-7.9968e-05	1294.99	-0.000125935	1294.99	0.00024304	1294.99	0.000165205	1294.99	0.000188493	1294.99	0.000151552	1294.99	0.000113166
					1295.47	-4.70474e-05	1295.47	-7.99494e-05	1295.47	-0.000123982	1295.47	0.000243977	1295.47	0.000167314	1295.47	0.000187434	1295.47	0.000150799	1295.47	0.00011386
					1295.95	-5.13359e-05	1295.95	-7.95099e-05	1295.95	-0.000121932	1295.95	0.000244594	1295.95	0.000168626	1295.95	0.000186438	1295.95	0.000149566	1295.95	0.000114183
					1296.43	-5.58613e-05	1296.43	-7.85658e-05	1296.43	-0.000119741	1296.43	0.000245205	1296.43	0.000169381	1296.43	0.00018555	1296.43	0.000148049	1296.43	0.000114195
					1296.91	-6.05289e-05	1296.91	-7.70922e-05	1296.91	-0.000117361	1296.91	0.000246066	1296.91	0.000169899	1296.91	0.000184785	1296.91	0.000146365	1296.91	0.000113968
					1297.4	-6.5302e-05	1297.4	-7.51703e-05	1297.4	-0.000114814	1297.4	0.000247259	1297.4	0.000170477	1297.4	0.00018405	1297.4	0.000144509	1297.4	0.000113513
					1297.88	-7.02206e-05	1297.88	-7.298e-05	1297.88	-0.000112194	1297.88	0.000248654	1297.88	0.000171294	1297.88	0.000183106	1297.88	0.000142336	1297.88	0.000112773
					1298.36	-7.53917e-05	1298.36	-7.07673e-05	1298.36	-0.00010967	1298.36	0.000249953	1298.36	0.000172376	1298.36	0.00018163	1298.36	0.000139614	1298.36	0.000111625
					1298.84	-8.08975e-05	1298.84	-6.87578e-05	1298.84	-0.000107396	1298.84	0.000250808	1298.84	0.000173645	1298.84	0.000179309	1298.84	0.000136115	1298.84	0.000109955
					1299.33	-8.67395e-05	1299.33	-6.70641e-05	1299.33	-0.000105452	1299.33	0.000250957	1299.33	0.000174981	1299.33	0.000175973	1299.33	0.000131726	1299.33	0.000107739
					1299.81	-9.27624e-05	1299.81	-6.56349e-05	1299.81	-0.000103804	1299.81	0.000250293	1299.81	0.000176274	1299.81	0.000171496	1299.81	0.00012649	1299.81	0.000104997
					1300.29	-9.86659e-05	1300.29	-6.42547e-05	1300.29	-0.000102318	1300.29	0.000248883	1300.29	0.000177503	1300.29	0.000166113	1300.29	0.000120594	1300.29	0.000101902
					1300.77	-0.00010406	1300.77	-6.26202e-05	1300.77	-0.000100827	1300.77	0.000246891	1300.77	0.000178676	1300.77	0.000160149	1300.77	0.000114287	1300.77	9.86397e-05
					1301.25	-0.00010861	1301.25	-6.04387e-05	1301.25	-9.92212e-05	1301.25	0.000244472	1301.25	0.000179757	1301.25	0.000153893	1301.25	0.000107769	1301.25	9.53074e-05
					1301.74	-0.000112141	1301.74	-5.75371e-05	1301.74	-9.75085e-05	1301.74	0.00024169	1301.74	0.000180587	1301.74	0.000147503	1301.74	0.000101118	1301.74	9.18411e-05
					1302.22	-0.00011471	1302.22	-5.39262e-05	1302.22	-9.58366e-05	1302.22	0.000238482	1302.22	0.000180879	1302.22	0.000140963	1302.22	9.42719e-05	1302.22	8.80171e-05
					1302.7	-0.000116577	1302.7	-4.98073e-05	1302.7	-9.44337e-05	1302.7	0.000234724	1302.7	0.000180277	1302.7	0.000134118	1302.7	8.70752e-05	1302.7	8.35423e-05
					1303.18	-0.000118093	1303.18	-4.55236e-05	1303.18	-9.35375e-05	1303.18	0.000230285	1303.18	0.000178452	1303.18	0.000126765	1303.18	7.93823e-05	1303.18	7.81561e-05
					1303.66	-0.00011959	1303.66	-4.14947e-05	1303.66	-9.33181e-05	1303.66	0.000225093	1303.66	0.000175204	1303.66	0.000118707	1303.66	7.11193e-05	1303.66	7.17174e-05
					1304.15	-0.000121262	1304.15	-3.81494e-05	1304.15	-9.38442e-05	1304.15	0.000219148	1304.15	0.000170525	1304.15	0.000109826	1304.15	6.23104e-05	1304.15	6.42395e-05
					1304.63	-0.000123127	1304.63	-3.58605e-05	1304.63	-9.50956e-05	1304.63	0.000212526	1304.63	0.000164606	1304.63	0.000100068	1304.63	5.30697e-05	1304.63	5.58628e-05
					1305.11	-0.000125042	1305.11	-3.49165e-05	1305.11	-9.70055e-05	1305.11	0.000205315	1305.11	0.000157748	1305.11	8.94298e-05	1305.11	4.3512e-05	1305.11	4.67533e-05
					1305.59	-0.00012677	1305.59	-3.55022e-05	1305.59	-9.95147e-05	1305.59	0.000197606	1305.59	0.0001503	1305.59	7.79376e-05	1305.59	3.37106e-05	1305.59	3.7034e-05
					1306.08	-0.000128092	1306.08	-3.76698e-05	1306.08	-0.000102585	1306.08	0.000189507	1306.08	0.000142573	1306.08	6.5664e-05	1306.08	2.36873e-05	1306.08	2.67507e-05
					1306.56	-0.000128881	1306.56	-4.13379e-05	1306.56	-0.0001062	1306.56	0.000181166	1306.56	0.000134806	1306.56	5.27475e-05	1306.56	1.34393e-05	1306.56	1.58912e-05
					1307.04	-0.000129125	1307.04	-4.62948e-05	1307.04	-0.000110332	1307.04	0.000172804	1307.04	0.000127143	1307.04	3.94178e-05	1307.04	2.98796e-06	1307.04	4.45077e-06
					1307.52	-0.000128907	1307.52	-5.22343e-05	1307.52	-0.000114922	1307.52	0.000164705	1307.52	0.000119662	1307.52	2.59706e-05	1307.52	-7.56739e-06	1307.52	-7.51057e-06
					1308	-0.000128306	1308	-5.88028e-05	1308	-0.000119885	1308	0.000157199	1308	0.00011238	1308	1.27339e-05	1308	-1.80527e-05	1308	-1.98453e-05
					1308.49	-0.000127327	1308.49	-6.56681e-05	1308.49	-0.000125117	1308.49	0.000150503	1308.49	0.000105263	1308.49	-2.56637e-08	1308.49	-2.82651e-05	1308.49	-3.23474e-05
					1308.97	-0.000125874	1308.97	-7.25477e-05	1308.97	-0.00013053	1308.97	0.000144691	1308.97	9.82378e-05	1308.97	-1.21293e-05	1308.97	-3.8019e-05	1308.97	-4.47955e-05
					1309.45	-0.000123792	1309.45	-7.92617e-05	1309.45	-0.000136057	1309.45	0.00013968	1309.45	9.12027e-05	1309.45	-2.3531e-05	1309.45	-4.72203e-05	1309.45	-5.70329e-05
					1309.93	-0.000120959	1309.93	-8.56907e-05	1309.93	-0.000141649	1309.93	0.000135291	1309.93	8.40854e-05	1309.93	-3.42519e-05	1309.93	-5.5883e-05	1309.93	-6.90514e-05
					1310.41	-0.000117345	1310.41	-9.17563e-05	1310.41	-0.000147223	1310.41	0.000131347	1310.41	7.69089e-05	1310.41	-4.43119e-05	1310.41	-6.40404e-05	1310.41	-8.07967e-05
					1310.9	-0.000113051	1310.9	-9.73834e-05	1310.9	-0.000152643	1310.9	0.000127768	1310.9	6.98318e-05	1310.9	-5.36601e-05	1310.9	-7.17094e-05	1310.9	-9.2203e-05
					1311.38	-0.000108289	1311.38	-0.000102492	1311.38	-0.00015771	1311.38	0.000124602	1311.38	6.31397e-05	1311.38	-6.21577e-05	1311.38	-7.88825e-05	1311.38	-0.000103169
					1311.86	-0.000103311	1311.86	-0.000107005	1311.86	-0.000162196	1311.86	0.000122004	1311.86	5.71964e-05	1311.86	-6.96031e-05	1311.86	-8.5501e-05	1311.86	-0.00011353
					1312.34	-9.83474e-05	1312.34	-0.000110892	1312.34	-0.000165908	1312.34	0.000120144	1312.34	5.2329e-05	1312.34	-7.58279e-05	1312.34	-9.1529e-05	1312.34	-0.000123114
					1312.83	-9.35506e-05	1312.83	-0.000114196	1312.83	-0.00016872	1312.83	0.000119103	1312.83	4.87335e-05	1312.83	-8.07549e-05	1312.83	-9.69804e-05	1312.83	-0.000131793
					1313.31	-8.89864e-05	1313.31	-0.000117039	1313.31	-0.000170634	1313.31	0.00011882	1313.31	4.63953e-05	1313.31	-8.4445e-05	1313.31	-0.000101972	1313.31	-0.000139545
					1313.79	-8.46507e-05	1313.79	-0.000119589	1313.79	-0.000171744	1313.79	0.000119105	1313.79	4.51041e-05	1313.79	-8.70435e-05	1313.79	-0.000106678	1313.79	-0.000146437
					1314.27	-8.0522e-05	1314.27	-0.000122027	1314.27	-0.000172165	1314.27	0.000119732	1314.27	4.45479e-05	1314.27	-8.8695e-05	1314.27	-0.000111272	1314.27	-0.000152584
					1314.75	-7.65835e-05	1314.75	-0.000124477	1314.75	-0.000171959	1314.75	0.000120518	1314.75	4.44171e-05	1314.75	-8.94658e-05	1314.75	-0.000115822	1314.75	-0.000158067
					1315.24	-7.28274e-05	1315.24	-0.000126998	1315.24	-0.000171108	1315.24	0.000121392	1315.24	4.44901e-05	1315.24	-8.93201e-05	1315.24	-0.00012026	1315.24	-0.000162869
					1315.72	-6.9234e-05	1315.72	-0.000129563	1315.72	-0.000169514	1315.72	0.0001224	1315.72	4.46851e-05	1315.72	-8.8146e-05	1315.72	-0.000124372	1315.72	-0.000166866
					1316.2	-6.57335e-05	1316.2	-0.000132099	1316.2	-0.000167078	1316.2	0.000123644	1316.2	4.5023e-05	1316.2	-8.58533e-05	1316.2	-0.000127883	1316.2	-0.000169872
					1316.68	-6.21718e-05	1316.68	-0.000134518	1316.68	-0.000163768	1316.68	0.000125193	1316.68	4.55554e-05	1316.68	-8.24727e-05	1316.68	-0.000130562	1316.68	-0.000171714
					1317.16	-5.83306e-05	1317.16	-0.000136733	1317.16	-0.000159664	1317.16	0.000127029	1317.16	4.63091e-05	1317.16	-7.81952e-05	1317.16	-0.000132299	1317.16	-0.000172301
					1317.65	-5.39678e-05	1317.65	-0.000138658	1317.65	-0.000154952	1317.65	0.000129058	1317.65	4.72729e-05	1317.65	-7.33214e-05	1317.65	-0.000133143	1317.65	-0.000171655
					1318.13	-4.88878e-05	1318.13	-0.000140196	1318.13	-0.000149862	1318.13	0.000131144	1318.13	4.84309e-05	1318.13	-6.81776e-05	1318.13	-0.000133247	1318.13	-0.000169866
					1318.61	-4.30242e-05	1318.61	-0.000141204	1318.61	-0.000144573	1318.61	0.0001332	1318.61	4.98225e-05	1318.61	-6.29742e-05	1318.61	-0.000132781	1318.61	-0.000167028
					1319.09	-3.64733e-05	1319.09	-0.000141529	1319.09	-0.000139163	1319.09	0.000135231	1319.09	5.15719e-05	1319.09	-5.77359e-05	1319.09	-0.000131855	1319.09	-0.000163178
					1319.58	-2.95039e-05	1319.58	-0.000141015	1319.58	-0.000133598	1319.58	0.000137349	1319.58	5.38963e-05	1319.58	-5.22999e-05	1319.58	-0.00013048	1319.58	-0.000158266
					1320.06	-2.25171e-05	1320.06	-0.000139567	1320.06	-0.000127784	1320.06	0.00013971	1320.06	5.70238e-05	1320.06	-4.64084e-05	1320.06	-0.000128584	1320.06	-0.000152197
					1320.54	-1.59305e-05	1320.54	-0.000137196	1320.54	-0.000121654	1320.54	0.000142433	1320.54	6.1094e-05	1320.54	-3.98467e-05	1320.54	-0.000126098	1320.54	-0.000144903
					1321.02	-1.01236e-05	1321.02	-0.000134025	1321.02	-0.000115235	1321.02	0.000145545	1321.02	6.60923e-05	1321.02	-3.25487e-05	1321.02	-0.000123026	1321.02	-0.000136419
					1321.5	-5.33618e-06	1321.5	-0.000130247	1321.5	-0.00010867	1321.5	0.000148977	1321.5	7.18288e-05	1321.5	-2.46348e-05	1321.5	-0.000119472	1321.5	-0.000126925
					1321.99	-1.67553e-06	1321.99	-0.000126072	1321.99	-0.000102166	1321.99	0.000152601	1321.99	7.79985e-05	1321.99	-1.63801e-05	1321.99	-0.000115638	1321.99	-0.000116719
					1322.47	8.81902e-07	1322.47	-0.000121626	1322.47	-9.59014e-05	1322.47	0.000156313	1322.47	8.42957e-05	1322.47	-8.08776e-06	1322.47	-0.000111751	1322.47	-0.000106148
					1322.95	2.43463e-06	1322.95	-0.000116921	1322.95	-8.995e-05	1322.95	0.000160058	1322.95	9.04995e-05	1322.95	-9.81579e-09	1322.95	-0.000108004	1322.95	-9.55423e-05
					1323.43	3.0856e-06	1323.43	-0.000111833	1323.43	-8.42331e-05	1323.43	0.00016386	1323.43	9.65275e-05	1323.43	7.74976e-06	1323.43	-0.000104494	1323.43	-8.51358e-05
					1323.91	2.88143e-06	1323.91	-0.000106167	1323.91	-7.85518e-05	1323.91	0.000167778	1323.91	0.00010242	1323.91	1.52069e-05	1323.91	-0.00010124	1323.91	-7.50596e-05
					1324.4	1.77786e-06	1324.4	-9.97293e-05	1324.4	-7.26703e-05	1324.4	0.000171839	1324.4	0.000108263	1324.4	2.26396e-05	1324.4	-9.82061e-05	1324.4	-6.53638e-05
					1324.88	-3.31462e-07	1324.88	-9.24354e-05	1324.88	-6.64324e-05	1324.88	0.000175999	1324.88	0.000114096	1324.88	3.01778e-05	1324.88	-9.53499e-05	1324.88	-5.60616e-05
					1325.36	-3.55686e-06	1325.36	-8.43593e-05	1325.36	-5.98522e-05	1325.36	0.00018011	1325.36	0.00011985	1325.36	3.78714e-05	1325.36	-9.26609e-05	1325.36	-4.7184e-05
					1325.84	-7.88319e-06	1325.84	-7.57684e-05	1325.84	-5.31352e-05	1325.84	0.000183964	1325.84	0.000125347	1325.84	4.56483e-05	1325.84	-9.01771e-05	1325.84	-3.88125e-05
					1326.33	-1.30701e-05	1326.33	-6.70824e-05	1326.33	-4.66657e-05	1326.33	0.00018732	1326.33	0.000130338	1326.33	5.33156e-05	1326.33	-8.79718e-05	1326.33	-3.10843e-05
					1326.81	-1.86148e-05	1326.81	-5.88327e-05	1326.81	-4.09088e-05	1326.81	0.000189943	1326.81	0.000134572	1326.81	6.0579e-05	1326.81	-8.61405e-05	1326.81	-2.4192e-05
					1327.29	-2.38304e-05	1327.29	-5.15573e-05	1327.29	-3.63278e-05	1327.29	0.00019161	1327.29	0.000137832	1327.29	6.70882e-05	1327.29	-8.48037e-05	1327.29	-1.83747e-05
					1327.77	-2.80384e-05	1327.77	-4.57214e-05	1327.77	-3.32742e-05	1327.77	0.000192122	1327.77	0.000139995	1327.77	7.24938e-05	1327.77	-8.40944e-05	1327.77	-1.38852e-05
					1328.25	-3.07766e-05	1328.25	-4.16216e-05	1328.25	-3.19255e-05	1328.25	0.000191315	1328.25	0.000141022	1328.25	7.65214e-05	1328.25	-8.41585e-05	1328.25	-1.09404e-05
					1328.74	-3.1918e-05	1328.74	-3.93229e-05	1328.74	-3.22776e-05	1328.74	0.000189083	1328.74	0.000140942	1328.74	7.90241e-05	1328.74	-8.5126e-05	1328.74	-9.68496e-06
					1329.22	-3.16781e-05	1329.22	-3.86444e-05	1329.22	-3.41544e-05	1329.22	0.000185407	1329.22	0.000139824	1329.22	8.00283e-05	1329.22	-8.70854e-05	1329.22	-1.01597e-05
					1329.7	-3.05242e-05	1329.7	-3.92087e-05	1329.7	-3.72768e-05	1329.7	0.000180399	1329.7	0.000137787	1329.7	7.97275e-05	1329.7	-9.00378e-05	1329.7	-1.22862e-05
					1330.18	-2.9084e-05	1330.18	-4.05078e-05	1330.18	-4.13e-05	1330.18	0.000174306	1330.18	0.000134969	1330.18	7.8468e-05	1330.18	-9.38781e-05	1330.18	-1.58618e-05
					1330.66	-2.80035e-05	1330.66	-4.20079e-05	1330.66	-4.58677e-05	1330.66	0.000167494	1330.66	0.000131557	1330.66	7.66677e-05	1330.66	-9.83889e-05	1330.66	-2.05945e-05
					1331.15	-2.78324e-05	1331.15	-4.32395e-05	1331.15	-5.06542e-05	1331.15	0.000160392	1331.15	0.000127779	1331.15	7.47655e-05	1331.15	-0.000103262	1331.15	-2.6136e-05
					1331.63	-2.89287e-05	1331.63	-4.38803e-05	1331.63	-5.54057e-05	1331.63	0.000153417	1331.63	0.000123907	1331.63	7.31182e-05	1331.63	-0.000108163	1331.63	-3.21264e-05
					1332.11	-3.13917e-05	1332.11	-4.37912e-05	1332.11	-5.99595e-05	1332.11	0.000146894	1332.11	0.000120226	1332.11	7.19641e-05	1332.11	-0.000112807	1332.11	-3.82457e-05
					1332.59	-3.50882e-05	1332.59	-4.30222e-05	1332.59	-6.426e-05	1332.59	0.000140943	1332.59	0.000116999	1332.59	7.13969e-05	1332.59	-0.000117035	1332.59	-4.4254e-05
					1333.08	-3.9718e-05	1333.08	-4.17594e-05	1333.08	-6.83257e-05	1333.08	0.000135577	1333.08	0.000114438	1333.08	7.14115e-05	1333.08	-0.000120835	1333.08	-4.99954e-05
					1333.56	-4.48965e-05	1333.56	-4.0258e-05	1333.56	-7.22239e-05	1333.56	0.000130706	1333.56	0.000112696	1333.56	7.19401e-05	1333.56	-0.000124329	1333.56	-5.5383e-05
					1334.04	-5.0234e-05	1334.04	-3.87658e-05	1334.04	-7.60094e-05	1334.04	0.000126206	1334.04	0.000111874	1334.04	7.29405e-05	1334.04	-0.000127714	1334.04	-6.03557e-05
					1334.52	-5.53845e-05	1334.52	-3.74885e-05	1334.52	-7.96884e-05	1334.52	0.000121968	1334.52	0.000112024	1334.52	7.44034e-05	1334.52	-0.000131177	1334.52	-6.47788e-05
					1335	-6.00718e-05	1335	-3.65777e-05	1335	-8.32224e-05	1335	0.000117918	1335	0.000113131	1335	7.63505e-05	1335	-0.000134923	1335	-6.85981e-05
					1335.48	-6.40968e-05	1335.48	-3.61442e-05	1335.48	-8.65387e-05	1335.48	0.000114011	1335.48	0.000115097	1335.48	7.87804e-05	1335.48	-0.000139132	1335.48	-7.17963e-05
					1335.97	-6.73396e-05	1335.97	-3.62829e-05	1335.97	-8.95487e-05	1335.97	0.00011021	1335.97	0.000117732	1335.97	8.16558e-05	1335.97	-0.000143944	1335.97	-7.4378e-05
					1336.45	-6.97871e-05	1336.45	-3.70711e-05	1336.45	-9.21749e-05	1336.45	0.000106488	1336.45	0.000120765	1336.45	8.48748e-05	1336.45	-0.000149457	1336.45	-7.63962e-05
					1336.93	-7.14993e-05	1336.93	-3.85363e-05	1336.93	-9.43473e-05	1336.93	0.000102842	1336.93	0.000123908	1336.93	8.83273e-05	1336.93	-0.000155685	1336.93	-7.79032e-05
					1337.41	-7.25883e-05	1337.41	-4.05608e-05	1337.41	-9.59969e-05	1337.41	9.93386e-05	1337.41	0.000126911	1337.41	9.19374e-05	1337.41	-0.000162526	1337.41	-7.89173e-05
					1337.9	-7.31732e-05	1337.9	-4.29953e-05	1337.9	-9.70484e-05	1337.9	9.613e-05	1337.9	0.000129643	1337.9	9.57107e-05	1337.9	-0.000169718	1337.9	-7.93889e-05
					1338.38	-7.33095e-05	1338.38	-4.5613e-05	1338.38	-9.74443e-05	1338.38	9.34145e-05	1338.38	0.000132089	1338.38	9.97276e-05	1338.38	-0.000176877	1338.38	-7.92103e-05
					1338.86	-7.29451e-05	1338.86	-4.81656e-05	1338.86	-9.71697e-05	1338.86	9.13704e-05	1338.86	0.000134316	1338.86	0.000104072	1338.86	-0.000183537	1338.86	-7.8264e-05
					1339.34	-7.19136e-05	1339.34	-5.04709e-05	1339.34	-9.6301e-05	1339.34	9.0065e-05	1339.34	0.000136396	1339.34	0.000108762	1339.34	-0.000189276	1339.34	-7.64735e-05
					1339.82	-6.99861e-05	1339.82	-5.24779e-05	1339.82	-9.50064e-05	1339.82	8.93875e-05	1339.82	0.00013833	1339.82	0.000113683	1339.82	-0.000193799	1339.82	-7.38539e-05
					1340.31	-6.69322e-05	1340.31	-5.43148e-05	1340.31	-9.35285e-05	1340.31	8.90635e-05	1340.31	0.000140026	1340.31	0.0001186	1340.31	-0.000197004	1340.31	-7.05162e-05
					1340.79	-6.26394e-05	1340.79	-5.62283e-05	1340.79	-9.20828e-05	1340.79	8.87373e-05	1340.79	0.000141302	1340.79	0.000123232	1340.79	-0.000199233	1340.79	-6.65893e-05
					1341.27	-5.71643e-05	1341.27	-5.84932e-05	1341.27	-9.07442e-05	1341.27	8.81472e-05	1341.27	0.000142074	1341.27	0.000127406	1341.27	-0.000200559	1341.27	-6.21375e-05
					1341.75	-5.07872e-05	1341.75	-6.13047e-05	1341.75	-8.9359e-05	1341.75	8.72563e-05	1341.75	0.000142416	1341.75	0.000131164	1341.75	-0.000201043	1341.75	-5.70892e-05
					1342.23	-4.39943e-05	1342.23	-6.4669e-05	1342.23	-8.75292e-05	1342.23	8.6333e-05	1342.23	0.000142619	1342.23	0.000134812	1342.23	-0.000200637	1342.23	-5.12184e-05
					1342.72	-3.73858e-05	1342.72	-6.83616e-05	1342.72	-8.46922e-05	1342.72	8.59426e-05	1342.72	0.000143164	1342.72	0.000138884	1342.72	-0.000199201	1342.72	-4.42247e-05
					1343.2	-3.15602e-05	1343.2	-7.19692e-05	1343.2	-8.03142e-05	1343.2	8.6797e-05	1343.2	0.000144599	1343.2	0.000143982	1343.2	-0.000196564	1343.2	-3.58585e-05
					1343.68	-2.69921e-05	1343.68	-7.49783e-05	1343.68	-7.40758e-05	1343.68	8.95446e-05	1343.68	0.000147364	1343.68	0.000150594	1343.68	-0.000192641	1343.68	-2.60739e-05
					1344.16	-2.39591e-05	1344.16	-7.69045e-05	1344.16	-6.60271e-05	1344.16	9.45882e-05	1344.16	0.000151638	1344.16	0.000158949	1344.16	-0.000187522	1344.16	-1.50977e-05
					1344.65	-2.25073e-05	1344.65	-7.73677e-05	1344.65	-5.66006e-05	1344.65	0.000102003	1344.65	0.000157278	1344.65	0.000168959	1344.65	-0.000181485	1344.65	-3.4043e-06
					1345.13	-2.25117e-05	1345.13	-7.61392e-05	1345.13	-4.6488e-05	1345.13	0.000111546	1345.13	0.00016391	1345.13	0.000180277	1345.13	-0.000174941	1345.13	8.42151e-06
					1345.61	-2.37288e-05	1345.61	-7.31184e-05	1345.61	-3.64208e-05	1345.61	0.000122772	1345.61	0.000171051	1345.61	0.000192429	1345.61	-0.000168302	1345.61	1.98475e-05
					1346.09	-2.58919e-05	1346.09	-6.83049e-05	1346.09	-2.69417e-05	1346.09	0.000135166	1346.09	0.000178281	1346.09	0.000204937	1346.09	-0.00016186	1346.09	3.05486e-05
					1346.57	-2.87289e-05	1346.57	-6.17338e-05	1346.57	-1.82523e-05	1346.57	0.000148253	1346.57	0.000185359	1346.57	0.000217434	1346.57	-0.00015569	1346.57	4.04744e-05
					1347.06	-3.20063e-05	1347.06	-5.34946e-05	1347.06	-1.01764e-05	1347.06	0.000161634	1347.06	0.000192242	1347.06	0.000229663	1347.06	-0.000149661	1347.06	4.98086e-05
					1347.54	-3.54887e-05	1347.54	-4.37293e-05	1347.54	-2.26346e-06	1347.54	0.000174994	1347.54	0.000199029	1347.54	0.000241455	1347.54	-0.000143495	1347.54	5.88788e-05
					1348.02	-3.89348e-05	1348.02	-3.26788e-05	1348.02	6.02514e-06	1348.02	0.00018803	1348.02	0.000205846	1348.02	0.000252665	1348.02	-0.000136888	1348.02	6.79949e-05
					1348.5	-4.20463e-05	1348.5	-2.07131e-05	1348.5	1.50982e-05	1348.5	0.00020041	1348.5	0.000212735	1348.5	0.000263122	1348.5	-0.000129625	1348.5	7.73186e-05
					1348.98	-4.4483e-05	1348.98	-8.34286e-06	1348.98	2.50675e-05	1348.98	0.000211763	1348.98	0.000219579	1348.98	0.000272611	1348.98	-0.000121668	1348.98	8.67896e-05
					1349.47	-4.58765e-05	1349.47	3.80596e-06	1349.47	3.5665e-05	1349.47	0.000221657	1349.47	0.000226083	1349.47	0.000280903	1349.47	-0.000113189	1349.47	9.60871e-05
					1349.95	-4.59232e-05	1349.95	1.50432e-05	1349.95	4.62916e-05	1349.95	0.000229649	1349.95	0.000231811	1349.95	0.000287777	1349.95	-0.000104561	1349.95	0.000104676
					1350.43	-4.45025e-05	1350.43	2.47322e-05	1350.43	5.61717e-05	1350.43	0.000235351	1350.43	0.000236262	1350.43	0.000293083	1350.43	-9.62568e-05	1350.43	0.000111886
					1350.91	-4.17939e-05	1350.91	3.2386e-05	1350.91	6.45888e-05	1350.91	0.000238488	1350.91	0.000238991	1350.91	0.000296749	1350.91	-8.87536e-05	1350.91	0.000117063
					1351.39	-3.83078e-05	1351.39	3.77925e-05	1351.39	7.11241e-05	1351.39	0.000238974	1351.39	0.000239716	1351.39	0.00029883	1351.39	-8.23811e-05	1351.39	0.000119731
					1351.88	-3.48005e-05	1351.88	4.10366e-05	1351.88	7.57757e-05	1351.88	0.000236952	1351.88	0.000238423	1351.88	0.000299513	1351.88	-7.72208e-05	1351.88	0.00011974
					1352.36	-3.20365e-05	1352.36	4.24907e-05	1352.36	7.89283e-05	1352.36	0.000232803	1352.36	0.000235375	1352.36	0.000299151	1352.36	-7.30677e-05	1352.36	0.000117283
					1352.84	-3.05734e-05	1352.84	4.26771e-05	1352.84	8.11758e-05	1352.84	0.00022709	1352.84	0.000231092	1352.84	0.000298244	1352.84	-6.94637e-05	1352.84	0.000112961
					1353.32	-3.06664e-05	1353.32	4.21351e-05	1353.32	8.31391e-05	1353.32	0.000220454	1353.32	0.000226272	1353.32	0.000297369	1353.32	-6.58104e-05	1353.32	0.000107596
					1353.81	-3.22533e-05	1353.81	4.12935e-05	1353.81	8.53162e-05	1353.81	0.000213513	1353.81	0.000221676	1353.81	0.000297102	1353.81	-6.15061e-05	1353.81	0.000102083
					1354.29	-3.50536e-05	1354.29	4.04111e-05	1354.29	8.80141e-05	1354.29	0.000206767	1354.29	0.00021803	1354.29	0.000297914	1354.29	-5.60533e-05	1354.29	9.72353e-05
					1354.77	-3.86257e-05	1354.77	3.9555e-05	1354.77	9.13226e-05	1354.77	0.000200506	1354.77	0.000215912	1354.77	0.000300073	1354.77	-4.91804e-05	1354.77	9.36361e-05
					1355.25	-4.24567e-05	1355.25	3.86361e-05	1355.25	9.51358e-05	1355.25	0.000194783	1355.25	0.000215651	1355.25	0.000303588	1355.25	-4.08932e-05	1355.25	9.15347e-05
					1355.73	-4.60194e-05	1355.73	3.74535e-05	1355.73	9.91983e-05	1355.73	0.000189387	1355.73	0.000217239	1355.73	0.000308151	1355.73	-3.15134e-05	1355.73	9.07821e-05
					1356.22	-4.88413e-05	1356.22	3.57861e-05	1356.22	0.000103173	1356.22	0.000183911	1356.22	0.000220317	1356.22	0.000313209	1356.22	-2.16151e-05	1356.22	9.08605e-05
					1356.7	-5.05667e-05	1356.7	3.34547e-05	1356.7	0.000106701	1356.7	0.000177826	1356.7	0.000224226	1356.7	0.000318053	1356.7	-1.19266e-05	1356.7	9.0987e-05
					1357.18	-5.10025e-05	1357.18	3.03835e-05	1357.18	0.000109488	1357.18	0.000170634	1357.18	0.000228156	1357.18	0.000321997	1357.18	-3.16442e-06	1357.18	9.03174e-05
					1357.66	-5.01308e-05	1357.66	2.66225e-05	1357.66	0.000111336	1357.66	0.000161956	1357.66	0.000231322	1357.66	0.000324505	1357.66	4.09402e-06	1357.66	8.81199e-05
					1358.14	-4.81085e-05	1358.14	2.23179e-05	1358.14	0.000112193	1358.14	0.000151624	1358.14	0.000233093	1358.14	0.000325299	1358.14	9.50377e-06	1358.14	8.39224e-05
					1358.63	-4.52161e-05	1358.63	1.76784e-05	1358.63	0.000112127	1358.63	0.000139692	1358.63	0.000233093	1358.63	0.000324338	1358.63	1.29646e-05	1358.63	7.75495e-05
					1359.11	-4.18251e-05	1359.11	1.29146e-05	1359.11	0.000111307	1359.11	0.000126411	1359.11	0.00023119	1359.11	0.000321761	1359.11	1.45829e-05	1359.11	6.90932e-05
					1359.59	-3.83428e-05	1359.59	8.20404e-06	1359.59	0.000109952	1359.59	0.000112167	1359.59	0.000227458	1359.59	0.000317793	1359.59	1.45996e-05	1359.59	5.88177e-05
					1360.07	-3.51752e-05	1360.07	3.70103e-06	1360.07	0.000108299	1360.07	9.74447e-05	1360.07	0.00022213	1360.07	0.00031269	1360.07	1.33539e-05	1360.07	4.70971e-05
					1360.56	-3.26624e-05	1360.56	-4.95104e-07	1360.56	0.000106533	1360.56	8.27513e-05	1360.56	0.000215516	1360.56	0.000306643	1360.56	1.11928e-05	1360.56	3.43184e-05
					1361.04	-3.10443e-05	1361.04	-4.31961e-06	1361.04	0.000104734	1361.04	6.85393e-05	1361.04	0.000207941	1361.04	0.000299752	1361.04	8.42676e-06	1361.04	2.08176e-05
					1361.52	-3.04118e-05	1361.52	-7.7959e-06	1361.52	0.000102794	1361.52	5.50936e-05	1361.52	0.000199661	1361.52	0.000291953	1361.52	5.25709e-06	1361.52	6.8151e-06
					1362	-3.0689e-05	1362	-1.114e-05	1362	0.000100402	1362	4.22743e-05	1362	0.0001908	1362	0.00028302	1362	1.72538e-06	1362	-7.63569e-06
					1362.48	-3.16434e-05	1362.48	-1.46495e-05	1362.48	9.70602e-05	1362.48	2.98516e-05	1362.48	0.000181308	1362.48	0.000272588	1362.48	-2.29073e-06	1362.48	-2.26612e-05
					1362.97	-3.2946e-05	1362.97	-1.87185e-05	1362.97	9.22447e-05	1362.97	1.73734e-05	1362.97	0.000171013	1362.97	0.000260265	1362.97	-7.01429e-06	1362.97	-3.84902e-05
					1363.45	-3.42969e-05	1363.45	-2.37494e-05	1363.45	8.55885e-05	1363.45	4.35353e-06	1363.45	0.000159712	1363.45	0.00024579	1363.45	-1.26657e-05	1363.45	-5.53278e-05
					1363.93	-3.55052e-05	1363.93	-3.00281e-05	1363.93	7.70299e-05	1363.93	-9.51571e-06	1363.93	0.000147305	1363.93	0.000229155	1363.93	-1.93594e-05	1363.93	-7.32124e-05
					1364.41	-3.65244e-05	1364.41	-3.76256e-05	1364.41	6.68717e-05	1364.41	-2.42016e-05	1364.41	0.000133909	1364.41	0.000210672	1364.41	-2.70448e-05	1364.41	-9.19389e-05
					1364.89	-3.7428e-05	1364.89	-4.63445e-05	1364.89	5.57163e-05	1364.89	-3.93147e-05	1364.89	0.000119876	1364.89	0.00019094	1364.89	-3.551e-05	1364.89	-0.000111062
					1365.38	-3.83306e-05	1365.38	-5.57431e-05	1365.38	4.43268e-05	1365.38	-5.418e-05	1365.38	0.0001058	1365.38	0.000170756	1365.38	-4.40833e-05	1365.38	-0.000129991
					1365.86	-3.93347e-05	1365.86	-6.51975e-05	1365.86	3.34253e-05	1365.86	-6.80276e-05	1365.86	9.23054e-05	1365.86	0.000150941	1365.86	-5.23534e-05	1365.86	-0.000148126
					1366.34	-4.04732e-05	1366.34	-7.4031e-05	1366.34	2.35149e-05	1366.34	-8.02019e-05	1366.34	7.99312e-05	1366.34	0.000132181	1366.34	-5.99821e-05	1366.34	-0.000164995
					1366.82	-4.16974e-05	1366.82	-8.16615e-05	1366.82	1.47495e-05	1366.82	-9.03487e-05	1366.82	6.89729e-05	1366.82	0.000114881	1366.82	-6.67961e-05	1366.82	-0.000180366
					1367.31	-4.29135e-05	1367.31	-8.77184e-05	1367.31	6.92085e-06	1367.31	-9.8489e-05	1367.31	5.94007e-05	1367.31	9.91384e-05	1367.31	-7.27954e-05	1367.31	-0.000194249
					1367.79	-4.40234e-05	1367.79	-9.20802e-05	1367.79	-4.17615e-07	1367.79	-0.000104963	1367.79	5.09147e-05	1367.79	8.47724e-05	1367.79	-7.80909e-05	1367.79	-0.000206815
					1368.27	-4.49851e-05	1368.27	-9.48596e-05	1368.27	-7.75331e-06	1368.27	-0.000110264	1368.27	4.30846e-05	1368.27	7.14701e-05	1368.27	-8.28085e-05	1368.27	-0.000218233
					1368.75	-4.58113e-05	1368.75	-9.63138e-05	1368.75	-1.54023e-05	1368.75	-0.000114844	1368.75	3.55276e-05	1368.75	5.89368e-05	1368.75	-8.69644e-05	1368.75	-0.000228555
					1369.23	-4.6561e-05	1369.23	-9.67596e-05	1369.23	-2.33643e-05	1369.23	-0.000118999	1369.23	2.80544e-05	1369.23	4.69957e-05	1369.23	-9.04325e-05	1369.23	-0.000237644
					1369.72	-4.7321e-05	1369.72	-9.64848e-05	1369.72	-3.13152e-05	1369.72	-0.000122811	1369.72	2.07046e-05	1369.72	3.55983e-05	1369.72	-9.29568e-05	1369.72	-0.000245247
					1370.2	-4.81703e-05	1370.2	-9.57306e-05	1370.2	-3.87041e-05	1370.2	-0.000126218	1370.2	1.36868e-05	1370.2	2.47559e-05	1370.2	-9.42692e-05	1370.2	-0.00025112
					1370.68	-4.91418e-05	1370.68	-9.46802e-05	1370.68	-4.49248e-05	1370.68	-0.000129122	1370.68	7.25948e-06	1370.68	1.44773e-05	1370.68	-9.41928e-05	1370.68	-0.000255174
					1371.16	-5.02542e-05	1371.16	-9.34975e-05	1371.16	-4.94782e-05	1371.16	-0.00013148	1371.16	1.60474e-06	1371.16	4.70784e-06	1371.16	-9.27364e-05	1371.16	-0.000257575
					1371.64	-5.15005e-05	1371.64	-9.23393e-05	1371.64	-5.21182e-05	1371.64	-0.000133349	1371.64	-3.24291e-06	1371.64	-4.64123e-06	1371.64	-9.00934e-05	1371.64	-0.000258736
					1372.13	-5.28803e-05	1372.13	-9.13713e-05	1372.13	-5.28907e-05	1372.13	-0.00013487	1372.13	-7.40253e-06	1372.13	-1.36543e-05	1372.13	-8.66081e-05	1372.13	-0.000259258
					1372.61	-5.44131e-05	1372.61	-9.07673e-05	1372.61	-5.21163e-05	1372.61	-0.000136221	1372.61	-1.11008e-05	1372.61	-2.23731e-05	1372.61	-8.27138e-05	1372.61	-0.000259818
					1373.09	-5.61603e-05	1373.09	-9.0714e-05	1373.09	-5.03132e-05	1373.09	-0.00013758	1373.09	-1.46295e-05	1373.09	-3.07913e-05	1373.09	-7.88804e-05	1373.09	-0.000261092
					1373.57	-5.82e-05	1373.57	-9.14006e-05	1373.57	-4.80876e-05	1373.57	-0.000139124	1373.57	-1.82982e-05	1373.57	-3.89175e-05	1373.57	-7.55818e-05	1373.57	-0.000263707
					1374.06	-6.06119e-05	1374.06	-9.3003e-05	1374.06	-4.60173e-05	1374.06	-0.000141024	1374.06	-2.24029e-05	1374.06	-4.68663e-05	1374.06	-7.3292e-05	1374.06	-0.000268204
					1374.54	-6.3404e-05	1374.54	-9.56723e-05	1374.54	-4.45681e-05	1374.54	-0.000143455	1374.54	-2.72341e-05	1374.54	-5.49174e-05	1374.54	-7.24696e-05	1374.54	-0.000275022
					1375.02	-6.64605e-05	1375.02	-9.94982e-05	1375.02	-4.40131e-05	1375.02	-0.000146575	1375.02	-3.30482e-05	1375.02	-6.34834e-05	1375.02	-7.3499e-05	1375.02	-0.000284406
					1375.5	-6.95373e-05	1375.5	-0.000104441	1375.5	-4.43938e-05	1375.5	-0.00015046	1375.5	-3.99977e-05	1375.5	-7.29416e-05	1375.5	-7.65763e-05	1375.5	-0.000296314
					1375.98	-7.23292e-05	1375.98	-0.000110312	1375.98	-4.55403e-05	1375.98	-0.000155022	1375.98	-4.80514e-05	1375.98	-8.34449e-05	1375.98	-8.16211e-05	1375.98	-0.000310342
					1376.47	-7.45683e-05	1376.47	-0.000116783	1376.47	-4.7132e-05	1376.47	-0.000159992	1376.47	-5.69593e-05	1376.47	-9.47859e-05	1376.47	-8.82528e-05	1376.47	-0.000325766
					1376.95	-7.60986e-05	1376.95	-0.000123462	1376.95	-4.88123e-05	1376.95	-0.000164976	1376.95	-6.6294e-05	1376.95	-0.000106469	1376.95	-9.5887e-05	1376.95	-0.000341631
					1377.43	-7.68846e-05	1377.43	-0.000130189	1377.43	-5.02711e-05	1377.43	-0.000169568	1377.43	-7.55622e-05	1377.43	-0.000117869	1377.43	-0.000103884	1377.43	-0.00035707
					1377.91	-7.69614e-05	1377.91	-0.000136618	1377.91	-5.13318e-05	1377.91	-0.000173459	1377.91	-8.43373e-05	1377.91	-0.000128454	1377.91	-0.000111708	1377.91	-0.000371441
					1378.39	-7.64319e-05	1378.39	-0.000142538	1378.39	-5.19804e-05	1378.39	-0.000176523	1378.39	-9.2386e-05	1378.39	-0.000137962	1378.39	-0.000118765	1378.39	-0.000384471
					1378.88	-7.54361e-05	1378.88	-0.000147872	1378.88	-5.23394e-05	1378.88	-0.00017883	1378.88	-9.97179e-05	1378.88	-0.000146451	1378.88	-0.000124984	1378.88	-0.000396275
					1379.36	-7.41753e-05	1379.36	-0.00015264	1379.36	-5.26179e-05	1379.36	-0.000180567	1379.36	-0.000106552	1379.36	-0.000154232	1379.36	-0.000130442	1379.36	-0.000407266
					1379.84	-7.28792e-05	1379.84	-0.000156911	1379.84	-5.30182e-05	1379.84	-0.00018196	1379.84	-0.000113219	1379.84	-0.00016173	1379.84	-0.000135264	1379.84	-0.000417993
					1380.32	-7.18207e-05	1380.32	-0.000160732	1380.32	-5.36582e-05	1380.32	-0.00018313	1380.32	-0.00011999	1380.32	-0.000169272	1380.32	-0.000139481	1380.32	-0.000428904
					1380.81	-7.12338e-05	1380.81	-0.000164107	1380.81	-5.45267e-05	1380.81	-0.000184047	1380.81	-0.000126935	1380.81	-0.000176954	1380.81	-0.000142972	1380.81	-0.000440186
					1381.29	-7.12548e-05	1381.29	-0.000167009	1381.29	-5.55046e-05	1381.29	-0.000184522	1381.29	-0.000133881	1381.29	-0.000184584	1381.29	-0.000145487	1381.29	-0.000451693
					1381.77	-7.18458e-05	1381.77	-0.00016943	1381.77	-5.64377e-05	1381.77	-0.000184323	1381.77	-0.000140484	1381.77	-0.000191804	1381.77	-0.000146774	1381.77	-0.000463017
					1382.25	-7.27624e-05	1382.25	-0.000171436	1382.25	-5.72238e-05	1382.25	-0.000183317	1382.25	-0.000146424	1382.25	-0.000198268	1382.25	-0.000146739	1382.25	-0.000473666
					1382.73	-7.36043e-05	1382.73	-0.000173196	1382.73	-5.79075e-05	1382.73	-0.000181597	1382.73	-0.000151587	1382.73	-0.000203837	1382.73	-0.000145584	1382.73	-0.000483285
					1383.22	-7.3983e-05	1383.22	-0.000174942	1383.22	-5.86614e-05	1383.22	-0.000179463	1383.22	-0.000156141	1383.22	-0.000208644	1383.22	-0.000143792	1383.22	-0.000491751
					1383.7	-7.36776e-05	1383.7	-0.000176873	1383.7	-5.97294e-05	1383.7	-0.000177315	1383.7	-0.00016044	1383.7	-0.000213021	1383.7	-0.000141974	1383.7	-0.000499165
					1384.18	-7.2711e-05	1384.18	-0.000179081	1384.18	-6.13432e-05	1384.18	-0.000175492	1384.18	-0.000164842	1384.18	-0.000217342	1384.18	-0.000140686	1384.18	-0.000505733
					1384.66	-7.12543e-05	1384.66	-0.000181551	1384.66	-6.37074e-05	1384.66	-0.000174228	1384.66	-0.000169612	1384.66	-0.000221902	1384.66	-0.000140341	1384.66	-0.000511698
					1385.14	-6.95036e-05	1385.14	-0.000183972	1385.14	-6.69969e-05	1385.14	-0.000173652	1385.14	-0.000174839	1385.14	-0.000226846	1385.14	-0.000141147	1385.14	-0.000517289
					1385.63	-6.75502e-05	1385.63	-0.000186211	1385.63	-7.13612e-05	1385.63	-0.000173862	1385.63	-0.000180475	1385.63	-0.000232177	1385.63	-0.000143154	1385.63	-0.00052271
					1386.11	-6.53569e-05	1386.11	-0.000188174	1386.11	-7.69036e-05	1386.11	-0.000174945	1386.11	-0.00018641	1386.11	-0.000237768	1386.11	-0.000146279	1386.11	-0.000528127
					1386.59	-6.27814e-05	1386.59	-0.000189675	1386.59	-8.36069e-05	1386.59	-0.000176755	1386.59	-0.000192517	1386.59	-0.000243414	1386.59	-0.000150307	1386.59	-0.000533625
					1387.07	-5.96915e-05	1387.07	-0.000190526	1387.07	-9.1264e-05	1387.07	-0.000179221	1387.07	-0.000198702	1387.07	-0.000248848	1387.07	-0.000154891	1387.07	-0.000539136
					1387.56	-5.60353e-05	1387.56	-0.000190567	1387.56	-9.94653e-05	1387.56	-0.000182128	1387.56	-0.000204884	1387.56	-0.000253789	1387.56	-0.000159551	1387.56	-0.000544389
					1388.04	-5.18609e-05	1388.04	-0.000189677	1388.04	-0.000107644	1388.04	-0.00018512	1388.04	-0.000210957	1388.04	-0.000257945	1388.04	-0.000163715	1388.04	-0.000548922
					1388.52	-4.72923e-05	1388.52	-0.000187816	1388.52	-0.000115194	1388.52	-0.000187793	1388.52	-0.000216761	1388.52	-0.00026105	1388.52	-0.000166791	1388.52	-0.000552173
					1389	-4.24564e-05	1389	-0.000185013	1389	-0.000121578	1389	-0.000189774	1389	-0.000222055	1389	-0.000262878	1389	-0.000168257	1389	-0.000553594
					1389.48	-3.74622e-05	1389.48	-0.000181371	1389.48	-0.000126411	1389.48	-0.000190817	1389.48	-0.000226545	1389.48	-0.000263282	1389.48	-0.000167747	1389.48	-0.000552764
					1389.96	-3.23821e-05	1389.96	-0.000177045	1389.96	-0.000129515	1389.96	-0.000190824	1389.96	-0.000229935	1389.96	-0.000262234	1389.96	-0.000165083	1389.96	-0.000549474
					1390.45	-2.72954e-05	1390.45	-0.000172221	1390.45	-0.000130888	1390.45	-0.000189837	1390.45	-0.000231964	1390.45	-0.0002598	1390.45	-0.000160282	1390.45	-0.000543726
					1390.93	-2.22817e-05	1390.93	-0.000167049	1390.93	-0.000130652	1390.93	-0.000187961	1390.93	-0.000232419	1390.93	-0.0002561	1390.93	-0.000153499	1390.93	-0.000535707
					1391.41	-1.74442e-05	1391.41	-0.000161589	1391.41	-0.000128987	1391.41	-0.000185254	1391.41	-0.000231146	1391.41	-0.000251241	1391.41	-0.000144956	1391.41	-0.00052571
					1391.89	-1.28951e-05	1391.89	-0.000155531	1391.89	-0.000126046	1391.89	-0.00018167	1391.89	-0.000228037	1391.89	-0.000245274	1391.89	-0.000134869	1391.89	-0.000514055
					1392.38	-8.74233e-06	1392.38	-0.000148676	1392.38	-0.000121918	1392.38	-0.000177044	1392.38	-0.000223061	1392.38	-0.000238173	1392.38	-0.000123444	1392.38	-0.000501051
					1392.86	-5.06282e-06	1392.86	-0.000140738	1392.86	-0.00011665	1392.86	-0.000171174	1392.86	-0.000216299	1392.86	-0.000229903	1392.86	-0.000110907	1392.86	-0.000487024
					1393.34	-1.89605e-06	1393.34	-0.000131457	1393.34	-0.000110282	1393.34	-0.000163938	1393.34	-0.000207975	1393.34	-0.000220546	1393.34	-9.75814e-05	1393.34	-0.000472359
					1393.82	7.50801e-07	1393.82	-0.000120743	1393.82	-0.000102925	1393.82	-0.000155402	1393.82	-0.000198473	1393.82	-0.000210375	1393.82	-8.39507e-05	1393.82	-0.000457562
					1394.31	2.88624e-06	1394.3	-0.000108749	1394.3	-9.47696e-05	1394.3	-0.000145864	1394.3	-0.000188313	1394.3	-0.000199869	1394.3	-7.06322e-05	1394.3	-0.000443232
					1394.79	4.5239e-06	1394.79	-9.58379e-05	1394.79	-8.60593e-05	1394.79	-0.000135547	1394.79	-0.00017805	1394.79	-0.000189593	1394.79	-5.82717e-05	1394.79	-0.000429971
					1395.27	5.65871e-06	1395.27	-8.25053e-05	1395.27	-7.70311e-05	1395.27	-0.000124915	1395.27	-0.000168186	1395.27	-0.000180086	1395.27	-4.74162e-05	1395.27	-0.000418256
					1395.75	6.27907e-06	1395.75	-6.92539e-05	1395.75	-6.7869e-05	1395.75	-0.000114297	1395.75	-0.000159072	1395.75	-0.000171699	1395.75	-3.83999e-05	1395.75	-0.000408334
					1396.23	6.40545e-06	1396.23	-5.65138e-05	1396.23	-5.86951e-05	1396.23	-0.00010384	1396.23	-0.000150874	1396.23	-0.00016458	1396.23	-3.13171e-05	1396.23	-0.000400216
					1396.71	6.09952e-06	1396.71	-4.45911e-05	1396.71	-4.96072e-05	1396.71	-9.35519e-05	1396.71	-0.000143611	1396.71	-0.000158695	1396.71	-2.61048e-05	1396.71	-0.000393727
					1397.2	5.49143e-06	1397.2	-3.3659e-05	1397.2	-4.07436e-05	1397.2	-8.33923e-05	1397.2	-0.000137215	1397.2	-0.000153931	1397.2	-2.2637e-05	1397.2	-0.000388625
					1397.68	4.76945e-06	1397.68	-2.37908e-05	1397.68	-3.23251e-05	1397.68	-7.3387e-05	1397.68	-0.000131628	1397.68	-0.000150195	1397.68	-2.08264e-05	1397.68	-0.0003847
					1398.16	4.13698e-06	1398.16	-1.49804e-05	1398.16	-2.46559e-05	1398.16	-6.36619e-05	1398.16	-0.000126832	1398.16	-0.000147454	1398.16	-2.06661e-05	1398.16	-0.000381804
					1398.64	3.74534e-06	1398.64	-7.15675e-06	1398.64	-1.80372e-05	1398.64	-5.43993e-05	1398.64	-0.000122863	1398.64	-0.000145689	1398.64	-2.21643e-05	1398.64	-0.000379808
					1399.13	3.58342e-06	1399.13	-3.15827e-07	1399.13	-1.26281e-05	1399.13	-4.57149e-05	1399.13	-0.000119706	1399.13	-0.000144786	1399.13	-2.51894e-05	1399.13	-0.000378468
					1399.61	3.45261e-06	1399.61	5.7919e-06	1399.61	-8.32577e-06	1399.61	-3.75401e-05	1399.61	-0.000117192	1399.61	-0.000144407	1399.61	-2.93424e-05	1399.61	-0.000377325
					1400.09	3.00188e-06	1400.09	1.1438e-05	1400.09	-4.74943e-06	1400.09	-2.95871e-05	1400.09	-0.000114965	1400.09	-0.000144005	1400.09	-3.3939e-05	1400.09	-0.000375706
					1400.57	1.84451e-06	1400.57	1.68425e-05	1400.57	-1.35319e-06	1400.57	-2.14319e-05	1400.57	-0.000112534	1400.57	-0.000142935	1400.57	-3.8128e-05	1400.57	-0.000372852
					1401.05	-2.72405e-07	1401.05	2.21058e-05	1401.05	2.41523e-06	1401.05	-1.26491e-05	1401.05	-0.000109377	1401.05	-0.000140627	1401.05	-4.10624e-05	1401.05	-0.000368082
					1401.54	-3.42972e-06	1401.54	2.71773e-05	1401.54	7.07621e-06	1401.54	-2.9479e-06	1401.54	-0.00010507	1401.54	-0.00013672	1401.54	-4.20747e-05	1401.54	-0.000360939
					1402.02	-7.54142e-06	1402.02	3.21318e-05	1402.02	1.27972e-05	1402.02	7.7571e-06	1402.02	-9.93477e-05	1402.02	-0.000131128	1402.02	-4.0769e-05	1402.02	-0.000351261
					1402.5	-1.24244e-05	1402.5	3.67389e-05	1402.5	1.95523e-05	1402.5	1.9369e-05	1402.5	-9.21124e-05	1402.5	-0.000123985	1402.5	-3.69968e-05	1402.5	-0.000339144
					1402.98	-1.78336e-05	1402.98	4.07535e-05	1402.98	2.71577e-05	1402.98	3.16788e-05	1402.98	-8.32432e-05	1402.98	-0.000115567	1402.98	-3.11094e-05	1402.98	-0.000324764
					1403.46	-2.35284e-05	1403.46	4.36856e-05	1403.46	3.53711e-05	1403.46	4.44578e-05	1403.46	-7.28645e-05	1403.46	-0.000106152	1403.46	-2.33069e-05	1403.46	-0.00030846
					1403.95	-2.92817e-05	1403.95	4.55138e-05	1403.95	4.39562e-05	1403.95	5.75112e-05	1403.95	-6.11377e-05	1403.95	-9.59635e-05	1403.95	-1.38056e-05	1403.95	-0.000290546
					1404.43	-3.49077e-05	1404.43	4.63236e-05	1404.43	5.27204e-05	1404.43	7.07021e-05	1404.43	-4.82314e-05	1404.43	-8.51148e-05	1404.43	-2.80352e-06	1404.43	-0.000271274
					1404.91	-4.01998e-05	1404.91	4.62789e-05	1404.91	6.1502e-05	1404.91	8.38845e-05	1404.91	-3.43673e-05	1404.91	-7.36624e-05	1404.91	9.50016e-06	1404.91	-0.000250871
					1405.39	-4.49136e-05	1405.39	4.55613e-05	1405.39	7.0132e-05	1405.39	9.68207e-05	1405.39	-1.99057e-05	1405.39	-6.17165e-05	1405.39	2.28206e-05	1405.39	-0.000229647
					1405.88	-4.87097e-05	1405.88	4.42707e-05	1405.88	7.83612e-05	1405.88	0.000109053	1405.88	-5.44904e-06	1405.88	-4.95855e-05	1405.88	3.66862e-05	1405.88	-0.000208117
					1406.36	-5.11391e-05	1406.36	4.23791e-05	1406.36	8.58229e-05	1406.36	0.000119875	1406.36	8.12094e-06	1406.36	-3.78544e-05	1406.36	5.03731e-05	1406.36	-0.000187108
					1406.84	-5.17912e-05	1406.84	3.9687e-05	1406.84	9.20252e-05	1406.84	0.000128404	1406.84	1.97182e-05	1406.84	-2.73948e-05	1406.84	6.28957e-05	1406.84	-0.000167714
					1407.32	-5.05735e-05	1407.32	3.59517e-05	1407.32	9.64941e-05	1407.32	0.000133851	1407.32	2.83466e-05	1407.32	-1.91292e-05	1407.32	7.32485e-05	1407.32	-0.000151046
					1407.8	-4.78601e-05	1407.8	3.10604e-05	1407.8	9.89321e-05	1407.8	0.000135829	1407.8	3.34333e-05	1407.8	-1.37272e-05	1407.8	8.06904e-05	1407.8	-0.000137897
					1408.29	-4.43594e-05	1408.29	2.55818e-05	1408.29	9.93339e-05	1408.29	0.000134509	1408.29	3.50235e-05	1408.29	-1.13818e-05	1408.29	8.49664e-05	1408.29	-0.000128519
					1408.77	-4.08019e-05	1408.77	1.98351e-05	1408.77	9.79679e-05	1408.77	0.000130503	1408.77	3.36704e-05	1408.77	-1.18423e-05	1408.77	8.62787e-05	1408.77	-0.000122672
					1409.25	-3.77564e-05	1409.25	1.42529e-05	1409.25	9.52416e-05	1409.25	0.000124607	1409.25	3.01718e-05	1409.25	-1.46227e-05	1409.25	8.51026e-05	1409.25	-0.000119831
					1409.73	-3.55873e-05	1409.73	9.00828e-06	1409.73	9.1595e-05	1409.73	0.000117564	1409.73	2.52961e-05	1409.73	-1.92183e-05	1409.73	8.19663e-05	1409.73	-0.000119414
					1410.21	-3.45057e-05	1410.21	4.33846e-06	1410.21	8.74268e-05	1410.21	0.000109965	1410.21	1.96398e-05	1410.21	-2.5218e-05	1410.21	7.73603e-05	1410.21	-0.000120894
					1410.7	-3.4605e-05	1410.7	3.83203e-07	1410.7	8.30924e-05	1410.7	0.000102192	1410.7	1.35774e-05	1410.7	-3.23557e-05	1410.7	7.16704e-05	1410.7	-0.000123868
					1411.18	-3.58669e-05	1411.18	-2.95156e-06	1411.18	7.88874e-05	1411.18	9.44312e-05	1411.18	7.28855e-06	1411.18	-4.04603e-05	1411.18	6.51901e-05	1411.18	-0.00012806
					1411.66	-3.80861e-05	1411.66	-5.915e-06	1411.66	7.50105e-05	1411.66	8.66718e-05	1411.66	8.06175e-07	1411.66	-4.94305e-05	1411.66	5.81081e-05	1411.66	-0.00013334
					1412.14	-4.08948e-05	1412.14	-8.83177e-06	1412.14	7.15136e-05	1412.14	7.87196e-05	1412.14	-5.93959e-06	1412.14	-5.9205e-05	1412.14	5.04964e-05	1412.14	-0.000139745
					1412.62	-4.37892e-05	1412.62	-1.20352e-05	1412.62	6.82825e-05	1412.62	7.02294e-05	1412.62	-1.30757e-05	1412.62	-6.97703e-05	1412.62	4.23271e-05	1412.62	-0.000147441
					1413.11	-4.63009e-05	1413.11	-1.57582e-05	1413.11	6.50878e-05	1413.11	6.08357e-05	1413.11	-2.06922e-05	1413.11	-8.11089e-05	1413.11	3.35335e-05	1413.11	-0.00015664
					1413.59	-4.81167e-05	1413.59	-2.0078e-05	1413.59	6.16967e-05	1413.59	5.02667e-05	1413.59	-2.88026e-05	1413.59	-9.31628e-05	1413.59	2.41018e-05	1413.59	-0.000167496
					1414.07	-4.91256e-05	1414.07	-2.4879e-05	1414.07	5.79766e-05	1414.07	3.84748e-05	1414.07	-3.73019e-05	1414.07	-0.000105762	1414.07	1.41457e-05	1414.07	-0.000180016
					1414.55	-4.93958e-05	1414.55	-2.98643e-05	1414.55	5.39726e-05	1414.55	2.56801e-05	1414.55	-4.59604e-05	1414.55	-0.000118596	1414.55	4.12993e-06	1414.55	-0.000193991
					1415.04	-4.91094e-05	1415.04	-3.45926e-05	1415.04	4.9897e-05	1415.04	1.23284e-05	1415.04	-5.44824e-05	1415.04	-0.000131233	1415.04	-5.58248e-06	1415.04	-0.000209037
					1415.52	-4.85411e-05	1415.52	-3.85461e-05	1415.52	4.60903e-05	1415.52	-9.63527e-07	1415.52	-6.2556e-05	1415.52	-0.000143155	1415.52	-1.45368e-05	1415.52	-0.000224612
					1416	-4.7992e-05	1416	-4.12197e-05	1416	4.29234e-05	1416	-1.35492e-05	1416	-6.99382e-05	1416	-0.000153871	1416	-2.23091e-05	1416	-0.000240123
					1416.48	-4.77445e-05	1416.48	-4.2506e-05	1416.48	4.06502e-05	1416.48	-2.49202e-05	1416.48	-7.65315e-05	1416.48	-0.000163061	1416.48	-2.8659e-05	1416.48	-0.000255064
					1416.96	-4.80121e-05	1416.96	-4.23356e-05	1416.96	3.92588e-05	1416.96	-3.48687e-05	1416.96	-8.24744e-05	1416.96	-0.000170702	1416.96	-3.36572e-05	1416.96	-0.000269153
					1417.45	-4.88847e-05	1417.45	-4.09364e-05	1417.45	3.84246e-05	1417.45	-4.35295e-05	1417.45	-8.81298e-05	1417.45	-0.000177112	1417.45	-3.77179e-05	1417.45	-0.0002824
					1417.93	-5.03153e-05	1417.93	-3.87762e-05	1417.93	3.75698e-05	1417.93	-5.13118e-05	1417.93	-9.40208e-05	1417.93	-0.000182852	1417.93	-4.14953e-05	1417.93	-0.000295064
					1418.41	-5.21411e-05	1418.41	-3.64133e-05	1418.41	3.60574e-05	1418.41	-5.86876e-05	1418.41	-0.000100654	1418.41	-0.000188533	1418.41	-4.56507e-05	1418.41	-0.000307485
					1418.89	-5.41599e-05	1418.89	-3.43247e-05	1418.89	3.33929e-05	1418.89	-6.59807e-05	1418.89	-0.000108364	1418.89	-0.000194574	1418.89	-5.06383e-05	1418.89	-0.000319898
					1419.38	-5.61984e-05	1419.38	-3.3038e-05	1419.38	2.93618e-05	1419.38	-7.35005e-05	1419.38	-0.0001172	1419.38	-0.000201079	1419.38	-5.6576e-05	1419.38	-0.000332293
					1419.86	-5.81454e-05	1419.86	-3.25667e-05	1419.86	2.40371e-05	1419.86	-8.11217e-05	1419.86	-0.000126937	1419.86	-0.000207823	1419.86	-6.32703e-05	1419.86	-0.00034443
					1420.34	-5.99498e-05	1420.34	-3.27538e-05	1420.34	1.76975e-05	1420.34	-8.85866e-05	1420.34	-0.000137142	1420.34	-0.000214384	1420.34	-7.0335e-05	1420.34	-0.000355907
					1420.82	-6.1628e-05	1420.82	-3.33549e-05	1420.82	1.0708e-05	1420.82	-9.56385e-05	1420.82	-0.000147311	1420.82	-0.000220274	1420.82	-7.73617e-05	1420.82	-0.000366295
					1421.3	-6.32446e-05	1421.3	-3.41124e-05	1421.3	3.41882e-06	1421.3	-0.000102088	1421.3	-0.000156974	1421.3	-0.000225074	1421.3	-8.40126e-05	1421.3	-0.000375224
					1421.79	-6.48991e-05	1421.79	-3.48162e-05	1421.79	-3.8604e-06	1421.79	-0.00010783	1421.79	-0.000165769	1421.79	-0.000228469	1421.79	-9.005e-05	1421.79	-0.000382418
					1422.27	-6.67112e-05	1422.27	-3.52919e-05	1422.27	-1.08296e-05	1422.27	-0.000112743	1422.27	-0.000173429	1422.27	-0.000230224	1422.27	-9.52736e-05	1422.27	-0.000387652
					1422.75	-6.87871e-05	1422.75	-3.51759e-05	1422.75	-1.71329e-05	1422.75	-0.000116613	1422.75	-0.000179756	1422.75	-0.000230103	1422.75	-9.94277e-05	1422.75	-0.000390692
					1423.23	-7.11841e-05	1423.23	-3.43003e-05	1423.23	-2.23407e-05	1423.23	-0.000119104	1423.23	-0.000184589	1423.23	-0.000227823	1423.23	-0.000102158	1423.23	-0.000391284
					1423.71	-7.37869e-05	1423.71	-3.2306e-05	1423.71	-2.60374e-05	1423.71	-0.000119868	1423.71	-0.000187846	1423.71	-0.000223111	1423.71	-0.000103102	1423.71	-0.000389271
					1424.2	-7.62562e-05	1424.2	-2.90656e-05	1424.2	-2.80212e-05	1424.2	-0.000118772	1424.2	-0.000189633	1424.2	-0.000215905	1424.2	-0.000102082	1424.2	-0.000384773
					1424.68	-7.80976e-05	1424.68	-2.47185e-05	1424.68	-2.84812e-05	1424.68	-0.000116118	1424.68	-0.000190311	1424.68	-0.00020652	1424.68	-9.92961e-05	1424.68	-0.000378323
					1425.16	-7.88747e-05	1425.16	-1.97326e-05	1425.16	-2.79985e-05	1425.16	-0.000112623	1425.16	-0.000190431	1425.16	-0.000195674	1425.16	-9.53202e-05	1425.16	-0.000370764
					1425.64	-7.84648e-05	1425.64	-1.47684e-05	1425.64	-2.73007e-05	1425.64	-0.000109154	1425.64	-0.000190544	1425.64	-0.000184241	1425.64	-9.08747e-05	1425.64	-0.000362923
					1426.12	-7.70803e-05	1426.12	-1.04647e-05	1426.12	-2.71097e-05	1426.12	-0.000106393	1426.12	-0.000190971	1426.12	-0.000172976	1426.12	-8.65395e-05	1426.12	-0.00035535
					1426.61	-7.51444e-05	1426.61	-7.2191e-06	1426.61	-2.77116e-05	1426.61	-0.00010463	1426.61	-0.000191749	1426.61	-0.00016232	1426.61	-8.25634e-05	1426.61	-0.000348183
					1427.09	-7.31361e-05	1427.09	-5.15532e-06	1427.09	-2.90481e-05	1427.09	-0.000103764	1427.09	-0.000192678	1427.09	-0.000152372	1427.09	-7.88694e-05	1427.09	-0.000341216
					1427.57	-7.14895e-05	1427.57	-4.1399e-06	1427.57	-3.07888e-05	1427.57	-0.000103395	1427.57	-0.000193589	1427.57	-0.000142951	1427.57	-7.51338e-05	1427.57	-0.000334146
					1428.05	-7.04969e-05	1428.05	-3.53569e-06	1428.05	-3.24655e-05	1428.05	-0.000103	1428.05	-0.000194135	1428.05	-0.000133733	1428.05	-7.09478e-05	1428.05	-0.000326525
					1428.54	-7.02507e-05	1428.54	-2.98639e-06	1428.54	-3.3613e-05	1428.54	-0.000102105	1428.54	-0.00019404	1428.54	-0.000124378	1428.54	-6.59747e-05	1428.54	-0.000318037
					1429.02	-7.05962e-05	1429.02	-2.24481e-06	1429.02	-3.39312e-05	1429.02	-0.000100454	1429.02	-0.000193217	1429.02	-0.000114676	1429.02	-6.012e-05	1429.02	-0.00030863
					1429.5	-7.11577e-05	1429.5	-1.26563e-06	1429.5	-3.33944e-05	1429.5	-9.81114e-05	1429.5	-0.00019183	1429.5	-0.000104654	1429.5	-5.36305e-05	1429.5	-0.000298597
					1429.98	-7.14282e-05	1429.98	-2.29288e-07	1429.98	-3.2271e-05	1429.98	-9.54202e-05	1429.98	-0.000190264	1429.98	-9.45755e-05	1429.98	-4.70733e-05	1429.98	-0.000288505
					1430.46	-7.09878e-05	1430.46	5.77332e-07	1430.46	-3.09998e-05	1430.46	-9.28465e-05	1430.46	-0.000188975	1430.46	-8.48156e-05	1430.46	-4.11549e-05	1430.46	-0.000278992
					1430.95	-6.97321e-05	1430.95	9.24214e-07	1430.95	-2.9987e-05	1430.95	-9.06972e-05	1430.95	-0.000188253	1430.95	-7.56504e-05	1430.95	-3.64508e-05	1430.95	-0.000270457
					1431.43	-6.79807e-05	1431.43	8.8287e-07	1431.43	-2.93569e-05	1431.43	-8.88765e-05	1431.43	-0.000187991	1431.43	-6.70145e-05	1431.43	-3.30714e-05	1431.43	-0.0002628
					1431.91	-6.62807e-05	1431.91	8.94796e-07	1431.91	-2.88612e-05	1431.91	-8.68498e-05	1431.91	-0.000187654	1431.91	-5.84348e-05	1431.91	-3.0589e-05	1431.91	-0.000255389
					1432.39	-6.51072e-05	1432.39	1.64869e-06	1432.39	-2.79756e-05	1432.39	-8.38615e-05	1432.39	-0.000186457	1432.39	-4.91834e-05	1432.39	-2.81994e-05	1432.39	-0.000247301
					1432.88	-6.46631e-05	1432.88	3.32363e-06	1432.88	-2.61182e-05	1432.88	-7.92463e-05	1432.88	-0.000183683	1432.88	-3.85746e-05	1432.88	-2.50772e-05	1432.88	-0.000237683
					1433.36	-6.48835e-05	1433.36	6.49943e-06	1433.36	-2.28575e-05	1433.36	-7.26522e-05	1433.36	-0.000178904	1433.36	-2.61637e-05	1433.36	-2.06472e-05	1433.36	-0.000226007
					1433.84	-6.55285e-05	1433.84	1.12284e-05	1433.84	-1.79956e-05	1433.84	-6.40702e-05	1433.84	-0.000172009	1433.84	-1.18206e-05	1433.84	-1.46813e-05	1433.84	-0.000212155
					1434.32	-6.6244e-05	1434.32	1.72864e-05	1434.32	-1.15811e-05	1434.32	-5.37864e-05	1434.32	-0.000163193	1434.32	4.63809e-06	1434.32	-7.26506e-06	1434.32	-0.000196378
					1434.8	-6.66176e-05	1434.8	2.42067e-05	1434.8	-3.88863e-06	1434.8	-4.23183e-05	1434.8	-0.000152888	1434.8	2.27504e-05	1434.8	1.27332e-06	1434.8	-0.000179226
					1435.29	-6.62532e-05	1435.29	3.1382e-05	1435.29	4.65274e-06	1435.29	-3.03025e-05	1435.29	-0.000141682	1435.29	4.18864e-05	1435.29	1.04821e-05	1435.29	-0.000161404
					1435.77	-6.4899e-05	1435.77	3.81757e-05	1435.77	1.3522e-05	1435.77	-1.84168e-05	1435.77	-0.000130215	1435.77	6.13264e-05	1435.77	1.98858e-05	1435.77	-0.00014363
					1436.25	-6.25661e-05	1436.25	4.40783e-05	1436.25	2.22527e-05	1436.25	-7.21504e-06	1436.25	-0.000119021	1436.25	8.04247e-05	1436.25	2.91318e-05	1436.25	-0.000126418
					1436.73	-5.95558e-05	1436.73	4.88354e-05	1436.73	3.05592e-05	1436.73	2.99225e-06	1436.73	-0.000108381	1436.73	9.87706e-05	1436.73	3.81053e-05	1436.73	-0.000109928
					1437.21	-5.64143e-05	1437.21	5.24985e-05	1437.21	3.84012e-05	1437.21	1.22344e-05	1437.21	-9.82326e-05	1437.21	0.000116307	1437.21	4.69648e-05	1437.21	-9.39202e-05
					1437.7	-5.3745e-05	1437.7	5.53551e-05	1437.7	4.59634e-05	1437.7	2.08403e-05	1437.7	-8.82561e-05	1437.7	0.0001333	1437.7	5.6092e-05	1437.7	-7.7853e-05
					1438.18	-5.20746e-05	1438.18	5.781e-05	1438.18	5.35328e-05	1438.18	2.93125e-05	1438.18	-7.80038e-05	1438.18	0.000150215	1438.18	6.59568e-05	1438.18	-6.1051e-05
					1438.66	-5.17717e-05	1438.66	6.02683e-05	1438.66	6.13603e-05	1438.66	3.81689e-05	1438.66	-6.70797e-05	1438.66	0.000167524	1438.66	7.69766e-05	1438.66	-4.28858e-05
					1439.14	-5.30619e-05	1439.14	6.30461e-05	1439.14	6.95517e-05	1439.14	4.78101e-05	1439.14	-5.52653e-05	1439.14	0.000185543	1439.14	8.91624e-05	1439.14	-2.29308e-05
					1439.62	-5.60293e-05	1439.62	6.63195e-05	1439.62	7.80026e-05	1439.62	5.84353e-05	1439.62	-4.25845e-05	1439.62	0.000204303	1439.62	0.00010247	1439.62	-1.05109e-06
					1440.11	-6.06017e-05	1440.11	7.00717e-05	1440.11	8.63618e-05	1440.11	6.99681e-05	1440.11	-2.93421e-05	1440.11	0.000223474	1440.11	0.000116549	1440.11	2.25202e-05
					1440.59	-6.65727e-05	1440.59	7.41061e-05	1440.59	9.40994e-05	1440.59	8.20752e-05	1440.59	-1.60443e-05	1440.59	0.000242412	1440.59	0.000130792	1440.59	4.72253e-05
					1441.07	-7.36084e-05	1441.07	7.80731e-05	1441.07	0.000100637	1441.07	9.42713e-05	1441.07	-3.27463e-06	1441.07	0.000260315	1441.07	0.000144486	1441.07	7.23133e-05
					1441.55	-8.1297e-05	1441.55	8.14e-05	1441.55	0.000105535	1441.55	0.000106106	1441.55	8.52293e-06	1441.55	0.000276477	1441.55	0.000157047	1441.55	9.70549e-05
					1442.04	-8.9252e-05	1442.04	8.37527e-05	1442.04	0.000108667	1442.04	0.000117339	1442.04	1.92152e-05	1442.04	0.000290534	1442.04	0.000168244	1442.04	0.000120988
					1442.52	-9.71881e-05	1442.52	8.49222e-05	1442.52	0.000110288	1442.52	0.00012806	1442.52	2.90841e-05	1442.52	0.000302606	1442.52	0.000178321	1442.52	0.000144063
					1443	-0.000104964	1443	8.48778e-05	1443	0.000111	1443	0.000138668	1443	3.87733e-05	1443	0.000313306	1443	0.000187966	1443	0.00016666
					1443.48	-0.00011249	1443.48	8.37406e-05	1443.48	0.000111592	1443.48	0.000149717	1443.48	4.91171e-05	1443.48	0.000323549	1443.48	0.000198121	1443.48	0.000189433
					1443.96	-0.000119541	1443.96	8.19864e-05	1443.96	0.000112787	1443.96	0.000161626	1443.96	6.07749e-05	1443.96	0.000334209	1443.96	0.000209603	1443.96	0.000213131
					1444.44	-0.000125478	1444.44	7.97392e-05	1444.44	0.000114919	1444.44	0.000174309	1444.44	7.37728e-05	1444.44	0.000345653	1444.44	0.000222608	1444.44	0.000237815
					1444.93	-0.000129147	1444.93	7.68627e-05	1444.93	0.000117646	1444.93	0.000186853	1444.93	8.70633e-05	1444.93	0.000357273	1444.93	0.000236206	1444.93	0.000262585
					1445.41	-0.000129531	1445.41	7.2956e-05	1445.41	0.000119964	1445.41	0.00019766	1445.41	9.86657e-05	1445.41	0.000367482	1445.41	0.000248368	1445.41	0.000285611
					1445.89	-0.000126714	1445.89	6.75446e-05	1445.89	0.00012066	1445.89	0.000205076	1445.89	0.000106455	1445.89	0.000374374	1445.89	0.000256764	1445.89	0.000304799
					1446.37	-0.000121709	1446.37	6.0354e-05	1446.37	0.000118846	1446.37	0.000208069	1446.37	0.000109025	1446.37	0.000376513	1446.37	0.000259722	1446.37	0.000318596
					1446.86	-0.000115554	1446.86	5.13583e-05	1446.86	0.000114123	1446.86	0.000206344	1446.86	0.000105911	1446.86	0.000373241	1446.86	0.000256537	1446.86	0.000326259
					1447.34	-0.000108851	1447.34	4.04268e-05	1447.34	0.000106408	1447.34	0.000200051	1447.34	9.72747e-05	1447.34	0.000364421	1447.34	0.000247208	1447.34	0.000327642
					1447.82	-0.000101828	1447.82	2.75798e-05	1447.82	9.5707e-05	1447.82	0.000189472	1447.82	8.35496e-05	1447.82	0.000350138	1447.82	0.000232043	1447.82	0.000322892
					1448.3	-9.46066e-05	1448.3	1.27319e-05	1448.3	8.20442e-05	1448.3	0.000174899	1448.3	6.52797e-05	1448.3	0.000330561	1448.3	0.000211481	1448.3	0.000312358
					1448.79	-8.74288e-05	1448.79	-4.2224e-06	1448.79	6.55879e-05	1448.79	0.000156761	1448.79	4.31812e-05	1448.79	0.000306042	1448.79	0.000186146	1448.79	0.00029669
					1449.27	-8.07455e-05	1449.27	-2.32171e-05	1449.27	4.6843e-05	1449.27	0.000135835	1449.27	1.82726e-05	1449.27	0.000277306	1449.27	0.000156999	1449.27	0.000276993
					1449.75	-7.50789e-05	1449.75	-4.38569e-05	1449.75	2.67448e-05	1449.75	0.000113325	1449.75	-8.1263e-06	1449.75	0.000245549	1449.75	0.000125417	1449.75	0.000254804
					1450.23	-7.07917e-05	1450.23	-6.54542e-05	1450.23	6.477e-06	1450.23	9.06762e-05	1450.23	-3.45546e-05	1450.23	0.000212268	1450.23	9.29995e-05	1450.23	0.000231791
					1450.71	-6.79805e-05	1450.71	-8.71693e-05	1450.71	-1.27713e-05	1450.71	6.93545e-05	1450.71	-5.9668e-05	1450.71	0.000178994	1450.71	6.13045e-05	1450.71	0.000209458
					1451.19	-6.6493e-05	1451.19	-0.000108224	1451.19	-3.00495e-05	1451.19	5.04243e-05	1451.19	-8.24271e-05	1451.19	0.000147031	1451.19	3.15791e-05	1451.19	0.000188899
					1451.68	-6.59713e-05	1451.68	-0.000128004	1451.68	-4.47612e-05	1451.68	3.45148e-05	1451.68	-0.000102204	1451.68	0.000117297	1451.68	4.62377e-06	1451.68	0.000170712
					1452.16	-6.58788e-05	1452.16	-0.000146112	1452.16	-5.66927e-05	1452.16	2.17651e-05	1452.16	-0.000118852	1452.16	9.02359e-05	1452.16	-1.93058e-05	1452.16	0.000154975
					1452.64	-6.55582e-05	1452.64	-0.000162339	1452.64	-6.60111e-05	1452.64	1.1882e-05	1452.64	-0.000132694	1452.64	6.58291e-05	1452.64	-4.04608e-05	1452.64	0.000141309
					1453.12	-6.43513e-05	1453.12	-0.000176623	1453.12	-7.31693e-05	1453.12	4.29918e-06	1453.12	-0.000144379	1453.12	4.37151e-05	1453.12	-5.94545e-05	1453.12	0.000129061
					1453.61	-6.18157e-05	1453.61	-0.000188973	1453.61	-7.87339e-05	1453.61	-1.59737e-06	1453.61	-0.000154616	1453.61	2.34367e-05	1453.61	-7.6959e-05	1453.61	0.000117592
					1454.09	-5.78434e-05	1454.09	-0.000199393	1454.09	-8.31806e-05	1454.09	-6.22993e-06	1454.09	-0.000163919	1454.09	4.64643e-06	1454.09	-9.34232e-05	1454.09	0.000106543
					1454.57	-5.26522e-05	1454.57	-0.000207834	1454.57	-8.67644e-05	1454.57	-9.75952e-06	1454.57	-0.000172488	1454.57	-1.27771e-05	1454.57	-0.000108945	1454.57	9.59375e-05
					1455.05	-4.66574e-05	1455.05	-0.000214268	1455.05	-8.95112e-05	1455.05	-1.21166e-05	1455.05	-0.000180235	1455.05	-2.87682e-05	1455.05	-0.000123338	1455.05	8.61058e-05
					1455.53	-4.03561e-05	1455.53	-0.000218592	1455.53	-9.12801e-05	1455.53	-1.31353e-05	1455.53	-0.0001869	1455.53	-4.31805e-05	1455.53	-0.000136282	1455.53	7.75241e-05
					1456.02	-3.42045e-05	1456.02	-0.000220749	1456.02	-9.18699e-05	1456.02	-1.26568e-05	1456.02	-0.000192174	1456.02	-5.58653e-05	1456.02	-0.000147475	1456.02	7.06433e-05
					1456.5	-2.85775e-05	1456.5	-0.00022077	1456.5	-9.11017e-05	1456.5	-1.05973e-05	1456.5	-0.000195778	1456.5	-6.67258e-05	1456.5	-0.000156726	1456.5	6.57598e-05
					1456.98	-2.37179e-05	1456.98	-0.000218808	1456.98	-8.88709e-05	1456.98	-6.94729e-06	1456.98	-0.000197502	1456.98	-7.57229e-05	1456.98	-0.000163963	1456.98	6.3001e-05
					1457.46	-1.97782e-05	1457.46	-0.000215093	1457.46	-8.51362e-05	1457.46	-1.73539e-06	1457.46	-0.000197167	1457.46	-8.28071e-05	1457.46	-0.000169162	1457.46	6.23757e-05
					1457.94	-1.68691e-05	1457.94	-0.000210155	1457.94	-7.98899e-05	1457.94	5.04525e-06	1457.94	-0.0001946	1457.94	-8.78805e-05	1457.94	-0.000172273	1457.94	6.38503e-05
					1458.43	-1.50904e-05	1458.43	-0.00020429	1458.43	-7.31222e-05	1458.43	1.34346e-05	1458.43	-0.00018961	1458.43	-9.07409e-05	1458.43	-0.000173164	1458.43	6.74396e-05
					1458.91	-1.4555e-05	1458.91	-0.000197725	1458.91	-6.48281e-05	1458.91	2.34953e-05	1458.91	-0.000182007	1458.91	-9.15144e-05	1458.91	-0.000171636	1458.91	7.32192e-05
					1459.39	-1.53456e-05	1459.39	-0.000190573	1459.39	-5.50536e-05	1459.39	3.51785e-05	1459.39	-0.000171732	1459.39	-9.00067e-05	1459.39	-0.000167558	1459.39	8.12579e-05
					1459.87	-1.74204e-05	1459.87	-0.000182842	1459.87	-4.40097e-05	1459.87	4.81687e-05	1459.87	-0.000159035	1459.87	-8.62162e-05	1459.87	-0.000161075	1459.87	9.14272e-05
					1460.36	-2.04474e-05	1460.36	-0.000174514	1460.36	-3.21575e-05	1460.36	6.17794e-05	1460.36	-0.000144647	1460.36	-8.05282e-05	1460.36	-0.000152809	1460.36	0.000103261
					1460.84	-2.38503e-05	1460.84	-0.000165597	1460.84	-2.01719e-05	1460.84	7.50815e-05	1460.84	-0.000129735	1460.84	-7.37261e-05	1460.84	-0.0001438	1460.84	0.000115967
					1461.32	-2.71281e-05	1461.32	-0.000156169	1461.32	-8.72733e-06	1461.32	8.72552e-05	1461.32	-0.000115503	1461.32	-6.67184e-05	1461.32	-0.000135116	1461.32	0.000128743
					1461.8	-3.01008e-05	1461.8	-0.000146333	1461.8	1.73555e-06	1461.8	9.79234e-05	1461.8	-0.000102755	1461.8	-6.01847e-05	1461.8	-0.000127405	1461.8	0.000141075
					1462.28	-3.28932e-05	1462.28	-0.00013619	1462.28	1.10926e-05	1462.28	0.000107195	1462.28	-9.17049e-05	1462.28	-5.44143e-05	1462.28	-0.000120751	1462.28	0.000152862
					1462.77	-3.57275e-05	1462.77	-0.000125844	1462.77	1.9449e-05	1462.77	0.00011547	1462.77	-8.21175e-05	1462.77	-4.94074e-05	1462.77	-0.000114829	1462.77	0.000164258
					1463.25	-3.87885e-05	1463.25	-0.000115445	1463.25	2.69854e-05	1463.25	0.000123165	1463.25	-7.35616e-05	1463.25	-4.50757e-05	1463.25	-0.000109181	1463.25	0.000175446
					1463.73	-4.21082e-05	1463.73	-0.000105207	1463.73	3.38568e-05	1463.73	0.000130519	1463.73	-6.56247e-05	1463.73	-4.138e-05	1463.73	-0.000103436	1463.73	0.000186495
					1464.21	-4.55711e-05	1464.21	-9.54183e-05	1464.21	4.01433e-05	1464.21	0.000137526	1464.21	-5.80283e-05	1464.21	-3.83688e-05	1464.21	-9.7407e-05	1464.21	0.000197329
					1464.69	-4.89359e-05	1464.69	-8.63782e-05	1464.69	4.58965e-05	1464.69	0.000144011	1464.69	-5.06172e-05	1464.69	-3.61003e-05	1464.69	-9.10534e-05	1464.69	0.000207812
					1465.18	-5.18983e-05	1465.18	-7.83491e-05	1465.18	5.11995e-05	1465.18	0.000149758	1465.18	-4.32995e-05	1465.18	-3.45257e-05	1465.18	-8.43587e-05	1465.18	0.00021788
					1465.66	-5.41504e-05	1465.66	-7.15041e-05	1465.66	5.61979e-05	1465.66	0.000154643	1465.66	-3.59904e-05	1465.66	-3.34312e-05	1465.66	-7.72361e-05	1465.66	0.000227604
					1466.14	-5.54113e-05	1466.14	-6.57126e-05	1466.14	6.10951e-05	1466.14	0.000158663	1466.14	-2.86011e-05	1466.14	-3.24719e-05	1466.14	-6.95292e-05	1466.14	0.000237196
					1466.62	-5.54278e-05	1466.62	-6.09444e-05	1466.62	6.606e-05	1466.62	0.000161867	1466.62	-2.1126e-05	1466.62	-3.13415e-05	1466.62	-6.11266e-05	1466.62	0.000246858
					1467.11	-5.39514e-05	1467.11	-5.71654e-05	1467.11	7.11276e-05	1467.11	0.000164217	1467.11	-1.37721e-05	1467.11	-2.99397e-05	1467.11	-5.21268e-05	1467.11	0.000256615
					1467.59	-5.07115e-05	1467.59	-5.44371e-05	1467.59	7.607e-05	1467.59	0.000165423	1467.59	-7.10432e-06	1467.59	-2.8589e-05	1467.59	-4.30556e-05	1467.59	0.000266108
					1468.07	-4.5476e-05	1468.07	-5.29495e-05	1468.07	8.03381e-05	1468.07	0.000164874	1468.07	-2.12087e-06	1468.07	-2.81264e-05	1468.07	-3.49718e-05	1468.07	0.000274494
					1468.55	-3.82047e-05	1468.55	-5.30159e-05	1468.55	8.3111e-05	1468.55	0.000161721	1468.55	-1.10001e-07	1468.55	-2.9819e-05	1468.55	-2.93853e-05	1468.55	0.000280345
					1469.03	-2.94209e-05	1469.03	-5.49338e-05	1469.03	8.35713e-05	1469.03	0.000155242	1469.03	-2.1889e-06	1469.03	-3.49438e-05	1469.03	-2.77754e-05	1469.03	0.00028239
					1469.52	-2.05136e-05	1469.52	-5.87785e-05	1469.52	8.13222e-05	1469.52	0.000145361	1469.52	-8.62417e-06	1469.52	-4.41226e-05	1469.52	-3.08379e-05	1469.52	0.000280034
					1470	-1.32151e-05	1470	-6.4282e-05	1470	7.66822e-05	1470	0.000132918	1470	-1.84702e-05	1470	-5.68713e-05	1470	-3.79611e-05	1470	0.000273802
					1470.48	-8.45868e-06	1470.48	-7.08487e-05	1470.48	7.05171e-05	1470.48	0.000119334	1470.48	-2.99846e-05	1470.48	-7.20027e-05	1470.48	-4.75484e-05	1470.48	0.000265066
					1470.96	-6.15807e-06	1470.96	-7.7857e-05	1470.96	6.37687e-05	1470.96	0.000105979	1470.96	-4.14158e-05	1470.96	-8.79992e-05	1470.96	-5.78587e-05	1470.96	0.000255367
					1471.44	-5.85505e-06	1471.44	-8.47811e-05	1471.44	5.71767e-05	1471.44	9.38525e-05	1471.44	-5.14614e-05	1471.44	-0.000103661	1471.44	-6.752e-05	1471.44	0.000245957
					1471.93	-7.17626e-06	1471.93	-9.12342e-05	1471.93	5.12472e-05	1471.93	8.36059e-05	1471.93	-5.92577e-05	1471.93	-0.000118151	1471.93	-7.56167e-05	1471.93	0.000237748
					1472.41	-9.90829e-06	1472.41	-9.69316e-05	1472.41	4.63412e-05	1472.41	7.5683e-05	1472.41	-6.42385e-05	1472.41	-0.000130882	1472.41	-8.15341e-05	1472.41	0.000231408
					1472.89	-1.39185e-05	1472.89	-0.000101664	1472.89	4.27693e-05	1472.89	7.04191e-05	1472.89	-6.60271e-05	1472.89	-0.000141424	1472.89	-8.48387e-05	1472.89	0.000227461
					1473.37	-1.90816e-05	1473.37	-0.000105314	1473.37	4.08049e-05	1473.37	6.80592e-05	1473.37	-6.44161e-05	1473.37	-0.000149473	1473.37	-8.52357e-05	1473.37	0.000226284
					1473.86	-2.52246e-05	1473.86	-0.000107849	1473.86	4.06923e-05	1473.86	6.87463e-05	1473.86	-5.93988e-05	1473.86	-0.000154854	1473.86	-8.26589e-05	1473.86	0.000228066
					1474.34	-3.20988e-05	1474.34	-0.000109325	1474.34	4.26123e-05	1474.34	7.24438e-05	1474.34	-5.12055e-05	1474.34	-0.000157569	1474.34	-7.71383e-05	1474.34	0.000232745
					1474.82	-3.93764e-05	1474.82	-0.000109865	1474.82	4.66409e-05	1474.82	7.89054e-05	1474.82	-4.03302e-05	1474.82	-0.000157819	1474.82	-6.89548e-05	1474.82	0.000239975
					1475.3	-4.66826e-05	1475.3	-0.000109647	1475.3	5.27027e-05	1475.3	8.75629e-05	1475.3	-2.7504e-05	1475.3	-0.000156021	1475.3	-5.86523e-05	1475.3	0.000249107
					1475.78	-5.36918e-05	1475.78	-0.000108824	1475.78	6.05781e-05	1475.78	9.77625e-05	1475.78	-1.35978e-05	1475.78	-0.000152729	1475.78	-4.69923e-05	1475.78	0.000259308
					1476.27	-6.02146e-05	1476.27	-0.00010749	1476.27	6.99254e-05	1476.27	0.000108811	1476.27	5.46392e-07	1476.27	-0.000148538	1476.27	-3.48367e-05	1476.27	0.000269715
					1476.75	-6.62647e-05	1476.75	-0.000105632	1476.75	8.03318e-05	1476.75	0.000120103	1476.75	1.42761e-05	1476.75	-0.000143927	1476.75	-2.29467e-05	1476.75	0.000279621
					1477.23	-7.20326e-05	1477.23	-0.000103152	1477.23	9.13592e-05	1477.23	0.000131224	1477.23	2.72358e-05	1477.23	-0.000139176	1477.23	-1.18394e-05	1477.23	0.000288611
					1477.71	-7.77914e-05	1477.71	-9.99101e-05	1477.71	0.000102567	1477.71	0.000141928	1477.71	3.93546e-05	1477.71	-0.000134385	1477.71	-1.74502e-06	1477.71	0.000296586
					1478.19	-8.36917e-05	1478.19	-9.5836e-05	1478.19	0.000113514	1478.19	0.00015203	1478.19	5.06687e-05	1478.19	-0.000129628	1478.19	7.29797e-06	1478.19	0.000303612
					1478.68	-8.97584e-05	1478.68	-9.09785e-05	1478.68	0.000123788	1478.68	0.000161321	1478.68	6.11876e-05	1478.68	-0.000125037	1478.68	1.53138e-05	1478.68	0.00030979
					1479.16	-9.59525e-05	1479.16	-8.55229e-05	1479.16	0.000133088	1479.16	0.000169591	1479.16	7.08843e-05	1479.16	-0.000120808	1479.16	2.23325e-05	1479.16	0.000315212
					1479.64	-0.000102235	1479.64	-7.96323e-05	1479.64	0.000141312	1479.64	0.000176724	1479.64	7.97612e-05	1479.64	-0.000117073	1479.64	2.84485e-05	1479.64	0.000320024
					1480.12	-0.000108582	1480.12	-7.35044e-05	1480.12	0.000148571	1480.12	0.000182768	1480.12	8.79457e-05	1480.12	-0.000113808	1480.12	3.38599e-05	1480.12	0.000324475
					1480.61	-0.000114974	1480.61	-6.72528e-05	1480.61	0.000155164	1480.61	0.000187973	1480.61	9.57211e-05	1480.61	-0.000110779	1480.61	3.89025e-05	1480.61	0.000328932
					1481.09	-0.000121367	1481.09	-6.08992e-05	1481.09	0.000161502	1481.09	0.000192731	1481.09	0.000103498	1481.09	-0.000107581	1481.09	4.40228e-05	1481.09	0.000333854
					1481.57	-0.000127717	1481.57	-5.43605e-05	1481.57	0.000168026	1481.57	0.000197516	1481.57	0.00011174	1481.57	-0.00010372	1481.57	4.97092e-05	1481.57	0.000339709
					1482.05	-0.000133938	1482.05	-4.75126e-05	1482.05	0.000175115	1482.05	0.000202757	1482.05	0.000120825	1482.05	-9.87621e-05	1482.05	5.63695e-05	1482.05	0.000346858
					1482.53	-0.000139904	1482.53	-4.02101e-05	1482.53	0.000182978	1482.53	0.000208694	1482.53	0.000130914	1482.53	-9.24864e-05	1482.53	6.41813e-05	1482.53	0.000355417
					1483.02	-0.0001454	1483.02	-3.24024e-05	1483.02	0.000191546	1483.02	0.000215255	1483.02	0.000141767	1483.02	-8.50838e-05	1483.02	7.29122e-05	1483.02	0.000365108
					1483.5	-0.000150111	1483.5	-2.41906e-05	1483.5	0.000200392	1483.5	0.000221944	1483.5	0.000152614	1483.5	-7.72661e-05	1483.5	8.18101e-05	1483.5	0.000375158
					1483.98	-0.000153603	1483.98	-1.58953e-05	1483.98	0.000208744	1483.98	0.000227887	1483.98	0.000162197	1483.98	-7.0263e-05	1483.98	8.96428e-05	1483.98	0.000384342
					1484.46	-0.000155398	1484.46	-8.04675e-06	1484.46	0.000215659	1484.46	0.000232052	1484.46	0.000169037	1484.46	-6.55359e-05	1484.46	9.4986e-05	1484.46	0.000391279
					1484.94	-0.000155188	1484.94	-1.2028e-06	1484.94	0.000220343	1484.94	0.000233659	1484.94	0.000171951	1484.94	-6.4277e-05	1484.94	9.67607e-05	1484.94	0.000394894
					1485.43	-0.000152999	1485.43	4.1108e-06	1485.43	0.000222416	1485.43	0.000232442	1485.43	0.00017051	1485.43	-6.69736e-05	1485.43	9.46363e-05	1485.43	0.000394788
					1485.91	-0.000149089	1485.91	7.59295e-06	1485.91	0.000221948	1485.91	0.000228635	1485.91	0.00016507	1485.91	-7.3364e-05	1485.91	8.90119e-05	1485.91	0.000391202
					1486.39	-0.000143735	1486.39	9.1732e-06	1486.39	0.000219256	1486.39	0.000222667	1486.39	0.000156409	1486.39	-8.27656e-05	1486.39	8.06271e-05	1486.39	0.000384713
					1486.87	-0.000137142	1486.87	8.9388e-06	1486.87	0.000214687	1486.87	0.000214925	1486.87	0.000145343	1486.87	-9.44462e-05	1486.87	7.01936e-05	1486.87	0.000375904
					1487.36	-0.000129491	1487.36	7.08123e-06	1487.36	0.000208539	1487.36	0.000205682	1487.36	0.000132551	1487.36	-0.00010777	1487.36	5.82438e-05	1487.36	0.000365271
					1487.84	-0.000120972	1487.84	3.86443e-06	1487.84	0.000201078	1487.84	0.000195183	1487.84	0.000118593	1487.84	-0.000122203	1487.84	4.51935e-05	1487.84	0.000353289
					1488.32	-0.000111831	1488.32	-3.9281e-07	1488.32	0.000192574	1488.32	0.000183728	1488.32	0.000103965	1488.32	-0.000137217	1488.32	3.14574e-05	1488.32	0.000340485
					1488.8	-0.000102346	1488.8	-5.3195e-06	1488.8	0.000183376	1488.8	0.000171782	1488.8	8.92095e-05	1488.8	-0.000152223	1488.8	1.75791e-05	1488.8	0.000327522
					1489.28	-9.28336e-05	1489.28	-1.05141e-05	1489.28	0.0001739	1489.28	0.000159949	1489.28	7.49313e-05	1489.28	-0.000166562	1489.28	4.25505e-06	1489.28	0.000315176
					1489.77	-8.36068e-05	1489.77	-1.56e-05	1489.77	0.000164581	1489.77	0.00014891	1489.77	6.17709e-05	1489.77	-0.000179585	1489.77	-7.73281e-06	1489.77	0.000304223
					1490.25	-7.49418e-05	1490.25	-2.02357e-05	1490.25	0.000155812	1490.25	0.000139292	1490.25	5.03348e-05	1490.25	-0.000190742	1490.25	-1.7638e-05	1490.25	0.000295324
					1490.73	-6.70515e-05	1490.73	-2.41841e-05	1490.73	0.00014788	1490.73	0.000131568	1490.73	4.11038e-05	1490.73	-0.000199658	1490.73	-2.48524e-05	1490.73	0.000288928
					1491.21	-6.0084e-05	1491.21	-2.72912e-05	1491.21	0.000140965	1491.21	0.000126037	1491.21	3.4425e-05	1491.21	-0.000206113	1491.21	-2.89408e-05	1491.21	0.00028526
					1491.69	-5.41249e-05	1491.69	-2.9477e-05	1491.69	0.000135164	1491.69	0.000122869	1491.69	3.05418e-05	1491.69	-0.000209983	1491.69	-2.96078e-05	1491.69	0.000284399
					1492.18	-4.924e-05	1492.18	-3.06677e-05	1492.18	0.00013058	1492.18	0.000122233	1492.18	2.97023e-05	1492.18	-0.00021109	1492.18	-2.65686e-05	1492.18	0.000286409
					1492.66	-4.54733e-05	1492.66	-3.07714e-05	1492.66	0.000127406	1492.66	0.000124411	1492.66	3.22683e-05	1492.66	-0.000209056	1492.66	-1.94247e-05	1492.66	0.000291477
					1493.14	-4.28849e-05	1493.14	-2.9616e-05	1493.14	0.000126007	1493.14	0.00012992	1493.14	3.88222e-05	1493.14	-0.0002032	1493.14	-7.54823e-06	1493.14	0.000300025
					1493.62	-4.14709e-05	1493.62	-2.69718e-05	1493.62	0.000126883	1493.62	0.000139431	1493.62	5.00602e-05	1493.62	-0.000192661	1493.62	9.74414e-06	1493.62	0.000312587
					1494.1	-4.09269e-05	1494.1	-2.27278e-05	1494.1	0.000130355	1494.1	0.000153284	1494.1	6.6269e-05	1494.1	-0.000177006	1494.1	3.25429e-05	1494.1	0.000329269
					1494.59	-4.01909e-05	1494.59	-1.72195e-05	1494.59	0.000135961	1494.59	0.000170564	1494.59	8.63475e-05	1494.59	-0.000157335	1494.59	5.92299e-05	1494.59	0.000348865
					1495.07	-3.73872e-05	1495.07	-1.14502e-05	1495.07	0.000142123	1495.07	0.00018861	1495.07	0.000107365	1495.07	-0.000136678	1495.07	8.6092e-05	1495.07	0.000368594
					1495.55	-3.14407e-05	1495.55	-6.6755e-06	1495.55	0.000146828	1495.55	0.000204103	1495.55	0.000125747	1495.55	-0.000119039	1495.55	0.0001089	1495.55	0.000385369
					1496.03	-2.32281e-05	1496.03	-3.7509e-06	1496.03	0.000148773	1496.03	0.000214842	1496.03	0.000139129	1496.03	-0.000107112	1496.03	0.00012508	1496.03	0.000397485
					1496.52	-1.42151e-05	1496.52	-2.91101e-06	1496.52	0.000147751	1496.52	0.000220352	1496.52	0.000146936	1496.52	-0.00010204	1496.52	0.000134298	1496.52	0.000404951
					1497	-5.38843e-06	1497	-3.95412e-06	1497	0.000144308	1497	0.000221321	1497	0.000149789	1497	-0.000102959	1497	0.000137618	1497	0.000408755
					1497.48	2.81749e-06	1497.48	-6.51667e-06	1497.48	0.00013925	1497.48	0.00021884	1497.48	0.000148749	1497.48	-0.00010846	1497.48	0.000136543	1497.48	0.000410085
					1497.96	1.02724e-05	1497.96	-1.02125e-05	1497.96	0.000133346	1497.96	0.000213953	1497.96	0.000144882	1497.96	-0.00011709	1497.96	0.000132484	1497.96	0.000409921
					1498.44	1.69771e-05	1498.44	-1.46755e-05	1498.44	0.00012719	1498.44	0.00020734	1498.44	0.000139095	1498.44	-0.000127594	1498.44	0.000126648	1498.44	0.000408916
					1498.93	2.29437e-05	1498.93	-1.9554e-05	1498.93	0.000121167	1498.93	0.000199552	1498.93	0.000132133	1498.93	-0.000138957	1498.93	0.000119841	1498.93	0.000407445
					1499.41	2.8163e-05	1499.41	-2.44992e-05	1499.41	0.000115487	1499.41	0.00019093	1499.41	0.0001246	1499.41	-0.000150388	1499.41	0.000112606	1499.41	0.000405693
					1499.89	3.25864e-05	1499.89	-2.91598e-05	1499.89	0.000110224	1499.89	0.000181682	1499.89	0.000116977	1499.89	-0.00016128	1499.89	0.000105304	1499.89	0.000403788
					1500.37	3.61956e-05	1500.37	-3.32323e-05	1500.37	0.00010535	1500.37	0.000171943	1500.37	0.000109612	1500.37	-0.000171215	1500.37	9.81885e-05	1500.37	0.000401847
					1500.85	3.90498e-05	1500.85	-3.64645e-05	1500.85	0.000100786	1500.85	0.000161822	1500.85	0.000102701	1500.85	-0.000179915	1500.85	9.14776e-05	1500.85	0.000400028
					1501.34	4.12959e-05	1501.34	-3.87104e-05	1501.34	9.64537e-05	1501.34	0.000151467	1501.34	9.62173e-05	1501.34	-0.000187228	1501.34	8.53956e-05	1501.34	0.000398544
					1501.82	4.31024e-05	1501.82	-3.99287e-05	1501.82	9.23684e-05	1501.82	0.000141095	1501.82	9.02268e-05	1501.82	-0.000193042	1501.82	8.02269e-05	1501.82	0.000397676
					1502.3	4.45846e-05	1502.3	-4.01681e-05	1502.3	8.872e-05	1502.3	0.000131061	1502.3	8.48504e-05	1502.3	-0.000197191	1502.3	7.63628e-05	1502.3	0.000397786
					1502.78	4.56984e-05	1502.78	-3.94977e-05	1502.78	8.59152e-05	1502.78	0.000121893	1502.78	8.03729e-05	1502.78	-0.000199361	1502.78	7.42982e-05	1502.78	0.000399364
					1503.27	4.63415e-05	1503.27	-3.79855e-05	1503.27	8.44904e-05	1503.27	0.000114241	1503.27	7.72142e-05	1503.27	-0.000199133	1503.27	7.45405e-05	1503.27	0.000402951
					1503.75	4.64242e-05	1503.75	-3.57108e-05	1503.75	8.4933e-05	1503.75	0.000108698	1503.75	7.57637e-05	1503.75	-0.000196149	1503.75	7.74149e-05	1503.75	0.000408972
					1504.23	4.58998e-05	1504.23	-3.28372e-05	1504.23	8.7457e-05	1504.23	0.000105581	1504.23	7.61725e-05	1504.23	-0.00019038	1504.23	8.28368e-05	1504.23	0.000417505
					1504.71	4.47004e-05	1504.71	-2.96439e-05	1504.71	9.18925e-05	1504.71	0.000104793	1504.71	7.82127e-05	1504.71	-0.000182287	1504.71	9.02036e-05	1504.71	0.000428115
					1505.19	4.27005e-05	1505.19	-2.64753e-05	1505.19	9.77606e-05	1505.19	0.00010586	1505.19	8.13503e-05	1505.19	-0.000172757	1505.19	9.8521e-05	1505.19	0.000439912
					1505.67	3.97615e-05	1505.67	-2.36273e-05	1505.67	0.000104441	1505.67	0.000108129	1505.67	8.49446e-05	1505.67	-0.000162842	1505.67	0.000106714	1505.67	0.000451781
					1506.16	3.58576e-05	1506.16	-2.12649e-05	1506.16	0.000111384	1506.16	0.000110972	1506.16	8.84501e-05	1506.16	-0.000153446	1506.16	0.000113911	1506.16	0.000462682
					1506.64	3.11111e-05	1506.64	-1.9413e-05	1506.64	0.000118181	1506.64	0.000113906	1506.64	9.15153e-05	1506.64	-0.000145152	1506.64	0.00011955	1506.64	0.000471798
					1507.12	2.58059e-05	1507.12	-1.80197e-05	1507.12	0.00012457	1507.12	0.000116603	1507.12	9.39506e-05	1507.12	-0.000138235	1507.12	0.000123342	1507.12	0.000478585
					1507.6	2.03209e-05	1507.6	-1.69778e-05	1507.6	0.000130427	1507.6	0.00011887	1507.6	9.57223e-05	1507.6	-0.00013265	1507.6	0.000125213	1507.6	0.000482753
					1508.09	1.50793e-05	1508.09	-1.61551e-05	1508.09	0.000135764	1508.09	0.000120631	1508.09	9.69074e-05	1508.09	-0.000128069	1508.09	0.000125247	1508.09	0.00048426
					1508.57	1.04451e-05	1508.57	-1.54141e-05	1508.57	0.000140675	1508.57	0.000121876	1508.57	9.75907e-05	1508.57	-0.000123972	1508.57	0.0001236	1508.57	0.000483212
					1509.05	6.62315e-06	1509.05	-1.46996e-05	1509.05	0.000145162	1509.05	0.000122451	1509.05	9.76018e-05	1509.05	-0.000119928	1509.05	0.000120278	1509.05	0.000479618
					1509.53	3.54011e-06	1509.53	-1.42275e-05	1509.53	0.000148918	1509.53	0.000121831	1509.53	9.62446e-05	1509.53	-0.000115946	1509.53	0.000114799	1509.53	0.000473081
					1510.01	8.30257e-07	1510.01	-1.43654e-05	1510.01	0.000151325	1510.01	0.000119215	1510.01	9.24468e-05	1510.01	-0.000112573	1510.01	0.000106503	1510.01	0.000462836
					1510.5	-2.05017e-06	1510.5	-1.54737e-05	1510.5	0.00015176	1510.5	0.000113954	1510.5	8.53415e-05	1510.5	-0.000110485	1510.5	9.48888e-05	1510.5	0.000448262
					1510.98	-5.61899e-06	1510.98	-1.76963e-05	1510.98	0.00014996	1510.98	0.000105969	1510.98	7.47875e-05	1510.98	-0.000109979	1510.98	8.00441e-05	1510.98	0.000429335
					1511.46	-1.02258e-05	1511.46	-2.08771e-05	1511.46	0.000146135	1511.46	9.58075e-05	1511.46	6.14299e-05	1511.46	-0.000110438	1511.46	6.27077e-05	1511.46	0.000406733
					1511.94	-1.60195e-05	1511.94	-2.46552e-05	1511.94	0.000140851	1511.94	8.44448e-05	1511.94	4.64339e-05	1511.94	-0.000111169	1511.94	4.40716e-05	1511.94	0.000381643
					1512.42	-2.29922e-05	1512.42	-2.85664e-05	1512.42	0.000134853	1512.42	7.30241e-05	1512.42	3.11564e-05	1512.42	-0.000111229	1512.42	2.54964e-05	1512.42	0.000355466
					1512.91	-3.0973e-05	1512.91	-3.21358e-05	1512.91	0.000128905	1512.91	6.26389e-05	1512.91	1.69105e-05	1512.91	-0.000109669	1512.91	8.27599e-06	1512.91	0.000329592
					1513.39	-3.96983e-05	1513.39	-3.49524e-05	1513.39	0.000123628	1513.39	5.4148e-05	1513.39	4.7383e-06	1513.39	-0.000105729	1513.39	-6.57766e-06	1513.39	0.000305172
					1513.87	-4.88228e-05	1513.87	-3.67354e-05	1513.87	0.00011944	1513.87	4.80757e-05	1513.87	-4.68863e-06	1513.87	-9.89813e-05	1513.87	-1.84571e-05	1513.87	0.000282984
					1514.35	-5.79456e-05	1514.35	-3.73474e-05	1514.35	0.000116506	1514.35	4.45748e-05	1514.35	-1.11268e-05	1514.35	-8.93469e-05	1514.35	-2.71843e-05	1514.35	0.000263356
					1514.84	-6.66707e-05	1514.84	-3.68325e-05	1514.84	0.000114785	1514.84	4.35062e-05	1514.84	-1.46818e-05	1514.84	-7.70386e-05	1514.84	-3.29187e-05	1514.84	0.000246215
					1515.32	-7.46359e-05	1515.32	-3.53347e-05	1515.32	0.000114141	1515.32	4.45786e-05	1515.32	-1.56456e-05	1515.32	-6.2386e-05	1515.32	-3.59963e-05	1515.32	0.000231219
					1515.8	-8.14999e-05	1515.8	-3.31652e-05	1515.8	0.000114411	1515.8	4.74584e-05	1515.8	-1.43718e-05	1515.8	-4.57301e-05	1515.8	-3.68145e-05	1515.8	0.000217916
					1516.28	-8.6953e-05	1516.28	-3.05398e-05	1516.28	0.000115397	1516.28	5.17851e-05	1516.28	-1.1252e-05	1516.28	-2.74344e-05	1516.28	-3.58507e-05	1516.28	0.000205798
					1516.76	-9.06695e-05	1516.76	-2.7715e-05	1516.76	0.000116826	1516.76	5.70669e-05	1516.76	-6.82937e-06	1516.76	-8.03571e-06	1516.76	-3.37913e-05	1516.76	0.000194258
					1517.25	-9.23011e-05	1517.25	-2.50447e-05	1517.25	0.000118194	1517.25	6.24771e-05	1517.25	-2.00172e-06	1517.25	1.15095e-05	1517.25	-3.17691e-05	1517.25	0.000182443
					1517.73	-9.14379e-05	1517.73	-2.30613e-05	1517.73	0.00011865	1517.73	6.66595e-05	1517.73	1.76871e-06	1517.73	2.95655e-05	1517.73	-3.15711e-05	1517.73	0.000169091
					1518.21	-8.76961e-05	1518.21	-2.24687e-05	1518.21	0.000116991	1518.21	6.77177e-05	1518.21	2.47457e-06	1518.21	4.38115e-05	1518.21	-3.55462e-05	1518.21	0.000152612
					1518.69	-8.09955e-05	1518.69	-2.39944e-05	1518.69	0.000111968	1518.69	6.37168e-05	1518.69	-1.90088e-06	1518.69	5.18317e-05	1518.69	-4.58915e-05	1518.69	0.000131647
					1519.17	-7.22459e-05	1519.17	-2.79162e-05	1519.17	0.000103084	1519.17	5.38829e-05	1519.17	-1.20968e-05	1519.17	5.25424e-05	1519.17	-6.31072e-05	1519.17	0.000106253
					1519.66	-6.37352e-05	1519.66	-3.37102e-05	1519.66	9.12743e-05	1519.66	3.96908e-05	1519.66	-2.65201e-05	1519.66	4.74449e-05	1519.66	-8.48831e-05	1519.66	7.86923e-05
					1520.14	-5.76069e-05	1520.14	-4.02293e-05	1520.14	7.85479e-05	1520.14	2.42815e-05	1520.14	-4.19273e-05	1520.14	3.99891e-05	1520.14	-0.000107066	1520.14	5.24981e-05
					1520.62	-5.41862e-05	1520.62	-4.64037e-05	1520.62	6.6788e-05	1520.62	1.06261e-05	1520.62	-5.53635e-05	1520.62	3.34039e-05	1520.62	-0.000126043	1520.62	3.05041e-05
					1521.1	-5.27775e-05	1521.1	-5.16165e-05	1521.1	5.6999e-05	1521.1	3.07513e-07	1521.1	-6.53472e-05	1521.1	2.99416e-05	1521.1	-0.000140076	1521.1	1.37828e-05
					1521.59	-5.26066e-05	1521.59	-5.57094e-05	1521.59	4.93034e-05	1521.59	-6.49526e-06	1521.59	-7.17854e-05	1521.59	2.98457e-05	1521.59	-0.000149165	1521.59	1.84088e-06
					1522.07	-5.31169e-05	1522.07	-5.8729e-05	1522.07	4.33648e-05	1522.07	-1.04055e-05	1522.07	-7.52752e-05	1522.07	3.25821e-05	1522.07	-0.000154192	1522.07	-6.55886e-06
					1522.55	-5.39919e-05	1522.55	-6.07474e-05	1522.55	3.88516e-05	1522.55	-1.2173e-05	1522.55	-7.64019e-05	1522.55	3.75821e-05	1522.55	-0.000156071	1522.55	-1.25037e-05
					1523.03	-5.51269e-05	1523.03	-6.17587e-05	1523.03	3.57048e-05	1523.03	-1.20933e-05	1523.03	-7.53741e-05	1523.03	4.4674e-05	1523.03	-0.00015522	1523.03	-1.64466e-05
					1523.51	-5.65334e-05	1523.51	-6.1689e-05	1523.51	3.41313e-05	1523.51	-1.01656e-05	1523.51	-7.20405e-05	1523.51	5.4082e-05	1523.51	-0.000151544	1523.51	-1.82072e-05
					1524	-5.8295e-05	1524	-6.04326e-05	1524	3.45187e-05	1524	-6.06873e-06	1524	-6.60295e-05	1524	6.62801e-05	1524	-0.000144588	1524	-1.71584e-05
					1524.48	-6.05049e-05	1524.48	-5.78833e-05	1524.48	3.73136e-05	1524.48	7.02714e-07	1524.48	-5.68817e-05	1524.48	8.18229e-05	1524.48	-0.000133738	1524.48	-1.24647e-05
					1524.96	-6.32878e-05	1524.96	-5.39292e-05	1524.96	4.29753e-05	1524.96	1.07535e-05	1524.96	-4.41141e-05	1524.96	0.000101273	1524.96	-0.000118339	1524.96	-3.22521e-06
					1525.44	-6.67959e-05	1525.44	-4.84645e-05	1525.44	5.19221e-05	1525.44	2.4706e-05	1525.44	-2.72432e-05	1525.44	0.000125115	1525.44	-9.77986e-05	1525.44	1.14055e-05
					1525.92	-7.12295e-05	1525.92	-4.13607e-05	1525.92	6.45332e-05	1525.92	4.31401e-05	1525.92	-5.69827e-06	1525.92	0.000153747	1525.92	-7.16333e-05	1525.92	3.21497e-05
					1526.41	-7.68153e-05	1526.41	-3.24724e-05	1526.41	8.10931e-05	1526.41	6.65009e-05	1526.41	2.08498e-05	1526.41	0.00018733	1526.41	-3.95921e-05	1526.41	5.94474e-05
					1526.89	-8.37528e-05	1526.89	-2.16835e-05	1526.89	0.00010168	1526.89	9.48798e-05	1526.89	5.23734e-05	1526.89	0.000225555	1526.89	-1.89092e-06	1526.89	9.31813e-05
					1527.37	-9.19824e-05	1527.37	-9.07895e-06	1527.37	0.000125867	1527.37	0.000127627	1527.37	8.80457e-05	1527.37	0.000267195	1527.37	4.03355e-05	1527.37	0.000132141
					1527.85	-0.000100773	1527.85	4.81652e-06	1527.85	0.000152384	1527.85	0.000162886	1527.85	0.000125832	1527.85	0.000309712	1527.85	8.45925e-05	1527.85	0.000173412
					1528.34	-0.000108441	1528.34	1.89156e-05	1528.34	0.000179047	1528.34	0.000197634	1528.34	0.000162599	1528.34	0.0003495	1528.34	0.000127186	1528.34	0.000212926
					1528.82	-0.000113286	1528.82	3.18935e-05	1528.82	0.0002034	1528.82	0.000228622	1528.82	0.00019513	1528.82	0.000383076	1528.82	0.000164379	1528.82	0.000246587
					1529.3	-0.000114952	1529.3	4.27674e-05	1529.3	0.000223676	1529.3	0.000253618	1529.3	0.000221372	1529.3	0.000408417	1529.3	0.000193831	1529.3	0.000271818
					1529.78	-0.000114138	1529.78	5.12306e-05	1529.78	0.00023925	1529.78	0.000271957	1529.78	0.000240863	1529.78	0.000425408	1529.78	0.000215107	1529.78	0.000288066
					1530.26	-0.000111572	1530.26	5.7534e-05	1530.26	0.000250462	1530.26	0.000284233	1530.26	0.000254355	1530.26	0.000435324	1530.26	0.000229197	1530.26	0.000296301
					1530.75	-0.000107534	1530.75	6.23132e-05	1530.75	0.000258129	1530.75	0.000291646	1530.75	0.000263075	1530.75	0.000440012	1530.75	0.000237695	1530.75	0.00029812
					1531.23	-0.000101822	1531.23	6.60332e-05	1531.23	0.000263085	1531.23	0.0002954	1531.23	0.000268128	1531.23	0.000441179	1531.23	0.000242103	1531.23	0.000295031
					1531.71	-9.39612e-05	1531.71	6.89927e-05	1531.71	0.000265904	1531.71	0.000296347	1531.71	0.000270152	1531.71	0.000440007	1531.71	0.000243456	1531.71	0.00028803
					1532.19	-8.34464e-05	1532.19	7.12054e-05	1532.19	0.000266709	1532.19	0.000294743	1532.19	0.000269095	1532.19	0.000436869	1532.19	0.000242085	1532.19	0.000277375
					1532.67	-7.00666e-05	1532.67	7.23898e-05	1532.67	0.000265117	1532.67	0.000290216	1532.67	0.000264225	1532.67	0.000431286	1532.67	0.000237606	1532.67	0.000262599
					1533.16	-5.40856e-05	1533.16	7.20552e-05	1533.16	0.000260405	1533.16	0.000281967	1533.16	0.000254441	1533.16	0.000422193	1533.16	0.000229188	1533.16	0.000242831
					1533.64	-3.62134e-05	1533.64	6.97522e-05	1533.64	0.000251916	1533.64	0.000269338	1533.64	0.000238971	1533.64	0.000408562	1533.64	0.000216156	1533.64	0.00021746
					1534.12	-1.73229e-05	1534.12	6.54019e-05	1534.12	0.000239591	1534.12	0.00025247	1534.12	0.000218132	1534.12	0.000390188	1534.12	0.000198807	1534.12	0.000186871
					1534.6	1.78703e-06	1534.6	5.94555e-05	1534.6	0.000224193	1534.6	0.000232517	1534.6	0.000193529	1534.6	0.000368095	1534.6	0.000178414	1534.6	0.000152678
					1535.09	2.05796e-05	1535.09	5.27121e-05	1535.09	0.000207034	1535.09	0.000211244	1535.09	0.000167475	1535.09	0.000344182	1535.09	0.000156879	1535.09	0.000117214
					1535.57	3.87721e-05	1535.57	4.60235e-05	1535.57	0.000189502	1535.57	0.000190414	1535.57	0.0001422	1535.57	0.000320567	1535.57	0.000136088	1535.57	8.28031e-05
					1536.05	5.62462e-05	1536.05	4.00555e-05	1536.05	0.000172718	1536.05	0.00017138	1536.05	0.000119372	1536.05	0.000298637	1536.05	0.000117466	1536.05	5.1279e-05
					1536.53	7.29667e-05	1536.53	3.52171e-05	1536.53	0.000157411	1536.53	0.000154946	1536.53	9.99598e-05	1536.53	0.000279517	1536.53	0.000101819	1536.53	2.37885e-05
					1537.01	8.8984e-05	1537.01	3.1642e-05	1537.01	0.000143901	1537.01	0.000141351	1537.01	8.42267e-05	1537.01	0.000263651	1537.01	8.93024e-05	1537.01	7.33668e-07
					1537.49	0.000104334	1537.5	2.92073e-05	1537.5	0.000132114	1537.5	0.000130308	1537.5	7.18086e-05	1537.5	0.000250808	1537.5	7.9464e-05	1537.5	-1.81936e-05
					1537.98	0.00011904	1537.98	2.7594e-05	1537.98	0.000121704	1537.98	0.000121186	1537.98	6.19399e-05	1537.98	0.000240284	1537.98	7.14696e-05	1537.98	-3.38141e-05
					1538.46	0.000133041	1538.46	2.64188e-05	1538.46	0.000112237	1538.46	0.0001133	1538.46	5.37994e-05	1538.46	0.000231276	1538.46	6.44739e-05	1538.46	-4.70835e-05
					1538.94	0.000146182	1538.94	2.53555e-05	1538.94	0.000103429	1538.94	0.000106218	1538.94	4.68901e-05	1538.94	0.000223286	1538.94	5.80196e-05	1538.94	-5.86487e-05
					1539.42	0.000158246	1539.42	2.42633e-05	1539.42	9.5279e-05	1539.42	9.99515e-05	1539.42	4.12384e-05	1539.42	0.000216361	1539.42	5.22366e-05	1539.42	-6.8575e-05
					1539.91	0.000169	1539.91	2.31596e-05	1539.91	8.80332e-05	1539.91	9.48912e-05	1539.91	3.73235e-05	1539.91	0.000211015	1539.91	4.77333e-05	1539.91	-7.63684e-05
					1540.39	0.000178189	1540.39	2.23029e-05	1540.39	8.20836e-05	1540.39	9.16384e-05	1540.39	3.58327e-05	1540.39	0.000208	1540.39	4.5365e-05	1540.39	-8.11813e-05
					1540.87	0.000185553	1540.87	2.18635e-05	1540.87	7.78475e-05	1540.87	9.07821e-05	1540.87	3.7413e-05	1540.87	0.000208045	1540.87	4.59583e-05	1540.87	-8.21075e-05
					1541.35	0.000190804	1541.35	2.19586e-05	1541.35	7.56428e-05	1541.35	9.27404e-05	1541.35	4.24641e-05	1541.35	0.000211647	1541.35	5.01159e-05	1541.35	-7.84205e-05
					1541.84	0.000193612	1541.84	2.26149e-05	1541.84	7.56557e-05	1541.84	9.76903e-05	1541.84	5.10621e-05	1541.84	0.000218982	1541.84	5.81098e-05	1541.84	-6.97475e-05
					1542.32	0.000193628	1542.32	2.37996e-05	1542.32	7.79333e-05	1542.32	0.000105576	1542.32	6.29732e-05	1542.32	0.000229924	1542.32	6.98955e-05	1542.32	-5.61048e-05
					1542.8	0.000190585	1542.8	2.54325e-05	1542.8	8.24057e-05	1542.8	0.000116192	1542.8	7.77753e-05	1542.8	0.000244144	1542.8	8.51825e-05	1542.8	-3.78553e-05
					1543.28	0.00018437	1543.28	2.74816e-05	1543.28	8.89576e-05	1543.28	0.000129307	1543.28	9.50463e-05	1543.28	0.000261276	1543.28	0.000103602	1543.28	-1.5533e-05
					1543.76	0.000175081	1543.76	2.99716e-05	1543.76	9.74772e-05	1543.76	0.000144744	1543.76	0.000114491	1543.76	0.000281018	1543.76	0.000124806	1543.76	1.02955e-05
					1544.24	0.000162991	1544.24	3.30044e-05	1544.24	0.000107882	1544.24	0.000162406	1544.24	0.000136017	1544.24	0.000303205	1544.24	0.000148552	1544.24	3.91333e-05
					1544.73	0.000148456	1544.73	3.67659e-05	1544.73	0.000120177	1544.73	0.000182315	1544.73	0.000159814	1544.73	0.000327856	1544.73	0.00017477	1544.73	7.07016e-05
					1545.21	0.000131852	1545.21	4.15932e-05	1545.21	0.000134565	1545.21	0.000204741	1545.21	0.000186498	1545.21	0.000355309	1545.21	0.000203739	1545.21	0.000105164
					1545.69	0.000113595	1545.69	4.79367e-05	1545.69	0.000151461	1545.69	0.000230298	1545.69	0.000217127	1545.69	0.000386231	1545.69	0.000236149	1545.69	0.000143307
					1546.17	9.4477e-05	1546.17	5.62096e-05	1546.17	0.000171189	1546.17	0.000259615	1546.17	0.000252641	1546.17	0.000421141	1546.17	0.000272581	1546.17	0.00018612
					1546.66	7.63834e-05	1546.66	6.62479e-05	1546.66	0.000193108	1546.66	0.000292212	1546.66	0.000292302	1546.66	0.000459105	1546.66	0.000312032	1546.66	0.000233274
					1547.14	6.156e-05	1547.14	7.69499e-05	1547.14	0.00021509	1547.14	0.000325587	1547.14	0.0003326	1547.14	0.000497052	1547.14	0.000350955	1547.14	0.000281845
					1547.62	5.00052e-05	1547.62	8.68973e-05	1547.62	0.000234842	1547.62	0.00035664	1547.62	0.000369313	1547.62	0.000531698	1547.62	0.000385477	1547.62	0.000328021
					1548.1	3.99105e-05	1548.1	9.53932e-05	1548.1	0.000251614	1548.1	0.000383987	1548.1	0.000400589	1548.1	0.000561998	1548.1	0.000414315	1548.1	0.000370034
					1548.58	2.98119e-05	1548.58	0.000102604	1548.58	0.000266073	1548.58	0.000408101	1548.58	0.00042704	1548.58	0.000588876	1548.58	0.000438607	1548.58	0.000408347
					1549.07	1.90781e-05	1549.07	0.000109074	1549.07	0.000279303	1549.07	0.000430126	1549.07	0.000450156	1549.07	0.000613764	1549.07	0.000460205	1549.07	0.000444223
					1549.55	7.69774e-06	1549.55	0.000115319	1549.55	0.000292145	1549.55	0.000450994	1549.55	0.000471189	1549.55	0.000637666	1549.55	0.000480556	1549.55	0.000478635
					1550.03	-3.95536e-06	1550.03	0.000121674	1550.03	0.000304995	1550.03	0.000471105	1550.03	0.000490732	1550.03	0.000660902	1550.03	0.000500355	1550.03	0.000511862
					1550.51	-1.51677e-05	1550.51	0.000128168	1550.51	0.000317719	1550.51	0.000490184	1550.51	0.000508642	1550.51	0.000683048	1550.51	0.00051945	1550.51	0.00054334
					1550.99	-2.49299e-05	1550.99	0.000134487	1550.99	0.000329668	1550.99	0.000507321	1550.99	0.000524078	1550.99	0.000703056	1550.99	0.000536913	1550.99	0.000571739
					1551.48	-3.20068e-05	1551.48	0.000139955	1551.48	0.000339746	1551.48	0.000521111	1551.48	0.000535734	1551.48	0.000719487	1551.48	0.000551242	1551.48	0.000595204
					1551.96	-3.52106e-05	1551.96	0.000143671	1551.96	0.000346737	1551.96	0.000530119	1551.96	0.000542354	1551.96	0.00073107	1551.96	0.000560923	1551.96	0.000612028
					1552.44	-3.40894e-05	1552.44	0.000144858	1552.44	0.000349853	1552.44	0.000533633	1552.44	0.000543482	1552.44	0.000737452	1552.44	0.000565247	1552.44	0.000621735
					1552.92	-2.96317e-05	1552.92	0.000143314	1552.92	0.000349241	1552.92	0.000532261	1552.92	0.000539977	1552.92	0.000739631	1552.92	0.000564921	1552.92	0.000625332
					1553.41	-2.36686e-05	1553.41	0.000139464	1553.41	0.000345924	1553.41	0.000527681	1553.41	0.000533662	1553.41	0.000739472	1553.41	0.000561739	1553.41	0.000624968
					1553.89	-1.72764e-05	1553.89	0.000134089	1553.89	0.000341217	1553.89	0.000521824	1553.89	0.000526459	1553.89	0.000738818	1553.89	0.0005577	1553.89	0.000622875
					1554.37	-1.05089e-05	1554.37	0.00012796	1554.37	0.000336245	1554.37	0.000516263	1554.37	0.000519844	1554.37	0.000738943	1554.37	0.000554396	1554.37	0.000620713
					1554.85	-3.08231e-06	1554.85	0.000121727	1554.85	0.000331819	1554.85	0.000512077	1554.85	0.000514767	1554.85	0.000740581	1554.85	0.000552947	1554.85	0.000619548
					1555.33	5.10341e-06	1555.33	0.000115743	1555.33	0.000328468	1555.33	0.000509942	1555.33	0.00051183	1555.33	0.000744106	1555.33	0.000554092	1555.33	0.000620047
					1555.82	1.37776e-05	1555.82	0.00011036	1555.82	0.000326507	1555.82	0.000510214	1555.82	0.000511389	1555.82	0.000749677	1555.82	0.000558309	1555.82	0.000622623
					1556.3	2.23797e-05	1556.3	0.000105774	1556.3	0.000326014	1556.3	0.000512948	1556.3	0.000513567	1556.3	0.000757271	1556.3	0.000565758	1556.3	0.000627434
					1556.78	3.03025e-05	1556.78	0.000102006	1556.78	0.000326814	1556.78	0.000517901	1556.78	0.000518217	1556.78	0.000766692	1556.78	0.000576258	1556.78	0.000634378
					1557.26	3.72608e-05	1557.26	9.8859e-05	1557.26	0.000328477	1557.26	0.000524547	1557.26	0.000524893	1557.26	0.000777552	1557.26	0.000589239	1557.26	0.000643037
					1557.74	4.34132e-05	1557.74	9.59814e-05	1557.74	0.000330417	1557.74	0.000532208	1557.74	0.000532958	1557.74	0.000789364	1557.74	0.00060389	1557.74	0.000652794
					1558.23	4.90938e-05	1558.23	9.30274e-05	1558.23	0.000332163	1558.23	0.000540348	1558.23	0.000541856	1558.23	0.000801768	1558.23	0.000619493	1558.23	0.000663107
					1558.71	5.44273e-05	1558.71	8.98336e-05	1558.71	0.000333585	1558.71	0.000548773	1558.71	0.000551378	1558.71	0.000814736	1558.71	0.000635734	1558.71	0.00067379
					1559.19	5.93036e-05	1559.19	8.64625e-05	1559.19	0.000334921	1559.19	0.000557675	1559.19	0.000561731	1559.19	0.000828573	1559.19	0.000652754	1559.19	0.000685053
					1559.67	6.34995e-05	1559.67	8.31483e-05	1559.67	0.000336632	1559.67	0.000567426	1559.67	0.000573344	1559.67	0.000843721	1559.67	0.000670938	1559.67	0.000697307
					1560.15	6.67885e-05	1560.15	8.01486e-05	1560.15	0.000339169	1560.15	0.000578375	1560.15	0.000586646	1560.15	0.00086051	1560.15	0.000690628	1560.15	0.000710915
					1560.64	6.89972e-05	1560.64	7.76852e-05	1560.64	0.000342862	1560.64	0.000590718	1560.64	0.000601912	1560.64	0.000879043	1560.64	0.000711978	1560.64	0.000726065
					1561.12	7.00031e-05	1561.12	7.58942e-05	1561.12	0.000347882	1561.12	0.000604526	1561.12	0.000619269	1561.12	0.000899222	1561.12	0.000734963	1561.12	0.000742798
					1561.6	6.96958e-05	1561.6	7.48638e-05	1561.6	0.000354324	1561.6	0.000619856	1561.6	0.000638847	1561.6	0.000920927	1561.6	0.000759557	1561.6	0.000761184
					1562.08	6.79847e-05	1562.08	7.46865e-05	1562.08	0.000362328	1562.08	0.000636932	1562.08	0.000660947	1562.08	0.000944251	1562.08	0.000785947	1562.08	0.000781537
					1562.57	6.47947e-05	1562.57	7.54892e-05	1562.57	0.000372161	1562.57	0.000656217	1562.57	0.000686103	1562.57	0.000969615	1562.57	0.000814619	1562.57	0.000804498
					1563.05	6.01074e-05	1563.05	7.73989e-05	1563.05	0.000384146	1563.05	0.00067828	1563.05	0.000714918	1563.05	0.000997627	1563.05	0.000846183	1563.05	0.000830843
					1563.53	5.40166e-05	1563.53	8.04718e-05	1563.53	0.000398473	1563.53	0.000703466	1563.53	0.00074769	1563.53	0.00103	1563.53	0.000880965	1563.53	0.000861053
					1564.01	4.67306e-05	1564.01	8.45779e-05	1564.01	0.00041498	1564.01	0.000731526	1564.01	0.000784024	1564.01	0.00106	1564.01	0.000918615	1564.01	0.000894873
					1564.49	3.84741e-05	1564.49	8.94171e-05	1564.49	0.000433116	1564.49	0.000761528	1564.49	0.000822774	1564.49	0.0011	1564.49	0.000958088	1564.49	0.000931215
					1564.98	2.93668e-05	1564.98	9.46068e-05	1564.98	0.000452124	1564.98	0.000792168	1564.98	0.000862431	1564.98	0.00113	1564.98	0.000998025	1564.98	0.000968548
					1565.46	1.93653e-05	1565.46	9.98681e-05	1565.46	0.000471356	1565.46	0.000822301	1565.46	0.000901693	1565.46	0.00117	1565.46	0.00104	1565.46	0.00101
					1565.94	8.39524e-06	1565.94	0.000105104	1565.94	0.000490439	1565.94	0.000851292	1565.94	0.000939828	1565.94	0.00121	1565.94	0.00108	1565.94	0.00104
					1566.42	-3.48541e-06	1566.42	0.000110426	1566.42	0.000509289	1566.42	0.000879079	1566.42	0.00097673	1566.42	0.00124	1566.42	0.00111	1566.42	0.00108
					1566.9	-1.60101e-05	1566.9	0.000116087	1566.9	0.000528054	1566.9	0.000906044	1566.9	0.00101	1566.9	0.00127	1566.9	0.00115	1566.9	0.00111
					1567.39	-2.87213e-05	1567.39	0.000122407	1567.39	0.000546956	1567.39	0.00093277	1567.39	0.00105	1567.39	0.0013	1567.39	0.00118	1567.39	0.00114
					1567.87	-4.1067e-05	1567.87	0.000129644	1567.87	0.000566172	1567.87	0.000959785	1567.87	0.00108	1567.87	0.00134	1567.87	0.00122	1567.87	0.00118
					1568.35	-5.24495e-05	1568.35	0.000137921	1568.35	0.000585676	1568.35	0.000987333	1568.35	0.00112	1568.35	0.00137	1568.35	0.00126	1568.35	0.00121
					1568.83	-6.22591e-05	1568.83	0.000147152	1568.83	0.000605127	1568.83	0.00102	1568.83	0.00116	1568.83	0.0014	1568.83	0.00129	1568.83	0.00125
					1569.32	-6.98251e-05	1569.32	0.000156984	1569.32	0.000623785	1569.32	0.00104	1569.32	0.0012	1569.32	0.00144	1569.32	0.00133	1569.32	0.00128
					1569.8	-7.44271e-05	1569.8	0.000166736	1569.8	0.000640438	1569.8	0.00107	1569.8	0.00123	1569.8	0.00147	1569.8	0.00136	1569.8	0.00131
					1570.28	-7.54529e-05	1570.28	0.000175433	1570.28	0.000653516	1570.28	0.00109	1570.28	0.00126	1570.28	0.00149	1570.28	0.00139	1570.28	0.00134
					1570.76	-7.29538e-05	1570.76	0.000182016	1570.76	0.000661566	1570.76	0.00111	1570.76	0.00128	1570.76	0.00151	1570.76	0.0014	1570.76	0.00136
					1571.24	-6.87109e-05	1571.24	0.000185972	1571.24	0.000664395	1571.24	0.00112	1571.24	0.00129	1571.24	0.00152	1571.24	0.00141	1571.24	0.00138
					1571.73	-6.58292e-05	1571.73	0.000187968	1571.73	0.000663953	1571.73	0.00112	1571.73	0.00129	1571.73	0.00152	1571.73	0.00142	1571.73	0.00139
					1572.21	-6.5761e-05	1572.21	0.000189471	1572.21	0.000663265	1572.21	0.00112	1572.21	0.0013	1572.21	0.00153	1572.21	0.00142	1572.21	0.00139
					1572.69	-6.79226e-05	1572.69	0.000191675	1572.69	0.000664467	1572.69	0.00113	1572.69	0.0013	1572.69	0.00154	1572.69	0.00143	1572.69	0.0014
					1573.17	-7.14166e-05	1573.17	0.000195105	1573.17	0.000668382	1573.17	0.00114	1573.17	0.00131	1573.17	0.00155	1573.17	0.00144	1573.17	0.00142
					1573.65	-7.56309e-05	1573.65	0.000199841	1573.65	0.000675105	1573.65	0.00115	1573.65	0.00133	1573.65	0.00157	1573.65	0.00145	1573.65	0.00144
					1574.14	-8.01827e-05	1574.14	0.000205789	1574.14	0.000684479	1574.14	0.00117	1574.14	0.00134	1574.14	0.00159	1574.14	0.00147	1574.14	0.00146
					1574.62	-8.47963e-05	1574.62	0.000212767	1574.62	0.000696247	1574.62	0.00118	1574.62	0.00136	1574.62	0.00161	1574.62	0.0015	1574.62	0.00148
					1575.1	-8.92972e-05	1575.1	0.00022056	1575.1	0.00071008	1575.1	0.0012	1575.1	0.00138	1575.1	0.00164	1575.1	0.00152	1575.1	0.00151
					1575.58	-9.36149e-05	1575.58	0.000228902	1575.58	0.000725545	1575.58	0.00122	1575.58	0.00141	1575.58	0.00166	1575.58	0.00155	1575.58	0.00154
					1576.07	-9.77897e-05	1576.07	0.000237508	1576.07	0.000742119	1576.07	0.00125	1576.07	0.00143	1576.07	0.00169	1576.07	0.00158	1576.07	0.00157
					1576.55	-0.000101996	1576.55	0.00024612	1576.55	0.000759253	1576.55	0.00127	1576.55	0.00146	1576.55	0.00172	1576.55	0.00161	1576.55	0.0016
					1577.03	-0.000106491	1577.03	0.000254567	1577.03	0.00077649	1577.03	0.00129	1577.03	0.00149	1577.03	0.00175	1577.03	0.00164	1577.03	0.00163
					1577.51	-0.000111546	1577.51	0.000262771	1577.51	0.000793553	1577.51	0.00131	1577.51	0.00151	1577.51	0.00178	1577.51	0.00167	1577.51	0.00166
					1577.99	-0.000117333	1577.99	0.00027076	1577.99	0.000810365	1577.99	0.00134	1577.99	0.00154	1577.99	0.00181	1577.99	0.0017	1577.99	0.00169
					1578.48	-0.000123861	1578.48	0.000278572	1578.48	0.00082697	1578.48	0.00136	1578.48	0.00156	1578.48	0.00184	1578.48	0.00173	1578.48	0.00172
					1578.96	-0.000130937	1578.96	0.000286196	1578.96	0.000843412	1578.96	0.00139	1578.96	0.00159	1578.96	0.00186	1578.96	0.00176	1578.96	0.00176
					1579.44	-0.000138207	1579.44	0.000293499	1579.44	0.000859602	1579.44	0.00141	1579.44	0.00162	1579.44	0.00189	1579.44	0.00179	1579.44	0.00179
					1579.92	-0.000145181	1579.92	0.000300236	1579.92	0.000875257	1579.92	0.00143	1579.92	0.00164	1579.92	0.00192	1579.92	0.00182	1579.92	0.00182
					1580.4	-0.000151302	1580.4	0.000306068	1580.4	0.000889914	1580.4	0.00145	1580.4	0.00167	1580.4	0.00194	1580.4	0.00185	1580.4	0.00185
					1580.89	-0.000156052	1580.89	0.000310663	1580.89	0.000903054	1580.89	0.00147	1580.89	0.00169	1580.89	0.00197	1580.89	0.00188	1580.89	0.00187
					1581.37	-0.000159131	1581.37	0.000313818	1581.37	0.000914315	1581.37	0.00149	1581.37	0.00171	1581.37	0.00199	1581.37	0.0019	1581.37	0.0019
					1581.85	-0.000160664	1581.85	0.000315611	1581.85	0.000923712	1581.85	0.00151	1581.85	0.00172	1581.85	0.00201	1581.85	0.00192	1581.85	0.00192
					1582.33	-0.000161194	1582.33	0.000316432	1582.33	0.000931716	1582.33	0.00152	1582.33	0.00174	1582.33	0.00203	1582.33	0.00194	1582.33	0.00194
					1582.82	-0.000161402	1582.82	0.000316849	1582.82	0.000939057	1582.82	0.00153	1582.82	0.00175	1582.82	0.00204	1582.82	0.00196	1582.82	0.00195
					1583.3	-0.000161776	1583.3	0.000317371	1583.3	0.000946384	1583.3	0.00155	1583.3	0.00177	1583.3	0.00206	1583.3	0.00197	1583.3	0.00197
					1583.78	-0.00016253	1583.78	0.000318291	1583.78	0.000954059	1583.78	0.00156	1583.78	0.00178	1583.78	0.00207	1583.78	0.00199	1583.78	0.00199
					1584.26	-0.00016368	1584.26	0.000319648	1584.26	0.000962134	1584.26	0.00157	1584.26	0.00179	1584.26	0.00209	1584.26	0.002	1584.26	0.002
					1584.74	-0.000165141	1584.74	0.000321335	1584.74	0.000970507	1584.74	0.00159	1584.74	0.00181	1584.74	0.0021	1584.74	0.00202	1584.74	0.00202
					1585.23	-0.000166771	1585.23	0.000323162	1585.23	0.000979008	1585.23	0.0016	1585.23	0.00182	1585.23	0.00212	1585.23	0.00204	1585.23	0.00204
					1585.71	-0.000168402	1585.71	0.000324957	1585.71	0.000987476	1585.71	0.00161	1585.71	0.00184	1585.71	0.00213	1585.71	0.00205	1585.71	0.00205
					1586.19	-0.000169839	1586.19	0.000326578	1586.19	0.000995735	1586.19	0.00163	1586.19	0.00185	1586.19	0.00215	1586.19	0.00207	1586.19	0.00207
					1586.67	-0.000170891	1586.67	0.000327907	1586.67	0.001	1586.67	0.00164	1586.67	0.00186	1586.67	0.00216	1586.67	0.00208	1586.67	0.00208
					1587.15	-0.000171397	1587.15	0.000328817	1587.15	0.00101	1587.15	0.00165	1587.15	0.00187	1587.15	0.00217	1587.15	0.00209	1587.15	0.00209
					1587.64	-0.000171243	1587.64	0.000329185	1587.64	0.00102	1587.64	0.00166	1587.64	0.00188	1587.64	0.00218	1587.64	0.0021	1587.64	0.00209
					1588.12	-0.000170451	1588.12	0.000328892	1588.12	0.00102	1588.12	0.00166	1588.12	0.00189	1588.12	0.00219	1588.12	0.00211	1588.12	0.00209
					1588.6	-0.000169229	1588.6	0.000327911	1588.6	0.00102	1588.6	0.00166	1588.6	0.00189	1588.6	0.00219	1588.6	0.00211	1588.6	0.00209
					1589.08	-0.000167923	1589.08	0.000326355	1589.08	0.00102	1589.08	0.00166	1589.08	0.00189	1589.08	0.00219	1589.08	0.00211	1589.08	0.00209
					1589.57	-0.000166868	1589.57	0.000324441	1589.57	0.00102	1589.57	0.00166	1589.57	0.00189	1589.57	0.00219	1589.57	0.0021	1589.57	0.00208
					1590.05	-0.000166253	1590.05	0.000322392	1590.05	0.00102	1590.05	0.00166	1590.05	0.00189	1590.05	0.00219	1590.05	0.0021	1590.05	0.00207
					1590.53	-0.000166139	1590.53	0.000320359	1590.53	0.00102	1590.53	0.00165	1590.53	0.00188	1590.53	0.00218	1590.53	0.00209	1590.53	0.00206
					1591.01	-0.000166513	1591.01	0.000318403	1591.01	0.00101	1591.01	0.00165	1591.01	0.00188	1591.01	0.00218	1591.01	0.00209	1591.01	0.00205
					1591.49	-0.000167316	1591.49	0.000316501	1591.49	0.00101	1591.49	0.00165	1591.49	0.00188	1591.49	0.00218	1591.49	0.00208	1591.49	0.00204
					1591.98	-0.000168464	1591.98	0.000314565	1591.98	0.00101	1591.98	0.00165	1591.98	0.00187	1591.98	0.00218	1591.98	0.00208	1591.98	0.00203
					1592.46	-0.00016985	1592.46	0.000312486	1592.46	0.00101	1592.46	0.00165	1592.46	0.00187	1592.46	0.00218	1592.46	0.00208	1592.46	0.00202
					1592.94	-0.000171371	1592.94	0.000310136	1592.94	0.00101	1592.94	0.00164	1592.94	0.00187	1592.94	0.00218	1592.94	0.00207	1592.94	0.00201
					1593.42	-0.000172943	1593.42	0.000307429	1593.42	0.00101	1593.42	0.00164	1593.42	0.00187	1593.42	0.00218	1593.42	0.00207	1593.42	0.002
					1593.9	-0.000174498	1593.9	0.000304337	1593.9	0.00101	1593.9	0.00164	1593.9	0.00187	1593.9	0.00217	1593.9	0.00206	1593.9	0.00199
					1594.39	-0.000175991	1594.39	0.000300899	1594.39	0.00101	1594.39	0.00164	1594.39	0.00187	1594.39	0.00217	1594.39	0.00206	1594.39	0.00198
					1594.87	-0.000177354	1594.87	0.0002972	1594.87	0.00101	1594.87	0.00165	1594.87	0.00187	1594.87	0.00217	1594.87	0.00205	1594.87	0.00197
					1595.35	-0.000178504	1595.35	0.000293348	1595.35	0.00101	1595.35	0.00165	1595.35	0.00187	1595.35	0.00217	1595.35	0.00205	1595.35	0.00195
					1595.83	-0.000179341	1595.83	0.000289415	1595.83	0.00101	1595.83	0.00165	1595.83	0.00187	1595.83	0.00217	1595.83	0.00204	1595.83	0.00194
					1596.32	-0.000179784	1596.32	0.000285434	1596.32	0.00101	1596.32	0.00165	1596.32	0.00187	1596.32	0.00217	1596.32	0.00204	1596.32	0.00193
					1596.8	-0.000179824	1596.8	0.000281377	1596.8	0.00101	1596.8	0.00165	1596.8	0.00187	1596.8	0.00216	1596.8	0.00203	1596.8	0.00191
					1597.28	-0.00017957	1597.28	0.0002772	1597.28	0.00101	1597.28	0.00165	1597.28	0.00186	1597.28	0.00216	1597.28	0.00202	1597.28	0.00189
					1597.76	-0.000179259	1597.76	0.000272854	1597.76	0.00101	1597.76	0.00165	1597.76	0.00186	1597.76	0.00215	1597.76	0.00201	1597.76	0.00187
					1598.24	-0.000179215	1598.24	0.000268311	1598.24	0.001	1598.24	0.00165	1598.24	0.00186	1598.24	0.00214	1598.24	0.00199	1598.24	0.00185
					1598.72	-0.000179762	1598.72	0.000263551	1598.72	0.001	1598.72	0.00164	1598.72	0.00185	1598.72	0.00213	1598.72	0.00198	1598.72	0.00183
					1599.21	-0.000181167	1599.21	0.000258561	1599.21	0.000997115	1599.21	0.00164	1599.21	0.00184	1599.21	0.00211	1599.21	0.00196	1599.21	0.0018
					1599.69	-0.000183556	1599.69	0.000253303	1599.69	0.000991462	1599.69	0.00163	1599.69	0.00183	1599.69	0.0021	1599.69	0.00194	1599.69	0.00177
					1600.17	-0.000186907	1600.17	0.000247726	1600.17	0.000984381	1600.17	0.00162	1600.17	0.00182	1600.17	0.00208	1600.17	0.00191	1600.17	0.00174
					1600.65	-0.00019105	1600.65	0.000241763	1600.65	0.00097592	1600.65	0.00161	1600.65	0.0018	1600.65	0.00205	1600.65	0.00189	1600.65	0.00171
					1601.14	-0.000195709	1601.14	0.000235374	1601.14	0.000966269	1601.14	0.0016	1601.14	0.00179	1601.14	0.00203	1601.14	0.00186	1601.14	0.00167
					1601.62	-0.000200549	1601.62	0.000228566	1601.62	0.00095575	1601.62	0.00159	1601.62	0.00177	1601.62	0.002	1601.62	0.00182	1601.62	0.00162
					1602.1	-0.000205226	1602.1	0.000221443	1602.1	0.000944805	1602.1	0.00157	1602.1	0.00175	1602.1	0.00197	1602.1	0.00179	1602.1	0.00158
					1602.58	-0.000209429	1602.58	0.000214196	1602.58	0.000933931	1602.58	0.00156	1602.58	0.00173	1602.58	0.00194	1602.58	0.00175	1602.58	0.00153
					1603.06	-0.000212896	1603.06	0.000207109	1603.06	0.000923598	1603.06	0.00154	1603.06	0.00171	1603.06	0.00191	1603.06	0.00171	1603.06	0.00149
					1603.55	-0.000215415	1603.55	0.00020048	1603.55	0.00091412	1603.55	0.00153	1603.55	0.00169	1603.55	0.00187	1603.55	0.00167	1603.55	0.00144
					1604.03	-0.000216818	1604.03	0.00019453	1604.03	0.000905492	1604.03	0.00151	1604.03	0.00166	1604.03	0.00184	1604.03	0.00163	1604.03	0.00138
					1604.51	-0.000217004	1604.51	0.000189211	1604.51	0.00089722	1604.51	0.00149	1604.51	0.00164	1604.51	0.00181	1604.51	0.00159	1604.51	0.00133
					1604.99	-0.000215965	1604.99	0.00018416	1604.99	0.000888345	1604.99	0.00148	1604.99	0.00162	1604.99	0.00177	1604.99	0.00155	1604.99	0.00128
					1605.47	-0.000213833	1605.47	0.000178782	1605.47	0.000877717	1605.47	0.00145	1605.47	0.00159	1605.47	0.00173	1605.47	0.0015	1605.47	0.00122
					1605.96	-0.000210868	1605.96	0.000172483	1605.96	0.000864366	1605.96	0.00143	1605.96	0.00155	1605.96	0.00169	1605.96	0.00144	1605.96	0.00115
					1606.44	-0.000207379	1606.44	0.000164827	1606.44	0.000847716	1606.44	0.0014	1606.44	0.00151	1606.44	0.00164	1606.44	0.00138	1606.44	0.00108
					1606.92	-0.000203668	1606.92	0.000155611	1606.92	0.00082761	1606.92	0.00136	1606.92	0.00147	1606.92	0.00158	1606.92	0.00131	1606.92	0.000993385
					1607.4	-0.000199977	1607.4	0.000144825	1607.4	0.000804222	1607.4	0.00132	1607.4	0.00141	1607.4	0.00151	1607.4	0.00123	1607.4	0.000903464
					1607.89	-0.000196463	1607.89	0.000132617	1607.89	0.000777955	1607.89	0.00128	1607.89	0.00135	1607.89	0.00144	1607.89	0.00115	1607.89	0.000806299
					1608.37	-0.000193201	1608.37	0.000119244	1608.37	0.000749382	1608.37	0.00123	1608.37	0.00129	1608.37	0.00137	1608.37	0.00106	1608.37	0.00070269
					1608.85	-0.000190215	1608.85	0.000105054	1608.85	0.000719174	1608.85	0.00117	1608.85	0.00122	1608.85	0.00129	1608.85	0.000960993	1608.85	0.000593705
					1609.33	-0.000187482	1609.33	9.04123e-05	1609.33	0.000687982	1609.33	0.00112	1609.33	0.00115	1609.33	0.0012	1609.33	0.000862543	1609.33	0.000480544
					1609.81	-0.000184963	1609.81	7.56418e-05	1609.81	0.000656345	1609.81	0.00106	1609.81	0.00108	1609.81	0.00111	1609.81	0.000761703	1609.81	0.000364397
					1610.3	-0.000182587	1610.3	6.09324e-05	1610.3	0.000624534	1610.3	0.001	1610.3	0.00101	1610.3	0.00103	1610.3	0.000659165	1610.3	0.000246134
					1610.78	-0.000180251	1610.78	4.6293e-05	1610.78	0.000592438	1610.78	0.000945294	1610.78	0.000939029	1610.78	0.000937457	1610.78	0.000554976	1610.78	0.000125984
					1611.26	-0.000177823	1611.26	3.15331e-05	1611.26	0.000559552	1611.26	0.000885782	1611.26	0.000865322	1611.26	0.000845837	1611.26	0.000448425	1611.26	3.37594e-06
					1611.74	-0.000175193	1611.74	1.63649e-05	1611.74	0.000525144	1611.74	0.000824367	1611.74	0.000788989	1611.74	0.000750942	1611.74	0.000338277	1611.74	-0.000122889
					1612.22	-0.000172354	1612.22	4.7702e-07	1612.22	0.000488525	1612.22	0.000760085	1612.22	0.00070864	1612.22	0.000651649	1612.22	0.000223275	1612.22	-0.000254122
					1612.71	-0.000169405	1612.71	-1.63265e-05	1612.71	0.000449319	1612.71	0.000692285	1612.71	0.000623296	1612.71	0.000547298	1612.71	0.000102652	1612.71	-0.00039119
					1613.19	-0.000166507	1613.19	-3.41117e-05	1613.19	0.000407524	1613.19	0.00062081	1613.19	0.000532633	1613.19	0.000437859	1613.19	-2.36393e-05	1613.19	-0.000534253
					1613.67	-0.000163819	1613.67	-5.28193e-05	1613.67	0.000363457	1613.67	0.000545949	1613.67	0.000436951	1613.67	0.000323883	1613.67	-0.000155022	1613.67	-0.000682793
					1614.15	-0.000161474	1614.15	-7.23319e-05	1614.15	0.000317569	1614.15	0.000468235	1614.15	0.000336942	1614.15	0.000206197	1614.15	-0.00029058	1614.15	-0.000835932
					1614.63	-0.000159529	1614.63	-9.25173e-05	1614.63	0.00027031	1614.63	0.000388246	1614.63	0.000233439	1614.63	8.56753e-05	1614.63	-0.000429358	1614.63	-0.000992716
					1615.12	-0.000157943	1615.12	-0.000113289	1615.12	0.000222007	1615.12	0.00030643	1615.12	0.000127185	1615.12	-3.70166e-05	1615.12	-0.000570614	1615.12	-0.00115
					1615.6	-0.000156574	1615.6	-0.000134613	1615.6	0.000172821	1615.6	0.000223009	1615.6	1.86901e-05	1615.6	-0.000161535	1615.6	-0.000713937	1615.6	-0.00131
					1616.08	-0.000155192	1616.08	-0.000156519	1616.08	0.000122779	1616.08	0.000138004	1616.08	-9.17791e-05	1616.08	-0.000287845	1616.08	-0.000859222	1616.08	-0.00148
					1616.56	-0.000153563	1616.56	-0.000179033	1616.56	7.18553e-05	1616.56	5.13455e-05	1616.56	-0.000204122	1616.56	-0.000416074	1616.56	-0.00101	1616.56	-0.00165
					1617.05	-0.000151506	1617.05	-0.000202152	1617.05	2.00338e-05	1617.05	-3.6995e-05	1617.05	-0.000318263	1617.05	-0.000546327	1617.05	-0.00116	1617.05	-0.00182
					1617.53	-0.000148951	1617.53	-0.00022581	1617.53	-3.26364e-05	1617.53	-0.00012693	1617.53	-0.000434054	1617.53	-0.000678545	1617.53	-0.00131	1617.53	-0.00199
					1618.01	-0.00014594	1618.01	-0.000249911	1618.01	-8.60864e-05	1618.01	-0.000218265	1618.01	-0.000551266	1618.01	-0.000812539	1618.01	-0.00146	1618.01	-0.00216
					1618.49	-0.000142619	1618.49	-0.000274366	1618.49	-0.000140267	1618.49	-0.000310795	1618.49	-0.000669692	1618.49	-0.000948074	1618.49	-0.00161	1618.49	-0.00233
					1618.97	-0.000139211	1618.97	-0.000299123	1618.97	-0.000195191	1618.97	-0.000404369	1618.97	-0.000789196	1618.97	-0.00108	1618.97	-0.00177	1618.97	-0.00251
					1619.46	-0.000136017	1619.46	-0.000324163	1619.46	-0.000250887	1619.46	-0.0004989	1619.46	-0.000909727	1619.46	-0.00122	1619.46	-0.00192	1619.46	-0.00269
					1619.94	-0.000133381	1619.94	-0.000349497	1619.94	-0.000307355	1619.94	-0.00059431	1619.94	-0.00103	1619.94	-0.00136	1619.94	-0.00208	1619.94	-0.00286
					1620.42	-0.000131666	1620.42	-0.000375088	1620.42	-0.000364448	1620.42	-0.000690426	1620.42	-0.00115	1620.42	-0.0015	1620.42	-0.00224	1620.42	-0.00304
					1620.9	-0.000131184	1620.9	-0.000400824	1620.9	-0.000421842	1620.9	-0.000786885	1620.9	-0.00128	1620.9	-0.00164	1620.9	-0.0024	1620.9	-0.00322
					1621.38	-0.000132127	1621.38	-0.000426475	1621.38	-0.000478999	1621.38	-0.000883107	1621.38	-0.0014	1621.38	-0.00178	1621.38	-0.00255	1621.38	-0.0034
					1621.87	-0.000134506	1621.87	-0.000451715	1621.87	-0.000535236	1621.87	-0.000978305	1621.87	-0.00152	1621.87	-0.00192	1621.87	-0.00271	1621.87	-0.00357
					1622.35	-0.000138092	1622.35	-0.000476169	1622.35	-0.000589842	1622.35	-0.00107	1622.35	-0.00164	1622.35	-0.00206	1622.35	-0.00287	1622.35	-0.00374
					1622.83	-0.000142433	1622.83	-0.000499549	1622.83	-0.000642298	1622.83	-0.00116	1622.83	-0.00176	1622.83	-0.0022	1622.83	-0.00302	1622.83	-0.00391
					1623.31	-0.000146962	1623.31	-0.000521838	1623.31	-0.000692583	1623.31	-0.00125	1623.31	-0.00187	1623.31	-0.00233	1623.31	-0.00316	1623.31	-0.00407
					1623.8	-0.000151177	1623.8	-0.000543433	1623.8	-0.000741392	1623.8	-0.00134	1623.8	-0.00198	1623.8	-0.00246	1623.8	-0.00331	1623.8	-0.00423
					1624.28	-0.000154915	1624.28	-0.00056502	1624.28	-0.000789955	1624.28	-0.00142	1624.28	-0.00209	1624.28	-0.00259	1624.28	-0.00345	1624.28	-0.00439
					1624.76	-0.000158323	1624.76	-0.000587232	1624.76	-0.000839438	1624.76	-0.00151	1624.76	-0.0022	1624.76	-0.00272	1624.76	-0.00359	1624.76	-0.00456
					1625.24	-0.000161624	1625.24	-0.000610356	1625.24	-0.000890463	1625.24	-0.0016	1625.24	-0.00232	1625.24	-0.00285	1625.24	-0.00374	1625.24	-0.00472
					1625.72	-0.000164928	1625.72	-0.000634309	1625.72	-0.000943084	1625.72	-0.00169	1625.72	-0.00244	1625.72	-0.00298	1625.72	-0.00389	1625.72	-0.00489
					1626.21	-0.00016827	1626.21	-0.000658794	1626.21	-0.000997061	1626.21	-0.00179	1626.21	-0.00256	1626.21	-0.00312	1626.21	-0.00404	1626.21	-0.00506
					1626.69	-0.000171617	1626.69	-0.000683489	1626.69	-0.00105	1626.69	-0.00188	1626.69	-0.00268	1626.69	-0.00326	1626.69	-0.0042	1626.69	-0.00523
					1627.17	-0.000174923	1627.17	-0.000708185	1627.17	-0.00111	1627.17	-0.00198	1627.17	-0.0028	1627.17	-0.0034	1627.17	-0.00435	1627.17	-0.00541
					1627.65	-0.000178142	1627.65	-0.000732876	1627.65	-0.00117	1627.65	-0.00208	1627.65	-0.00293	1627.65	-0.00354	1627.65	-0.00451	1627.65	-0.00558
					1628.13	-0.000181259	1628.13	-0.000757772	1628.13	-0.00123	1628.13	-0.00218	1628.13	-0.00306	1628.13	-0.00368	1628.13	-0.00467	1628.13	-0.00576
					1628.62	-0.000184314	1628.62	-0.000783218	1628.62	-0.00129	1628.62	-0.00228	1628.62	-0.00319	1628.62	-0.00383	1628.62	-0.00483	1628.62	-0.00593
					1629.1	-0.000187411	1629.1	-0.000809475	1629.1	-0.00135	1629.1	-0.00239	1629.1	-0.00332	1629.1	-0.00398	1629.1	-0.005	1629.1	-0.00611
					1629.58	-0.000190688	1629.58	-0.000836572	1629.58	-0.00142	1629.58	-0.00249	1629.58	-0.00345	1629.58	-0.00413	1629.58	-0.00517	1629.58	-0.0063
					1630.06	-0.000194256	1630.06	-0.000864248	1630.06	-0.00148	1630.06	-0.0026	1630.06	-0.00359	1630.06	-0.00428	1630.06	-0.00534	1630.06	-0.00648
					1630.55	-0.000198154	1630.55	-0.000892097	1630.55	-0.00155	1630.55	-0.00271	1630.55	-0.00373	1630.55	-0.00444	1630.55	-0.00551	1630.55	-0.00666
					1631.03	-0.000202385	1631.03	-0.000919707	1631.03	-0.00161	1631.03	-0.00282	1631.03	-0.00386	1631.03	-0.00459	1631.03	-0.00568	1631.03	-0.00684
					1631.51	-0.000206919	1631.51	-0.000946748	1631.51	-0.00168	1631.51	-0.00293	1631.51	-0.00399	1631.51	-0.00474	1631.51	-0.00584	1631.51	-0.00701
					1631.99	-0.000211717	1631.99	-0.000972964	1631.99	-0.00174	1631.99	-0.00303	1631.99	-0.00412	1631.99	-0.00488	1631.99	-0.006	1631.99	-0.00719
					1632.47	-0.000216749	1632.47	-0.000998141	1632.47	-0.0018	1632.47	-0.00313	1632.47	-0.00424	1632.47	-0.00503	1632.47	-0.00616	1632.47	-0.00735
					1632.96	-0.000221995	1632.96	-0.00102	1632.96	-0.00186	1632.96	-0.00323	1632.96	-0.00436	1632.96	-0.00516	1632.96	-0.00631	1632.96	-0.00752
					1633.44	-0.00022744	1633.44	-0.00104	1633.44	-0.00191	1633.44	-0.00332	1633.44	-0.00448	1633.44	-0.0053	1633.44	-0.00646	1633.44	-0.00767
					1633.92	-0.000233042	1633.92	-0.00107	1633.92	-0.00196	1633.92	-0.00342	1633.92	-0.00459	1633.92	-0.00543	1633.92	-0.0066	1633.92	-0.00783
					1634.4	-0.000238602	1634.4	-0.00109	1634.4	-0.00202	1634.4	-0.0035	1634.4	-0.0047	1634.4	-0.00556	1634.4	-0.00674	1634.4	-0.00798
					1634.88	-0.000243613	1634.88	-0.00111	1634.88	-0.00207	1634.88	-0.00359	1634.88	-0.00481	1634.88	-0.00568	1634.88	-0.00688	1634.88	-0.00812
					1635.37	-0.000247386	1635.37	-0.00113	1635.37	-0.00212	1635.37	-0.00368	1635.37	-0.00491	1635.37	-0.00581	1635.37	-0.00701	1635.37	-0.00827
					1635.85	-0.000249522	1635.85	-0.00115	1635.85	-0.00217	1635.85	-0.00377	1635.85	-0.00502	1635.85	-0.00594	1635.85	-0.00716	1635.85	-0.00842
					1636.33	-0.000250106	1636.33	-0.00117	1636.33	-0.00223	1636.33	-0.00387	1636.33	-0.00514	1636.33	-0.00607	1636.33	-0.0073	1636.33	-0.00857
					1636.81	-0.000249513	1636.81	-0.00119	1636.81	-0.00228	1636.81	-0.00397	1636.81	-0.00526	1636.81	-0.00621	1636.81	-0.00745	1636.81	-0.00872
					1637.3	-0.000248134	1637.3	-0.00121	1637.3	-0.00234	1637.3	-0.00407	1637.3	-0.00538	1637.3	-0.00635	1637.3	-0.0076	1637.3	-0.00888
					1637.78	-0.000246265	1637.78	-0.00123	1637.78	-0.0024	1637.78	-0.00417	1637.78	-0.0055	1637.78	-0.00648	1637.78	-0.00775	1637.78	-0.00904
					1638.26	-0.000244111	1638.26	-0.00126	1638.26	-0.00246	1638.26	-0.00427	1638.26	-0.00562	1638.26	-0.00662	1638.26	-0.0079	1638.26	-0.0092
					1638.74	-0.000241802	1638.74	-0.00128	1638.74	-0.00252	1638.74	-0.00437	1638.74	-0.00573	1638.74	-0.00676	1638.74	-0.00805	1638.74	-0.00935
					1639.22	-0.000239415	1639.22	-0.0013	1639.22	-0.00258	1639.22	-0.00447	1639.22	-0.00585	1639.22	-0.00689	1639.22	-0.00819	1639.22	-0.0095
					1639.71	-0.000236947	1639.71	-0.00132	1639.71	-0.00264	1639.71	-0.00457	1639.71	-0.00596	1639.71	-0.00702	1639.71	-0.00833	1639.71	-0.00965
					1640.19	-0.000234134	1640.19	-0.00134	1640.19	-0.0027	1640.19	-0.00466	1640.19	-0.00607	1640.19	-0.00714	1640.19	-0.00847	1640.19	-0.0098
					1640.67	-0.000230139	1640.67	-0.00136	1640.67	-0.00275	1640.67	-0.00475	1640.67	-0.00617	1640.67	-0.00726	1640.67	-0.0086	1640.67	-0.00993
					1641.15	-0.000223538	1641.15	-0.00137	1641.15	-0.0028	1641.15	-0.00483	1641.15	-0.00627	1641.15	-0.00738	1641.15	-0.00873	1641.15	-0.01007
					1641.63	-0.000213601	1641.63	-0.00139	1641.63	-0.00284	1641.63	-0.00492	1641.63	-0.00637	1641.63	-0.00749	1641.63	-0.00885	1641.63	-0.0102
					1642.12	-0.000201285	1642.12	-0.00141	1642.12	-0.00289	1642.12	-0.005	1642.12	-0.00647	1642.12	-0.0076	1642.12	-0.00898	1642.12	-0.01033
					1642.6	-0.000188155	1642.6	-0.00142	1642.6	-0.00294	1642.6	-0.00508	1642.6	-0.00656	1642.6	-0.00772	1642.6	-0.0091	1642.6	-0.01046
					1643.08	-0.00017528	1643.08	-0.00144	1643.08	-0.00299	1643.08	-0.00517	1643.08	-0.00667	1643.08	-0.00784	1643.08	-0.00922	1643.08	-0.01059
					1643.56	-0.000163152	1643.56	-0.00146	1643.56	-0.00304	1643.56	-0.00526	1643.56	-0.00677	1643.56	-0.00795	1643.56	-0.00935	1643.56	-0.01073
					1644.05	-0.000151886	1644.05	-0.00148	1644.05	-0.0031	1644.05	-0.00535	1644.05	-0.00688	1644.05	-0.00807	1644.05	-0.00948	1644.05	-0.01086
					1644.53	-0.000141419	1644.53	-0.0015	1644.53	-0.00315	1644.53	-0.00543	1644.53	-0.00698	1644.53	-0.00819	1644.53	-0.0096	1644.53	-0.01099
					1645.01	-0.000131617	1645.01	-0.00152	1645.01	-0.0032	1645.01	-0.00552	1645.01	-0.00708	1645.01	-0.0083	1645.01	-0.00972	1645.01	-0.01112
					1645.49	-0.000122368	1645.49	-0.00154	1645.49	-0.00325	1645.49	-0.0056	1645.49	-0.00718	1645.49	-0.00841	1645.49	-0.00984	1645.49	-0.01124
					1645.97	-0.000113604	1645.97	-0.00156	1645.97	-0.00329	1645.97	-0.00568	1645.97	-0.00728	1645.97	-0.00852	1645.97	-0.00995	1645.97	-0.01136
					1646.46	-0.000105353	1646.46	-0.00157	1646.46	-0.00334	1646.46	-0.00576	1646.46	-0.00737	1646.46	-0.00863	1646.46	-0.01006	1646.46	-0.01148
					1646.94	-9.77706e-05	1646.94	-0.00159	1646.94	-0.00339	1646.94	-0.00583	1646.94	-0.00746	1646.94	-0.00873	1646.94	-0.01017	1646.94	-0.0116
					1647.42	-9.11774e-05	1647.42	-0.00161	1647.42	-0.00343	1647.42	-0.00591	1647.42	-0.00756	1647.42	-0.00883	1647.42	-0.01028	1647.42	-0.01171
					1647.9	-8.60158e-05	1647.9	-0.00163	1647.9	-0.00348	1647.9	-0.00599	1647.9	-0.00765	1647.9	-0.00894	1647.9	-0.01039	1647.9	-0.01183
					1648.38	-8.27144e-05	1648.38	-0.00165	1648.38	-0.00353	1648.38	-0.00607	1648.38	-0.00775	1648.38	-0.00904	1648.38	-0.0105	1648.38	-0.01195
					1648.87	-8.14069e-05	1648.87	-0.00167	1648.87	-0.00358	1648.87	-0.00615	1648.87	-0.00785	1648.87	-0.00915	1648.87	-0.01061	1648.87	-0.01207
					1649.35	-8.18744e-05	1649.35	-0.00169	1649.35	-0.00363	1649.35	-0.00622	1649.35	-0.00794	1649.35	-0.00925	1649.35	-0.01072	1649.35	-0.01219
					1649.83	-8.37297e-05	1649.83	-0.0017	1649.83	-0.00367	1649.83	-0.0063	1649.83	-0.00803	1649.83	-0.00935	1649.83	-0.01082	1649.83	-0.01231
					1650.31	-8.6613e-05	1650.31	-0.00172	1650.31	-0.00372	1650.31	-0.00637	1650.31	-0.00812	1650.31	-0.00944	1650.31	-0.01092	1650.31	-0.01242
					1650.8	-9.02567e-05	1650.8	-0.00173	1650.8	-0.00376	1650.8	-0.00644	1650.8	-0.00821	1650.8	-0.00953	1650.8	-0.01102	1650.8	-0.01252
					1651.28	-9.45309e-05	1651.28	-0.00175	1651.28	-0.0038	1651.28	-0.00651	1651.28	-0.00829	1651.28	-0.00962	1651.28	-0.01111	1651.28	-0.01262
					1651.76	-9.94349e-05	1651.76	-0.00176	1651.76	-0.00383	1651.76	-0.00657	1651.76	-0.00836	1651.76	-0.0097	1651.76	-0.0112	1651.76	-0.01272
					1652.24	-0.00010506	1652.24	-0.00177	1652.24	-0.00387	1652.24	-0.00663	1652.24	-0.00844	1652.24	-0.00978	1652.24	-0.01128	1652.24	-0.01281
					1652.72	-0.000111533	1652.72	-0.00178	1652.72	-0.0039	1652.72	-0.00669	1652.72	-0.0085	1652.72	-0.00985	1652.72	-0.01136	1652.72	-0.01289
					1653.2	-0.000118966	1653.21	-0.00179	1653.21	-0.00394	1653.21	-0.00674	1653.21	-0.00857	1653.21	-0.00992	1653.21	-0.01144	1653.21	-0.01297
					1653.69	-0.00012744	1653.69	-0.0018	1653.69	-0.00397	1653.69	-0.00679	1653.69	-0.00863	1653.69	-0.00999	1653.69	-0.01151	1653.69	-0.01305
					1654.17	-0.00013699	1654.17	-0.00181	1654.17	-0.00399	1654.17	-0.00684	1654.17	-0.00869	1654.17	-0.01005	1654.17	-0.01157	1654.17	-0.01312
					1654.65	-0.000147599	1654.65	-0.00182	1654.65	-0.00402	1654.65	-0.00688	1654.65	-0.00875	1654.65	-0.0101	1654.65	-0.01163	1654.65	-0.01318
					1655.13	-0.000159196	1655.13	-0.00182	1655.13	-0.00404	1655.13	-0.00692	1655.13	-0.0088	1655.13	-0.01015	1655.13	-0.01169	1655.13	-0.01324
					1655.62	-0.000171622	1655.62	-0.00183	1655.62	-0.00406	1655.62	-0.00696	1655.62	-0.00884	1655.62	-0.0102	1655.62	-0.01173	1655.62	-0.01329
					1656.1	-0.000184611	1656.1	-0.00183	1656.1	-0.00408	1656.1	-0.00699	1656.1	-0.00888	1656.1	-0.01024	1656.1	-0.01178	1656.1	-0.01334
					1656.58	-0.000197761	1656.58	-0.00184	1656.58	-0.00409	1656.58	-0.00702	1656.58	-0.00892	1656.58	-0.01028	1656.58	-0.01181	1656.58	-0.01338
					1657.06	-0.000210567	1657.06	-0.00184	1657.06	-0.0041	1657.06	-0.00704	1657.06	-0.00895	1657.06	-0.01031	1657.06	-0.01184	1657.06	-0.01342
					1657.55	-0.000222492	1657.55	-0.00184	1657.55	-0.00411	1657.55	-0.00706	1657.55	-0.00898	1657.55	-0.01033	1657.55	-0.01187	1657.55	-0.01345
					1658.03	-0.000233133	1658.03	-0.00184	1658.03	-0.00412	1658.03	-0.00708	1658.03	-0.00901	1658.03	-0.01036	1658.03	-0.0119	1658.03	-0.01348
					1658.51	-0.00024225	1658.51	-0.00184	1658.51	-0.00413	1658.51	-0.0071	1658.51	-0.00903	1658.51	-0.01039	1658.51	-0.01193	1658.51	-0.01351
					1658.99	-0.000249844	1658.99	-0.00184	1658.99	-0.00414	1658.99	-0.00713	1658.99	-0.00907	1658.99	-0.01042	1658.99	-0.01196	1658.99	-0.01354
					1659.47	-0.000256247	1659.47	-0.00185	1659.47	-0.00416	1659.47	-0.00716	1659.47	-0.0091	1659.47	-0.01046	1659.47	-0.012	1659.47	-0.01358
					1659.95	-0.000262119	1659.95	-0.00186	1659.95	-0.00418	1659.95	-0.00719	1659.95	-0.00914	1659.95	-0.0105	1659.95	-0.01204	1659.95	-0.01362
					1660.44	-0.000268044	1660.44	-0.00186	1660.44	-0.0042	1660.44	-0.00723	1660.44	-0.00918	1660.44	-0.01054	1660.44	-0.01209	1660.44	-0.01366
					1660.92	-0.000274241	1660.92	-0.00187	1660.92	-0.00422	1660.92	-0.00726	1660.92	-0.00922	1660.92	-0.01058	1660.92	-0.01213	1660.92	-0.0137
					1661.4	-0.000280565	1661.4	-0.00188	1661.4	-0.00424	1661.4	-0.00729	1661.4	-0.00926	1661.4	-0.01062	1661.4	-0.01217	1661.4	-0.01374
					1661.88	-0.000286662	1661.88	-0.00189	1661.88	-0.00425	1661.88	-0.00732	1661.88	-0.00929	1661.88	-0.01065	1661.88	-0.01221	1661.88	-0.01377
					1662.37	-0.000292054	1662.37	-0.00189	1662.37	-0.00426	1662.37	-0.00735	1662.37	-0.00932	1662.37	-0.01068	1662.37	-0.01224	1662.37	-0.0138
					1662.85	-0.000296205	1662.85	-0.00189	1662.85	-0.00427	1662.85	-0.00737	1662.85	-0.00934	1662.85	-0.01071	1662.85	-0.01227	1662.85	-0.01382
					1663.33	-0.000298571	1663.33	-0.0019	1663.33	-0.00428	1663.33	-0.00739	1663.33	-0.00936	1663.33	-0.01073	1663.33	-0.01229	1663.33	-0.01384
					1663.81	-0.000298683	1663.81	-0.0019	1663.81	-0.00429	1663.81	-0.0074	1663.81	-0.00938	1663.81	-0.01075	1663.81	-0.01232	1663.81	-0.01386
					1664.29	-0.000296208	1664.29	-0.0019	1664.29	-0.0043	1664.29	-0.00742	1664.29	-0.00941	1664.29	-0.01077	1664.29	-0.01234	1664.29	-0.01387
					1664.78	-0.000291167	1664.78	-0.0019	1664.78	-0.0043	1664.78	-0.00744	1664.78	-0.00943	1664.78	-0.0108	1664.78	-0.01236	1664.78	-0.01389
					1665.26	-0.000284425	1665.26	-0.00191	1665.26	-0.00432	1665.26	-0.00746	1665.26	-0.00946	1665.26	-0.01082	1665.26	-0.01239	1665.26	-0.01391
					1665.74	-0.000277971	1665.74	-0.00191	1665.74	-0.00433	1665.74	-0.00749	1665.74	-0.00949	1665.74	-0.01086	1665.74	-0.01242	1665.74	-0.01394
					1666.22	-0.000273706	1666.22	-0.00192	1666.22	-0.00435	1666.22	-0.00752	1666.22	-0.00953	1666.22	-0.0109	1666.22	-0.01246	1666.22	-0.01397
					1666.7	-0.000271983	1666.7	-0.00193	1666.7	-0.00437	1666.7	-0.00755	1666.7	-0.00956	1666.7	-0.01093	1666.7	-0.01249	1666.7	-0.014
					1667.19	-0.00027217	1667.19	-0.00193	1667.19	-0.00439	1667.19	-0.00758	1667.19	-0.0096	1667.19	-0.01097	1667.19	-0.01253	1667.19	-0.01403
					1667.67	-0.00027362	1667.67	-0.00194	1667.67	-0.00441	1667.67	-0.00761	1667.67	-0.00963	1667.67	-0.011	1667.67	-0.01256	1667.67	-0.01405
					1668.15	-0.000275869	1668.15	-0.00194	1668.15	-0.00443	1668.15	-0.00764	1668.15	-0.00967	1668.15	-0.01103	1668.15	-0.01259	1668.15	-0.01408
					1668.63	-0.000278578	1668.63	-0.00195	1668.63	-0.00444	1668.63	-0.00766	1668.63	-0.00969	1668.63	-0.01106	1668.63	-0.01261	1668.63	-0.0141
					1669.12	-0.000281482	1669.12	-0.00195	1669.12	-0.00446	1669.12	-0.00768	1669.12	-0.00972	1669.12	-0.01108	1669.12	-0.01263	1669.12	-0.01411
					1669.6	-0.000284384	1669.6	-0.00196	1669.6	-0.00447	1669.6	-0.0077	1669.6	-0.00974	1669.6	-0.0111	1669.6	-0.01265	1669.6	-0.01412
					1670.08	-0.000287147	1670.08	-0.00196	1670.08	-0.00448	1670.08	-0.00771	1670.08	-0.00975	1670.08	-0.01112	1670.08	-0.01266	1670.08	-0.01413
					1670.56	-0.00028968	1670.56	-0.00196	1670.56	-0.00449	1670.56	-0.00773	1670.56	-0.00977	1670.56	-0.01113	1670.56	-0.01267	1670.56	-0.01413
					1671.04	-0.000291849	1671.04	-0.00197	1671.04	-0.00449	1671.04	-0.00774	1671.04	-0.00978	1671.04	-0.01114	1671.04	-0.01267	1671.04	-0.01414
					1671.53	-0.000293386	1671.53	-0.00197	1671.53	-0.0045	1671.53	-0.00775	1671.53	-0.00978	1671.53	-0.01115	1671.53	-0.01267	1671.53	-0.01414
					1672.01	-0.000293852	1672.01	-0.00197	1672.01	-0.0045	1672.01	-0.00776	1672.01	-0.00979	1672.01	-0.01115	1672.01	-0.01268	1672.01	-0.01413
					1672.49	-0.000292896	1672.49	-0.00197	1672.49	-0.0045	1672.49	-0.00777	1672.49	-0.00979	1672.49	-0.01116	1672.49	-0.01268	1672.49	-0.01413
					1672.97	-0.000290538	1672.97	-0.00197	1672.97	-0.0045	1672.97	-0.00778	1672.97	-0.00979	1672.97	-0.01116	1672.97	-0.01268	1672.97	-0.01413
					1673.45	-0.000287106	1673.45	-0.00197	1673.45	-0.00451	1673.45	-0.00778	1673.45	-0.0098	1673.45	-0.01117	1673.45	-0.01268	1673.45	-0.01412
					1673.94	-0.000282972	1673.94	-0.00197	1673.94	-0.00451	1673.94	-0.00779	1673.94	-0.00981	1673.94	-0.01118	1673.94	-0.01268	1673.94	-0.01412
					1674.42	-0.000278464	1674.42	-0.00197	1674.42	-0.00452	1674.42	-0.0078	1674.42	-0.00982	1674.42	-0.01119	1674.42	-0.01269	1674.42	-0.01412
					1674.9	-0.000273866	1674.9	-0.00197	1674.9	-0.00453	1674.9	-0.00781	1674.9	-0.00983	1674.9	-0.0112	1674.9	-0.01269	1674.9	-0.01412
					1675.38	-0.000269413	1675.38	-0.00198	1675.38	-0.00454	1675.38	-0.00783	1675.38	-0.00984	1675.38	-0.01121	1675.38	-0.0127	1675.38	-0.01412
					1675.87	-0.000265249	1675.87	-0.00198	1675.87	-0.00455	1675.87	-0.00784	1675.87	-0.00985	1675.87	-0.01122	1675.87	-0.0127	1675.87	-0.01412
					1676.35	-0.000261427	1676.35	-0.00198	1676.35	-0.00456	1676.35	-0.00785	1676.35	-0.00986	1676.35	-0.01123	1676.35	-0.01271	1676.35	-0.01412
					1676.83	-0.000257918	1676.83	-0.00198	1676.83	-0.00457	1676.83	-0.00785	1676.83	-0.00987	1676.83	-0.01124	1676.83	-0.01271	1676.83	-0.01411
					1677.31	-0.000254682	1677.31	-0.00198	1677.31	-0.00458	1677.31	-0.00786	1677.31	-0.00987	1677.31	-0.01124	1677.31	-0.01271	1677.31	-0.0141
					1677.79	-0.000251717	1677.79	-0.00199	1677.79	-0.00459	1677.79	-0.00786	1677.79	-0.00987	1677.79	-0.01124	1677.79	-0.0127	1677.79	-0.01409
					1678.28	-0.000249049	1678.28	-0.00199	1678.28	-0.0046	1678.28	-0.00786	1678.28	-0.00988	1678.28	-0.01124	1678.28	-0.01269	1678.28	-0.01408
					1678.76	-0.000246695	1678.76	-0.00199	1678.76	-0.00461	1678.76	-0.00787	1678.76	-0.00987	1678.76	-0.01123	1678.76	-0.01268	1678.76	-0.01407
					1679.24	-0.000244621	1679.24	-0.00199	1679.24	-0.00461	1679.24	-0.00786	1679.24	-0.00987	1679.24	-0.01123	1679.24	-0.01267	1679.24	-0.01405
					1679.72	-0.000242736	1679.72	-0.00198	1679.72	-0.00462	1679.72	-0.00786	1679.72	-0.00987	1679.72	-0.01122	1679.72	-0.01265	1679.72	-0.01403
					1680.2	-0.000240925	1680.2	-0.00198	1680.2	-0.00462	1680.2	-0.00786	1680.2	-0.00986	1680.2	-0.01121	1680.2	-0.01264	1680.2	-0.01401
					1680.69	-0.000239132	1680.69	-0.00198	1680.69	-0.00462	1680.69	-0.00785	1680.69	-0.00985	1680.69	-0.0112	1680.69	-0.01262	1680.69	-0.01399
					1681.17	-0.000237435	1681.17	-0.00198	1681.17	-0.00462	1681.17	-0.00785	1681.17	-0.00984	1681.17	-0.01118	1681.17	-0.0126	1681.17	-0.01397
					1681.65	-0.000236087	1681.65	-0.00198	1681.65	-0.00462	1681.65	-0.00784	1681.65	-0.00984	1681.65	-0.01117	1681.65	-0.01258	1681.65	-0.01394
					1682.13	-0.00023546	1682.13	-0.00198	1682.13	-0.00463	1682.13	-0.00784	1682.13	-0.00983	1682.13	-0.01116	1682.13	-0.01256	1682.13	-0.01392
					1682.62	-0.000235892	1682.62	-0.00198	1682.62	-0.00462	1682.62	-0.00783	1682.62	-0.00982	1682.62	-0.01114	1682.62	-0.01254	1682.62	-0.01389
					1683.1	-0.000237601	1683.1	-0.00198	1683.1	-0.00462	1683.1	-0.00782	1683.1	-0.0098	1683.1	-0.01113	1683.1	-0.01252	1683.1	-0.01386
					1683.58	-0.000240672	1683.58	-0.00198	1683.58	-0.00462	1683.58	-0.00781	1683.58	-0.00979	1683.58	-0.01111	1683.58	-0.0125	1683.58	-0.01383
					1684.06	-0.000245019	1684.06	-0.00198	1684.06	-0.00461	1684.06	-0.0078	1684.06	-0.00977	1684.06	-0.01109	1684.06	-0.01247	1684.06	-0.0138
					1684.54	-0.000250277	1684.54	-0.00197	1684.54	-0.0046	1684.54	-0.00779	1684.54	-0.00975	1684.54	-0.01106	1684.54	-0.01245	1684.54	-0.01376
					1685.03	-0.000255808	1685.03	-0.00197	1685.03	-0.00459	1685.03	-0.00778	1685.03	-0.00973	1685.03	-0.01104	1685.03	-0.01242	1685.03	-0.01372
					1685.51	-0.000260908	1685.51	-0.00197	1685.51	-0.00458	1685.51	-0.00776	1685.51	-0.00971	1685.51	-0.01101	1685.51	-0.01239	1685.51	-0.01368
					1685.99	-0.000265006	1685.99	-0.00196	1685.99	-0.00457	1685.99	-0.00775	1685.99	-0.00969	1685.99	-0.01099	1685.99	-0.01236	1685.99	-0.01364
					1686.47	-0.000267726	1686.47	-0.00196	1686.47	-0.00457	1686.47	-0.00774	1686.47	-0.00967	1686.47	-0.01096	1686.47	-0.01233	1686.47	-0.0136
					1686.95	-0.000268898	1686.95	-0.00195	1686.95	-0.00456	1686.95	-0.00772	1686.95	-0.00965	1686.95	-0.01093	1686.95	-0.0123	1686.95	-0.01356
					1687.44	-0.000268573	1687.44	-0.00195	1687.44	-0.00455	1687.44	-0.00771	1687.44	-0.00963	1687.44	-0.01091	1687.44	-0.01228	1687.44	-0.01352
					1687.92	-0.000267155	1687.92	-0.00194	1687.92	-0.00454	1687.92	-0.00769	1687.92	-0.00962	1687.92	-0.01088	1687.92	-0.01225	1687.92	-0.01349
					1688.4	-0.000265417	1688.4	-0.00194	1688.4	-0.00453	1688.4	-0.00768	1688.4	-0.0096	1688.4	-0.01085	1688.4	-0.01222	1688.4	-0.01345
					1688.88	-0.000264302	1688.88	-0.00193	1688.88	-0.00452	1688.88	-0.00767	1688.88	-0.00958	1688.88	-0.01082	1688.88	-0.01219	1688.88	-0.01341
					1689.37	-0.00026453	1689.37	-0.00193	1689.37	-0.00451	1689.37	-0.00765	1689.37	-0.00956	1689.37	-0.01079	1689.37	-0.01216	1689.37	-0.01338
					1689.85	-0.000266411	1689.85	-0.00192	1689.85	-0.0045	1689.85	-0.00764	1689.85	-0.00954	1689.85	-0.01076	1689.85	-0.01213	1689.85	-0.01334
					1690.33	-0.000269914	1690.33	-0.00192	1690.33	-0.00449	1690.33	-0.00763	1690.33	-0.00952	1690.33	-0.01074	1690.33	-0.0121	1690.33	-0.0133
					1690.81	-0.000274793	1690.81	-0.00191	1690.81	-0.00448	1690.81	-0.00761	1690.81	-0.0095	1690.81	-0.01071	1690.81	-0.01207	1690.81	-0.01327
					1691.29	-0.00028067	1691.29	-0.00191	1691.29	-0.00447	1691.29	-0.0076	1691.29	-0.00948	1691.29	-0.01068	1691.29	-0.01203	1691.29	-0.01323
					1691.78	-0.000287081	1691.78	-0.00191	1691.78	-0.00446	1691.78	-0.00759	1691.78	-0.00945	1691.78	-0.01064	1691.78	-0.012	1691.78	-0.01319
					1692.26	-0.000293493	1692.26	-0.0019	1692.26	-0.00445	1692.26	-0.00757	1692.26	-0.00943	1692.26	-0.01061	1692.26	-0.01196	1692.26	-0.01315
					1692.74	-0.000299338	1692.74	-0.0019	1692.74	-0.00443	1692.74	-0.00755	1692.74	-0.0094	1692.74	-0.01057	1692.74	-0.01193	1692.74	-0.01311
					1693.22	-0.000304031	1693.22	-0.00189	1693.22	-0.00442	1693.22	-0.00753	1693.22	-0.00937	1693.22	-0.01054	1693.22	-0.01188	1693.22	-0.01307
					1693.7	-0.000307105	1693.7	-0.00189	1693.7	-0.00441	1693.7	-0.00751	1693.7	-0.00934	1693.7	-0.0105	1693.7	-0.01184	1693.7	-0.01302
					1694.19	-0.000308306	1694.19	-0.00188	1694.19	-0.00439	1694.19	-0.00749	1694.19	-0.00931	1694.19	-0.01047	1694.19	-0.0118	1694.19	-0.01297
					1694.67	-0.000307626	1694.67	-0.00188	1694.67	-0.00438	1694.67	-0.00747	1694.67	-0.00928	1694.67	-0.01043	1694.67	-0.01176	1694.67	-0.01293
					1695.15	-0.000305247	1695.15	-0.00187	1695.15	-0.00436	1695.15	-0.00745	1695.15	-0.00926	1695.15	-0.0104	1695.15	-0.01172	1695.15	-0.01289
					1695.63	-0.000301453	1695.63	-0.00187	1695.63	-0.00435	1695.63	-0.00744	1695.63	-0.00923	1695.63	-0.01037	1695.63	-0.01169	1695.63	-0.01285
					1696.12	-0.000296668	1696.12	-0.00187	1696.12	-0.00434	1696.12	-0.00742	1696.12	-0.00921	1696.12	-0.01034	1696.12	-0.01166	1696.12	-0.01281
					1696.6	-0.000291509	1696.6	-0.00187	1696.6	-0.00434	1696.6	-0.00741	1696.6	-0.00919	1696.6	-0.01032	1696.6	-0.01162	1696.6	-0.01277
					1697.08	-0.000286577	1697.08	-0.00187	1697.08	-0.00433	1697.08	-0.00739	1697.08	-0.00917	1697.08	-0.0103	1697.08	-0.01159	1697.08	-0.01274
					1697.56	-0.000282144	1697.56	-0.00187	1697.56	-0.00433	1697.56	-0.00738	1697.56	-0.00916	1697.56	-0.01027	1697.56	-0.01156	1697.56	-0.0127
					1698.04	-0.000278154	1698.04	-0.00187	1698.04	-0.00432	1698.04	-0.00736	1698.04	-0.00914	1698.04	-0.01024	1698.04	-0.01153	1698.04	-0.01266
					1698.53	-0.00027447	1698.53	-0.00187	1698.53	-0.00432	1698.53	-0.00735	1698.53	-0.00912	1698.53	-0.01022	1698.53	-0.01149	1698.53	-0.01262
					1699.01	-0.000271021	1699.01	-0.00186	1699.01	-0.00431	1699.01	-0.00733	1699.01	-0.00909	1699.01	-0.01018	1699.01	-0.01145	1699.01	-0.01258
					1699.49	-0.000267854	1699.49	-0.00186	1699.49	-0.0043	1699.49	-0.00731	1699.49	-0.00906	1699.49	-0.01015	1699.49	-0.0114	1699.49	-0.01254
					1699.97	-0.000265104	1699.97	-0.00186	1699.97	-0.00429	1699.97	-0.00728	1699.97	-0.00903	1699.97	-0.01011	1699.97	-0.01136	1699.97	-0.01249
					1700.45	-0.000262987	1700.45	-0.00185	1700.45	-0.00428	1700.45	-0.00726	1700.45	-0.009	1700.45	-0.01007	1700.45	-0.01131	1700.45	-0.01243
					1700.94	-0.000261743	1700.94	-0.00185	1700.94	-0.00427	1700.94	-0.00723	1700.94	-0.00896	1700.94	-0.01002	1700.94	-0.01125	1700.94	-0.01238
					1701.42	-0.000261565	1701.42	-0.00184	1701.42	-0.00425	1701.42	-0.0072	1701.42	-0.00893	1701.42	-0.00998	1701.42	-0.0112	1701.42	-0.01232
					1701.9	-0.000262538	1701.9	-0.00183	1701.9	-0.00424	1701.9	-0.00717	1701.9	-0.00888	1701.9	-0.00993	1701.9	-0.01114	1701.9	-0.01225
					1702.38	-0.000264559	1702.38	-0.00183	1702.38	-0.00422	1702.38	-0.00714	1702.38	-0.00884	1702.38	-0.00988	1702.38	-0.01108	1702.38	-0.01219
					1702.86	-0.000267349	1702.86	-0.00182	1702.86	-0.0042	1702.86	-0.0071	1702.86	-0.0088	1702.86	-0.00983	1702.86	-0.01101	1702.86	-0.01212
					1703.35	-0.000270483	1703.35	-0.00181	1703.35	-0.00418	1703.35	-0.00706	1703.35	-0.00875	1703.35	-0.00977	1703.35	-0.01094	1703.35	-0.01205
					1703.83	-0.000273524	1703.83	-0.0018	1703.83	-0.00416	1703.83	-0.00702	1703.83	-0.0087	1703.83	-0.00972	1703.83	-0.01087	1703.83	-0.01197
					1704.31	-0.000276095	1704.31	-0.00179	1704.31	-0.00413	1704.31	-0.00698	1704.31	-0.00864	1704.31	-0.00966	1704.31	-0.0108	1704.31	-0.01189
					1704.79	-0.000277933	1704.79	-0.00178	1704.79	-0.00411	1704.79	-0.00694	1704.79	-0.00859	1704.79	-0.0096	1704.79	-0.01073	1704.79	-0.01182
					1705.28	-0.000278942	1705.28	-0.00177	1705.28	-0.00408	1705.28	-0.0069	1705.28	-0.00854	1705.28	-0.00954	1705.28	-0.01066	1705.28	-0.01174
					1705.76	-0.000279217	1705.76	-0.00176	1705.76	-0.00406	1705.76	-0.00685	1705.76	-0.00849	1705.76	-0.00948	1705.76	-0.01059	1705.76	-0.01167
					1706.24	-0.000279014	1706.24	-0.00176	1706.24	-0.00403	1706.24	-0.00681	1706.24	-0.00844	1706.24	-0.00942	1706.24	-0.01052	1706.24	-0.01159
					1706.72	-0.000278635	1706.72	-0.00175	1706.72	-0.00401	1706.72	-0.00678	1706.72	-0.00839	1706.72	-0.00936	1706.72	-0.01046	1706.72	-0.01153
					1707.2	-0.000278246	1707.2	-0.00174	1707.2	-0.00399	1707.2	-0.00674	1707.2	-0.00835	1707.2	-0.00931	1707.2	-0.01041	1707.2	-0.01146
					1707.69	-0.000277772	1707.69	-0.00174	1707.69	-0.00397	1707.69	-0.00671	1707.69	-0.00831	1707.69	-0.00926	1707.69	-0.01035	1707.69	-0.0114
					1708.17	-0.000276861	1708.17	-0.00173	1708.17	-0.00395	1708.17	-0.00668	1708.17	-0.00828	1708.17	-0.00922	1708.17	-0.0103	1708.17	-0.01134
					1708.65	-0.000275065	1708.65	-0.00173	1708.65	-0.00394	1708.65	-0.00666	1708.65	-0.00824	1708.65	-0.00917	1708.65	-0.01026	1708.65	-0.01128
					1709.13	-0.000272107	1709.13	-0.00173	1709.13	-0.00392	1709.13	-0.00663	1709.13	-0.00821	1709.13	-0.00913	1709.13	-0.01021	1709.13	-0.01122
					1709.61	-0.000268025	1709.61	-0.00172	1709.61	-0.00391	1709.61	-0.00661	1709.61	-0.00818	1709.61	-0.00909	1709.61	-0.01016	1709.61	-0.01117
					1710.1	-0.000263072	1710.1	-0.00172	1710.1	-0.0039	1710.1	-0.00658	1710.1	-0.00815	1710.1	-0.00904	1710.1	-0.01012	1710.1	-0.01111
					1710.58	-0.000257591	1710.58	-0.00172	1710.58	-0.00388	1710.58	-0.00656	1710.58	-0.00812	1710.58	-0.009	1710.58	-0.01008	1710.58	-0.01106
					1711.06	-0.000251988	1711.06	-0.00171	1711.06	-0.00387	1711.06	-0.00653	1711.06	-0.00809	1711.06	-0.00896	1711.06	-0.01003	1711.06	-0.011
					1711.54	-0.000246792	1711.54	-0.00171	1711.54	-0.00386	1711.54	-0.0065	1711.54	-0.00805	1711.54	-0.00892	1711.54	-0.00999	1711.54	-0.01095
					1712.03	-0.00024266	1712.03	-0.0017	1712.03	-0.00385	1712.03	-0.00648	1712.03	-0.00802	1712.03	-0.00887	1712.03	-0.00994	1712.03	-0.01089
					1712.51	-0.000240154	1712.51	-0.0017	1712.51	-0.00383	1712.51	-0.00646	1712.51	-0.00799	1712.51	-0.00883	1712.51	-0.0099	1712.51	-0.01084
					1712.99	-0.000239475	1712.99	-0.00169	1712.99	-0.00382	1712.99	-0.00643	1712.99	-0.00796	1712.99	-0.00879	1712.99	-0.00986	1712.99	-0.01079
					1713.47	-0.000240405	1713.47	-0.00169	1713.47	-0.00381	1713.47	-0.00641	1713.47	-0.00792	1713.47	-0.00875	1713.47	-0.00981	1713.47	-0.01074
					1713.95	-0.000242579	1713.95	-0.00169	1713.95	-0.0038	1713.95	-0.00639	1713.95	-0.00789	1713.95	-0.00871	1713.95	-0.00977	1713.95	-0.01068
					1714.43	-0.00024573	1714.43	-0.00168	1714.43	-0.00379	1714.43	-0.00636	1714.43	-0.00785	1714.43	-0.00866	1714.43	-0.00972	1714.43	-0.01063
					1714.92	-0.000249671	1714.92	-0.00168	1714.92	-0.00378	1714.92	-0.00633	1714.92	-0.00782	1714.92	-0.00862	1714.92	-0.00967	1714.92	-0.01057
					1715.4	-0.000254229	1715.4	-0.00167	1715.4	-0.00376	1715.4	-0.0063	1715.4	-0.00778	1715.4	-0.00858	1715.4	-0.00962	1715.4	-0.01051
					1715.88	-0.000259208	1715.88	-0.00167	1715.88	-0.00375	1715.88	-0.00627	1715.88	-0.00773	1715.88	-0.00853	1715.88	-0.00956	1715.88	-0.01045
					1716.36	-0.000264386	1716.36	-0.00166	1716.36	-0.00373	1716.36	-0.00624	1716.36	-0.00769	1716.36	-0.00848	1716.36	-0.00951	1716.36	-0.01038
					1716.85	-0.000269564	1716.85	-0.00165	1716.85	-0.00371	1716.85	-0.0062	1716.85	-0.00765	1716.85	-0.00844	1716.85	-0.00945	1716.85	-0.01032
					1717.33	-0.000274637	1717.33	-0.00165	1717.33	-0.00369	1717.33	-0.00617	1717.33	-0.0076	1717.33	-0.00839	1717.33	-0.00939	1717.33	-0.01025
					1717.81	-0.000279666	1717.81	-0.00164	1717.81	-0.00368	1717.81	-0.00614	1717.81	-0.00756	1717.81	-0.00834	1717.81	-0.00934	1717.81	-0.01019
					1718.29	-0.000284802	1718.29	-0.00163	1718.29	-0.00366	1718.29	-0.00611	1718.29	-0.00752	1718.29	-0.0083	1718.29	-0.00928	1718.29	-0.01013
					1718.77	-0.000290153	1718.77	-0.00163	1718.77	-0.00364	1718.77	-0.00607	1718.77	-0.00748	1718.77	-0.00825	1718.77	-0.00922	1718.77	-0.01006
					1719.26	-0.000295664	1719.26	-0.00162	1719.26	-0.00363	1719.26	-0.00604	1719.26	-0.00743	1719.26	-0.00821	1719.26	-0.00917	1719.26	-0.01
					1719.74	-0.000301102	1719.74	-0.00162	1719.74	-0.00361	1719.74	-0.00601	1719.74	-0.00739	1719.74	-0.00816	1719.74	-0.00911	1719.74	-0.00994
					1720.22	-0.000306109	1720.22	-0.00161	1720.22	-0.00359	1720.22	-0.00597	1720.22	-0.00734	1720.22	-0.00811	1720.22	-0.00905	1720.22	-0.00987
					1720.7	-0.000310256	1720.7	-0.0016	1720.7	-0.00357	1720.7	-0.00593	1720.7	-0.0073	1720.7	-0.00805	1720.7	-0.00898	1720.7	-0.0098
					1721.18	-0.000313092	1721.18	-0.00159	1721.18	-0.00355	1721.18	-0.00589	1721.18	-0.00725	1721.18	-0.008	1721.18	-0.00892	1721.18	-0.00973
					1721.67	-0.000314335	1721.67	-0.00158	1721.67	-0.00353	1721.67	-0.00585	1721.67	-0.0072	1721.67	-0.00794	1721.67	-0.00885	1721.67	-0.00966
					1722.15	-0.000314194	1722.15	-0.00157	1722.15	-0.0035	1722.15	-0.00581	1722.15	-0.00714	1722.15	-0.00789	1722.15	-0.00879	1722.15	-0.00959
					1722.63	-0.000313426	1722.63	-0.00156	1722.63	-0.00348	1722.63	-0.00577	1722.63	-0.00709	1722.63	-0.00783	1722.63	-0.00872	1722.63	-0.00952
					1723.11	-0.000312944	1723.11	-0.00155	1723.11	-0.00346	1723.11	-0.00573	1723.11	-0.00705	1723.11	-0.00778	1723.11	-0.00866	1723.11	-0.00946
					1723.6	-0.000313349	1723.6	-0.00154	1723.6	-0.00344	1723.6	-0.0057	1723.6	-0.007	1723.6	-0.00773	1723.6	-0.0086	1723.6	-0.00939
					1724.08	-0.000314843	1724.08	-0.00153	1724.08	-0.00342	1724.08	-0.00566	1724.08	-0.00695	1724.08	-0.00768	1724.08	-0.00854	1724.08	-0.00933
					1724.56	-0.000317334	1724.56	-0.00152	1724.56	-0.0034	1724.56	-0.00563	1724.56	-0.00691	1724.56	-0.00764	1724.56	-0.00848	1724.56	-0.00927
					1725.04	-0.000320552	1725.04	-0.00151	1725.04	-0.00338	1725.04	-0.0056	1725.04	-0.00687	1725.04	-0.00759	1725.04	-0.00842	1725.04	-0.00921
					1725.52	-0.000324104	1725.52	-0.0015	1725.52	-0.00336	1725.52	-0.00556	1725.52	-0.00683	1725.52	-0.00755	1725.52	-0.00837	1725.52	-0.00915
					1726.01	-0.000327563	1726.01	-0.00149	1726.01	-0.00334	1726.01	-0.00553	1726.01	-0.00679	1726.01	-0.00751	1726.01	-0.00832	1726.01	-0.00909
					1726.49	-0.000330474	1726.49	-0.00149	1726.49	-0.00332	1726.49	-0.0055	1726.49	-0.00675	1726.49	-0.00747	1726.49	-0.00826	1726.49	-0.00903
					1726.97	-0.000332401	1726.97	-0.00148	1726.97	-0.00331	1726.97	-0.00547	1726.97	-0.00671	1726.97	-0.00742	1726.97	-0.00821	1726.97	-0.00898
					1727.45	-0.000332997	1727.45	-0.00147	1727.45	-0.00329	1727.45	-0.00544	1727.45	-0.00668	1727.45	-0.00738	1727.45	-0.00817	1727.45	-0.00893
					1727.93	-0.000332096	1727.93	-0.00147	1727.93	-0.00327	1727.93	-0.00542	1727.93	-0.00665	1727.93	-0.00734	1727.93	-0.00812	1727.93	-0.00888
					1728.42	-0.000329774	1728.42	-0.00146	1728.42	-0.00326	1728.42	-0.00539	1728.42	-0.00662	1728.42	-0.0073	1728.42	-0.00808	1728.42	-0.00883
					1728.9	-0.000326339	1728.9	-0.00146	1728.9	-0.00325	1728.9	-0.00537	1728.9	-0.00659	1728.9	-0.00727	1728.9	-0.00804	1728.9	-0.00879
					1729.38	-0.000322268	1729.38	-0.00145	1729.38	-0.00324	1729.38	-0.00535	1729.38	-0.00657	1729.38	-0.00724	1729.38	-0.00801	1729.38	-0.00875
					1729.86	-0.000318066	1729.86	-0.00145	1729.86	-0.00323	1729.86	-0.00533	1729.86	-0.00655	1729.86	-0.00721	1729.86	-0.00798	1729.86	-0.00872
					1730.35	-0.000314143	1730.35	-0.00144	1730.35	-0.00322	1730.35	-0.00531	1730.35	-0.00653	1730.35	-0.00718	1730.35	-0.00795	1730.35	-0.00868
					1730.83	-0.000310716	1730.83	-0.00144	1730.83	-0.00321	1730.83	-0.0053	1730.83	-0.00651	1730.83	-0.00715	1730.83	-0.00792	1730.83	-0.00865
					1731.31	-0.000307833	1731.31	-0.00144	1731.31	-0.0032	1731.31	-0.00528	1731.31	-0.00649	1731.31	-0.00712	1731.31	-0.00789	1731.31	-0.00861
					1731.79	-0.000305452	1731.79	-0.00143	1731.79	-0.00319	1731.79	-0.00526	1731.79	-0.00647	1731.79	-0.00709	1731.79	-0.00786	1731.79	-0.00858
					1732.27	-0.00030349	1732.27	-0.00143	1732.27	-0.00318	1732.27	-0.00524	1732.27	-0.00645	1732.27	-0.00706	1732.27	-0.00783	1732.27	-0.00854
					1732.76	-0.000301867	1732.76	-0.00143	1732.76	-0.00317	1732.76	-0.00522	1732.76	-0.00643	1732.76	-0.00703	1732.76	-0.0078	1732.76	-0.0085
					1733.24	-0.000300515	1733.24	-0.00142	1733.24	-0.00316	1733.24	-0.00521	1733.24	-0.00641	1733.24	-0.007	1733.24	-0.00777	1733.24	-0.00847
					1733.72	-0.000299382	1733.72	-0.00142	1733.72	-0.00316	1733.72	-0.00519	1733.72	-0.00639	1733.72	-0.00697	1733.72	-0.00774	1733.72	-0.00843
					1734.2	-0.000298431	1734.2	-0.00141	1734.2	-0.00315	1734.2	-0.00517	1734.2	-0.00636	1734.2	-0.00694	1734.2	-0.00771	1734.2	-0.00839
					1734.68	-0.000297661	1734.68	-0.00141	1734.68	-0.00314	1734.68	-0.00515	1734.68	-0.00634	1734.68	-0.0069	1734.68	-0.00767	1734.68	-0.00835
					1735.17	-0.000297085	1735.17	-0.00141	1735.17	-0.00313	1735.17	-0.00513	1735.17	-0.00632	1735.17	-0.00687	1735.17	-0.00764	1735.17	-0.00831
					1735.65	-0.000296731	1735.65	-0.0014	1735.65	-0.00312	1735.65	-0.00511	1735.65	-0.00629	1735.65	-0.00684	1735.65	-0.0076	1735.65	-0.00827
					1736.13	-0.000296623	1736.13	-0.0014	1736.13	-0.00311	1736.13	-0.00509	1736.13	-0.00626	1736.13	-0.00681	1736.13	-0.00757	1736.13	-0.00823
					1736.61	-0.000296767	1736.61	-0.0014	1736.61	-0.0031	1736.61	-0.00507	1736.61	-0.00624	1736.61	-0.00677	1736.61	-0.00753	1736.61	-0.00819
					1737.1	-0.000297195	1737.1	-0.0014	1737.1	-0.00309	1737.1	-0.00505	1737.1	-0.00621	1737.1	-0.00674	1737.1	-0.0075	1737.1	-0.00815
					1737.58	-0.000297957	1737.58	-0.00139	1737.58	-0.00308	1737.58	-0.00503	1737.58	-0.00618	1737.58	-0.00671	1737.58	-0.00746	1737.58	-0.0081
					1738.06	-0.000299114	1738.06	-0.00139	1738.06	-0.00306	1738.06	-0.00501	1738.06	-0.00615	1738.06	-0.00667	1738.06	-0.00742	1738.06	-0.00806
					1738.54	-0.000300703	1738.54	-0.00139	1738.54	-0.00305	1738.54	-0.00499	1738.54	-0.00612	1738.54	-0.00664	1738.54	-0.00738	1738.54	-0.00802
					1739.02	-0.000302691	1739.02	-0.00138	1739.02	-0.00304	1739.02	-0.00496	1739.02	-0.00609	1739.02	-0.00661	1739.02	-0.00734	1739.02	-0.00798
					1739.51	-0.000304937	1739.51	-0.00138	1739.51	-0.00303	1739.51	-0.00494	1739.51	-0.00606	1739.51	-0.00658	1739.51	-0.00731	1739.51	-0.00793
					1739.99	-0.000307231	1739.99	-0.00138	1739.99	-0.00301	1739.99	-0.00492	1739.99	-0.00603	1739.99	-0.00654	1739.99	-0.00727	1739.99	-0.00789
					1740.47	-0.000309313	1740.47	-0.00137	1740.47	-0.003	1740.47	-0.0049	1740.47	-0.006	1740.47	-0.00651	1740.47	-0.00723	1740.47	-0.00785
					1740.95	-0.000310929	1740.95	-0.00137	1740.95	-0.00299	1740.95	-0.00487	1740.95	-0.00598	1740.95	-0.00648	1740.95	-0.00719	1740.95	-0.0078
					1741.43	-0.000311881	1741.43	-0.00137	1741.43	-0.00297	1741.43	-0.00485	1741.43	-0.00595	1741.43	-0.00645	1741.43	-0.00715	1741.43	-0.00776
					1741.92	-0.000312031	1741.92	-0.00136	1741.92	-0.00296	1741.92	-0.00483	1741.92	-0.00592	1741.92	-0.00641	1741.92	-0.00711	1741.92	-0.00772
					1742.4	-0.000311315	1742.4	-0.00136	1742.4	-0.00295	1742.4	-0.0048	1742.4	-0.00589	1742.4	-0.00638	1742.4	-0.00707	1742.4	-0.00767
					1742.88	-0.000309739	1742.88	-0.00135	1742.88	-0.00294	1742.88	-0.00478	1742.88	-0.00586	1742.88	-0.00634	1742.88	-0.00703	1742.88	-0.00763
					1743.36	-0.000307382	1743.36	-0.00135	1743.36	-0.00292	1743.36	-0.00475	1743.36	-0.00582	1743.36	-0.00631	1743.36	-0.00698	1743.36	-0.00758
					1743.85	-0.000304363	1743.85	-0.00134	1743.85	-0.00291	1743.85	-0.00473	1743.85	-0.00579	1743.85	-0.00627	1743.85	-0.00694	1743.85	-0.00753
					1744.33	-0.000300826	1744.33	-0.00134	1744.33	-0.00289	1744.33	-0.0047	1744.33	-0.00576	1744.33	-0.00623	1744.33	-0.00689	1744.33	-0.00749
					1744.81	-0.000296973	1744.81	-0.00133	1744.81	-0.00287	1744.81	-0.00467	1744.81	-0.00572	1744.81	-0.00619	1744.81	-0.00685	1744.81	-0.00744
					1745.29	-0.000293138	1745.29	-0.00132	1745.29	-0.00286	1745.29	-0.00465	1745.29	-0.00569	1745.29	-0.00616	1745.29	-0.00681	1745.29	-0.0074
					1745.77	-0.000289862	1745.77	-0.00132	1745.77	-0.00284	1745.77	-0.00462	1745.77	-0.00566	1745.77	-0.00612	1745.77	-0.00677	1745.77	-0.00735
					1746.26	-0.000287794	1746.26	-0.00131	1746.26	-0.00283	1746.26	-0.0046	1746.26	-0.00563	1746.26	-0.00609	1746.26	-0.00673	1746.26	-0.00731
					1746.74	-0.000287321	1746.74	-0.00131	1746.74	-0.00281	1746.74	-0.00458	1746.74	-0.00561	1746.74	-0.00605	1746.74	-0.00669	1746.74	-0.00728
					1747.22	-0.000288285	1747.22	-0.0013	1747.22	-0.0028	1747.22	-0.00455	1747.22	-0.00558	1747.22	-0.00602	1747.22	-0.00666	1747.22	-0.00724
					1747.7	-0.000290175	1747.7	-0.0013	1747.7	-0.00279	1747.7	-0.00453	1747.7	-0.00555	1747.7	-0.00599	1747.7	-0.00662	1747.7	-0.0072
					1748.18	-0.000292495	1748.18	-0.00129	1748.18	-0.00277	1748.18	-0.00451	1748.18	-0.00552	1748.18	-0.00595	1748.18	-0.00658	1748.18	-0.00715
					1748.67	-0.000294911	1748.67	-0.00128	1748.67	-0.00276	1748.67	-0.00448	1748.67	-0.00549	1748.67	-0.00592	1748.67	-0.00654	1748.67	-0.00711
					1749.15	-0.000297211	1749.15	-0.00128	1749.15	-0.00274	1749.15	-0.00446	1749.15	-0.00546	1749.15	-0.00588	1749.15	-0.00649	1749.15	-0.00706
					1749.63	-0.000299269	1749.63	-0.00127	1749.63	-0.00272	1749.63	-0.00443	1749.63	-0.00542	1749.63	-0.00584	1749.63	-0.00645	1749.63	-0.00702
					1750.11	-0.000301012	1750.11	-0.00126	1750.11	-0.00271	1750.11	-0.0044	1750.11	-0.00538	1750.11	-0.00579	1750.11	-0.0064	1750.11	-0.00697
					1750.6	-0.000302407	1750.6	-0.00125	1750.6	-0.00269	1750.6	-0.00437	1750.6	-0.00535	1750.6	-0.00575	1750.6	-0.00635	1750.6	-0.00692
					1751.08	-0.000303472	1751.08	-0.00125	1751.08	-0.00267	1751.08	-0.00434	1751.08	-0.00531	1751.08	-0.00571	1751.08	-0.00631	1751.08	-0.00687
					1751.56	-0.00030433	1751.56	-0.00124	1751.56	-0.00265	1751.56	-0.00431	1751.56	-0.00527	1751.56	-0.00567	1751.56	-0.00626	1751.56	-0.00683
					1752.04	-0.000305182	1752.04	-0.00123	1752.04	-0.00263	1752.04	-0.00428	1752.04	-0.00524	1752.04	-0.00562	1752.04	-0.00622	1752.04	-0.00678
					1752.52	-0.000306293	1752.52	-0.00122	1752.52	-0.00262	1752.52	-0.00425	1752.52	-0.0052	1752.52	-0.00558	1752.52	-0.00618	1752.52	-0.00674
					1753.01	-0.000307877	1753.01	-0.00122	1753.01	-0.0026	1753.01	-0.00422	1753.01	-0.00516	1753.01	-0.00555	1753.01	-0.00613	1753.01	-0.00669
					1753.49	-0.000310059	1753.49	-0.00121	1753.49	-0.00259	1753.49	-0.0042	1753.49	-0.00513	1753.49	-0.00551	1753.49	-0.00609	1753.49	-0.00665
					1753.97	-0.000312875	1753.97	-0.0012	1753.97	-0.00257	1753.97	-0.00417	1753.97	-0.00509	1753.97	-0.00547	1753.97	-0.00605	1753.97	-0.0066
					1754.45	-0.000316338	1754.45	-0.00119	1754.45	-0.00255	1754.45	-0.00414	1754.45	-0.00506	1754.45	-0.00543	1754.45	-0.00601	1754.45	-0.00655
					1754.93	-0.000320468	1754.93	-0.00118	1754.93	-0.00254	1754.93	-0.00411	1754.93	-0.00502	1754.93	-0.00539	1754.93	-0.00596	1754.93	-0.00651
					1755.42	-0.00032533	1755.42	-0.00118	1755.42	-0.00252	1755.42	-0.00408	1755.42	-0.00498	1755.42	-0.00535	1755.42	-0.00592	1755.42	-0.00646
					1755.9	-0.000331005	1755.9	-0.00117	1755.9	-0.0025	1755.9	-0.00405	1755.9	-0.00494	1755.9	-0.0053	1755.9	-0.00587	1755.9	-0.00641
					1756.38	-0.000337532	1756.38	-0.00116	1756.38	-0.00248	1756.38	-0.00402	1756.38	-0.00491	1756.38	-0.00526	1756.38	-0.00583	1756.38	-0.00636
					1756.86	-0.000344872	1756.86	-0.00115	1756.86	-0.00247	1756.86	-0.00399	1756.86	-0.00487	1756.86	-0.00522	1756.86	-0.00578	1756.86	-0.00631
					1757.34	-0.000352878	1757.34	-0.00115	1757.34	-0.00245	1757.34	-0.00396	1757.34	-0.00483	1757.34	-0.00518	1757.34	-0.00574	1757.34	-0.00626
					1757.83	-0.000361265	1757.83	-0.00114	1757.83	-0.00243	1757.83	-0.00393	1757.83	-0.0048	1757.83	-0.00514	1757.83	-0.0057	1757.83	-0.00621
					1758.31	-0.000369645	1758.31	-0.00113	1758.31	-0.00242	1758.31	-0.0039	1758.31	-0.00476	1758.31	-0.0051	1758.31	-0.00565	1758.31	-0.00616
					1758.79	-0.000377516	1758.79	-0.00112	1758.79	-0.0024	1758.79	-0.00388	1758.79	-0.00472	1758.79	-0.00506	1758.79	-0.00561	1758.79	-0.00612
					1759.27	-0.000384267	1759.27	-0.00112	1759.27	-0.00238	1759.27	-0.00385	1759.27	-0.00469	1759.27	-0.00502	1759.27	-0.00557	1759.27	-0.00607
					1759.76	-0.000389258	1759.76	-0.00111	1759.76	-0.00237	1759.76	-0.00382	1759.76	-0.00465	1759.76	-0.00499	1759.76	-0.00553	1759.76	-0.00603
					1760.24	-0.000392033	1760.24	-0.0011	1760.24	-0.00235	1760.24	-0.0038	1760.24	-0.00462	1760.24	-0.00495	1760.24	-0.00549	1760.24	-0.00599
					1760.72	-0.000392544	1760.72	-0.0011	1760.72	-0.00233	1760.72	-0.00378	1760.72	-0.00459	1760.72	-0.00492	1760.72	-0.00546	1760.72	-0.00595
					1761.2	-0.000391217	1761.2	-0.00109	1761.2	-0.00232	1761.2	-0.00376	1761.2	-0.00457	1761.2	-0.0049	1761.2	-0.00543	1761.2	-0.00591
					1761.68	-0.000388678	1761.68	-0.00109	1761.68	-0.00231	1761.68	-0.00374	1761.68	-0.00455	1761.68	-0.00487	1761.68	-0.0054	1761.68	-0.00588
					1762.17	-0.000385491	1762.17	-0.00108	1762.17	-0.0023	1762.17	-0.00373	1762.17	-0.00453	1762.17	-0.00485	1762.17	-0.00538	1762.17	-0.00585
					1762.65	-0.000381995	1762.65	-0.00108	1762.65	-0.00229	1762.65	-0.00372	1762.65	-0.00451	1762.65	-0.00484	1762.65	-0.00536	1762.65	-0.00583
					1763.13	-0.000378346	1763.13	-0.00108	1763.13	-0.00228	1763.13	-0.00371	1763.13	-0.0045	1763.13	-0.00482	1763.13	-0.00534	1763.13	-0.0058
					1763.61	-0.000374574	1763.61	-0.00107	1763.61	-0.00228	1763.61	-0.0037	1763.61	-0.00449	1763.61	-0.00481	1763.61	-0.00532	1763.61	-0.00578
					1764.09	-0.000370713	1764.09	-0.00107	1764.09	-0.00227	1764.09	-0.00369	1764.09	-0.00448	1764.09	-0.00479	1764.09	-0.0053	1764.09	-0.00576
					1764.58	-0.000366838	1764.58	-0.00107	1764.58	-0.00227	1764.58	-0.00368	1764.58	-0.00447	1764.58	-0.00478	1764.58	-0.00528	1764.58	-0.00573
					1765.06	-0.000363075	1765.06	-0.00107	1765.06	-0.00227	1765.06	-0.00367	1765.06	-0.00446	1765.06	-0.00476	1765.06	-0.00527	1765.06	-0.00571
					1765.54	-0.000359587	1765.54	-0.00107	1765.54	-0.00226	1765.54	-0.00366	1765.54	-0.00445	1765.54	-0.00475	1765.54	-0.00525	1765.54	-0.00569
					1766.02	-0.000356516	1766.02	-0.00107	1766.02	-0.00226	1766.02	-0.00365	1766.02	-0.00443	1766.02	-0.00473	1766.02	-0.00523	1766.02	-0.00567
					1766.51	-0.000353959	1766.51	-0.00106	1766.51	-0.00225	1766.51	-0.00364	1766.51	-0.00442	1766.51	-0.00471	1766.51	-0.0052	1766.51	-0.00564
					1766.99	-0.000351952	1766.99	-0.00106	1766.99	-0.00225	1766.99	-0.00363	1766.99	-0.00441	1766.99	-0.00469	1766.99	-0.00518	1766.99	-0.00561
					1767.47	-0.000350423	1767.47	-0.00106	1767.47	-0.00224	1767.47	-0.00361	1767.47	-0.00439	1767.47	-0.00467	1767.47	-0.00516	1767.47	-0.00559
					1767.95	-0.000349183	1767.95	-0.00105	1767.95	-0.00223	1767.95	-0.0036	1767.95	-0.00437	1767.95	-0.00464	1767.95	-0.00513	1767.95	-0.00556
					1768.43	-0.000347952	1768.43	-0.00105	1768.43	-0.00222	1768.43	-0.00358	1768.43	-0.00436	1768.43	-0.00462	1768.43	-0.00511	1768.43	-0.00553
					1768.91	-0.000346442	1768.91	-0.00105	1768.91	-0.00222	1768.91	-0.00357	1768.91	-0.00434	1768.91	-0.0046	1768.91	-0.00508	1768.91	-0.00551
					1769.4	-0.000344459	1769.4	-0.00104	1769.4	-0.00221	1769.4	-0.00356	1769.4	-0.00432	1769.4	-0.00458	1769.4	-0.00506	1769.4	-0.00548
					1769.88	-0.000341964	1769.88	-0.00104	1769.88	-0.0022	1769.88	-0.00355	1769.88	-0.00431	1769.88	-0.00455	1769.88	-0.00503	1769.88	-0.00546
					1770.36	-0.000339061	1770.36	-0.00104	1770.36	-0.00219	1770.36	-0.00353	1770.36	-0.00429	1770.36	-0.00453	1770.36	-0.00501	1770.36	-0.00543
					1770.84	-0.000335956	1770.84	-0.00103	1770.84	-0.00218	1770.84	-0.00352	1770.84	-0.00427	1770.84	-0.00451	1770.84	-0.00498	1770.84	-0.00541
					1771.33	-0.000332877	1771.33	-0.00103	1771.33	-0.00217	1771.33	-0.00351	1771.33	-0.00426	1771.33	-0.00449	1771.33	-0.00496	1771.33	-0.00538
					1771.81	-0.000330047	1771.81	-0.00103	1771.81	-0.00216	1771.81	-0.0035	1771.81	-0.00424	1771.81	-0.00447	1771.81	-0.00493	1771.81	-0.00536
					1772.29	-0.000327651	1772.29	-0.00103	1772.29	-0.00216	1772.29	-0.00349	1772.29	-0.00422	1772.29	-0.00444	1772.29	-0.00491	1772.29	-0.00533
					1772.77	-0.000325835	1772.77	-0.00103	1772.77	-0.00215	1772.77	-0.00347	1772.77	-0.0042	1772.77	-0.00442	1772.77	-0.00488	1772.77	-0.0053
					1773.26	-0.000324703	1773.26	-0.00102	1773.26	-0.00214	1773.26	-0.00346	1773.26	-0.00418	1773.26	-0.00439	1773.26	-0.00485	1773.26	-0.00528
					1773.74	-0.000324334	1773.74	-0.00102	1773.74	-0.00213	1773.74	-0.00344	1773.74	-0.00415	1773.74	-0.00437	1773.74	-0.00482	1773.74	-0.00525
					1774.22	-0.000324769	1774.22	-0.00102	1774.22	-0.00212	1774.22	-0.00343	1774.22	-0.00413	1774.22	-0.00435	1774.22	-0.0048	1774.22	-0.00523
					1774.7	-0.000326039	1774.7	-0.00102	1774.7	-0.00211	1774.7	-0.00341	1774.7	-0.00411	1774.7	-0.00432	1774.7	-0.00477	1774.7	-0.0052
					1775.18	-0.00032814	1775.18	-0.00101	1775.18	-0.0021	1775.18	-0.00339	1775.18	-0.00408	1775.18	-0.0043	1775.18	-0.00474	1775.18	-0.00518
					1775.66	-0.000331074	1775.66	-0.00101	1775.66	-0.00209	1775.66	-0.00338	1775.66	-0.00406	1775.66	-0.00427	1775.66	-0.00472	1775.66	-0.00515
					1776.15	-0.000334825	1776.15	-0.00101	1776.15	-0.00209	1776.15	-0.00336	1776.15	-0.00404	1776.15	-0.00425	1776.15	-0.00469	1776.15	-0.00512
					1776.63	-0.000339374	1776.63	-0.001	1776.63	-0.00208	1776.63	-0.00334	1776.63	-0.00401	1776.63	-0.00422	1776.63	-0.00466	1776.63	-0.00509
					1777.11	-0.000344682	1777.11	-0.000997432	1777.11	-0.00206	1777.11	-0.00332	1777.11	-0.00398	1777.11	-0.00419	1777.11	-0.00462	1777.11	-0.00505
					1777.59	-0.00035067	1777.59	-0.000992359	1777.59	-0.00205	1777.59	-0.00329	1777.59	-0.00395	1777.59	-0.00416	1777.59	-0.00459	1777.59	-0.00502
					1778.08	-0.000357222	1778.08	-0.000986807	1778.08	-0.00204	1778.08	-0.00327	1778.08	-0.00392	1778.08	-0.00413	1778.08	-0.00455	1778.08	-0.00498
					1778.56	-0.00036414	1778.56	-0.000980865	1778.56	-0.00202	1778.56	-0.00324	1778.56	-0.00389	1778.56	-0.0041	1778.56	-0.00452	1778.56	-0.00494
					1779.04	-0.000371138	1779.04	-0.000974671	1779.04	-0.00201	1779.04	-0.00321	1779.04	-0.00386	1779.04	-0.00406	1779.04	-0.00448	1779.04	-0.00489
					1779.52	-0.000377873	1779.52	-0.000968366	1779.52	-0.00199	1779.52	-0.00319	1779.52	-0.00383	1779.52	-0.00403	1779.52	-0.00444	1779.52	-0.00485
					1780	-0.000383988	1780	-0.000962085	1780	-0.00198	1780	-0.00316	1780	-0.00379	1780	-0.004	1780	-0.0044	1780	-0.00481
					1780.49	-0.000389216	1780.49	-0.00095591	1780.49	-0.00196	1780.49	-0.00313	1780.49	-0.00376	1780.49	-0.00397	1780.49	-0.00436	1780.49	-0.00477
					1780.97	-0.000393419	1780.97	-0.000949869	1780.97	-0.00195	1780.97	-0.00311	1780.97	-0.00373	1780.97	-0.00394	1780.97	-0.00433	1780.97	-0.00474
					1781.45	-0.000396535	1781.45	-0.000943967	1781.45	-0.00193	1781.45	-0.00308	1781.45	-0.00371	1781.45	-0.00391	1781.45	-0.0043	1781.45	-0.0047
					1781.93	-0.000398518	1781.93	-0.000938242	1781.93	-0.00192	1781.93	-0.00306	1781.93	-0.00368	1781.93	-0.00388	1781.93	-0.00426	1781.93	-0.00467
					1782.41	-0.000399311	1782.41	-0.000932778	1782.41	-0.00191	1782.41	-0.00304	1782.41	-0.00365	1782.41	-0.00386	1782.41	-0.00423	1782.41	-0.00464
					1782.9	-0.00039885	1782.9	-0.000927729	1782.9	-0.00189	1782.9	-0.00302	1782.9	-0.00363	1782.9	-0.00384	1782.9	-0.00421	1782.9	-0.00461
					1783.38	-0.000397135	1783.38	-0.000923293	1783.38	-0.00188	1783.38	-0.003	1783.38	-0.00361	1783.38	-0.00382	1783.38	-0.00418	1783.38	-0.00458
					1783.86	-0.000394325	1783.86	-0.000919653	1783.86	-0.00187	1783.86	-0.00298	1783.86	-0.0036	1783.86	-0.0038	1783.86	-0.00416	1783.86	-0.00456
					1784.34	-0.000390805	1784.34	-0.000916875	1784.34	-0.00187	1784.34	-0.00297	1784.34	-0.00358	1784.34	-0.00378	1784.34	-0.00415	1784.34	-0.00454
					1784.83	-0.000387092	1784.83	-0.000914864	1784.83	-0.00186	1784.83	-0.00296	1784.83	-0.00357	1784.83	-0.00377	1784.83	-0.00413	1784.83	-0.00452
					1785.31	-0.000383607	1785.31	-0.000913365	1785.31	-0.00186	1785.31	-0.00295	1785.31	-0.00356	1785.31	-0.00376	1785.31	-0.00412	1785.31	-0.00451
					1785.79	-0.000380518	1785.79	-0.000912045	1785.79	-0.00185	1785.79	-0.00294	1785.79	-0.00355	1785.79	-0.00375	1785.79	-0.0041	1785.79	-0.00449
					1786.27	-0.000377806	1786.27	-0.000910603	1786.27	-0.00185	1786.27	-0.00293	1786.27	-0.00354	1786.27	-0.00374	1786.27	-0.00409	1786.27	-0.00448
					1786.75	-0.000375407	1786.75	-0.000908829	1786.75	-0.00185	1786.75	-0.00292	1786.75	-0.00354	1786.75	-0.00372	1786.75	-0.00408	1786.75	-0.00446
					1787.24	-0.000373309	1787.24	-0.000906607	1787.24	-0.00184	1787.24	-0.00291	1787.24	-0.00353	1787.24	-0.00371	1787.24	-0.00406	1787.24	-0.00444
					1787.72	-0.000371554	1787.72	-0.000903917	1787.72	-0.00184	1787.72	-0.0029	1787.72	-0.00351	1787.72	-0.0037	1787.72	-0.00404	1787.72	-0.00443
					1788.2	-0.000370202	1788.2	-0.000900805	1788.2	-0.00183	1788.2	-0.00289	1788.2	-0.0035	1788.2	-0.00368	1788.2	-0.00402	1788.2	-0.00441
					1788.68	-0.000369285	1788.68	-0.000897373	1788.68	-0.00183	1788.68	-0.00287	1788.68	-0.00349	1788.68	-0.00367	1788.68	-0.00401	1788.68	-0.00439
					1789.16	-0.000368766	1789.16	-0.000893745	1789.16	-0.00182	1789.16	-0.00286	1789.16	-0.00348	1789.16	-0.00365	1789.16	-0.00399	1789.16	-0.00437
					1789.65	-0.000368538	1789.65	-0.000890051	1789.65	-0.00181	1789.65	-0.00285	1789.65	-0.00347	1789.65	-0.00363	1789.65	-0.00397	1789.65	-0.00435
					1790.13	-0.000368445	1790.13	-0.000886394	1790.13	-0.00181	1790.13	-0.00284	1790.13	-0.00345	1790.13	-0.00361	1790.13	-0.00395	1790.13	-0.00433
					1790.61	-0.000368315	1790.61	-0.000882839	1790.61	-0.0018	1790.61	-0.00283	1790.61	-0.00344	1790.61	-0.0036	1790.61	-0.00394	1790.61	-0.00431
					1791.09	-0.000367995	1791.09	-0.000879422	1791.09	-0.00179	1791.09	-0.00282	1791.09	-0.00343	1791.09	-0.00358	1791.09	-0.00392	1791.09	-0.00429
					1791.58	-0.000367348	1791.58	-0.000876144	1791.58	-0.00179	1791.58	-0.00281	1791.58	-0.00342	1791.58	-0.00357	1791.58	-0.00391	1791.58	-0.00428
					1792.06	-0.0003663	1792.06	-0.000872965	1792.06	-0.00178	1792.06	-0.0028	1792.06	-0.00341	1792.06	-0.00355	1792.06	-0.00389	1792.06	-0.00426
					1792.54	-0.000364878	1792.54	-0.000869809	1792.54	-0.00177	1792.54	-0.00279	1792.54	-0.0034	1792.54	-0.00353	1792.54	-0.00388	1792.54	-0.00424
					1793.02	-0.000363222	1793.02	-0.000866529	1793.02	-0.00176	1793.02	-0.00279	1793.02	-0.00339	1793.02	-0.00352	1793.02	-0.00386	1793.02	-0.00423
					1793.5	-0.000361583	1793.5	-0.000862955	1793.5	-0.00176	1793.5	-0.00278	1793.5	-0.00338	1793.5	-0.0035	1793.5	-0.00384	1793.5	-0.00421
					1793.99	-0.000360243	1793.99	-0.000858885	1793.99	-0.00175	1793.99	-0.00277	1793.99	-0.00337	1793.99	-0.00348	1793.99	-0.00383	1793.99	-0.00419
					1794.47	-0.00035947	1794.47	-0.000854151	1794.47	-0.00174	1794.47	-0.00276	1794.47	-0.00335	1794.47	-0.00347	1794.47	-0.00381	1794.47	-0.00417
					1794.95	-0.000359466	1794.95	-0.00084865	1794.95	-0.00173	1794.95	-0.00275	1794.95	-0.00334	1794.95	-0.00345	1794.95	-0.00379	1794.95	-0.00416
					1795.43	-0.000360348	1795.43	-0.000842374	1795.43	-0.00172	1795.43	-0.00274	1795.43	-0.00332	1795.43	-0.00343	1795.43	-0.00377	1795.43	-0.00413
					1795.91	-0.000362146	1795.91	-0.000835395	1795.91	-0.00171	1795.91	-0.00272	1795.91	-0.00331	1795.91	-0.00341	1795.91	-0.00375	1795.91	-0.00411
					1796.4	-0.00036481	1796.4	-0.000827883	1796.4	-0.0017	1796.4	-0.00271	1796.4	-0.00329	1796.4	-0.00339	1796.4	-0.00373	1796.4	-0.00409
					1796.88	-0.000368209	1796.88	-0.000820058	1796.88	-0.00169	1796.88	-0.00269	1796.88	-0.00327	1796.88	-0.00336	1796.88	-0.0037	1796.88	-0.00406
					1797.36	-0.000372191	1797.36	-0.000812181	1797.36	-0.00168	1797.36	-0.00268	1797.36	-0.00325	1797.36	-0.00334	1797.36	-0.00368	1797.36	-0.00404
					1797.84	-0.000376584	1797.84	-0.000804491	1797.84	-0.00167	1797.84	-0.00266	1797.84	-0.00323	1797.84	-0.00332	1797.84	-0.00365	1797.84	-0.00401
					1798.33	-0.000381214	1798.33	-0.000797166	1798.33	-0.00166	1798.33	-0.00265	1798.33	-0.00321	1798.33	-0.00329	1798.33	-0.00363	1798.33	-0.00398
					1798.81	-0.000385918	1798.81	-0.000790315	1798.81	-0.00165	1798.81	-0.00263	1798.81	-0.00319	1798.81	-0.00327	1798.81	-0.0036	1798.81	-0.00395
					1799.29	-0.000390544	1799.29	-0.000783963	1799.29	-0.00163	1799.29	-0.00261	1799.29	-0.00316	1799.29	-0.00325	1799.29	-0.00358	1799.29	-0.00393
					1799.77	-0.000394958	1799.77	-0.000778085	1799.77	-0.00162	1799.77	-0.0026	1799.77	-0.00314	1799.77	-0.00322	1799.77	-0.00355	1799.77	-0.0039
					1800.25	-0.000399038	1800.25	-0.000772622	1800.25	-0.00161	1800.25	-0.00258	1800.25	-0.00312	1800.25	-0.0032	1800.25	-0.00352	1800.25	-0.00387
					1800.74	-0.000402703	1800.74	-0.00076751	1800.74	-0.0016	1800.74	-0.00256	1800.74	-0.0031	1800.74	-0.00318	1800.74	-0.0035	1800.74	-0.00384
					1801.22	-0.000405889	1801.22	-0.00076269	1801.22	-0.00159	1801.22	-0.00255	1801.22	-0.00308	1801.22	-0.00316	1801.22	-0.00347	1801.22	-0.00381
					1801.7	-0.000408562	1801.7	-0.000758126	1801.7	-0.00158	1801.7	-0.00253	1801.7	-0.00306	1801.7	-0.00313	1801.7	-0.00345	1801.7	-0.00378
					1802.18	-0.000410726	1802.18	-0.000753797	1802.18	-0.00157	1802.18	-0.00251	1802.18	-0.00305	1802.18	-0.00311	1802.18	-0.00342	1802.18	-0.00375
					1802.66	-0.000412422	1802.66	-0.00074969	1802.66	-0.00156	1802.66	-0.0025	1802.66	-0.00303	1802.66	-0.00309	1802.66	-0.0034	1802.66	-0.00373
					1803.15	-0.000413753	1803.15	-0.000745803	1803.15	-0.00155	1803.15	-0.00248	1803.15	-0.00301	1803.15	-0.00307	1803.15	-0.00338	1803.15	-0.0037
					1803.63	-0.000414876	1803.63	-0.000742131	1803.63	-0.00154	1803.63	-0.00247	1803.63	-0.00299	1803.63	-0.00305	1803.63	-0.00335	1803.63	-0.00368
					1804.11	-0.000415965	1804.11	-0.000738672	1804.11	-0.00153	1804.11	-0.00245	1804.11	-0.00298	1804.11	-0.00304	1804.11	-0.00333	1804.11	-0.00366
					1804.59	-0.000417158	1804.59	-0.000735425	1804.59	-0.00153	1804.59	-0.00244	1804.59	-0.00296	1804.59	-0.00302	1804.59	-0.00331	1804.59	-0.00364
					1805.08	-0.000418455	1805.08	-0.000732408	1805.08	-0.00152	1805.08	-0.00242	1805.08	-0.00295	1805.08	-0.003	1805.08	-0.00329	1805.08	-0.00362
					1805.56	-0.000419733	1805.56	-0.000729638	1805.56	-0.00151	1805.56	-0.00241	1805.56	-0.00293	1805.56	-0.00299	1805.56	-0.00327	1805.56	-0.0036
					1806.04	-0.000420792	1806.04	-0.000727139	1806.04	-0.00151	1806.04	-0.0024	1806.04	-0.00292	1806.04	-0.00297	1806.04	-0.00325	1806.04	-0.00358
					1806.52	-0.000421464	1806.52	-0.000724898	1806.52	-0.0015	1806.52	-0.00239	1806.52	-0.0029	1806.52	-0.00295	1806.52	-0.00323	1806.52	-0.00356
					1807	-0.000421663	1807	-0.000722873	1807	-0.00149	1807	-0.00237	1807	-0.00288	1807	-0.00294	1807	-0.00322	1807	-0.00354
					1807.48	-0.00042138	1807.48	-0.000720976	1807.48	-0.00149	1807.48	-0.00236	1807.48	-0.00287	1807.48	-0.00292	1807.48	-0.0032	1807.48	-0.00352
					1807.97	-0.000420663	1807.97	-0.000719102	1807.97	-0.00148	1807.97	-0.00235	1807.97	-0.00285	1807.97	-0.0029	1807.97	-0.00318	1807.97	-0.0035
					1808.45	-0.000419611	1808.45	-0.00071714	1808.45	-0.00147	1808.45	-0.00233	1808.45	-0.00284	1808.45	-0.00288	1808.45	-0.00316	1808.45	-0.00348
					1808.93	-0.000418356	1808.93	-0.000715019	1808.93	-0.00146	1808.93	-0.00232	1808.93	-0.00282	1808.93	-0.00287	1808.93	-0.00314	1808.93	-0.00346
					1809.41	-0.000417048	1809.41	-0.000712705	1809.41	-0.00146	1809.41	-0.0023	1809.41	-0.0028	1809.41	-0.00285	1809.41	-0.00312	1809.41	-0.00343
					1809.9	-0.000415862	1809.9	-0.00071022	1809.9	-0.00145	1809.9	-0.00229	1809.9	-0.00278	1809.9	-0.00283	1809.9	-0.0031	1809.9	-0.00341
					1810.38	-0.000414958	1810.38	-0.00070763	1810.38	-0.00144	1810.38	-0.00227	1810.38	-0.00277	1810.38	-0.00281	1810.38	-0.00308	1810.38	-0.00339
					1810.86	-0.000414456	1810.86	-0.000705039	1810.86	-0.00144	1810.86	-0.00226	1810.86	-0.00275	1810.86	-0.00279	1810.86	-0.00306	1810.86	-0.00337
					1811.34	-0.000414398	1811.34	-0.00070256	1811.34	-0.00143	1811.34	-0.00225	1811.34	-0.00273	1811.34	-0.00278	1811.34	-0.00304	1811.34	-0.00335
					1811.82	-0.000414728	1811.82	-0.000700323	1811.82	-0.00142	1811.82	-0.00223	1811.82	-0.00272	1811.82	-0.00276	1811.82	-0.00303	1811.82	-0.00333
					1812.31	-0.000415282	1812.31	-0.000698449	1812.31	-0.00142	1812.31	-0.00222	1812.31	-0.0027	1812.31	-0.00274	1812.31	-0.00301	1812.31	-0.00331
					1812.79	-0.000415816	1812.79	-0.000697031	1812.79	-0.00141	1812.79	-0.00221	1812.79	-0.00269	1812.79	-0.00273	1812.79	-0.00299	1812.79	-0.00329
					1813.27	-0.000416105	1813.27	-0.000696096	1813.27	-0.00141	1813.27	-0.0022	1813.27	-0.00268	1813.27	-0.00271	1813.27	-0.00298	1813.27	-0.00328
					1813.75	-0.000416014	1813.75	-0.000695577	1813.75	-0.0014	1813.75	-0.00219	1813.75	-0.00266	1813.75	-0.0027	1813.75	-0.00296	1813.75	-0.00326
					1814.23	-0.000415545	1814.23	-0.000695309	1814.23	-0.0014	1814.23	-0.00219	1814.23	-0.00265	1814.23	-0.00268	1814.23	-0.00295	1814.23	-0.00325
					1814.72	-0.000414809	1814.72	-0.000695066	1814.72	-0.00139	1814.72	-0.00218	1814.72	-0.00265	1814.72	-0.00267	1814.72	-0.00294	1814.72	-0.00323
					1815.2	-0.000413967	1815.2	-0.000694599	1815.2	-0.00139	1815.2	-0.00217	1815.2	-0.00264	1815.2	-0.00266	1815.2	-0.00293	1815.2	-0.00322
					1815.68	-0.000413144	1815.68	-0.000693683	1815.68	-0.00139	1815.68	-0.00217	1815.68	-0.00263	1815.68	-0.00265	1815.68	-0.00292	1815.68	-0.00321
					1816.16	-0.000412377	1816.16	-0.00069217	1816.16	-0.00138	1816.16	-0.00216	1816.16	-0.00262	1816.16	-0.00263	1816.16	-0.0029	1816.16	-0.00319
					1816.65	-0.000411589	1816.65	-0.000690026	1816.65	-0.00137	1816.65	-0.00215	1816.65	-0.00261	1816.65	-0.00262	1816.65	-0.00289	1816.65	-0.00318
					1817.13	-0.000410574	1817.13	-0.000687343	1817.13	-0.00137	1817.13	-0.00214	1817.13	-0.00259	1817.13	-0.0026	1817.13	-0.00287	1817.13	-0.00316
					1817.61	-0.000409097	1817.61	-0.000684351	1817.61	-0.00136	1817.61	-0.00213	1817.61	-0.00258	1817.61	-0.00259	1817.61	-0.00286	1817.61	-0.00315
					1818.09	-0.000407026	1818.09	-0.000681348	1818.09	-0.00136	1818.09	-0.00212	1818.09	-0.00257	1818.09	-0.00257	1818.09	-0.00284	1818.09	-0.00313
					1818.57	-0.000404456	1818.57	-0.000678639	1818.57	-0.00135	1818.57	-0.00211	1818.57	-0.00256	1818.57	-0.00256	1818.57	-0.00283	1818.57	-0.00312
					1819.06	-0.000401656	1819.06	-0.000676442	1819.06	-0.00134	1819.06	-0.0021	1819.06	-0.00255	1819.06	-0.00254	1819.06	-0.00282	1819.06	-0.00311
					1819.54	-0.000398941	1819.54	-0.000674864	1819.54	-0.00134	1819.54	-0.0021	1819.54	-0.00254	1819.54	-0.00253	1819.54	-0.00281	1819.54	-0.0031
					1820.02	-0.000396541	1820.02	-0.0006739	1820.02	-0.00134	1820.02	-0.00209	1820.02	-0.00253	1820.02	-0.00252	1820.02	-0.0028	1820.02	-0.00309
					1820.5	-0.000394566	1820.5	-0.000673482	1820.5	-0.00134	1820.5	-0.00209	1820.5	-0.00252	1820.5	-0.00251	1820.5	-0.00279	1820.5	-0.00308
					1820.98	-0.000393034	1820.98	-0.000673501	1820.98	-0.00133	1820.98	-0.00208	1820.98	-0.00252	1820.98	-0.00251	1820.98	-0.00279	1820.98	-0.00307
					1821.47	-0.000391922	1821.47	-0.000673842	1821.47	-0.00133	1821.47	-0.00208	1821.47	-0.00252	1821.47	-0.0025	1821.47	-0.00278	1821.47	-0.00307
					1821.95	-0.00039117	1821.95	-0.00067438	1821.95	-0.00133	1821.95	-0.00208	1821.95	-0.00251	1821.95	-0.0025	1821.95	-0.00278	1821.95	-0.00306
					1822.43	-0.000390748	1822.43	-0.000674996	1822.43	-0.00133	1822.43	-0.00208	1822.43	-0.00251	1822.43	-0.00249	1822.43	-0.00277	1822.43	-0.00306
					1822.91	-0.000390645	1822.91	-0.000675571	1822.91	-0.00133	1822.91	-0.00208	1822.91	-0.00251	1822.91	-0.00249	1822.91	-0.00277	1822.91	-0.00306
					1823.4	-0.000390869	1823.4	-0.000675977	1823.4	-0.00133	1823.4	-0.00207	1823.4	-0.00251	1823.4	-0.00249	1823.4	-0.00277	1823.4	-0.00305
					1823.88	-0.000391438	1823.88	-0.000676079	1823.88	-0.00133	1823.88	-0.00207	1823.88	-0.00251	1823.88	-0.00248	1823.88	-0.00276	1823.88	-0.00305
					1824.36	-0.000392353	1824.36	-0.000675742	1824.36	-0.00133	1824.36	-0.00207	1824.36	-0.0025	1824.36	-0.00248	1824.36	-0.00276	1824.36	-0.00304
					1824.84	-0.000393601	1824.84	-0.000674842	1824.84	-0.00133	1824.84	-0.00206	1824.84	-0.0025	1824.84	-0.00248	1824.84	-0.00275	1824.84	-0.00304
					1825.32	-0.000395121	1825.32	-0.000673284	1825.32	-0.00133	1825.32	-0.00206	1825.32	-0.0025	1825.32	-0.00247	1825.32	-0.00274	1825.32	-0.00303
					1825.81	-0.000396842	1825.81	-0.000671006	1825.81	-0.00133	1825.81	-0.00205	1825.81	-0.00249	1825.81	-0.00246	1825.81	-0.00273	1825.81	-0.00302
					1826.29	-0.000398664	1826.29	-0.000668008	1826.29	-0.00133	1826.29	-0.00205	1826.29	-0.00248	1826.29	-0.00246	1826.29	-0.00272	1826.29	-0.00301
					1826.77	-0.000400492	1826.77	-0.000664359	1826.77	-0.00132	1826.77	-0.00204	1826.77	-0.00247	1826.77	-0.00245	1826.77	-0.00271	1826.77	-0.003
					1827.25	-0.000402222	1827.25	-0.000660191	1827.25	-0.00132	1827.25	-0.00203	1827.25	-0.00247	1827.25	-0.00244	1827.25	-0.0027	1827.25	-0.00299
					1827.73	-0.000403768	1827.73	-0.000655682	1827.73	-0.00131	1827.73	-0.00202	1827.73	-0.00246	1827.73	-0.00243	1827.73	-0.00269	1827.73	-0.00297
					1828.22	-0.000405088	1828.22	-0.000651025	1828.22	-0.00131	1828.22	-0.00202	1828.22	-0.00244	1828.22	-0.00242	1828.22	-0.00268	1828.22	-0.00296
					1828.7	-0.000406213	1828.7	-0.000646384	1828.7	-0.0013	1828.7	-0.00201	1828.7	-0.00243	1828.7	-0.0024	1828.7	-0.00266	1828.7	-0.00295
					1829.18	-0.000407257	1829.18	-0.000641847	1829.18	-0.00129	1829.18	-0.002	1829.18	-0.00242	1829.18	-0.00239	1829.18	-0.00265	1829.18	-0.00293
					1829.66	-0.000408408	1829.66	-0.000637425	1829.66	-0.00128	1829.66	-0.00199	1829.66	-0.00241	1829.66	-0.00238	1829.66	-0.00263	1829.66	-0.00291
					1830.14	-0.00040986	1830.14	-0.000633039	1830.14	-0.00128	1830.14	-0.00197	1830.14	-0.00239	1830.14	-0.00236	1830.14	-0.00262	1830.14	-0.0029
					1830.63	-0.00041176	1830.63	-0.000628534	1830.63	-0.00127	1830.63	-0.00196	1830.63	-0.00238	1830.63	-0.00235	1830.63	-0.0026	1830.63	-0.00288
					1831.11	-0.000414096	1831.11	-0.000623747	1831.11	-0.00126	1831.11	-0.00195	1831.11	-0.00236	1831.11	-0.00233	1831.11	-0.00258	1831.11	-0.00286
					1831.59	-0.000416695	1831.59	-0.000618528	1831.59	-0.00125	1831.59	-0.00194	1831.59	-0.00234	1831.59	-0.00231	1831.59	-0.00256	1831.59	-0.00284
					1832.07	-0.000419244	1832.07	-0.000612831	1832.07	-0.00124	1832.07	-0.00192	1832.07	-0.00232	1832.07	-0.00229	1832.07	-0.00254	1832.07	-0.00281
					1832.56	-0.000421445	1832.56	-0.000606712	1832.56	-0.00123	1832.56	-0.00191	1832.56	-0.00231	1832.56	-0.00228	1832.56	-0.00252	1832.56	-0.00279
					1833.04	-0.00042314	1833.04	-0.000600348	1833.04	-0.00122	1833.04	-0.00189	1833.04	-0.00229	1833.04	-0.00226	1833.04	-0.0025	1833.04	-0.00277
					1833.52	-0.000424364	1833.52	-0.000593951	1833.52	-0.00121	1833.52	-0.00188	1833.52	-0.00227	1833.52	-0.00224	1833.52	-0.00248	1833.52	-0.00275
					1834	-0.000425276	1834	-0.000587739	1834	-0.0012	1834	-0.00187	1834	-0.00225	1834	-0.00222	1834	-0.00246	1834	-0.00273
					1834.48	-0.000426054	1834.48	-0.000581857	1834.48	-0.00119	1834.48	-0.00185	1834.48	-0.00223	1834.48	-0.0022	1834.48	-0.00244	1834.48	-0.00271
					1834.97	-0.000426832	1834.97	-0.000576404	1834.97	-0.00118	1834.97	-0.00184	1834.97	-0.00222	1834.97	-0.00219	1834.97	-0.00242	1834.97	-0.00269
					1835.45	-0.000427642	1835.45	-0.000571418	1835.45	-0.00117	1835.45	-0.00183	1835.45	-0.0022	1835.45	-0.00218	1835.45	-0.0024	1835.45	-0.00267
					1835.93	-0.00042843	1835.93	-0.000566901	1835.93	-0.00116	1835.93	-0.00182	1835.93	-0.00219	1835.93	-0.00216	1835.93	-0.00239	1835.93	-0.00266
					1836.41	-0.000429085	1836.41	-0.000562824	1836.41	-0.00116	1836.41	-0.00181	1836.41	-0.00217	1836.41	-0.00215	1836.41	-0.00237	1836.41	-0.00264
					1836.89	-0.000429502	1836.89	-0.000559125	1836.89	-0.00115	1836.89	-0.0018	1836.89	-0.00216	1836.89	-0.00214	1836.89	-0.00236	1836.89	-0.00263
					1837.38	-0.000429633	1837.38	-0.000555709	1837.38	-0.00115	1837.38	-0.00179	1837.38	-0.00215	1837.38	-0.00213	1837.38	-0.00234	1837.38	-0.00261
					1837.86	-0.000429478	1837.86	-0.000552459	1837.86	-0.00114	1837.86	-0.00178	1837.86	-0.00214	1837.86	-0.00212	1837.86	-0.00233	1837.86	-0.0026
					1838.34	-0.000429051	1838.34	-0.000549266	1838.34	-0.00114	1838.34	-0.00177	1838.34	-0.00213	1838.34	-0.0021	1838.34	-0.00232	1838.34	-0.00258
					1838.82	-0.000428338	1838.82	-0.000546052	1838.82	-0.00113	1838.82	-0.00177	1838.82	-0.00212	1838.82	-0.00209	1838.82	-0.0023	1838.82	-0.00257
					1839.31	-0.000427266	1839.31	-0.000542792	1839.31	-0.00113	1839.31	-0.00176	1839.31	-0.00211	1839.31	-0.00208	1839.31	-0.00229	1839.31	-0.00255
					1839.79	-0.000425723	1839.79	-0.000539529	1839.79	-0.00112	1839.79	-0.00175	1839.79	-0.0021	1839.79	-0.00206	1839.79	-0.00228	1839.79	-0.00254
					1840.27	-0.000423581	1840.27	-0.000536357	1840.27	-0.00112	1840.27	-0.00174	1840.27	-0.00208	1840.27	-0.00205	1840.27	-0.00226	1840.27	-0.00252
					1840.75	-0.000420791	1840.75	-0.000533407	1840.75	-0.00111	1840.75	-0.00173	1840.75	-0.00207	1840.75	-0.00204	1840.75	-0.00225	1840.75	-0.00251
					1841.23	-0.000417452	1841.23	-0.000530806	1841.23	-0.00111	1841.23	-0.00172	1841.23	-0.00206	1841.23	-0.00202	1841.23	-0.00224	1841.23	-0.0025
					1841.72	-0.000413879	1841.72	-0.000528633	1841.72	-0.0011	1841.72	-0.00171	1841.72	-0.00205	1841.72	-0.00201	1841.72	-0.00222	1841.72	-0.00248
					1842.2	-0.000410562	1842.2	-0.000526872	1842.2	-0.0011	1842.2	-0.00171	1842.2	-0.00204	1842.2	-0.002	1842.2	-0.00221	1842.2	-0.00247
					1842.68	-0.000408011	1842.68	-0.000525409	1842.68	-0.0011	1842.68	-0.0017	1842.68	-0.00204	1842.68	-0.00199	1842.68	-0.00221	1842.68	-0.00246
					1843.16	-0.00040656	1843.16	-0.000524073	1843.16	-0.0011	1843.16	-0.0017	1843.16	-0.00203	1843.16	-0.00198	1843.16	-0.0022	1843.16	-0.00246
					1843.64	-0.000406307	1843.64	-0.000522717	1843.64	-0.00109	1843.64	-0.00169	1843.64	-0.00202	1843.64	-0.00197	1843.64	-0.00219	1843.64	-0.00244
					1844.13	-0.000407162	1844.13	-0.000521244	1844.13	-0.00109	1844.13	-0.00168	1844.13	-0.00202	1844.13	-0.00197	1844.13	-0.00218	1844.13	-0.00243
					1844.61	-0.000408944	1844.61	-0.000519638	1844.61	-0.00109	1844.61	-0.00168	1844.61	-0.00201	1844.61	-0.00196	1844.61	-0.00217	1844.61	-0.00242
					1845.09	-0.000411434	1845.09	-0.000517926	1845.09	-0.00109	1845.09	-0.00167	1845.09	-0.002	1845.09	-0.00195	1845.09	-0.00216	1845.09	-0.00241
					1845.57	-0.000414407	1845.57	-0.000516171	1845.57	-0.00108	1845.57	-0.00166	1845.57	-0.00199	1845.57	-0.00193	1845.57	-0.00214	1845.57	-0.00239
					1846.06	-0.000417637	1846.06	-0.000514416	1846.06	-0.00108	1846.06	-0.00165	1846.06	-0.00199	1846.06	-0.00192	1846.06	-0.00213	1846.06	-0.00238
					1846.54	-0.000420936	1846.54	-0.000512686	1846.54	-0.00107	1846.54	-0.00164	1846.54	-0.00198	1846.54	-0.00191	1846.54	-0.00212	1846.54	-0.00236
					1847.02	-0.000424144	1847.02	-0.000510961	1847.02	-0.00107	1847.02	-0.00163	1847.02	-0.00197	1847.02	-0.00189	1847.02	-0.0021	1847.02	-0.00234
					1847.5	-0.000427157	1847.5	-0.000509209	1847.5	-0.00106	1847.5	-0.00162	1847.5	-0.00195	1847.5	-0.00188	1847.5	-0.00208	1847.5	-0.00232
					1847.98	-0.000429955	1847.98	-0.00050739	1847.98	-0.00106	1847.98	-0.00161	1847.98	-0.00194	1847.98	-0.00186	1847.98	-0.00207	1847.98	-0.0023
					1848.47	-0.000432566	1848.47	-0.000505491	1848.47	-0.00105	1848.47	-0.0016	1848.47	-0.00193	1848.47	-0.00185	1848.47	-0.00205	1848.47	-0.00229
					1848.95	-0.000435086	1848.95	-0.000503528	1848.95	-0.00104	1848.95	-0.00159	1848.95	-0.00192	1848.95	-0.00183	1848.95	-0.00203	1848.95	-0.00227
					1849.43	-0.000437645	1849.43	-0.000501556	1849.43	-0.00104	1849.43	-0.00158	1849.43	-0.00191	1849.43	-0.00182	1849.43	-0.00202	1849.43	-0.00225
					1849.91	-0.000440376	1849.91	-0.000499636	1849.91	-0.00103	1849.91	-0.00157	1849.91	-0.0019	1849.91	-0.0018	1849.91	-0.002	1849.91	-0.00224
					1850.39	-0.000443392	1850.39	-0.000497837	1850.39	-0.00102	1850.39	-0.00156	1850.39	-0.00188	1850.39	-0.00178	1850.39	-0.00198	1850.39	-0.00222
					1850.88	-0.00044676	1850.88	-0.000496179	1850.88	-0.00101	1850.88	-0.00155	1850.88	-0.00187	1850.88	-0.00177	1850.88	-0.00197	1850.88	-0.0022
					1851.36	-0.000450495	1851.36	-0.000494637	1851.36	-0.00101	1851.36	-0.00153	1851.36	-0.00186	1851.36	-0.00175	1851.36	-0.00195	1851.36	-0.00218
					1851.84	-0.000454576	1851.84	-0.000493127	1851.84	-0.000998654	1851.84	-0.00152	1851.84	-0.00184	1851.84	-0.00173	1851.84	-0.00193	1851.84	-0.00216
					1852.32	-0.000458946	1852.32	-0.000491522	1852.32	-0.000990293	1852.32	-0.00151	1852.32	-0.00183	1852.32	-0.00171	1852.32	-0.00191	1852.32	-0.00214
					1852.81	-0.000463517	1852.81	-0.000489665	1852.81	-0.000981617	1852.81	-0.0015	1852.81	-0.00182	1852.81	-0.0017	1852.81	-0.00189	1852.81	-0.00212
					1853.29	-0.00046817	1853.29	-0.000487403	1853.29	-0.000972511	1853.29	-0.00148	1853.29	-0.0018	1853.29	-0.00168	1853.29	-0.00187	1853.29	-0.0021
					1853.77	-0.000472743	1853.77	-0.000484626	1853.77	-0.000962908	1853.77	-0.00147	1853.77	-0.00178	1853.77	-0.00166	1853.77	-0.00185	1853.77	-0.00208
					1854.25	-0.000477005	1854.25	-0.000481285	1854.25	-0.000952819	1854.25	-0.00146	1854.25	-0.00177	1854.25	-0.00164	1854.25	-0.00183	1854.25	-0.00206
					1854.73	-0.000480664	1854.73	-0.000477425	1854.73	-0.000942397	1854.73	-0.00144	1854.73	-0.00175	1854.73	-0.00162	1854.73	-0.00181	1854.73	-0.00204
					1855.22	-0.000483383	1855.22	-0.000473202	1855.22	-0.000931951	1855.22	-0.00143	1855.22	-0.00173	1855.22	-0.0016	1855.22	-0.00179	1855.22	-0.00202
					1855.7	-0.000484869	1855.7	-0.00046888	1855.7	-0.000921942	1855.7	-0.00142	1855.7	-0.00172	1855.7	-0.00159	1855.7	-0.00177	1855.7	-0.002
					1856.18	-0.000484969	1856.18	-0.000464794	1856.18	-0.000912908	1856.18	-0.00141	1856.18	-0.0017	1856.18	-0.00157	1856.18	-0.00175	1856.18	-0.00198
					1856.66	-0.000483787	1856.66	-0.000461269	1856.66	-0.000905342	1856.66	-0.0014	1856.66	-0.00169	1856.66	-0.00156	1856.66	-0.00174	1856.66	-0.00197
					1857.14	-0.000481665	1857.14	-0.000458546	1857.14	-0.000899568	1857.14	-0.00139	1857.14	-0.00168	1857.14	-0.00155	1857.14	-0.00173	1857.14	-0.00195
					1857.63	-0.000479044	1857.63	-0.000456688	1857.63	-0.000895669	1857.63	-0.00138	1857.63	-0.00167	1857.63	-0.00155	1857.63	-0.00172	1857.63	-0.00195
					1858.11	-0.000476303	1858.11	-0.000455618	1858.11	-0.000893519	1858.11	-0.00138	1858.11	-0.00166	1858.11	-0.00154	1858.11	-0.00171	1858.11	-0.00194
					1858.59	-0.00047368	1858.59	-0.000455136	1858.59	-0.000892859	1858.59	-0.00138	1858.59	-0.00166	1858.59	-0.00154	1858.59	-0.00171	1858.59	-0.00193
					1859.07	-0.000471248	1859.07	-0.000455015	1859.07	-0.000893375	1859.07	-0.00137	1859.07	-0.00165	1859.07	-0.00154	1859.07	-0.0017	1859.07	-0.00193
					1859.56	-0.000468989	1859.56	-0.000455034	1859.56	-0.00089474	1859.56	-0.00137	1859.56	-0.00165	1859.56	-0.00154	1859.56	-0.0017	1859.56	-0.00193
					1860.04	-0.000466841	1860.04	-0.000455023	1860.04	-0.000896658	1860.04	-0.00137	1860.04	-0.00165	1860.04	-0.00154	1860.04	-0.0017	1860.04	-0.00193
					1860.52	-0.000464758	1860.52	-0.000454879	1860.52	-0.000898862	1860.52	-0.00137	1860.52	-0.00165	1860.52	-0.00154	1860.52	-0.0017	1860.52	-0.00192
					1861	-0.00046272	1861	-0.000454563	1861	-0.00090112	1861	-0.00137	1861	-0.00165	1861	-0.00154	1861	-0.00169	1861	-0.00192
					1861.48	-0.000460751	1861.48	-0.000454081	1861.48	-0.000903248	1861.48	-0.00137	1861.48	-0.00165	1861.48	-0.00154	1861.48	-0.00169	1861.48	-0.00192
					1861.96	-0.00045889	1861.97	-0.000453464	1861.97	-0.000905108	1861.97	-0.00137	1861.97	-0.00165	1861.97	-0.00153	1861.97	-0.00169	1861.97	-0.00192
					1862.45	-0.00045716	1862.45	-0.000452736	1862.45	-0.000906605	1862.45	-0.00137	1862.45	-0.00165	1862.45	-0.00153	1862.45	-0.00168	1862.45	-0.00191
					1862.93	-0.000455554	1862.93	-0.000451904	1862.93	-0.000907684	1862.93	-0.00137	1862.93	-0.00165	1862.93	-0.00153	1862.93	-0.00168	1862.93	-0.00191
					1863.41	-0.000454029	1863.41	-0.000450949	1863.41	-0.000908336	1863.41	-0.00137	1863.41	-0.00164	1863.41	-0.00152	1863.41	-0.00167	1863.41	-0.00191
					1863.89	-0.00045253	1863.89	-0.000449831	1863.89	-0.000908552	1863.89	-0.00137	1863.89	-0.00164	1863.89	-0.00152	1863.89	-0.00167	1863.89	-0.0019
					1864.38	-0.00045101	1864.38	-0.000448485	1864.38	-0.000908323	1864.38	-0.00136	1864.38	-0.00164	1864.38	-0.00152	1864.38	-0.00166	1864.38	-0.0019
					1864.86	-0.000449474	1864.86	-0.000446876	1864.86	-0.000907627	1864.86	-0.00136	1864.86	-0.00163	1864.86	-0.00151	1864.86	-0.00165	1864.86	-0.00189
					1865.34	-0.000447988	1865.34	-0.000444978	1865.34	-0.000906433	1865.34	-0.00135	1865.34	-0.00162	1865.34	-0.0015	1865.34	-0.00165	1865.34	-0.00188
					1865.82	-0.000446654	1865.82	-0.000442816	1865.82	-0.00090471	1865.82	-0.00135	1865.82	-0.00162	1865.82	-0.0015	1865.82	-0.00164	1865.82	-0.00188
					1866.31	-0.00044558	1866.31	-0.000440441	1866.31	-0.000902447	1866.31	-0.00134	1866.31	-0.00161	1866.31	-0.00149	1866.31	-0.00163	1866.31	-0.00187
					1866.79	-0.000444857	1866.79	-0.00043794	1866.79	-0.000899669	1866.79	-0.00133	1866.79	-0.0016	1866.79	-0.00148	1866.79	-0.00162	1866.79	-0.00186
					1867.27	-0.000444524	1867.27	-0.000435416	1867.27	-0.000896444	1867.27	-0.00132	1867.27	-0.0016	1867.27	-0.00147	1867.27	-0.00161	1867.27	-0.00185
					1867.75	-0.000444562	1867.75	-0.000432943	1867.75	-0.000892862	1867.75	-0.00132	1867.75	-0.00159	1867.75	-0.00146	1867.75	-0.0016	1867.75	-0.00184
					1868.23	-0.000444907	1868.23	-0.000430559	1868.23	-0.000889018	1868.23	-0.00131	1868.23	-0.00158	1868.23	-0.00145	1868.23	-0.00159	1868.23	-0.00183
					1868.71	-0.000445467	1868.71	-0.000428262	1868.71	-0.000884991	1868.71	-0.0013	1868.71	-0.00157	1868.71	-0.00144	1868.71	-0.00158	1868.71	-0.00182
					1869.2	-0.00044615	1869.2	-0.000426001	1869.2	-0.00088082	1869.2	-0.00129	1869.2	-0.00156	1869.2	-0.00143	1869.2	-0.00157	1869.2	-0.00181
					1869.68	-0.000446877	1869.68	-0.000423708	1869.68	-0.000876509	1869.68	-0.00128	1869.68	-0.00155	1869.68	-0.00142	1869.68	-0.00155	1869.68	-0.0018
					1870.16	-0.000447605	1870.16	-0.000421313	1870.16	-0.000872027	1870.16	-0.00127	1870.16	-0.00154	1870.16	-0.00141	1870.16	-0.00154	1870.16	-0.00179
					1870.64	-0.000448338	1870.64	-0.000418764	1870.64	-0.000867325	1870.64	-0.00126	1870.64	-0.00153	1870.64	-0.0014	1870.64	-0.00153	1870.64	-0.00177
					1871.13	-0.00044911	1871.13	-0.000416034	1871.13	-0.000862347	1871.13	-0.00125	1871.13	-0.00152	1871.13	-0.00139	1871.13	-0.00151	1871.13	-0.00176
					1871.61	-0.000449986	1871.61	-0.000413127	1871.61	-0.00085704	1871.61	-0.00124	1871.61	-0.00151	1871.61	-0.00138	1871.61	-0.0015	1871.61	-0.00175
					1872.09	-0.000451061	1872.09	-0.000410051	1872.09	-0.000851367	1872.09	-0.00123	1872.09	-0.0015	1872.09	-0.00136	1872.09	-0.00148	1872.09	-0.00174
					1872.57	-0.000452423	1872.57	-0.000406806	1872.57	-0.000845295	1872.57	-0.00122	1872.57	-0.00149	1872.57	-0.00135	1872.57	-0.00147	1872.57	-0.00173
					1873.05	-0.00045415	1873.05	-0.000403367	1873.05	-0.000838807	1873.05	-0.00121	1873.05	-0.00148	1873.05	-0.00134	1873.05	-0.00145	1873.05	-0.00171
					1873.54	-0.000456292	1873.54	-0.000399693	1873.54	-0.000831897	1873.54	-0.0012	1873.54	-0.00147	1873.54	-0.00132	1873.54	-0.00143	1873.54	-0.0017
					1874.02	-0.000458853	1874.02	-0.000395716	1874.02	-0.000824554	1874.02	-0.00119	1874.02	-0.00146	1874.02	-0.00131	1874.02	-0.00142	1874.02	-0.00168
					1874.5	-0.000461791	1874.5	-0.000391391	1874.5	-0.000816791	1874.5	-0.00118	1874.5	-0.00145	1874.5	-0.00129	1874.5	-0.0014	1874.5	-0.00167
					1874.98	-0.000465017	1874.98	-0.000386695	1874.98	-0.000808634	1874.98	-0.00117	1874.98	-0.00143	1874.98	-0.00128	1874.98	-0.00138	1874.98	-0.00165
					1875.46	-0.000468401	1875.46	-0.000381665	1875.46	-0.00080012	1875.46	-0.00115	1875.46	-0.00142	1875.46	-0.00126	1875.46	-0.00136	1875.46	-0.00163
					1875.95	-0.00047177	1875.95	-0.000376395	1875.95	-0.000791316	1875.95	-0.00114	1875.95	-0.0014	1875.95	-0.00124	1875.95	-0.00134	1875.95	-0.00161
					1876.43	-0.000474918	1876.43	-0.000371045	1876.43	-0.000782328	1876.43	-0.00113	1876.43	-0.00139	1876.43	-0.00123	1876.43	-0.00132	1876.43	-0.00159
					1876.91	-0.000477621	1876.91	-0.000365795	1876.91	-0.000773299	1876.91	-0.00112	1876.91	-0.00138	1876.91	-0.00121	1876.91	-0.0013	1876.91	-0.00157
					1877.39	-0.000479687	1877.39	-0.000360839	1877.39	-0.00076443	1877.39	-0.0011	1877.39	-0.00136	1877.39	-0.00119	1877.39	-0.00129	1877.39	-0.00155
					1877.88	-0.000480976	1877.88	-0.000356347	1877.88	-0.000755973	1877.88	-0.00109	1877.88	-0.00135	1877.88	-0.00118	1877.88	-0.00127	1877.88	-0.00154
					1878.36	-0.000481441	1878.36	-0.000352435	1878.36	-0.000748188	1878.36	-0.00108	1878.36	-0.00133	1878.36	-0.00117	1878.36	-0.00125	1878.36	-0.00152
					1878.84	-0.000481119	1878.84	-0.000349155	1878.84	-0.000741331	1878.84	-0.00107	1878.84	-0.00132	1878.84	-0.00115	1878.84	-0.00124	1878.84	-0.0015
					1879.32	-0.000480123	1879.32	-0.000346499	1879.32	-0.000735591	1879.32	-0.00106	1879.32	-0.00131	1879.32	-0.00114	1879.32	-0.00123	1879.32	-0.00149
					1879.8	-0.000478639	1879.8	-0.000344391	1879.8	-0.000731088	1879.8	-0.00106	1879.8	-0.00131	1879.8	-0.00114	1879.8	-0.00122	1879.8	-0.00148
					1880.29	-0.000476948	1880.29	-0.000342702	1880.29	-0.000727815	1880.29	-0.00105	1880.29	-0.0013	1880.29	-0.00113	1880.29	-0.00121	1880.29	-0.00147
					1880.77	-0.000475391	1880.77	-0.000341258	1880.77	-0.000725644	1880.77	-0.00105	1880.77	-0.0013	1880.77	-0.00112	1880.77	-0.0012	1880.77	-0.00146
					1881.25	-0.000474282	1881.25	-0.000339879	1881.25	-0.000724328	1881.25	-0.00105	1881.25	-0.0013	1881.25	-0.00112	1881.25	-0.00119	1881.25	-0.00145
					1881.73	-0.000473807	1881.73	-0.000338404	1881.73	-0.000723555	1881.73	-0.00105	1881.73	-0.0013	1881.73	-0.00111	1881.73	-0.00119	1881.73	-0.00145
					1882.21	-0.000473981	1882.21	-0.000336769	1882.21	-0.00072303	1882.21	-0.00104	1882.21	-0.00129	1882.21	-0.00111	1882.21	-0.00118	1882.21	-0.00144
					1882.7	-0.000474673	1882.7	-0.000334987	1882.7	-0.000722523	1882.7	-0.00104	1882.7	-0.00129	1882.7	-0.00111	1882.7	-0.00118	1882.7	-0.00144
					1883.18	-0.0004757	1883.18	-0.000333153	1883.18	-0.000721899	1883.18	-0.00104	1883.18	-0.00129	1883.18	-0.0011	1883.18	-0.00117	1883.18	-0.00143
					1883.66	-0.000476923	1883.66	-0.000331391	1883.66	-0.000721106	1883.66	-0.00104	1883.66	-0.00129	1883.66	-0.0011	1883.66	-0.00117	1883.66	-0.00143
					1884.14	-0.000478269	1884.14	-0.000329814	1884.14	-0.000720129	1884.14	-0.00103	1884.14	-0.00128	1884.14	-0.00109	1884.14	-0.00116	1884.14	-0.00142
					1884.62	-0.000479734	1884.62	-0.000328484	1884.62	-0.000718963	1884.62	-0.00103	1884.62	-0.00128	1884.62	-0.00109	1884.62	-0.00116	1884.62	-0.00142
					1885.11	-0.000481335	1885.11	-0.0003274	1885.11	-0.000717588	1885.11	-0.00103	1885.11	-0.00128	1885.11	-0.00108	1885.11	-0.00115	1885.11	-0.00141
					1885.59	-0.000483086	1885.59	-0.000326512	1885.59	-0.000715954	1885.59	-0.00102	1885.59	-0.00127	1885.59	-0.00108	1885.59	-0.00115	1885.59	-0.00141
					1886.07	-0.000484966	1886.07	-0.000325738	1886.07	-0.000713997	1886.07	-0.00102	1886.07	-0.00127	1886.07	-0.00107	1886.07	-0.00114	1886.07	-0.0014
					1886.55	-0.000486915	1886.55	-0.000324977	1886.55	-0.000711643	1886.55	-0.00102	1886.55	-0.00126	1886.55	-0.00106	1886.55	-0.00114	1886.55	-0.00139
					1887.04	-0.000488853	1887.04	-0.000324141	1887.04	-0.000708826	1887.04	-0.00101	1887.04	-0.00126	1887.04	-0.00106	1887.04	-0.00113	1887.04	-0.00139
					1887.52	-0.000490709	1887.52	-0.000323162	1887.52	-0.000705505	1887.52	-0.00101	1887.52	-0.00125	1887.52	-0.00105	1887.52	-0.00113	1887.52	-0.00138
					1888	-0.000492455	1888	-0.000322011	1888	-0.000701669	1888	-0.00101	1888	-0.00125	1888	-0.00104	1888	-0.00112	1888	-0.00137
					1888.48	-0.000494112	1888.48	-0.00032068	1888.48	-0.000697358	1888.48	-0.001	1888.48	-0.00124	1888.48	-0.00104	1888.48	-0.00112	1888.48	-0.00137
					1888.96	-0.000495738	1888.96	-0.000319205	1888.96	-0.00069265	1888.96	-0.000995393	1888.96	-0.00123	1888.96	-0.00103	1888.96	-0.00111	1888.96	-0.00136
					1889.45	-0.000497416	1889.45	-0.000317617	1889.45	-0.000687669	1889.45	-0.000989543	1889.45	-0.00123	1889.45	-0.00102	1889.45	-0.0011	1889.45	-0.00135
					1889.93	-0.000499219	1889.93	-0.000315964	1889.93	-0.000682553	1889.93	-0.000983409	1889.93	-0.00122	1889.93	-0.00101	1889.93	-0.0011	1889.93	-0.00134
					1890.41	-0.000501189	1890.41	-0.000314255	1890.41	-0.000677433	1890.41	-0.000977092	1890.41	-0.00121	1890.41	-0.001	1890.41	-0.00109	1890.41	-0.00133
					1890.89	-0.000503343	1890.89	-0.00031248	1890.89	-0.000672392	1890.89	-0.000970669	1890.89	-0.0012	1890.89	-0.000995981	1890.89	-0.00108	1890.89	-0.00132
					1891.38	-0.000505653	1891.38	-0.000310578	1891.38	-0.000667446	1891.38	-0.000964171	1891.38	-0.00119	1891.38	-0.000987657	1891.38	-0.00108	1891.38	-0.00131
					1891.86	-0.000508083	1891.86	-0.000308462	1891.86	-0.000662535	1891.86	-0.000957592	1891.86	-0.00118	1891.86	-0.000979219	1891.86	-0.00107	1891.86	-0.0013
					1892.34	-0.00051058	1892.34	-0.000306037	1892.34	-0.000657529	1892.34	-0.000950873	1892.34	-0.00117	1892.34	-0.000970536	1892.34	-0.00106	1892.34	-0.0013
					1892.82	-0.000513096	1892.82	-0.000303228	1892.82	-0.000652278	1892.82	-0.000943947	1892.82	-0.00116	1892.82	-0.000961471	1892.82	-0.00105	1892.82	-0.00129
					1893.3	-0.00051558	1893.3	-0.000300011	1893.3	-0.000646634	1893.3	-0.000936749	1893.3	-0.00115	1893.3	-0.000951914	1893.3	-0.00104	1893.3	-0.00128
					1893.79	-0.00051798	1893.79	-0.000296412	1893.79	-0.000640504	1893.79	-0.00092925	1893.79	-0.00114	1893.79	-0.000941834	1893.79	-0.00103	1893.79	-0.00127
					1894.27	-0.000520255	1894.27	-0.000292532	1894.27	-0.000633862	1894.27	-0.000921472	1894.27	-0.00113	1894.27	-0.000931279	1894.27	-0.00102	1894.27	-0.00126
					1894.75	-0.000522364	1894.75	-0.000288493	1894.75	-0.000626754	1894.75	-0.00091347	1894.75	-0.00112	1894.75	-0.000920366	1894.75	-0.00101	1894.75	-0.00125
					1895.23	-0.000524284	1895.23	-0.000284437	1895.23	-0.000619288	1895.23	-0.00090532	1895.23	-0.00111	1895.23	-0.000909232	1895.23	-0.001	1895.23	-0.00123
					1895.71	-0.000525999	1895.71	-0.000280502	1895.71	-0.000611616	1895.71	-0.000897117	1895.71	-0.0011	1895.71	-0.000898022	1895.71	-0.000989396	1895.71	-0.00122
					1896.2	-0.0005275	1896.2	-0.000276803	1896.2	-0.000603908	1896.2	-0.000888945	1896.2	-0.00108	1896.2	-0.000886853	1896.2	-0.000978613	1896.2	-0.00121
					1896.68	-0.000528762	1896.68	-0.00027342	1896.68	-0.000596329	1896.68	-0.000880873	1896.68	-0.00107	1896.68	-0.000875826	1896.68	-0.000967743	1896.68	-0.0012
					1897.16	-0.000529738	1897.16	-0.000270424	1897.16	-0.000589034	1897.16	-0.000872977	1897.16	-0.00106	1897.16	-0.000865059	1897.16	-0.000956847	1897.16	-0.00119
					1897.64	-0.000530344	1897.64	-0.000267869	1897.64	-0.000582143	1897.64	-0.000865326	1897.64	-0.00105	1897.64	-0.000854671	1897.64	-0.000946046	1897.64	-0.00118
					1898.12	-0.000530479	1898.12	-0.000265783	1898.12	-0.000575737	1898.12	-0.000857983	1898.12	-0.00104	1898.12	-0.000844793	1898.12	-0.000935516	1898.12	-0.00117
					1898.61	-0.000530043	1898.61	-0.000264179	1898.61	-0.000569866	1898.61	-0.000851021	1898.61	-0.00103	1898.61	-0.00083555	1898.61	-0.000925446	1898.61	-0.00115
					1899.09	-0.000528956	1899.09	-0.00026303	1899.09	-0.000564542	1899.09	-0.000844492	1899.09	-0.00102	1899.09	-0.000827023	1899.09	-0.000915997	1899.09	-0.00114
					1899.57	-0.000527194	1899.57	-0.000262258	1899.57	-0.000559748	1899.57	-0.000838445	1899.57	-0.00102	1899.57	-0.000819243	1899.57	-0.000907257	1899.57	-0.00113
					1900.05	-0.000524799	1900.05	-0.000261735	1900.05	-0.000555464	1900.05	-0.000832919	1900.05	-0.00101	1900.05	-0.000812201	1900.05	-0.000899253	1900.05	-0.00113
					1900.54	-0.000521895	1900.54	-0.000261285	1900.54	-0.00055166	1900.54	-0.00082792	1900.54	-0.001	1900.54	-0.000805844	1900.54	-0.000891946	1900.54	-0.00112
					1901.02	-0.000518667	1901.02	-0.000260703	1901.02	-0.000548308	1901.02	-0.000823425	1901.02	-0.000998807	1901.02	-0.000800091	1901.02	-0.000885244	1901.02	-0.00111
					1901.5	-0.000515357	1901.5	-0.000259803	1901.5	-0.00054538	1901.5	-0.000819357	1901.5	-0.000994364	1901.5	-0.000794821	1901.5	-0.00087901	1901.5	-0.0011
					1901.98	-0.000512209	1901.98	-0.00025842	1901.98	-0.000542814	1901.98	-0.000815552	1901.98	-0.000990307	1901.98	-0.000789844	1901.98	-0.00087303	1901.98	-0.0011
					1902.46	-0.000509413	1902.46	-0.000256462	1902.46	-0.000540514	1902.46	-0.000811784	1902.46	-0.000986386	1902.46	-0.000784912	1902.46	-0.000867037	1902.46	-0.00109
					1902.95	-0.000507065	1902.95	-0.00025391	1902.95	-0.000538346	1902.95	-0.000807789	1902.95	-0.000982303	1902.95	-0.000779714	1902.95	-0.000860711	1902.95	-0.00108
					1903.43	-0.000505175	1903.43	-0.000250805	1903.43	-0.00053614	1903.43	-0.000803313	1903.43	-0.000977761	1903.43	-0.000773937	1903.43	-0.000853732	1903.43	-0.00107
					1903.91	-0.000503668	1903.91	-0.000247238	1903.91	-0.000533741	1903.91	-0.000798176	1903.91	-0.00097252	1903.91	-0.000767332	1903.91	-0.00084586	1903.91	-0.00107
					1904.39	-0.000502414	1904.39	-0.000243338	1904.39	-0.000531022	1904.39	-0.000792312	1904.39	-0.000966452	1904.39	-0.000759785	1904.39	-0.000836994	1904.39	-0.00106
					1904.88	-0.000501235	1904.88	-0.000239251	1904.88	-0.000527943	1904.88	-0.000785806	1904.88	-0.00095959	1904.88	-0.000751378	1904.88	-0.000827248	1904.88	-0.00105
					1905.36	-0.000499915	1905.36	-0.000235153	1905.36	-0.000524571	1905.36	-0.000778908	1905.36	-0.000952167	1905.36	-0.000742425	1905.36	-0.000816978	1905.36	-0.00104
					1905.84	-0.000498256	1905.84	-0.000231233	1905.84	-0.000521101	1905.84	-0.000772009	1905.84	-0.000944603	1905.84	-0.000733445	1905.84	-0.000806744	1905.84	-0.00103
					1906.32	-0.000496107	1906.32	-0.000227681	1906.32	-0.000517793	1906.32	-0.000765594	1906.32	-0.000937421	1906.32	-0.000725062	1906.32	-0.000797188	1906.32	-0.00102
					1906.8	-0.000493441	1906.8	-0.000224642	1906.8	-0.0005149	1906.8	-0.000760095	1906.8	-0.000931101	1906.8	-0.000717804	1906.8	-0.000788839	1906.8	-0.00101
					1907.29	-0.000490366	1907.29	-0.000222195	1907.29	-0.000512587	1907.29	-0.000755801	1907.29	-0.000925961	1907.29	-0.00071197	1907.29	-0.000781972	1907.29	-0.001
					1907.77	-0.000487096	1907.77	-0.000220306	1907.77	-0.000510874	1907.77	-0.000752766	1907.77	-0.000922071	1907.77	-0.000707534	1907.77	-0.000776523	1907.77	-0.000995546
					1908.25	-0.000483895	1908.25	-0.000218883	1908.25	-0.000509646	1908.25	-0.000750812	1908.25	-0.000919272	1908.25	-0.000704203	1908.25	-0.000772171	1908.25	-0.000991424
					1908.73	-0.000480994	1908.73	-0.000217771	1908.73	-0.000508687	1908.73	-0.00074959	1908.73	-0.000917251	1908.73	-0.000701523	1908.73	-0.000768439	1908.73	-0.000988059
					1909.21	-0.000478549	1909.21	-0.00021683	1909.21	-0.000507756	1909.21	-0.000748675	1909.21	-0.000915667	1909.21	-0.000699042	1909.21	-0.000764853	1909.21	-0.000984956
					1909.7	-0.000476658	1909.7	-0.000215963	1909.7	-0.000506665	1909.7	-0.000747661	1909.7	-0.000914243	1909.7	-0.000696408	1909.7	-0.000761056	1909.7	-0.000981732
					1910.18	-0.000475348	1910.18	-0.00021514	1910.18	-0.000505331	1910.18	-0.000746246	1910.18	-0.000912813	1910.18	-0.000693451	1910.18	-0.000756871	1910.18	-0.000978202
					1910.66	-0.000474595	1910.66	-0.000214391	1910.66	-0.000503785	1910.66	-0.000744281	1910.66	-0.000911339	1910.66	-0.000690171	1910.66	-0.000752312	1910.66	-0.00097438
					1911.14	-0.000474359	1911.14	-0.000213788	1911.14	-0.000502168	1911.14	-0.000741777	1911.14	-0.000909864	1911.14	-0.000686708	1911.14	-0.000747528	1911.14	-0.000970424
					1911.62	-0.000474602	1911.62	-0.000213406	1911.62	-0.000500656	1911.62	-0.000738865	1911.62	-0.000908466	1911.62	-0.000683245	1911.62	-0.000742724	1911.62	-0.000966557
					1912.11	-0.000475303	1912.11	-0.000213287	1912.11	-0.000499404	1912.11	-0.000735721	1912.11	-0.000907183	1912.11	-0.000679938	1912.11	-0.000738075	1912.11	-0.000962973
					1912.59	-0.000476464	1912.59	-0.000213413	1912.59	-0.000498491	1912.59	-0.000732505	1912.59	-0.000905988	1912.59	-0.000676867	1912.59	-0.000733675	1912.59	-0.000959765
					1913.07	-0.000478075	1913.07	-0.000213718	1913.07	-0.000497886	1913.07	-0.000729306	1913.07	-0.00090479	1913.07	-0.000674036	1913.07	-0.000729542	1913.07	-0.000956923
					1913.55	-0.000480128	1913.55	-0.000214106	1913.55	-0.000497477	1913.55	-0.000726126	1913.55	-0.000903452	1913.55	-0.00067138	1913.55	-0.000725611	1913.55	-0.000954339
					1914.04	-0.000482581	1914.04	-0.000214464	1914.04	-0.000497083	1914.04	-0.000722882	1914.04	-0.000901815	1914.04	-0.000668804	1914.04	-0.000721777	1914.04	-0.000951836
					1914.52	-0.000485359	1914.52	-0.000214692	1914.52	-0.000496509	1914.52	-0.000719444	1914.52	-0.00089972	1914.52	-0.000666197	1914.52	-0.000717892	1914.52	-0.000949206
					1915	-0.000488376	1915	-0.000214718	1915	-0.000495584	1915	-0.000715678	1915	-0.000897026	1915	-0.000663454	1915	-0.000713803	1915	-0.000946247
					1915.48	-0.000491533	1915.48	-0.00021449	1915.48	-0.000494188	1915.48	-0.000711482	1915.48	-0.000893625	1915.48	-0.00066047	1915.48	-0.000709363	1915.48	-0.000942792
					1915.96	-0.000494756	1915.96	-0.000213998	1915.96	-0.000492274	1915.96	-0.000706825	1915.96	-0.000889474	1915.96	-0.000657184	1915.96	-0.000704463	1915.96	-0.000938753
					1916.45	-0.000497992	1916.45	-0.000213258	1916.45	-0.000489865	1916.45	-0.000701745	1916.45	-0.0008846	1916.45	-0.00065355	1916.45	-0.000699049	1916.45	-0.000934137
					1916.93	-0.000501232	1916.93	-0.00021232	1916.93	-0.00048705	1916.93	-0.000696353	1916.93	-0.000879113	1916.93	-0.00064957	1916.93	-0.000693149	1916.93	-0.00092904
					1917.41	-0.00050449	1917.41	-0.00021126	1917.41	-0.000483954	1917.41	-0.000690796	1917.41	-0.000873201	1917.41	-0.000645281	1917.41	-0.000686842	1917.41	-0.000923634
					1917.89	-0.000507799	1917.89	-0.000210152	1917.89	-0.000480712	1917.89	-0.000685218	1917.89	-0.000867081	1917.89	-0.00064073	1917.89	-0.000680238	1917.89	-0.000918097
					1918.37	-0.000511182	1918.37	-0.000209078	1918.37	-0.00047745	1918.37	-0.000679743	1918.37	-0.000860972	1918.37	-0.000635958	1918.37	-0.000673455	1918.37	-0.000912562
					1918.86	-0.000514641	1918.86	-0.000208091	1918.86	-0.000474262	1918.86	-0.000674448	1918.86	-0.000855034	1918.86	-0.000630982	1918.86	-0.000666577	1918.86	-0.000907083
					1919.34	-0.000518136	1919.34	-0.000207214	1919.34	-0.000471199	1919.34	-0.000669372	1919.34	-0.000849363	1919.34	-0.00062579	1919.34	-0.000659667	1919.34	-0.000901621
					1919.82	-0.000521588	1919.82	-0.000206427	1919.82	-0.000468272	1919.82	-0.000664515	1919.82	-0.000843969	1919.82	-0.000620363	1919.82	-0.000652766	1919.82	-0.000896077
					1920.3	-0.000524894	1920.3	-0.000205666	1920.3	-0.000465445	1920.3	-0.00065985	1920.3	-0.000838805	1920.3	-0.000614671	1920.3	-0.000645908	1920.3	-0.000890325
					1920.79	-0.00052794	1920.79	-0.000204841	1920.79	-0.000462647	1920.79	-0.000655321	1920.79	-0.000833777	1920.79	-0.000608696	1920.79	-0.000639128	1920.79	-0.000884261
					1921.27	-0.000530635	1921.27	-0.000203836	1921.27	-0.000459774	1921.27	-0.000650847	1921.27	-0.000828774	1921.27	-0.000602412	1921.27	-0.000632451	1921.27	-0.000877811
					1921.75	-0.000532942	1921.75	-0.000202539	1921.75	-0.000456704	1921.75	-0.00064632	1921.75	-0.000823669	1921.75	-0.000595774	1921.75	-0.000625869	1921.75	-0.000870938
					1922.23	-0.000534892	1922.23	-0.000200853	1922.23	-0.000453314	1922.23	-0.000641612	1922.23	-0.000818323	1922.23	-0.000588695	1922.23	-0.000619306	1922.23	-0.000863596
					1922.71	-0.000536564	1922.71	-0.000198699	1922.71	-0.000449503	1922.71	-0.000636605	1922.71	-0.000812595	1922.71	-0.000581056	1922.71	-0.000612619	1922.71	-0.000855731
					1923.19	-0.000538075	1923.19	-0.000196041	1923.19	-0.000445207	1923.19	-0.000631204	1923.19	-0.000806352	1923.19	-0.000572719	1923.19	-0.000605629	1923.19	-0.000847259
					1923.68	-0.000539547	1923.68	-0.000192864	1923.68	-0.000440415	1923.68	-0.000625377	1923.68	-0.000799497	1923.68	-0.000563579	1923.68	-0.000598152	1923.68	-0.000838095
					1924.16	-0.000541073	1924.16	-0.000189205	1924.16	-0.000435177	1924.16	-0.000619162	1924.16	-0.000791988	1924.16	-0.000553606	1924.16	-0.000590064	1924.16	-0.000828184
					1924.64	-0.0005427	1924.64	-0.000185119	1924.64	-0.000429587	1924.64	-0.000612662	1924.64	-0.000783846	1924.64	-0.000542852	1924.64	-0.000581309	1924.64	-0.000817528
					1925.12	-0.00054444	1925.12	-0.000180698	1925.12	-0.000423768	1925.12	-0.000606014	1925.12	-0.000775153	1925.12	-0.000531448	1925.12	-0.000571911	1925.12	-0.000806185
					1925.61	-0.000546269	1925.61	-0.00017602	1925.61	-0.000417826	1925.61	-0.000599341	1925.61	-0.000766007	1925.61	-0.000519564	1925.61	-0.000561924	1925.61	-0.000794242
					1926.09	-0.000548149	1926.09	-0.000171146	1926.09	-0.000411828	1926.09	-0.000592697	1926.09	-0.000756497	1926.09	-0.000507336	1926.09	-0.000551397	1926.09	-0.000781777
					1926.57	-0.000550022	1926.57	-0.00016612	1926.57	-0.00040578	1926.57	-0.000586065	1926.57	-0.000746679	1926.57	-0.000494851	1926.57	-0.000540354	1926.57	-0.000768841
					1927.05	-0.000551847	1927.05	-0.00016094	1927.05	-0.000399634	1927.05	-0.000579348	1927.05	-0.000736566	1927.05	-0.000482112	1927.05	-0.000528786	1927.05	-0.000755448
					1927.53	-0.000553545	1927.53	-0.000155586	1927.53	-0.000393323	1927.53	-0.000572421	1927.53	-0.000726158	1927.53	-0.000469108	1927.53	-0.000516699	1927.53	-0.000741618
					1928.02	-0.000555035	1928.02	-0.000150044	1928.02	-0.000386796	1928.02	-0.000565187	1928.02	-0.000715484	1928.02	-0.000455863	1928.02	-0.000504168	1928.02	-0.000727428
					1928.5	-0.000556214	1928.5	-0.000144329	1928.5	-0.000380054	1928.5	-0.000557632	1928.5	-0.000704645	1928.5	-0.000442502	1928.5	-0.00049138	1928.5	-0.000713061
					1928.98	-0.000556977	1928.98	-0.000138505	1928.98	-0.000373187	1928.98	-0.000549858	1928.98	-0.00069384	1928.98	-0.00042928	1928.98	-0.000478658	1928.98	-0.000698835
					1929.46	-0.000557245	1929.46	-0.000132691	1929.46	-0.000366355	1929.46	-0.000542073	1929.46	-0.00068334	1929.46	-0.00041656	1929.46	-0.000466398	1929.46	-0.000685148
					1929.94	-0.00055704	1929.94	-0.000127025	1929.94	-0.000359759	1929.94	-0.000534542	1929.94	-0.000673439	1929.94	-0.000404709	1929.94	-0.000454977	1929.94	-0.000672408
					1930.43	-0.000556456	1930.43	-0.000121644	1930.43	-0.000353566	1930.43	-0.000527515	1930.43	-0.000664363	1930.43	-0.000393996	1930.43	-0.000444644	1930.43	-0.000660913
					1930.91	-0.000555698	1930.91	-0.000116629	1930.91	-0.000347876	1930.91	-0.000521133	1930.91	-0.000656223	1930.91	-0.000384489	1930.91	-0.000435447	1930.91	-0.000650774
					1931.39	-0.000554997	1931.39	-0.000111998	1931.39	-0.000342695	1931.39	-0.00051542	1931.39	-0.000649006	1931.39	-0.000376075	1931.39	-0.000427257	1931.39	-0.000641928
					1931.87	-0.000554572	1931.87	-0.000107715	1931.87	-0.000337963	1931.87	-0.000510296	1931.87	-0.000642606	1931.87	-0.000368515	1931.87	-0.000419841	1931.87	-0.000634189
					1932.36	-0.000554557	1932.36	-0.000103742	1932.36	-0.000333603	1932.36	-0.000505637	1932.36	-0.00063691	1932.36	-0.000361576	1932.36	-0.00041298	1932.36	-0.000627364
					1932.84	-0.000555003	1932.84	-0.00010004	1932.84	-0.000329567	1932.84	-0.00050134	1932.84	-0.00063184	1932.84	-0.000355102	1932.84	-0.000406537	1932.84	-0.000621319
					1933.32	-0.000555882	1933.32	-9.66445e-05	1933.32	-0.000325886	1933.32	-0.000497379	1933.32	-0.000627398	1933.32	-0.000349086	1933.32	-0.000400512	1933.32	-0.000616033
					1933.8	-0.00055713	1933.8	-9.36297e-05	1933.8	-0.000322664	1933.8	-0.000493805	1933.8	-0.00062364	1933.8	-0.000343638	1933.8	-0.000395008	1933.8	-0.000611563
					1934.28	-0.000558628	1934.28	-9.10945e-05	1934.28	-0.000320052	1934.28	-0.00049073	1934.28	-0.00062063	1934.28	-0.000338937	1934.28	-0.000390175	1934.28	-0.000607996
					1934.77	-0.000560257	1934.77	-8.91155e-05	1934.77	-0.00031819	1934.77	-0.000488251	1934.77	-0.000618379	1934.77	-0.000335139	1934.77	-0.000386116	1934.77	-0.000605378
					1935.25	-0.000561916	1935.25	-8.77098e-05	1935.25	-0.00031716	1935.25	-0.00048639	1935.25	-0.000616792	1935.25	-0.000332293	1935.25	-0.000382826	1935.25	-0.000603635
					1935.73	-0.000563518	1935.73	-8.68149e-05	1935.73	-0.00031693	1935.73	-0.000485051	1935.73	-0.000615671	1935.73	-0.000330312	1935.73	-0.00038015	1935.73	-0.000602557
					1936.21	-0.000565001	1936.21	-8.62891e-05	1936.21	-0.000317371	1936.21	-0.000484012	1936.21	-0.000614726	1936.21	-0.000328989	1936.21	-0.000377822	1936.21	-0.00060183
					1936.69	-0.000566302	1936.69	-8.59559e-05	1936.69	-0.000318291	1936.69	-0.000482988	1936.69	-0.000613661	1936.69	-0.000328064	1936.69	-0.000375544	1936.69	-0.000601103
					1937.18	-0.000567359	1937.18	-8.56429e-05	1937.18	-0.000319471	1937.18	-0.0004817	1937.18	-0.000612237	1937.18	-0.000327292	1937.18	-0.000373061	1937.18	-0.000600079
					1937.66	-0.000568113	1937.66	-8.52169e-05	1937.66	-0.000320736	1937.66	-0.000479947	1937.66	-0.000610321	1937.66	-0.000326492	1937.66	-0.000370204	1937.66	-0.000598558
					1938.14	-0.000568508	1938.14	-8.46061e-05	1938.14	-0.000321954	1938.14	-0.000477645	1938.14	-0.000607889	1938.14	-0.000325543	1938.14	-0.000366914	1938.14	-0.000596459
					1938.62	-0.00056852	1938.62	-8.37938e-05	1938.62	-0.000323047	1938.62	-0.000474816	1938.62	-0.000605009	1938.62	-0.000324378	1938.62	-0.000363209	1938.62	-0.000593802
					1939.11	-0.000568164	1939.11	-8.27891e-05	1939.11	-0.000323956	1939.11	-0.000471553	1939.11	-0.000601792	1939.11	-0.000322937	1939.11	-0.000359168	1939.11	-0.000590675
					1939.59	-0.000567485	1939.59	-8.16283e-05	1939.59	-0.000324651	1939.59	-0.000467968	1939.59	-0.000598362	1939.59	-0.000321158	1939.59	-0.000354876	1939.59	-0.000587191
					1940.07	-0.000566568	1940.07	-8.03499e-05	1940.07	-0.000325087	1940.07	-0.000464132	1940.07	-0.000594819	1940.07	-0.000318958	1940.07	-0.000350408	1940.07	-0.000583457
					1940.55	-0.000565503	1940.55	-7.89895e-05	1940.55	-0.000325224	1940.55	-0.000460049	1940.55	-0.000591217	1940.55	-0.000316246	1940.55	-0.000345799	1940.55	-0.000579537
					1941.03	-0.000564354	1941.03	-7.75866e-05	1941.03	-0.000325028	1941.03	-0.000455662	1941.03	-0.000587564	1941.03	-0.000312948	1941.03	-0.000341043	1941.03	-0.000575444
					1941.52	-0.000563162	1941.52	-7.61883e-05	1941.52	-0.000324492	1941.52	-0.000450889	1941.52	-0.000583831	1941.52	-0.000309018	1941.52	-0.000336104	1941.52	-0.00057115
					1942	-0.000561929	1942	-7.48466e-05	1942	-0.000323633	1942	-0.000445661	1942	-0.00057996	1942	-0.000304453	1942	-0.000330923	1942	-0.00056658
					1942.48	-0.000560628	1942.48	-7.35612e-05	1942.48	-0.000322495	1942.48	-0.000439973	1942.48	-0.000575884	1942.48	-0.000299287	1942.48	-0.000325441	1942.48	-0.000561652
					1942.96	-0.000559223	1942.96	-7.23878e-05	1942.96	-0.00032113	1942.96	-0.000433896	1942.96	-0.000571538	1942.96	-0.000293588	1942.96	-0.000319625	1942.96	-0.000556302
					1943.44	-0.00055769	1943.44	-7.13427e-05	1943.44	-0.000319568	1943.44	-0.000427557	1943.44	-0.000566875	1943.44	-0.000287432	1943.44	-0.000313464	1943.44	-0.000550501
					1943.93	-0.000556025	1943.93	-7.04169e-05	1943.93	-0.000317813	1943.93	-0.000421112	1943.93	-0.000561887	1943.93	-0.000280918	1943.93	-0.000306996	1943.93	-0.000544273
					1944.41	-0.000554258	1944.41	-6.95716e-05	1944.41	-0.000315836	1944.41	-0.0004147	1944.41	-0.000556604	1944.41	-0.000274138	1944.41	-0.000300285	1944.41	-0.000537683
					1944.89	-0.00055242	1944.89	-6.87595e-05	1944.89	-0.000313585	1944.89	-0.000408417	1944.89	-0.000551093	1944.89	-0.000267188	1944.89	-0.000293403	1944.89	-0.000530813
					1945.37	-0.000550567	1945.37	-6.79375e-05	1945.37	-0.00031102	1945.37	-0.000402321	1945.37	-0.00054546	1945.37	-0.000260158	1945.37	-0.000286421	1945.37	-0.000523748
					1945.86	-0.000548747	1945.86	-6.70835e-05	1945.86	-0.000308116	1945.86	-0.000396434	1945.86	-0.000539806	1945.86	-0.00025313	1945.86	-0.000279385	1945.86	-0.000516538
					1946.34	-0.000546979	1946.34	-6.61934e-05	1946.34	-0.000304884	1946.34	-0.00039076	1946.34	-0.000534227	1946.34	-0.000246159	1946.34	-0.000272307	1946.34	-0.000509183
					1946.82	-0.000545263	1946.82	-6.52731e-05	1946.82	-0.000301358	1946.82	-0.000385305	1946.82	-0.000528764	1946.82	-0.000239281	1946.82	-0.000265165	1946.82	-0.000501643
					1947.3	-0.000543598	1947.3	-6.43247e-05	1947.3	-0.000297585	1947.3	-0.000380073	1947.3	-0.000523402	1947.3	-0.000232491	1947.3	-0.000257923	1947.3	-0.000493849
					1947.78	-0.000541977	1947.78	-6.33381e-05	1947.78	-0.000293597	1947.78	-0.00037506	1947.78	-0.00051806	1947.78	-0.000225767	1947.78	-0.000250538	1947.78	-0.000485731
					1948.27	-0.000540415	1948.27	-6.22903e-05	1948.27	-0.000289404	1948.27	-0.00037024	1948.27	-0.000512626	1948.27	-0.00021906	1948.27	-0.000242971	1948.27	-0.000477243
					1948.75	-0.000538956	1948.75	-6.11334e-05	1948.75	-0.00028499	1948.75	-0.000365538	1948.75	-0.000506968	1948.75	-0.000212313	1948.75	-0.000235193	1948.75	-0.000468362
					1949.23	-0.000537655	1949.23	-5.98314e-05	1949.23	-0.000280325	1949.23	-0.000360861	1949.23	-0.000500984	1949.23	-0.000205465	1949.23	-0.000227189	1949.23	-0.000459106
					1949.71	-0.000536571	1949.71	-5.83511e-05	1949.71	-0.000275376	1949.71	-0.000356093	1949.71	-0.000494621	1949.71	-0.000198461	1949.71	-0.000218947	1949.71	-0.000449519
					1950.19	-0.000535748	1950.19	-5.66873e-05	1950.19	-0.00027013	1950.19	-0.000351134	1950.19	-0.000487879	1950.19	-0.000191249	1950.19	-0.000210469	1950.19	-0.000439666
					1950.68	-0.000535201	1950.68	-5.48656e-05	1950.68	-0.000264594	1950.68	-0.000345921	1950.68	-0.000480815	1950.68	-0.000183798	1950.68	-0.000201773	1950.68	-0.000429641
					1951.16	-0.000534902	1951.16	-5.29281e-05	1951.16	-0.000258811	1951.16	-0.000340449	1951.16	-0.000473515	1951.16	-0.000176096	1951.16	-0.0001929	1951.16	-0.000419556
					1951.64	-0.000534792	1951.64	-5.09362e-05	1951.64	-0.000252839	1951.64	-0.000334764	1951.64	-0.000466079	1951.64	-0.000168167	1951.64	-0.000183923	1951.64	-0.00040955
					1952.12	-0.000534804	1952.12	-4.89491e-05	1952.12	-0.000246757	1952.12	-0.000328956	1952.12	-0.000458605	1952.12	-0.000160076	1952.12	-0.000174946	1952.12	-0.000399783
					1952.61	-0.000534886	1952.61	-4.70384e-05	1952.61	-0.000240659	1952.61	-0.000323152	1952.61	-0.000451187	1952.61	-0.000151931	1952.61	-0.000166113	1952.61	-0.000390435
					1953.09	-0.000535008	1953.09	-4.52565e-05	1953.09	-0.000234652	1953.09	-0.0003175	1953.09	-0.000443918	1953.09	-0.00014388	1953.09	-0.000157587	1953.09	-0.000381686
					1953.57	-0.000535191	1953.57	-4.36584e-05	1953.57	-0.000228853	1953.57	-0.000312159	1953.57	-0.000436902	1953.57	-0.000136099	1953.57	-0.000149539	1953.57	-0.000373702
					1954.05	-0.000535503	1954.05	-4.22795e-05	1954.05	-0.000223381	1954.05	-0.000307293	1954.05	-0.000430258	1954.05	-0.000128759	1954.05	-0.000142119	1954.05	-0.000366616
					1954.53	-0.000536014	1954.53	-4.11671e-05	1954.53	-0.000218353	1954.53	-0.000303062	1954.53	-0.000424121	1954.53	-0.00012203	1954.53	-0.000135453	1954.53	-0.000360515
					1955.02	-0.000536797	1955.02	-4.03597e-05	1955.02	-0.000213858	1955.02	-0.000299584	1955.02	-0.00041862	1955.02	-0.000116016	1955.02	-0.000129611	1955.02	-0.000355423
					1955.5	-0.000537882	1955.5	-3.99012e-05	1955.5	-0.000209964	1955.5	-0.000296944	1955.5	-0.000413852	1955.5	-0.000110784	1955.5	-0.000124614	1955.5	-0.000351312
					1955.98	-0.000539251	1955.98	-3.98397e-05	1955.98	-0.000206719	1955.98	-0.000295168	1955.98	-0.00040986	1955.98	-0.000106336	1955.98	-0.000120428	1955.98	-0.000348095
					1956.46	-0.000540837	1956.46	-4.02069e-05	1956.46	-0.000204145	1956.46	-0.000294215	1956.46	-0.000406627	1956.46	-0.000102625	1956.46	-0.000116977	1956.46	-0.000345646
					1956.94	-0.000542586	1956.94	-4.10105e-05	1956.94	-0.000202246	1956.94	-0.00029399	1956.94	-0.000404062	1956.94	-9.95516e-05	1956.94	-0.000114142	1956.94	-0.000343785
					1957.43	-0.000544439	1957.43	-4.2223e-05	1957.43	-0.00020101	1957.43	-0.000294335	1957.43	-0.000402013	1957.43	-9.6981e-05	1957.43	-0.000111773	1957.43	-0.000342294
					1957.91	-0.000546378	1957.91	-4.37487e-05	1957.91	-0.000200386	1957.91	-0.000295053	1957.91	-0.000400289	1957.91	-9.47367e-05	1957.91	-0.000109688	1957.91	-0.000340917
					1958.39	-0.000548405	1958.39	-4.54439e-05	1958.39	-0.000200288	1958.39	-0.000295915	1958.39	-0.000398692	1958.39	-9.26382e-05	1958.39	-0.000107701	1958.39	-0.000339403
					1958.87	-0.000550544	1958.87	-4.71275e-05	1958.87	-0.000200587	1958.87	-0.000296688	1958.87	-0.000397036	1958.87	-9.05158e-05	1958.87	-0.000105638	1958.87	-0.000337546
					1959.36	-0.000552823	1959.36	-4.86149e-05	1959.36	-0.000201111	1959.36	-0.00029715	1959.36	-0.00039519	1959.36	-8.82348e-05	1959.36	-0.000103366	1959.36	-0.000335204
					1959.84	-0.000555255	1959.84	-4.97452e-05	1959.84	-0.000201656	1959.84	-0.000297107	1959.84	-0.000393075	1959.84	-8.57114e-05	1959.84	-0.000100785	1959.84	-0.000332329
					1960.32	-0.000557848	1960.32	-5.04246e-05	1960.32	-0.000202023	1960.32	-0.000296415	1960.32	-0.000390665	1960.32	-8.29199e-05	1960.32	-9.78462e-05	1960.32	-0.000328959
					1960.8	-0.000560573	1960.8	-5.06279e-05	1960.8	-0.000202022	1960.8	-0.000294969	1960.8	-0.000387969	1960.8	-7.98556e-05	1960.8	-9.45256e-05	1960.8	-0.000325178
					1961.28	-0.00056339	1961.28	-5.03991e-05	1961.28	-0.000201494	1961.28	-0.000292724	1961.28	-0.00038502	1961.28	-7.65301e-05	1961.28	-9.08113e-05	1961.28	-0.000321092
					1961.77	-0.000566238	1961.77	-4.98149e-05	1961.77	-0.00020034	1961.77	-0.000289683	1961.77	-0.000381855	1961.77	-7.29376e-05	1961.77	-8.6681e-05	1961.77	-0.000316791
					1962.25	-0.000569052	1962.25	-4.89794e-05	1962.25	-0.000198494	1962.25	-0.00028582	1962.25	-0.000378482	1962.25	-6.90479e-05	1962.25	-8.20107e-05	1962.25	-0.000312329
[truncated: 78 more rows]
