# Supplementary material for: Highly selective electrocatalytic alkynol semi-hydrogenation for continuous production of alkenols
Source: Nat Commun. 2023 Mar 20;14:1533. doi: 10.1038/s41467-023-37251-z (PMC10027872; doi:10.1038/s41467-023-37251-z)
Supplement: Supplementary file 3 — Source Data [file 41467_2023_37251_MOESM3_ESM.zip › Main source data/source data Fig.4 .xlsx]

## Sheet: Fig.4 a
	Ecell	jMBE
	V	A
		40 mL h-1		67 mL h-1		94 mL h-1		134 mL h-1
	2.6	0.67695	2.6	0.76305	3.09	1.86176	3.38	2.19808
	2.83	0.86858	2.89	1.28517	3.15	1.93629	3.48	2.45481
	2.89	0.95516	2.93	1.27727	3.23	1.91234	3.63	2.59968
	3.02	0.89831	3.06	1.44779	3.36	1.8847	3.82	2.78399
	3.23	0.89502	3.16	1.44377	3.45	1.81235	4.02	2.82668
	3.41	0.88361	3.26	1.42128	3.52	1.80141	4.23	2.71979
	3.52	0.86921	3.33	1.39029
	3.72	0.87993

## Sheet: Fig.4 b
		Flow rate	Con.	Sel.	jMBE
		mL h-1	%	%	A
		40	93.7804	94.6672	0.95516
		67	90.1546	89.558	1.44779
		94	86.9445	88.7126	1.93629
		134	90.6459	89.0758	2.82668

## Sheet: Fig.4 c
		Time	Con.	Sel.	mMBE	Ecell
		h	%	%	g	V
		1	93.7804	94.6672	1.49682	2.89
		2	90.2164	93.3193	2.91625	2.89
		3	91.1716	94.0593	4.36209	2.89
		4	91.2859	93.1583	5.79587	2.88
		5	90.9079	92.645	7.21584	2.92
		6	89.998	91.7947	8.60871	2.92
		7	89.0567	90.8486	9.97279	2.93
		8	88.8279	89.6291	11.3151	2.93
