# Supplementary material for: Highly selective electrocatalytic alkynol semi-hydrogenation for continuous production of alkenols
Source: Nat Commun. 2023 Mar 20;14:1533. doi: 10.1038/s41467-023-37251-z (PMC10027872; doi:10.1038/s41467-023-37251-z)
Supplement: Supplementary file 3 — Source Data [file 41467_2023_37251_MOESM3_ESM.zip › Supplementary Data/Supplementary data 1 for Supplementary Figure7.xlsx]

## Sheet: Sheet1
		Potential	Current density
		V vs. RHE	A cm-2
			0.5 M		without MBY
		-0.87479	-1.10096	-0.77658	-1.36338
		-0.87492	-1.10064	-0.77657	-1.36338
		-0.87502	-1.10085	-0.77652	-1.36429
		-0.8751	-1.10103	-0.77642	-1.36739
		-0.87516	-1.10109	-0.77629	-1.37063
		-0.87523	-1.10119	-0.77621	-1.37025
		-0.87529	-1.10115	-0.77621	-1.3676
		-0.87535	-1.10033	-0.7762	-1.36131
		-0.8754	-1.10005	-0.77619	-1.35663
		-0.87545	-1.10048	-0.77615	-1.35561
		-0.8755	-1.10053	-0.77609	-1.35602
		-0.87555	-1.09916	-0.77601	-1.35615
		-0.87561	-1.09584	-0.77594	-1.35626
		-0.87565	-1.09273	-0.77591	-1.35308
		-0.87569	-1.09127	-0.77589	-1.34823
		-0.87574	-1.09154	-0.77583	-1.3487
		-0.87578	-1.09266	-0.77569	-1.3511
		-0.87582	-1.09516	-0.77558	-1.3529
		-0.87585	-1.0969	-0.77556	-1.35174
		-0.8759	-1.0981	-0.77555	-1.35168
		-0.87596	-1.09934	-0.77554	-1.35183
		-0.87596	-1.10063	-0.77546	-1.3553
		-0.87593	-1.10468	-0.77537	-1.35637
		-0.87592	-1.10958	-0.77531	-1.35422
		-0.87593	-1.10902	-0.77528	-1.35144
		-0.87604	-1.10685	-0.77523	-1.34973
		-0.8762	-1.10288	-0.77518	-1.35006
		-0.8763	-1.10236	-0.77513	-1.34989
		-0.87634	-1.10319	-0.77508	-1.34995
		-0.87637	-1.10435	-0.77506	-1.34791
		-0.87643	-1.10506	-0.77504	-1.34611
		-0.8765	-1.10514	-0.77502	-1.34653
		-0.87656	-1.10509	-0.77498	-1.34667
		-0.87661	-1.1042	-0.77494	-1.34674
		-0.87668	-1.10378	-0.77488	-1.3468
		-0.87675	-1.10367	-0.7748	-1.34684
		-0.87682	-1.10349	-0.7747	-1.3485
		-0.87686	-1.1027	-0.77463	-1.35195
		-0.87689	-1.10259	-0.7746	-1.35203
		-0.87692	-1.10336	-0.77458	-1.34891
		-0.87694	-1.10358	-0.77454	-1.34399
		-0.87694	-1.10229	-0.7745	-1.34362
		-0.87691	-1.10143	-0.77447	-1.34397
		-0.87687	-1.10193	-0.77444	-1.34395
		-0.87684	-1.10257	-0.77439	-1.34407
		-0.87673	-1.10485	-0.77434	-1.34468
		-0.87667	-1.10925	-0.77429	-1.34492
		-0.87671	-1.11043	-0.77424	-1.34352
		-0.87671	-1.10904	-0.77418	-1.34212
		-0.87671	-1.10696	-0.77414	-1.34219
		-0.87669	-1.105	-0.77409	-1.34206
		-0.87664	-1.10369	-0.77404	-1.34068
		-0.8766	-1.1008	-0.77397	-1.33606
		-0.87655	-1.0977	-0.77391	-1.33316
		-0.87648	-1.09656	-0.77384	-1.33424
		-0.8764	-1.09678	-0.77375	-1.33396
		-0.87635	-1.09686	-0.77369	-1.33467
		-0.87631	-1.09712	-0.77367	-1.33481
		-0.87628	-1.09736	-0.77365	-1.33585
		-0.87622	-1.09758	-0.77362	-1.33674
		-0.87616	-1.09803	-0.77358	-1.33795
		-0.87611	-1.09851	-0.77353	-1.33907
		-0.87606	-1.09847	-0.77348	-1.33884
		-0.87601	-1.09799	-0.77342	-1.33896
		-0.87595	-1.09781	-0.77337	-1.33894
		-0.87588	-1.09932	-0.77334	-1.33901
		-0.8758	-1.10173	-0.7733	-1.34016
		-0.87575	-1.10158	-0.77324	-1.34121
		-0.87573	-1.10086	-0.77317	-1.34181
		-0.8757	-1.0989	-0.7731	-1.34273
		-0.87566	-1.09645	-0.77305	-1.34728
		-0.8756	-1.0939	-0.77302	-1.35121
		-0.87554	-1.09237	-0.77298	-1.3503
		-0.87549	-1.09223	-0.77294	-1.34876
		-0.87547	-1.09216	-0.77289	-1.34602
		-0.87544	-1.09172	-0.77284	-1.34484
		-0.8754	-1.08983	-0.77278	-1.34368
		-0.87532	-1.08854	-0.77273	-1.34239
		-0.87525	-1.08866	-0.77269	-1.3419
		-0.8752	-1.0886	-0.77264	-1.34173
		-0.87517	-1.08851	-0.77257	-1.34069
		-0.8751	-1.08849	-0.77249	-1.33996
		-0.87502	-1.09057	-0.77243	-1.33973
		-0.87498	-1.09126	-0.7724	-1.33812
		-0.87495	-1.09	-0.77237	-1.33539
		-0.87491	-1.08953	-0.77233	-1.33351
		-0.87486	-1.08998	-0.77227	-1.33273
		-0.87481	-1.0905	-0.77223	-1.33251
		-0.87477	-1.09052	-0.77221	-1.33333
		-0.87474	-1.09008	-0.77217	-1.33764
		-0.87471	-1.08984	-0.77211	-1.34195
		-0.87466	-1.09005	-0.77206	-1.34391
		-0.8746	-1.09064	-0.77201	-1.34456
		-0.87454	-1.09078	-0.77197	-1.34495
		-0.87449	-1.0894	-0.77192	-1.34356
		-0.87444	-1.08816	-0.77186	-1.34323
		-0.87439	-1.08774	-0.7718	-1.34285
		-0.87434	-1.08745	-0.77176	-1.34261
		-0.87429	-1.08659	-0.77171	-1.33526
		-0.8742	-1.08664	-0.77165	-1.32808
		-0.87411	-1.08692	-0.77158	-1.33032
		-0.87407	-1.08703	-0.77151	-1.3292
		-0.87405	-1.08714	-0.77147	-1.32958
		-0.87402	-1.08721	-0.77143	-1.32711
		-0.87396	-1.08727	-0.77138	-1.3243
		-0.87391	-1.08652	-0.77133	-1.32336
		-0.87385	-1.08515	-0.77129	-1.32226
		-0.87379	-1.08455	-0.77124	-1.31879
		-0.87374	-1.08467	-0.77119	-1.31407
		-0.87371	-1.08471	-0.77113	-1.31262
		-0.87369	-1.08486	-0.77108	-1.31355
		-0.87365	-1.08555	-0.77104	-1.31522
		-0.8736	-1.08676	-0.77099	-1.32007
		-0.87355	-1.08676	-0.77096	-1.3254
		-0.87349	-1.08541	-0.77092	-1.32531
		-0.87343	-1.08172	-0.77086	-1.32439
		-0.87336	-1.07931	-0.77078	-1.32313
		-0.8733	-1.08007	-0.7707	-1.32271
		-0.87324	-1.08076	-0.77065	-1.32063
		-0.87318	-1.08205	-0.77059	-1.31999
		-0.87313	-1.08176	-0.77054	-1.32122
		-0.87308	-1.08147	-0.7705	-1.32167
		-0.87304	-1.08064	-0.77045	-1.32122
		-0.873	-1.08001	-0.7704	-1.31776
		-0.87296	-1.07925	-0.77036	-1.31674
		-0.8729	-1.07758	-0.77032	-1.32084
		-0.87285	-1.07628	-0.77028	-1.32466
		-0.8728	-1.07662	-0.77023	-1.32664
		-0.87275	-1.07686	-0.77014	-1.32729
		-0.87271	-1.07706	-0.77005	-1.32802
		-0.87267	-1.07657	-0.77	-1.32594
		-0.87262	-1.0756	-0.76999	-1.32139
		-0.87251	-1.07554	-0.76996	-1.31643
		-0.8724	-1.07769	-0.76992	-1.31184
		-0.87236	-1.07983	-0.76987	-1.30749
		-0.87235	-1.07913	-0.76982	-1.30707
		-0.87234	-1.07822	-0.76975	-1.30816
		-0.87231	-1.0754	-0.76965	-1.31226
		-0.87226	-1.07365	-0.76956	-1.31374
		-0.87221	-1.07411	-0.76953	-1.31209
		-0.87215	-1.07445	-0.76951	-1.30849
		-0.87211	-1.07689	-0.76949	-1.30514
		-0.87206	-1.07942	-0.76945	-1.30582
		-0.87202	-1.07902	-0.76941	-1.30628
		-0.87197	-1.07835	-0.76937	-1.30666
		-0.87192	-1.07603	-0.76933	-1.30543
		-0.87187	-1.0739	-0.76928	-1.30238
		-0.87182	-1.07297	-0.76923	-1.29723
		-0.87176	-1.07313	-0.76918	-1.2928
		-0.87171	-1.07347	-0.76914	-1.2934
		-0.87165	-1.07466	-0.76909	-1.29481
		-0.87159	-1.0757	-0.76903	-1.30098
		-0.87152	-1.07553	-0.76897	-1.30737
		-0.87147	-1.0752	-0.76891	-1.309
		-0.87144	-1.07378	-0.76886	-1.30831
		-0.87141	-1.07279	-0.76883	-1.30809
		-0.87137	-1.07313	-0.7688	-1.30628
		-0.87132	-1.07407	-0.76876	-1.30257
		-0.87127	-1.07581	-0.76873	-1.29959
		-0.87123	-1.07595	-0.76868	-1.29939
		-0.87119	-1.07557	-0.76864	-1.29986
		-0.87113	-1.07454	-0.76859	-1.30096
		-0.87108	-1.07332	-0.76854	-1.30108
		-0.87102	-1.07254	-0.76848	-1.29902
		-0.87096	-1.07262	-0.76841	-1.29753
		-0.87089	-1.07312	-0.76834	-1.29837
		-0.87084	-1.07332	-0.76827	-1.29963
		-0.87081	-1.07291	-0.76822	-1.30352
		-0.87079	-1.07247	-0.76817	-1.30446
		-0.87077	-1.07252	-0.76812	-1.30295
		-0.87072	-1.07448	-0.76807	-1.30276
		-0.87066	-1.07656	-0.76801	-1.30342
		-0.8706	-1.07644	-0.76798	-1.30638
		-0.87054	-1.07633	-0.76795	-1.30853
		-0.87048	-1.07561	-0.76791	-1.30779
		-0.87042	-1.07495	-0.76786	-1.30754
		-0.87035	-1.07472	-0.76779	-1.30681
		-0.87027	-1.07408	-0.76773	-1.30602
		-0.87021	-1.07264	-0.76768	-1.30521
		-0.87018	-1.07237	-0.76764	-1.30387
		-0.87015	-1.07281	-0.76759	-1.30152
		-0.8701	-1.07565	-0.76753	-1.2979
		-0.87005	-1.07692	-0.76747	-1.29273
		-0.87001	-1.07566	-0.76741	-1.28786
		-0.86997	-1.07271	-0.76737	-1.2841
		-0.86993	-1.06936	-0.76732	-1.28413
		-0.86987	-1.06905	-0.76727	-1.28541
		-0.8698	-1.06962	-0.76723	-1.28793
		-0.86975	-1.07073	-0.76719	-1.28791
		-0.86971	-1.07176	-0.76714	-1.28597
		-0.86967	-1.07177	-0.76709	-1.2841
		-0.86962	-1.07199	-0.76703	-1.28477
		-0.86956	-1.0721	-0.76698	-1.28804
		-0.86948	-1.07351	-0.76693	-1.29319
		-0.86941	-1.0749	-0.76688	-1.2935
		-0.86936	-1.07456	-0.76683	-1.2931
		-0.86935	-1.07345	-0.76677	-1.29307
		-0.86932	-1.07297	-0.76673	-1.29352
		-0.86926	-1.07367	-0.76669	-1.29367
		-0.86921	-1.07406	-0.76665	-1.29278
		-0.86915	-1.07388	-0.7666	-1.29169
		-0.86909	-1.07353	-0.76655	-1.29107
		-0.86904	-1.07286	-0.76649	-1.29044
		-0.86899	-1.07288	-0.76643	-1.28959
		-0.86894	-1.076	-0.76638	-1.28829
		-0.86889	-1.08356	-0.76633	-1.28825
		-0.86884	-1.08582	-0.76628	-1.28923
		-0.8688	-1.08362	-0.76624	-1.29444
		-0.86876	-1.08001	-0.7662	-1.29686
		-0.8687	-1.07493	-0.76617	-1.29484
		-0.86864	-1.06999	-0.76612	-1.29367
		-0.86859	-1.06452	-0.76607	-1.29363
		-0.86853	-1.05885	-0.76601	-1.29341
		-0.86847	-1.05587	-0.76594	-1.29325
		-0.86842	-1.05626	-0.76588	-1.29168
		-0.86838	-1.05664	-0.76582	-1.2891
		-0.86834	-1.05738	-0.76577	-1.28758
		-0.8683	-1.05768	-0.76572	-1.28793
		-0.86827	-1.05778	-0.76566	-1.28809
		-0.86824	-1.05834	-0.76561	-1.28826
		-0.86821	-1.05994	-0.76557	-1.28615
		-0.86816	-1.06167	-0.76554	-1.2819
		-0.8681	-1.06151	-0.76549	-1.27754
		-0.86803	-1.06054	-0.76543	-1.27484
		-0.86797	-1.05876	-0.76536	-1.27537
		-0.86791	-1.05765	-0.7653	-1.27743
		-0.86786	-1.05684	-0.76527	-1.27829
		-0.86781	-1.05522	-0.76523	-1.27668
		-0.86776	-1.05325	-0.76519	-1.2759
		-0.8677	-1.05101	-0.76514	-1.27643
		-0.86764	-1.05025	-0.76508	-1.27634
		-0.86759	-1.05082	-0.765	-1.27541
		-0.86754	-1.05176	-0.76493	-1.27407
		-0.86749	-1.05503	-0.76487	-1.27345
		-0.86745	-1.05905	-0.76482	-1.27075
		-0.86743	-1.05986	-0.76477	-1.27005
		-0.86739	-1.05914	-0.76473	-1.27419
		-0.86733	-1.05848	-0.76468	-1.28058
		-0.86725	-1.0576	-0.76464	-1.28018
		-0.86719	-1.05634	-0.76459	-1.27652
		-0.86715	-1.05446	-0.76455	-1.26885
		-0.86711	-1.05326	-0.7645	-1.2629
		-0.86705	-1.05363	-0.76446	-1.25966
		-0.86699	-1.05458	-0.7644	-1.26002
		-0.86694	-1.05567	-0.76435	-1.26373
		-0.86691	-1.05528	-0.76431	-1.26765
		-0.86687	-1.05438	-0.76428	-1.26683
		-0.86681	-1.0519	-0.76424	-1.26733
		-0.86674	-1.05031	-0.76419	-1.26657
		-0.86668	-1.04969	-0.76414	-1.26648
		-0.86663	-1.04948	-0.76408	-1.26514
		-0.86659	-1.04874	-0.76401	-1.26501
		-0.86655	-1.04874	-0.76394	-1.26669
		-0.8665	-1.05032	-0.76389	-1.2672
		-0.86646	-1.0566	-0.76385	-1.26593
		-0.86642	-1.06033	-0.76381	-1.26568
		-0.86637	-1.05843	-0.76378	-1.26618
		-0.86632	-1.05422	-0.76376	-1.26626
		-0.86627	-1.04838	-0.76371	-1.26419
		-0.86621	-1.0462	-0.76365	-1.26068
		-0.86615	-1.04547	-0.76359	-1.25895
		-0.86609	-1.04499	-0.76354	-1.25837
		-0.86605	-1.04446	-0.76348	-1.25638
		-0.86599	-1.0445	-0.76343	-1.25296
		-0.86594	-1.04477	-0.76338	-1.25113
		-0.8659	-1.04732	-0.76333	-1.25052
		-0.86587	-1.04954	-0.76329	-1.24941
		-0.86583	-1.04877	-0.76324	-1.24913
		-0.86576	-1.04798	-0.76319	-1.25063
		-0.86569	-1.04658	-0.76314	-1.25271
		-0.86565	-1.04612	-0.76309	-1.25322
		-0.8656	-1.04551	-0.76304	-1.25291
		-0.86554	-1.04473	-0.76298	-1.25186
		-0.86546	-1.04426	-0.76294	-1.25071
		-0.8654	-1.04328	-0.76289	-1.24971
		-0.86536	-1.04258	-0.76285	-1.24929
		-0.86532	-1.04283	-0.76279	-1.24677
		-0.86528	-1.04268	-0.76273	-1.24432
		-0.86523	-1.04257	-0.76267	-1.24336
		-0.86518	-1.04158	-0.76262	-1.24191
		-0.86513	-1.04049	-0.76258	-1.24014
		-0.86508	-1.04067	-0.76253	-1.24033
		-0.86505	-1.04126	-0.76248	-1.24178
		-0.86501	-1.04154	-0.76245	-1.24644
		-0.86496	-1.04118	-0.76241	-1.25208
		-0.86492	-1.04099	-0.76236	-1.25304
		-0.86487	-1.04108	-0.7623	-1.25168
		-0.86482	-1.0416	-0.76224	-1.24935
		-0.86477	-1.04178	-0.76219	-1.24554
		-0.86473	-1.04111	-0.76214	-1.24407
		-0.86467	-1.03951	-0.76209	-1.24514
		-0.86462	-1.03865	-0.76204	-1.24785
		-0.86457	-1.03889	-0.76199	-1.24904
		-0.86452	-1.03884	-0.76193	-1.24786
		-0.86446	-1.03861	-0.76188	-1.24679
		-0.86441	-1.03798	-0.76183	-1.24485
		-0.86438	-1.03794	-0.76179	-1.24143
		-0.86433	-1.03877	-0.76174	-1.23906
		-0.86427	-1.04105	-0.76169	-1.23957
		-0.86421	-1.04126	-0.76161	-1.24069
		-0.86415	-1.04017	-0.76155	-1.24464
		-0.86409	-1.03847	-0.76151	-1.24702
		-0.86404	-1.03748	-0.76148	-1.24611
		-0.86399	-1.03715	-0.76143	-1.24545
		-0.86393	-1.03648	-0.76138	-1.24097
		-0.86386	-1.03567	-0.76133	-1.23389
		-0.86381	-1.0357	-0.76127	-1.22965
		-0.86377	-1.03552	-0.76122	-1.22993
		-0.86373	-1.03524	-0.76118	-1.2305
		-0.86366	-1.03405	-0.76113	-1.2338
		-0.8636	-1.03289	-0.76109	-1.2401
		-0.86353	-1.03207	-0.76104	-1.24273
		-0.86349	-1.03195	-0.76098	-1.24169
		-0.86347	-1.03326	-0.7609	-1.24205
		-0.86343	-1.0387	-0.76083	-1.24376
		-0.86338	-1.04181	-0.76078	-1.24627
		-0.86333	-1.04005	-0.76075	-1.24732
		-0.86328	-1.03708	-0.76071	-1.24708
		-0.86325	-1.03313	-0.76066	-1.24705
		-0.86323	-1.03211	-0.76059	-1.24696
		-0.86319	-1.03181	-0.76054	-1.24772
		-0.86313	-1.03159	-0.76049	-1.24984
		-0.86306	-1.03087	-0.76045	-1.25022
		-0.86299	-1.02984	-0.7604	-1.25012
		-0.86293	-1.02822	-0.76033	-1.25021
		-0.86289	-1.02677	-0.76027	-1.2522
		-0.86285	-1.02591	-0.76022	-1.25283
		-0.86281	-1.02558	-0.76017	-1.24992
		-0.86276	-1.02571	-0.76013	-1.24625
		-0.86271	-1.02649	-0.76009	-1.24365
		-0.86266	-1.02789	-0.76005	-1.24011
		-0.86262	-1.02866	-0.76001	-1.23708
		-0.86258	-1.02853	-0.75997	-1.23741
		-0.86253	-1.02806	-0.75993	-1.23857
		-0.86248	-1.02786	-0.7599	-1.24158
		-0.86242	-1.02874	-0.75985	-1.24237
		-0.86237	-1.02897	-0.75978	-1.24151
		-0.86231	-1.02809	-0.75972	-1.23894
		-0.86226	-1.02585	-0.75965	-1.23518
		-0.86221	-1.02381	-0.7596	-1.23533
		-0.86216	-1.02274	-0.75957	-1.23722
		-0.86211	-1.02242	-0.75955	-1.23823
		-0.86206	-1.02266	-0.75951	-1.23726
		-0.86202	-1.02311	-0.75946	-1.23629
		-0.86197	-1.02321	-0.7594	-1.23267
		-0.86191	-1.0217	-0.75934	-1.22763
		-0.86185	-1.01897	-0.75928	-1.2264
		-0.8618	-1.01816	-0.75922	-1.22594
		-0.86174	-1.01873	-0.75916	-1.22503
		-0.86169	-1.01928	-0.75909	-1.22457
		-0.86165	-1.01936	-0.75905	-1.22714
		-0.86161	-1.01886	-0.75902	-1.22842
		-0.86157	-1.01752	-0.75899	-1.22729
		-0.86152	-1.01673	-0.75894	-1.22735
		-0.86147	-1.01705	-0.75888	-1.2277
		-0.86142	-1.01906	-0.75882	-1.22784
		-0.86137	-1.02554	-0.75876	-1.2268
		-0.86132	-1.03009	-0.7587	-1.22472
		-0.86127	-1.02868	-0.75866	-1.22196
		-0.86121	-1.02767	-0.75861	-1.21865
		-0.86116	-1.0253	-0.75856	-1.21687
		-0.86111	-1.02381	-0.7585	-1.21632
		-0.86106	-1.02203	-0.75846	-1.21661
		-0.86102	-1.02057	-0.75841	-1.21753
		-0.86097	-1.02071	-0.75836	-1.22284
		-0.86092	-1.0213	-0.75831	-1.23332
		-0.86086	-1.02424	-0.75825	-1.2404
		-0.8608	-1.02633	-0.75819	-1.24156
		-0.86075	-1.02587	-0.75815	-1.24194
		-0.86069	-1.02572	-0.75812	-1.24188
		-0.86064	-1.02465	-0.75808	-1.23772
		-0.86058	-1.02287	-0.75803	-1.22704
		-0.86052	-1.02126	-0.75795	-1.21627
		-0.86048	-1.02009	-0.75787	-1.2144
		-0.86045	-1.01961	-0.75782	-1.21663
		-0.86041	-1.01944	-0.75778	-1.22029
		-0.86036	-1.01881	-0.75775	-1.22064
		-0.8603	-1.01729	-0.75772	-1.2187
		-0.86025	-1.01611	-0.75768	-1.21552
		-0.8602	-1.01561	-0.75762	-1.21535
		-0.86014	-1.01512	-0.75756	-1.21623
		-0.86009	-1.01454	-0.75751	-1.21845
		-0.86004	-1.01397	-0.75747	-1.21993
		-0.85998	-1.01342	-0.75742	-1.21948
		-0.85992	-1.01316	-0.75738	-1.21715
		-0.85987	-1.01324	-0.75733	-1.21306
		-0.85984	-1.01404	-0.75728	-1.2109
		-0.8598	-1.01613	-0.75721	-1.20948
		-0.85976	-1.01672	-0.75715	-1.20723
		-0.85971	-1.01609	-0.7571	-1.20506
		-0.85967	-1.01451	-0.75705	-1.2032
		-0.85962	-1.01307	-0.75699	-1.20285
		-0.85957	-1.01342	-0.75694	-1.20295
		-0.85952	-1.01366	-0.7569	-1.20329
		-0.85946	-1.01416	-0.75686	-1.20529
		-0.85941	-1.01405	-0.75683	-1.21096
		-0.85934	-1.01251	-0.75679	-1.21143
		-0.85926	-1.00981	-0.75673	-1.20926
		-0.85919	-1.00892	-0.75667	-1.20424
		-0.85915	-1.00928	-0.75662	-1.19942
		-0.85913	-1.00918	-0.75658	-1.19986
		-0.8591	-1.00809	-0.75653	-1.20391
		-0.85905	-1.00544	-0.75648	-1.21008
		-0.85901	-1.0041	-0.75643	-1.21077
		-0.85896	-1.00445	-0.75639	-1.21012
		-0.8589	-1.00432	-0.75634	-1.20933
		-0.85885	-1.0039	-0.75629	-1.20776
		-0.8588	-1.00302	-0.75624	-1.20507
		-0.85873	-1.00254	-0.75619	-1.20387
		-0.85867	-1.00264	-0.75614	-1.20417
		-0.85862	-1.00318	-0.75607	-1.20511
		-0.85857	-1.00339	-0.75601	-1.20789
		-0.85853	-1.00304	-0.75596	-1.21058
		-0.85848	-1.00191	-0.75593	-1.21366
		-0.85843	-1.0017	-0.7559	-1.21557
		-0.85838	-1.00236	-0.75586	-1.21481
		-0.85833	-1.00383	-0.7558	-1.21381
		-0.8583	-1.00511	-0.75574	-1.21195
		-0.85827	-1.00507	-0.75568	-1.21133
		-0.85821	-1.00481	-0.75563	-1.21042
		-0.85815	-1.00387	-0.75557	-1.20934
		-0.85809	-1.00254	-0.75551	-1.20803
		-0.85804	-1.00175	-0.75544	-1.20794
		-0.85799	-1.00148	-0.7554	-1.20901
		-0.85793	-1.00119	-0.75537	-1.21132
		-0.85787	-1.00109	-0.75534	-1.21319
		-0.85781	-1.00182	-0.7553	-1.21385
		-0.85775	-1.00542	-0.75524	-1.21398
		-0.85771	-1.00941	-0.75518	-1.21403
		-0.85767	-1.00894	-0.75513	-1.21429
		-0.85761	-1.00809	-0.75508	-1.21496
		-0.85757	-1.00587	-0.75504	-1.2162
		-0.85754	-1.00391	-0.755	-1.2175
		-0.8575	-1.00242	-0.75495	-1.21824
		-0.85743	-1.00113	-0.75489	-1.21849
		-0.85736	-1.00049	-0.75482	-1.21868
		-0.8573	-1.0007	-0.75475	-1.2191
		-0.85726	-1.00081	-0.75469	-1.22143
		-0.85721	-1.00101	-0.75466	-1.2223
		-0.85716	-1.00113	-0.75462	-1.22127
		-0.85712	-1.00119	-0.75458	-1.21959
		-0.85709	-1.00233	-0.75452	-1.21811
		-0.85706	-1.00597	-0.75448	-1.21762
		-0.85702	-1.0086	-0.75444	-1.21741
		-0.85696	-1.00772	-0.75439	-1.21723
		-0.85689	-1.00656	-0.75434	-1.21711
		-0.85682	-1.00394	-0.75428	-1.21654
		-0.85676	-1.00258	-0.75422	-1.21558
		-0.85672	-1.00153	-0.75418	-1.21556
		-0.85668	-0.99897	-0.75413	-1.21573
		-0.85664	-0.99702	-0.75409	-1.21578
		-0.85659	-0.9976	-0.75404	-1.21524
		-0.85654	-0.99809	-0.75397	-1.21508
		-0.85648	-0.99952	-0.75391	-1.21508
		-0.85643	-0.99948	-0.75387	-1.21503
		-0.85638	-0.9986	-0.75382	-1.2134
		-0.85633	-0.99643	-0.75377	-1.21067
		-0.85627	-0.99493	-0.75372	-1.20962
		-0.85622	-0.99443	-0.75367	-1.21005
		-0.85618	-0.99416	-0.75361	-1.21059
		-0.85614	-0.99308	-0.75355	-1.21259
		-0.85608	-0.99291	-0.75349	-1.21469
		-0.85603	-0.99386	-0.75344	-1.21505
		-0.85598	-0.99769	-0.7534	-1.21468
		-0.85594	-0.99949	-0.75336	-1.21425
		-0.8559	-0.99811	-0.75332	-1.21256
		-0.85585	-0.99557	-0.75327	-1.20916
		-0.8558	-0.99265	-0.75323	-1.20604
		-0.85576	-0.99137	-0.75319	-1.2041
		-0.85571	-0.9903	-0.75315	-1.20304
		-0.85564	-0.98889	-0.75311	-1.20265
		-0.85557	-0.98784	-0.75305	-1.20193
		-0.85552	-0.98745	-0.75299	-1.20043
		-0.85548	-0.9864	-0.75294	-1.19852
		-0.85544	-0.98615	-0.75289	-1.19699
		-0.85539	-0.98653	-0.75284	-1.19599
		-0.85534	-0.98742	-0.75279	-1.19428
		-0.85532	-0.98807	-0.75273	-1.19075
		-0.85529	-0.98796	-0.75267	-1.1875
		-0.85524	-0.98792	-0.75262	-1.18556
		-0.85518	-0.98774	-0.75258	-1.18456
		-0.85511	-0.98754	-0.75253	-1.18251
		-0.85505	-0.98697	-0.75247	-1.18248
		-0.85499	-0.9859	-0.7524	-1.18295
		-0.85494	-0.98522	-0.75233	-1.1831
		-0.85488	-0.98541	-0.75228	-1.18027
		-0.85484	-0.9857	-0.75224	-1.1727
		-0.8548	-0.98595	-0.7522	-1.1672
		-0.85475	-0.98578	-0.75216	-1.16846
		-0.8547	-0.98581	-0.75211	-1.16934
		-0.85464	-0.9856	-0.75206	-1.1715
		-0.8546	-0.98554	-0.75201	-1.17255
		-0.85456	-0.98476	-0.75197	-1.17247
		-0.8545	-0.98376	-0.75192	-1.16811
		-0.85443	-0.98385	-0.75187	-1.15954
		-0.85436	-0.98485	-0.75181	-1.15638
		-0.85432	-0.98847	-0.75175	-1.15811
		-0.85428	-0.9898	-0.75169	-1.16052
		-0.85425	-0.98852	-0.75164	-1.16501
		-0.8542	-0.98604	-0.7516	-1.16624
		-0.85414	-0.982	-0.75156	-1.16515
		-0.85409	-0.97857	-0.75152	-1.16424
		-0.85404	-0.97818	-0.75147	-1.1633
		-0.85399	-0.97889	-0.75142	-1.16296
		-0.85394	-0.98035	-0.75137	-1.16292
		-0.8539	-0.98156	-0.75131	-1.1628
		-0.85386	-0.98199	-0.75126	-1.16065
		-0.85381	-0.98189	-0.75121	-1.15699
		-0.85375	-0.98178	-0.75116	-1.15409
		-0.8537	-0.98053	-0.7511	-1.15108
		-0.85366	-0.97932	-0.75104	-1.14792
		-0.85361	-0.97963	-0.75099	-1.14715
		-0.85355	-0.97985	-0.75094	-1.14782
		-0.85348	-0.98178	-0.7509	-1.15217
		-0.85343	-0.98489	-0.75085	-1.15942
		-0.85339	-0.98778	-0.75081	-1.16278
		-0.85336	-0.98846	-0.75076	-1.16178
		-0.85333	-0.98781	-0.7507	-1.15792
		-0.85328	-0.98719	-0.75062	-1.15057
		-0.85322	-0.9859	-0.75056	-1.14914
		-0.85316	-0.98282	-0.75051	-1.15066
		-0.85309	-0.97896	-0.75049	-1.15304
		-0.85304	-0.9767	-0.75046	-1.1533
		-0.85299	-0.97589	-0.75043	-1.15123
		-0.85294	-0.97551	-0.75038	-1.14819
		-0.85287	-0.97545	-0.75033	-1.14656
		-0.85281	-0.97567	-0.75028	-1.14525
		-0.85277	-0.97572	-0.75022	-1.145
		-0.85273	-0.97497	-0.75017	-1.14448
		-0.8527	-0.97445	-0.75014	-1.14337
		-0.85265	-0.97476	-0.7501	-1.14035
		-0.8526	-0.97527	-0.75003	-1.1401
		-0.85254	-0.97702	-0.74996	-1.14111
		-0.85248	-0.97745	-0.74989	-1.14255
		-0.85244	-0.97672	-0.74984	-1.14575
		-0.8524	-0.97569	-0.74979	-1.15264
		-0.85236	-0.97565	-0.74975	-1.15645
		-0.85231	-0.97593	-0.74972	-1.15488
		-0.85225	-0.97601	-0.74968	-1.15131
		-0.85219	-0.97559	-0.74962	-1.14766
		-0.85214	-0.97463	-0.74956	-1.14713
		-0.8521	-0.97353	-0.74951	-1.14677
		-0.85205	-0.97225	-0.74947	-1.14497
		-0.85199	-0.97031	-0.74942	-1.14479
		-0.85193	-0.96844	-0.74937	-1.14601
		-0.85187	-0.96807	-0.74932	-1.14916
		-0.85183	-0.96842	-0.74925	-1.1505
		-0.85179	-0.96841	-0.74919	-1.1496
		-0.85174	-0.96819	-0.74913	-1.14893
		-0.85168	-0.96664	-0.74909	-1.14766
		-0.85161	-0.96488	-0.74905	-1.14704
		-0.85155	-0.9643	-0.74901	-1.14668
		-0.85152	-0.96274	-0.74896	-1.14705
		-0.85148	-0.96231	-0.74892	-1.14812
		-0.85143	-0.96333	-0.74888	-1.14988
		-0.85139	-0.96556	-0.74885	-1.14963
		-0.85134	-0.96726	-0.74879	-1.1462
		-0.85127	-0.96782	-0.74872	-1.14232
		-0.85122	-0.96801	-0.74865	-1.14157
		-0.85118	-0.96828	-0.7486	-1.14132
		-0.85114	-0.96823	-0.74855	-1.13983
		-0.85109	-0.96761	-0.74851	-1.13759
		-0.85105	-0.96633	-0.74846	-1.13719
		-0.85101	-0.96527	-0.74842	-1.13775
		-0.85096	-0.96403	-0.74837	-1.14139
		-0.85091	-0.96202	-0.74832	-1.14659
		-0.85085	-0.96017	-0.74827	-1.14748
		-0.8508	-0.95866	-0.74822	-1.14651
		-0.85075	-0.95826	-0.74818	-1.14537
		-0.85069	-0.95868	-0.74813	-1.1437
		-0.85063	-0.96125	-0.74809	-1.14136
		-0.85059	-0.96487	-0.74805	-1.13929
		-0.85055	-0.96619	-0.74799	-1.13944
		-0.85051	-0.96578	-0.74793	-1.13893
		-0.85046	-0.9656	-0.74787	-1.13881
		-0.8504	-0.96465	-0.74781	-1.13741
		-0.85034	-0.96455	-0.74776	-1.13533
		-0.85028	-0.9649	-0.74772	-1.13471
		-0.85023	-0.96498	-0.7477	-1.13472
		-0.8502	-0.96437	-0.74767	-1.13452
		-0.85016	-0.96309	-0.74762	-1.13361
		-0.85011	-0.96304	-0.74757	-1.13317
		-0.85006	-0.96352	-0.7475	-1.13299
		-0.85002	-0.96458	-0.74742	-1.13329
		-0.84997	-0.96659	-0.74736	-1.13345
		-0.84991	-0.96686	-0.74731	-1.13468
		-0.84986	-0.9658	-0.74726	-1.13673
		-0.8498	-0.96405	-0.7472	-1.13877
		-0.84975	-0.96269	-0.74716	-1.13932
		-0.84971	-0.96134	-0.74714	-1.13891
		-0.84967	-0.95986	-0.74711	-1.13687
		-0.84962	-0.95824	-0.74707	-1.1333
		-0.84956	-0.95608	-0.74701	-1.13204
		-0.84948	-0.9539	-0.74694	-1.13274
		-0.84941	-0.95179	-0.74688	-1.13496
		-0.84936	-0.9511	-0.74682	-1.13566
		-0.84932	-0.95161	-0.74676	-1.13406
		-0.84927	-0.95298	-0.7467	-1.13376
		-0.84922	-0.95507	-0.74666	-1.13737
		-0.84917	-0.9556	-0.74662	-1.14489
		-0.84912	-0.95518	-0.74657	-1.14693
		-0.84908	-0.95522	-0.74651	-1.1449
		-0.84904	-0.95586	-0.74646	-1.14027
		-0.849	-0.9577	-0.74642	-1.13251
		-0.84896	-0.95899	-0.74637	-1.12894
		-0.84892	-0.95863	-0.74632	-1.13051
		-0.84886	-0.95775	-0.74625	-1.13173
		-0.84879	-0.95537	-0.74619	-1.13229
		-0.84873	-0.95279	-0.74614	-1.12907
		-0.84868	-0.95092	-0.7461	-1.12819
		-0.84863	-0.95054	-0.74605	-1.13008
		-0.84858	-0.95082	-0.74601	-1.13247
		-0.84853	-0.95124	-0.74596	-1.13451
		-0.8485	-0.9516	-0.7459	-1.1352
		-0.84846	-0.9515	-0.74585	-1.13666
		-0.84841	-0.95114	-0.74581	-1.1371
		-0.84835	-0.95035	-0.74578	-1.13679
		-0.84829	-0.95028	-0.74573	-1.13525
		-0.84822	-0.95051	-0.74567	-1.13216
		-0.84816	-0.95104	-0.74562	-1.12971
		-0.84811	-0.95109	-0.74557	-1.12847
		-0.84807	-0.95085	-0.74553	-1.12768
		-0.84803	-0.9502	-0.74548	-1.1273
		-0.84797	-0.94985	-0.74543	-1.12742
		-0.84791	-0.94987	-0.74538	-1.12733
		-0.84785	-0.94993	-0.74532	-1.12677
		-0.8478	-0.95	-0.74526	-1.12515
		-0.84777	-0.95193	-0.74522	-1.12447
		-0.84773	-0.95421	-0.74518	-1.12425
		-0.84769	-0.95375	-0.74514	-1.12342
		-0.84765	-0.95278	-0.74509	-1.11994
		-0.8476	-0.95027	-0.74502	-1.11477
		-0.84755	-0.94751	-0.74495	-1.11164
		-0.84749	-0.94514	-0.74491	-1.11236
		-0.84743	-0.94532	-0.74487	-1.11575
		-0.84736	-0.94604	-0.74483	-1.12021
		-0.84732	-0.94868	-0.74479	-1.1192
		-0.84729	-0.95019	-0.74474	-1.1164
		-0.84726	-0.94947	-0.74467	-1.11232
		-0.84722	-0.9475	-0.74461	-1.11306
		-0.84717	-0.94306	-0.74455	-1.11332
		-0.84711	-0.9403	-0.74451	-1.11365
		-0.84704	-0.941	-0.74447	-1.11077
		-0.84697	-0.94301	-0.74442	-1.10715
		-0.84692	-0.94728	-0.74437	-1.10775
		-0.84687	-0.94995	-0.74432	-1.10909
		-0.84682	-0.95084	-0.74428	-1.11395
		-0.84677	-0.95233	-0.74423	-1.11761
		-0.84672	-0.95377	-0.74418	-1.11668
		-0.84668	-0.95348	-0.74414	-1.11475
		-0.84664	-0.95193	-0.74409	-1.1138
		-0.8466	-0.94844	-0.74404	-1.1155
		-0.84656	-0.94557	-0.744	-1.11575
		-0.84652	-0.94371	-0.74396	-1.11319
		-0.84648	-0.94356	-0.74391	-1.11034
		-0.84642	-0.94403	-0.74386	-1.10918
		-0.84635	-0.94472	-0.74379	-1.10879
		-0.8463	-0.94469	-0.74373	-1.10523
		-0.84625	-0.94391	-0.74366	-1.10012
		-0.84619	-0.94213	-0.74361	-1.09734
		-0.84612	-0.94086	-0.74357	-1.09631
		-0.84606	-0.94059	-0.74352	-1.0963
		-0.84602	-0.9405	-0.74346	-1.09651
		-0.84599	-0.94045	-0.7434	-1.09721
		-0.84595	-0.94006	-0.74335	-1.09906
		-0.84591	-0.94	-0.74331	-1.10409
		-0.84586	-0.94065	-0.74327	-1.11193
		-0.8458	-0.94085	-0.74323	-1.1121
		-0.84575	-0.94026	-0.74318	-1.10886
		-0.84571	-0.9385	-0.74313	-1.10073
		-0.84566	-0.93656	-0.74307	-1.09583
		-0.84561	-0.93516	-0.743	-1.09605
		-0.84555	-0.93453	-0.74295	-1.09595
		-0.84549	-0.93482	-0.74292	-1.09604
		-0.84544	-0.93667	-0.74288	-1.09601
		-0.84539	-0.93935	-0.74283	-1.09607
		-0.84534	-0.93965	-0.74278	-1.09866
		-0.8453	-0.93921	-0.74274	-1.10595
		-0.84526	-0.93849	-0.74269	-1.10873
		-0.84521	-0.93782	-0.74264	-1.10655
		-0.84515	-0.93748	-0.74259	-1.10372
		-0.84509	-0.93736	-0.74253	-1.10041
		-0.84504	-0.93701	-0.74247	-1.0987
		-0.84499	-0.93595	-0.74242	-1.09734
		-0.84494	-0.93495	-0.74237	-1.09489
		-0.84489	-0.93455	-0.74231	-1.09277
		-0.84484	-0.93414	-0.74226	-1.09087
		-0.8448	-0.93305	-0.74221	-1.08896
		-0.84475	-0.93152	-0.74216	-1.08909
		-0.8447	-0.9315	-0.74212	-1.08937
		-0.84464	-0.93238	-0.74209	-1.09
		-0.84457	-0.93536	-0.74205	-1.09001
		-0.84452	-0.93771	-0.74199	-1.08999
		-0.84448	-0.93737	-0.74193	-1.08998
		-0.84445	-0.93709	-0.74186	-1.0901
		-0.84442	-0.93574	-0.74182	-1.09352
		-0.84437	-0.93407	-0.74179	-1.09595
		-0.84431	-0.93256	-0.74175	-1.09456
		-0.84425	-0.93241	-0.74169	-1.09188
		-0.8442	-0.93281	-0.74164	-1.08849
		-0.84416	-0.9329	-0.74159	-1.08908
		-0.84412	-0.93239	-0.74155	-1.09144
		-0.84406	-0.93176	-0.7415	-1.10267
		-0.84399	-0.93186	-0.74146	-1.10791
		-0.84393	-0.93305	-0.74141	-1.10394
		-0.84389	-0.93584	-0.74134	-1.09831
		-0.84385	-0.93657	-0.74126	-1.09733
		-0.84381	-0.93578	-0.74119	-1.10074
		-0.84377	-0.9338	-0.74115	-1.10508
		-0.84371	-0.93073	-0.74112	-1.10458
		-0.84365	-0.92861	-0.74108	-1.10185
		-0.84359	-0.92777	-0.74102	-1.09549
		-0.84354	-0.92748	-0.74095	-1.09107
		-0.84349	-0.92735	-0.74089	-1.09053
		-0.84345	-0.92737	-0.74084	-1.09021
		-0.84341	-0.92746	-0.7408	-1.08984
		-0.84336	-0.92781	-0.74076	-1.08961
		-0.84331	-0.928	-0.74071	-1.09058
		-0.84326	-0.9279	-0.74067	-1.09083
		-0.84322	-0.92717	-0.74063	-1.08973
		-0.84317	-0.92512	-0.74058	-1.08945
		-0.84311	-0.92371	-0.74052	-1.091
		-0.84304	-0.92413	-0.74048	-1.09331
		-0.84299	-0.92768	-0.74043	-1.09314
		-0.84296	-0.9365	-0.74038	-1.09144
		-0.84294	-0.94493	-0.74034	-1.08664
		-0.8429	-0.94676	-0.74029	-1.0814
		-0.84283	-0.94512	-0.74024	-1.07807
		-0.84277	-0.94007	-0.74018	-1.07845
		-0.8427	-0.93215	-0.74011	-1.08114
		-0.84265	-0.92685	-0.74004	-1.08431
		-0.84259	-0.92515	-0.73999	-1.08346
		-0.84254	-0.92513	-0.73993	-1.08259
		-0.8425	-0.92513	-0.73988	-1.08201
		-0.84245	-0.92472	-0.73984	-1.08522
		-0.84241	-0.92407	-0.7398	-1.08924
		-0.84237	-0.9238	-0.73975	-1.09102
		-0.84233	-0.92387	-0.73971	-1.09175
		-0.84227	-0.92386	-0.73967	-1.09199
		-0.84221	-0.92388	-0.73962	-1.09235
		-0.84216	-0.92352	-0.73957	-1.09251
		-0.8421	-0.92263	-0.73952	-1.09268
		-0.84204	-0.9224	-0.73948	-1.093
		-0.84199	-0.92269	-0.73944	-1.0954
		-0.84194	-0.92271	-0.7394	-1.09757
		-0.84189	-0.92253	-0.73935	-1.09826
		-0.84183	-0.92123	-0.7393	-1.09822
		-0.84178	-0.91818	-0.73924	-1.09832
		-0.84173	-0.91506	-0.73918	-1.09692
		-0.84169	-0.91374	-0.73914	-1.09576
		-0.84165	-0.91411	-0.73909	-1.09627
		-0.84162	-0.91448	-0.73904	-1.09606
		-0.84159	-0.91565	-0.739	-1.09604
		-0.84154	-0.91642	-0.73895	-1.09447
		-0.84148	-0.91667	-0.73888	-1.09173
		-0.84141	-0.9166	-0.73881	-1.0889
		-0.84134	-0.91626	-0.73876	-1.08564
		-0.84129	-0.916	-0.73871	-1.08559
		-0.84125	-0.91616	-0.73867	-1.08714
		-0.8412	-0.91652	-0.73862	-1.08809
		-0.84115	-0.91661	-0.73856	-1.08847
		-0.8411	-0.91622	-0.73852	-1.08783
		-0.84104	-0.91613	-0.73849	-1.08768
		-0.84099	-0.91651	-0.73845	-1.08602
		-0.84095	-0.91913	-0.73842	-1.08411
		-0.84092	-0.92057	-0.73836	-1.08133
		-0.84088	-0.91953	-0.73829	-1.0809
		-0.84084	-0.91815	-0.73822	-1.08248
		-0.84079	-0.91643	-0.73817	-1.08286
		-0.84073	-0.91619	-0.73814	-1.0809
		-0.84068	-0.91612	-0.73808	-1.07592
		-0.84063	-0.91602	-0.73803	-1.07119
		-0.84057	-0.91439	-0.73798	-1.06871
		-0.84052	-0.91226	-0.73794	-1.06704
		-0.84046	-0.91179	-0.7379	-1.0654
		-0.84041	-0.91206	-0.73786	-1.06534
		-0.84038	-0.91211	-0.73782	-1.06811
		-0.84033	-0.9122	-0.73776	-1.06965
		-0.84028	-0.91246	-0.7377	-1.06834
		-0.84023	-0.91379	-0.73764	-1.06501
		-0.84017	-0.91471	-0.73757	-1.06305
		-0.84012	-0.91433	-0.73752	-1.06425
		-0.84007	-0.91379	-0.73747	-1.06738
		-0.84002	-0.91258	-0.73743	-1.06827
		-0.83996	-0.91163	-0.7374	-1.06638
		-0.8399	-0.91113	-0.73734	-1.06602
		-0.83986	-0.91077	-0.73728	-1.06679
		-0.83982	-0.91068	-0.73723	-1.06693
		-0.83976	-0.9108	-0.73718	-1.06528
		-0.83969	-0.9119	-0.73712	-1.06122
		-0.83962	-0.91324	-0.73706	-1.05964
		-0.83957	-0.91299	-0.73701	-1.05904
		-0.83952	-0.91336	-0.73697	-1.05813
		-0.83947	-0.91361	-0.73693	-1.05763
		-0.83942	-0.91562	-0.73688	-1.05859
		-0.83937	-0.916	-0.73683	-1.06413
		-0.83932	-0.91471	-0.73678	-1.06818
		-0.83926	-0.91286	-0.73674	-1.06712
		-0.83921	-0.91277	-0.73669	-1.06732
		-0.83917	-0.91305	-0.73664	-1.06788
		-0.83912	-0.91312	-0.73659	-1.06813
		-0.83907	-0.9123	-0.73653	-1.06772
		-0.83901	-0.91058	-0.73648	-1.06683
		-0.83896	-0.9098	-0.73642	-1.06669
		-0.8389	-0.91017	-0.73636	-1.06705
		-0.83886	-0.91101	-0.73631	-1.0679
		-0.83883	-0.9134	-0.73628	-1.06825
		-0.83879	-0.91428	-0.73624	-1.06799
		-0.83875	-0.91356	-0.73618	-1.06646
		-0.8387	-0.91196	-0.73612	-1.06515
		-0.83865	-0.90989	-0.73607	-1.06568
		-0.83861	-0.90859	-0.73603	-1.06541
		-0.83856	-0.90766	-0.73598	-1.06542
		-0.83851	-0.90674	-0.73594	-1.06534
		-0.83846	-0.9064	-0.73588	-1.06568
		-0.83841	-0.90665	-0.73583	-1.06611
		-0.83836	-0.90688	-0.73577	-1.06602
		-0.83832	-0.90707	-0.73572	-1.06544
		-0.83828	-0.90702	-0.73567	-1.06219
		-0.83823	-0.90689	-0.73563	-1.05626
		-0.83818	-0.90628	-0.73559	-1.05285
		-0.83812	-0.90595	-0.73554	-1.0523
		-0.83807	-0.90584	-0.73548	-1.05211
		-0.83802	-0.90556	-0.73542	-1.04979
		-0.83797	-0.90521	-0.73537	-1.04864
		-0.83793	-0.90518	-0.73533	-1.04809
		-0.8379	-0.90517	-0.73529	-1.04712
		-0.83785	-0.90464	-0.73524	-1.0423
		-0.83778	-0.90338	-0.73519	-1.03758
		-0.83771	-0.90193	-0.73513	-1.03769
		-0.83764	-0.90012	-0.73507	-1.03848
		-0.83759	-0.89778	-0.73503	-1.04123
		-0.83754	-0.89598	-0.73499	-1.04538
		-0.83751	-0.89588	-0.73494	-1.04796
		-0.83748	-0.89622	-0.73489	-1.04732
		-0.83744	-0.89713	-0.73484	-1.04554
		-0.8374	-0.89764	-0.73479	-1.04418
		-0.83734	-0.89741	-0.73474	-1.04513
		-0.83727	-0.89726	-0.73469	-1.05032
		-0.8372	-0.89681	-0.73464	-1.05575
		-0.83714	-0.89653	-0.73458	-1.05427
		-0.83707	-0.89663	-0.73453	-1.05011
		-0.83702	-0.89684	-0.73448	-1.0454
		-0.83696	-0.89811	-0.73444	-1.0471
		-0.83691	-0.89841	-0.7344	-1.04609
		-0.83687	-0.89783	-0.73437	-1.04641
		-0.83683	-0.89546	-0.73432	-1.04555
		-0.8368	-0.89064	-0.73426	-1.04521
		-0.83676	-0.88479	-0.73419	-1.04263
		-0.83671	-0.87986	-0.73413	-1.04054
		-0.83665	-0.87712	-0.73406	-1.04118
		-0.83659	-0.87495	-0.73401	-1.04232
		-0.83653	-0.87235	-0.73396	-1.04593
		-0.83649	-0.8718	-0.73391	-1.0488
		-0.83645	-0.87243	-0.73386	-1.0496
		-0.83641	-0.87382	-0.73381	-1.04938
		-0.83636	-0.87404	-0.73375	-1.04918
		-0.83631	-0.87263	-0.73371	-1.04757
		-0.83624	-0.8695	-0.73367	-1.04299
		-0.83618	-0.86642	-0.73362	-1.03759
		-0.83613	-0.86531	-0.73356	-1.03576
		-0.83609	-0.86578	-0.7335	-1.03656
		-0.83605	-0.86558	-0.73346	-1.03692
		-0.836	-0.86509	-0.73341	-1.0393
		-0.83594	-0.86383	-0.73337	-1.04057
		-0.83588	-0.86326	-0.73332	-1.03972
		-0.83582	-0.8632	-0.73326	-1.03801
		-0.83578	-0.86316	-0.73321	-1.03424
		-0.83573	-0.86313	-0.73317	-1.03073
		-0.83568	-0.86333	-0.73312	-1.03031
		-0.83564	-0.86339	-0.73308	-1.03075
		-0.83561	-0.86314	-0.73303	-1.03076
		-0.83556	-0.86276	-0.73297	-1.03045
		-0.8355	-0.8626	-0.73292	-1.02966
		-0.83544	-0.86265	-0.73288	-1.02918
		-0.8354	-0.86273	-0.73282	-1.02934
		-0.83535	-0.86301	-0.73276	-1.03234
		-0.83529	-0.86343	-0.73271	-1.03339
		-0.83523	-0.86425	-0.73267	-1.03049
		-0.83518	-0.86572	-0.73263	-1.02963
		-0.83514	-0.86651	-0.73259	-1.03093
		-0.83511	-0.86618	-0.73254	-1.03108
		-0.83506	-0.86522	-0.73249	-1.03034
		-0.83501	-0.86359	-0.73244	-1.02808
		-0.83496	-0.86256	-0.7324	-1.02579
		-0.83492	-0.86162	-0.73236	-1.02405
		-0.83486	-0.86044	-0.73231	-1.02392
		-0.83479	-0.86012	-0.73226	-1.02516
		-0.83473	-0.86044	-0.7322	-1.02597
		-0.83467	-0.86156	-0.73215	-1.02546
		-0.83462	-0.8631	-0.7321	-1.02522
		-0.83458	-0.86422	-0.73206	-1.02391
		-0.83454	-0.86422	-0.73201	-1.02146
		-0.83449	-0.86304	-0.73196	-1.01875
		-0.83445	-0.85985	-0.73192	-1.01599
		-0.8344	-0.85787	-0.73186	-1.01482
		-0.83436	-0.85855	-0.73181	-1.01523
		-0.83431	-0.85858	-0.73177	-1.01507
		-0.83425	-0.8588	-0.73173	-1.01452
		-0.83419	-0.85889	-0.73167	-1.01428
		-0.83413	-0.85916	-0.73161	-1.0162
		-0.83407	-0.86052	-0.73156	-1.02121
		-0.83402	-0.86076	-0.73151	-1.02976
		-0.83399	-0.8582	-0.73145	-1.03191
		-0.83394	-0.85471	-0.7314	-1.02906
		-0.83388	-0.85402	-0.73134	-1.02882
		-0.83384	-0.85405	-0.73129	-1.03016
		-0.83379	-0.85383	-0.73126	-1.03053
		-0.83373	-0.85266	-0.73122	-1.02752
		-0.83368	-0.85166	-0.73116	-1.02189
		-0.83363	-0.85176	-0.73109	-1.01707
		-0.83359	-0.85166	-0.73103	-1.01507
		-0.83355	-0.85146	-0.73098	-1.01523
		-0.83349	-0.85046	-0.73093	-1.01514
		-0.83344	-0.85011	-0.73089	-1.01401
		-0.83338	-0.85049	-0.73084	-1.01222
		-0.83334	-0.85091	-0.7308	-1.00974
		-0.8333	-0.85124	-0.73074	-1.00835
		-0.83325	-0.85215	-0.73067	-1.00914
		-0.8332	-0.8531	-0.73062	-1.01108
		-0.83315	-0.85287	-0.73058	-1.01471
		-0.8331	-0.85235	-0.73054	-1.01479
		-0.83305	-0.85167	-0.73049	-1.01363
		-0.83299	-0.85131	-0.73044	-1.01073
		-0.83294	-0.85119	-0.73039	-1.01051
		-0.83289	-0.85036	-0.73035	-1.01179
		-0.83285	-0.8495	-0.7303	-1.01655
		-0.8328	-0.84905	-0.73025	-1.01736
		-0.83274	-0.84879	-0.73019	-1.01491
		-0.83269	-0.84881	-0.73014	-1.01168
		-0.83264	-0.84889	-0.73009	-1.01077
		-0.8326	-0.84892	-0.73004	-1.01126
		-0.83256	-0.84797	-0.72999	-1.0134
		-0.83252	-0.8467	-0.72995	-1.01659
		-0.83247	-0.84641	-0.72991	-1.01624
		-0.83241	-0.84631	-0.72987	-1.013
		-0.83235	-0.84637	-0.72981	-1.0098
		-0.83229	-0.84636	-0.72975	-1.01101
		-0.83224	-0.84638	-0.7297	-1.01035
		-0.83221	-0.84618	-0.72964	-1.00991
		-0.83216	-0.84589	-0.72959	-1.00686
		-0.8321	-0.84592	-0.72955	-1.00405
		-0.83205	-0.84583	-0.72951	-1.00463
		-0.83201	-0.8457	-0.72947	-1.00521
		-0.83195	-0.84496	-0.72942	-1.0056
		-0.83189	-0.84396	-0.72937	-1.00503
		-0.83183	-0.84331	-0.72932	-1.00416
		-0.83179	-0.84257	-0.72928	-1.0026
		-0.83175	-0.84154	-0.72923	-0.9988
		-0.83171	-0.84143	-0.72917	-0.99249
		-0.83165	-0.84122	-0.72909	-0.98934
		-0.83159	-0.84111	-0.72902	-0.99067
		-0.83154	-0.84101	-0.72895	-0.9955
		-0.8315	-0.8413	-0.72891	-0.99904
		-0.83145	-0.84203	-0.72888	-0.99684
		-0.83141	-0.84223	-0.72883	-0.99671
		-0.83136	-0.84197	-0.72878	-0.99696
		-0.8313	-0.84145	-0.72874	-0.99968
		-0.83126	-0.8409	-0.72871	-1.00047
		-0.83121	-0.84052	-0.72867	-0.99857
		-0.83116	-0.83997	-0.72863	-0.99565
		-0.83111	-0.83942	-0.72859	-0.99335
		-0.83106	-0.83921	-0.72855	-0.99303
		-0.83101	-0.83825	-0.72851	-0.99351
		-0.83096	-0.83636	-0.72844	-0.9957
		-0.83091	-0.83548	-0.72838	-0.99623
		-0.83085	-0.8359	-0.72832	-0.99445
		-0.8308	-0.83666	-0.72826	-0.99027
		-0.83075	-0.83821	-0.72821	-0.98699
		-0.8307	-0.83843	-0.72816	-0.98767
		-0.83065	-0.83798	-0.72811	-0.98846
		-0.83062	-0.83703	-0.72806	-0.99002
		-0.83058	-0.8364	-0.728	-0.99163
		-0.83055	-0.83647	-0.72794	-0.99194
		-0.8305	-0.83641	-0.72789	-0.99092
		-0.83043	-0.83641	-0.72784	-0.98739
		-0.83037	-0.83631	-0.72778	-0.98566
		-0.83031	-0.83604	-0.72774	-0.98686
		-0.83026	-0.83525	-0.7277	-0.98742
		-0.83022	-0.83317	-0.72766	-0.98739
		-0.83017	-0.83083	-0.72761	-0.98593
		-0.83012	-0.83088	-0.72756	-0.98371
		-0.83008	-0.83144	-0.72751	-0.98272
		-0.83003	-0.83201	-0.72745	-0.98148
		-0.82997	-0.8318	-0.72741	-0.98148
		-0.82991	-0.83116	-0.72737	-0.98246
		-0.82985	-0.83048	-0.72733	-0.98402
		-0.82978	-0.83073	-0.72728	-0.98557
		-0.82973	-0.83089	-0.72723	-0.98823
		-0.82967	-0.8312	-0.72718	-0.9897
		-0.82962	-0.83131	-0.72714	-0.98977
		-0.82958	-0.83154	-0.7271	-0.98995
		-0.82955	-0.8316	-0.72705	-0.99135
		-0.82951	-0.83128	-0.72701	-0.99216
		-0.82945	-0.83048	-0.72696	-0.99163
		-0.8294	-0.82986	-0.72691	-0.99058
		-0.82935	-0.82986	-0.72685	-0.98918
		-0.8293	-0.82993	-0.72678	-0.98868
		-0.82925	-0.83034	-0.72672	-0.98863
		-0.8292	-0.83042	-0.72666	-0.98865
		-0.82914	-0.83022	-0.72661	-0.98925
		-0.82909	-0.83019	-0.72655	-0.99004
		-0.82905	-0.8303	-0.7265	-0.98989
		-0.82901	-0.83044	-0.72646	-0.98925
		-0.82896	-0.83042	-0.72643	-0.9878
		-0.82891	-0.83037	-0.72639	-0.98682
		-0.82885	-0.83005	-0.72634	-0.98648
		-0.82881	-0.82916	-0.72627	-0.98653
		-0.82876	-0.82819	-0.72621	-0.98705
		-0.82872	-0.82799	-0.72617	-0.98797
		-0.82867	-0.82815	-0.72614	-0.98856
		-0.82861	-0.82861	-0.72609	-0.98878
		-0.82856	-0.83062	-0.72605	-0.9896
		-0.82851	-0.83148	-0.72599	-0.98995
		-0.82846	-0.83071	-0.72594	-0.98962
		-0.8284	-0.82828	-0.72588	-0.98866
		-0.82834	-0.82536	-0.72582	-0.98744
		-0.82829	-0.82428	-0.72576	-0.98655
		-0.82825	-0.82412	-0.72571	-0.98495
		-0.82822	-0.82422	-0.72565	-0.98188
		-0.82818	-0.8242	-0.72561	-0.97806
		-0.82812	-0.82401	-0.72556	-0.97763
		-0.82805	-0.82394	-0.72552	-0.97871
		-0.82799	-0.82415	-0.72547	-0.98031
		-0.82793	-0.8242	-0.72542	-0.9824
		-0.82787	-0.82398	-0.72537	-0.98756
		-0.82782	-0.82364	-0.72532	-0.98837
		-0.82778	-0.82342	-0.72527	-0.98609
		-0.82774	-0.82302	-0.72523	-0.97855
		-0.82771	-0.82233	-0.72518	-0.96855
		-0.82766	-0.82184	-0.72513	-0.96631
		-0.82761	-0.82164	-0.72507	-0.96846
		-0.82757	-0.82163	-0.72501	-0.97499
		-0.82753	-0.82198	-0.72496	-0.97941
		-0.82749	-0.82299	-0.7249	-0.97737
		-0.82743	-0.82393	-0.72485	-0.97669
		-0.82736	-0.82512	-0.72481	-0.9757
		-0.82731	-0.8256	-0.72477	-0.97297
		-0.82726	-0.82515	-0.72472	-0.96913
		-0.82721	-0.82456	-0.72466	-0.96879
		-0.82716	-0.82388	-0.7246	-0.96966
		-0.82711	-0.82328	-0.72455	-0.96983
		-0.82705	-0.8227	-0.72451	-0.96827
		-0.82699	-0.82163	-0.72446	-0.9647
		-0.82694	-0.82056	-0.72442	-0.96162
		-0.82689	-0.82027	-0.72438	-0.959
		-0.82685	-0.82017	-0.72435	-0.95592
		-0.82681	-0.81993	-0.72429	-0.95598
		-0.82677	-0.8193	-0.72423	-0.95742
		-0.8267	-0.81865	-0.72416	-0.95832
		-0.82664	-0.81771	-0.72409	-0.95765
		-0.82658	-0.8176	-0.72404	-0.95661
		-0.82653	-0.81808	-0.72399	-0.95642
		-0.82649	-0.81873	-0.72394	-0.95765
		-0.82645	-0.81867	-0.72391	-0.95932
		-0.8264	-0.8183	-0.72387	-0.96004
		-0.82635	-0.81816	-0.72383	-0.96027
		-0.82629	-0.81839	-0.72377	-0.96142
		-0.82623	-0.81867	-0.72372	-0.96176
		-0.82618	-0.81906	-0.72368	-0.96003
		-0.82614	-0.81994	-0.72364	-0.95406
		-0.8261	-0.82005	-0.7236	-0.94787
		-0.82606	-0.81958	-0.72355	-0.94643
		-0.82603	-0.81862	-0.72348	-0.94596
		-0.82598	-0.81724	-0.72342	-0.94545
		-0.82594	-0.815	-0.72337	-0.94513
		-0.8259	-0.81353	-0.72333	-0.94578
		-0.82586	-0.81398	-0.72327	-0.94589
		-0.82581	-0.81448	-0.72321	-0.94536
		-0.82576	-0.81588	-0.72316	-0.94522
		-0.82571	-0.81682	-0.72313	-0.946
		-0.82567	-0.81668	-0.72309	-0.94706
		-0.82563	-0.8162	-0.72303	-0.94995
		-0.82557	-0.81494	-0.72299	-0.95153
		-0.82551	-0.81393	-0.72295	-0.95026
		-0.82544	-0.81336	-0.7229	-0.94635
		-0.82538	-0.81223	-0.72284	-0.94245
		-0.82533	-0.81121	-0.72278	-0.94344
		-0.8253	-0.81075	-0.72273	-0.94564
		-0.82527	-0.8106	-0.72269	-0.9511
		-0.82523	-0.8105	-0.72264	-0.95182
		-0.82518	-0.81075	-0.72259	-0.9502
		-0.82512	-0.81102	-0.72254	-0.94626
		-0.82506	-0.81097	-0.72249	-0.9415
		-0.825	-0.81105	-0.72245	-0.94031
		-0.82494	-0.81199	-0.7224	-0.94129
		-0.82488	-0.81409	-0.72234	-0.94479
		-0.82483	-0.81462	-0.72228	-0.94894
		-0.82478	-0.81406	-0.72224	-0.95197
		-0.82471	-0.81314	-0.7222	-0.95542
		-0.82466	-0.81179	-0.72216	-0.95568
		-0.82461	-0.81015	-0.72211	-0.95481
		-0.82457	-0.80931	-0.72206	-0.95139
		-0.82453	-0.80956	-0.722	-0.95015
		-0.82447	-0.80965	-0.72193	-0.95152
		-0.82442	-0.81	-0.72186	-0.95156
		-0.82436	-0.81023	-0.72179	-0.95103
		-0.82431	-0.81017	-0.72173	-0.94855
		-0.82426	-0.80951	-0.72167	-0.94463
		-0.82421	-0.80814	-0.72162	-0.94103
		-0.82417	-0.8073	-0.72156	-0.93942
		-0.82412	-0.80707	-0.7215	-0.94
		-0.82405	-0.80708	-0.72145	-0.94408
		-0.82401	-0.80712	-0.72143	-0.94628
		-0.82396	-0.80803	-0.7214	-0.94413
		-0.82392	-0.80929	-0.72135	-0.94415
		-0.82387	-0.80912	-0.7213	-0.9456
		-0.82382	-0.80851	-0.72125	-0.94916
		-0.82376	-0.80721	-0.7212	-0.95203
		-0.8237	-0.80606	-0.72114	-0.95151
		-0.82364	-0.80492	-0.72109	-0.95021
		-0.82359	-0.80403	-0.72103	-0.94422
		-0.82354	-0.80387	-0.72097	-0.93737
		-0.8235	-0.80378	-0.72094	-0.934
		-0.82346	-0.80315	-0.7209	-0.933
		-0.82341	-0.80221	-0.72086	-0.9333
		-0.82335	-0.80235	-0.7208	-0.93306
		-0.82329	-0.80333	-0.72076	-0.93239
		-0.82326	-0.80484	-0.72071	-0.93203
		-0.82322	-0.805	-0.72067	-0.93174
		-0.82318	-0.80479	-0.72062	-0.93082
		-0.82313	-0.80458	-0.72056	-0.92721
		-0.82307	-0.80429	-0.7205	-0.92258
		-0.82301	-0.80329	-0.72044	-0.92209
		-0.82295	-0.80231	-0.72038	-0.92332
		-0.82291	-0.80189	-0.72033	-0.92593
		-0.82287	-0.80175	-0.72029	-0.93134
		-0.82282	-0.80133	-0.72025	-0.936
		-0.82276	-0.80073	-0.72021	-0.93503
		-0.82271	-0.79997	-0.72016	-0.9327
		-0.82267	-0.79869	-0.72011	-0.9274
		-0.82261	-0.79695	-0.72006	-0.92484
		-0.82254	-0.7961	-0.72001	-0.92564
		-0.82249	-0.79643	-0.71997	-0.92726
		-0.82244	-0.79754	-0.71993	-0.92806
		-0.82239	-0.79931	-0.71991	-0.92615
		-0.82236	-0.80047	-0.71985	-0.92578
		-0.82232	-0.80169	-0.71978	-0.92774
		-0.82227	-0.80483	-0.71972	-0.92827
		-0.82221	-0.80507	-0.71967	-0.92706
		-0.82215	-0.80359	-0.71962	-0.92662
		-0.82211	-0.80015	-0.71957	-0.9271
		-0.82207	-0.79694	-0.71952	-0.92884
		-0.82203	-0.79546	-0.71948	-0.93242
		-0.82198	-0.79518	-0.71943	-0.9337
		-0.82193	-0.79532	-0.71938	-0.93273
		-0.82189	-0.79551	-0.71934	-0.92917
		-0.82185	-0.79556	-0.71928	-0.92438
		-0.82181	-0.79523	-0.71923	-0.92178
		-0.82177	-0.79488	-0.71917	-0.92104
		-0.82173	-0.79497	-0.71911	-0.92097
		-0.82167	-0.79488	-0.71905	-0.92337
		-0.82162	-0.79478	-0.71902	-0.92666
		-0.82157	-0.79436	-0.71899	-0.92861
		-0.82151	-0.79393	-0.71895	-0.93176
		-0.82147	-0.79345	-0.7189	-0.93569
		-0.82141	-0.79159	-0.71886	-0.93487
		-0.82134	-0.78987	-0.7188	-0.93278
		-0.82128	-0.78973	-0.71874	-0.92816
		-0.82123	-0.78987	-0.71869	-0.9249
		-0.82118	-0.79002	-0.71864	-0.92312
		-0.82113	-0.79051	-0.71858	-0.92244
		-0.82108	-0.7915	-0.71852	-0.92251
		-0.82103	-0.79223	-0.71846	-0.92257
		-0.82098	-0.79247	-0.71841	-0.92309
		-0.82092	-0.79241	-0.71837	-0.9232
		-0.82085	-0.79223	-0.71834	-0.92172
		-0.8208	-0.79136	-0.7183	-0.91927
		-0.82076	-0.79034	-0.71825	-0.91646
		-0.82071	-0.79007	-0.71819	-0.91419
		-0.82067	-0.79021	-0.71814	-0.9134
		-0.82063	-0.7906	-0.71809	-0.9136
		-0.82058	-0.79072	-0.71803	-0.91507
		-0.82053	-0.79041	-0.71798	-0.92186
		-0.82047	-0.79006	-0.71793	-0.92727
		-0.82042	-0.79011	-0.7179	-0.92691
		-0.82038	-0.79317	-0.71786	-0.92666
		-0.82033	-0.79962	-0.71782	-0.92474
		-0.82028	-0.80047	-0.71777	-0.92145
		-0.82021	-0.79851	-0.71771	-0.91918
		-0.82015	-0.79464	-0.71767	-0.91843
		-0.82009	-0.79102	-0.71763	-0.91782
		-0.82004	-0.78905	-0.71759	-0.91741
		-0.82	-0.78769	-0.71754	-0.91727
		-0.81995	-0.7863	-0.71748	-0.91741
		-0.8199	-0.78591	-0.71741	-0.91771
		-0.81984	-0.78626	-0.71734	-0.92215
		-0.8198	-0.7885	-0.71728	-0.92588
		-0.81976	-0.79125	-0.71724	-0.92441
		-0.81972	-0.7908	-0.7172	-0.92205
		-0.81966	-0.79021	-0.71715	-0.91883
		-0.81961	-0.78833	-0.7171	-0.91818
		-0.81955	-0.78624	-0.71705	-0.91831
		-0.81951	-0.78417	-0.717	-0.92023
		-0.81947	-0.78186	-0.71694	-0.92302
		-0.81942	-0.78013	-0.71688	-0.92263
		-0.81936	-0.78003	-0.71683	-0.92174
		-0.8193	-0.78032	-0.71678	-0.91932
		-0.81925	-0.78069	-0.71672	-0.91819
		-0.8192	-0.7809	-0.71666	-0.91863
		-0.81916	-0.78106	-0.71661	-0.91848
		-0.81911	-0.78243	-0.71657	-0.9177
		-0.81907	-0.78443	-0.71655	-0.91725
		-0.81903	-0.78427	-0.71651	-0.91767
		-0.81898	-0.78321	-0.71646	-0.91881
		-0.81892	-0.78117	-0.7164	-0.91905
		-0.81886	-0.77994	-0.71635	-0.91675
		-0.81881	-0.7795	-0.71631	-0.91451
		-0.81876	-0.77904	-0.71627	-0.91448
		-0.81871	-0.77821	-0.71623	-0.91451
		-0.81866	-0.77691	-0.71617	-0.91603
		-0.8186	-0.7751	-0.7161	-0.92027
		-0.81856	-0.77371	-0.71605	-0.92068
		-0.81851	-0.77373	-0.716	-0.91892
		-0.81845	-0.77399	-0.71596	-0.91826
		-0.81839	-0.77464	-0.7159	-0.91908
		-0.81835	-0.77534	-0.71585	-0.91914
		-0.81832	-0.77578	-0.71578	-0.91751
		-0.81828	-0.77614	-0.71571	-0.91655
		-0.81823	-0.77648	-0.71565	-0.9173
		-0.81818	-0.77645	-0.7156	-0.9191
		-0.81812	-0.77575	-0.71557	-0.9226
		-0.81806	-0.7744	-0.71552	-0.92419
		-0.81802	-0.77331	-0.71547	-0.92341
		-0.81798	-0.77272	-0.71543	-0.92112
		-0.81794	-0.77246	-0.71539	-0.91783
		-0.81788	-0.77214	-0.71534	-0.9176
		-0.81782	-0.77137	-0.71528	-0.91818
		-0.81775	-0.77107	-0.71523	-0.91829
		-0.81768	-0.77127	-0.71517	-0.91786
		-0.81762	-0.77168	-0.71513	-0.91731
		-0.81758	-0.77201	-0.71508	-0.91704
		-0.81754	-0.77189	-0.71504	-0.91684
		-0.81751	-0.77114	-0.71499	-0.91651
		-0.81746	-0.76963	-0.71494	-0.91648
		-0.8174	-0.76965	-0.71488	-0.91665
		-0.81734	-0.77067	-0.71482	-0.91719
		-0.81729	-0.77457	-0.71477	-0.91789
		-0.81725	-0.77738	-0.71473	-0.91786
		-0.8172	-0.77693	-0.71469	-0.91752
		-0.81714	-0.77679	-0.71465	-0.91638
		-0.81709	-0.77574	-0.71459	-0.91529
		-0.81705	-0.77362	-0.71453	-0.91486
		-0.81702	-0.77127	-0.71447	-0.91472
		-0.81698	-0.77041	-0.71442	-0.91455
		-0.81692	-0.77076	-0.71438	-0.91451
		-0.81686	-0.77101	-0.71434	-0.91446
		-0.81681	-0.7716	-0.71429	-0.9143
		-0.81676	-0.77159	-0.71423	-0.91347
		-0.81672	-0.77097	-0.71418	-0.91161
		-0.81667	-0.76867	-0.71413	-0.90904
		-0.81662	-0.76615	-0.71407	-0.90671
		-0.81657	-0.76544	-0.71403	-0.9044
		-0.81652	-0.76576	-0.71398	-0.90174
		-0.81647	-0.76622	-0.71393	-0.90175
		-0.81643	-0.76684	-0.71388	-0.90265
		-0.81639	-0.76672	-0.71383	-0.90495
		-0.81634	-0.7661	-0.71379	-0.90843
		-0.81628	-0.76524	-0.71375	-0.90866
		-0.81622	-0.76515	-0.71372	-0.90665
		-0.81616	-0.76524	-0.71368	-0.90163
		-0.81611	-0.76539	-0.71361	-0.89501
		-0.81606	-0.76614	-0.71355	-0.89116
		-0.81601	-0.76765	-0.71349	-0.89221
		-0.81596	-0.76842	-0.71345	-0.89218
		-0.81591	-0.76844	-0.7134	-0.89252
		-0.81586	-0.76834	-0.71335	-0.88916
		-0.81582	-0.7682	-0.7133	-0.88749
		-0.81577	-0.76735	-0.71323	-0.88905
		-0.81571	-0.76631	-0.71317	-0.8917
		-0.81566	-0.7659	-0.71313	-0.89549
		-0.8156	-0.76582	-0.7131	-0.89595
		-0.81554	-0.76586	-0.71306	-0.89486
		-0.8155	-0.76608	-0.71301	-0.89417
		-0.81547	-0.76616	-0.71296	-0.89424
		-0.81544	-0.76584	-0.71292	-0.89414
		-0.81539	-0.76512	-0.71287	-0.89267
		-0.81533	-0.76431	-0.71282	-0.88991
		-0.81527	-0.76324	-0.71277	-0.88909
		-0.81521	-0.76208	-0.71272	-0.88873
		-0.81516	-0.7614	-0.71267	-0.88783
		-0.81511	-0.76118	-0.71263	-0.8846
		-0.81507	-0.76118	-0.71259	-0.88152
		-0.81503	-0.76139	-0.71254	-0.88153
		-0.81499	-0.76205	-0.71247	-0.88216
		-0.81493	-0.76291	-0.71239	-0.88551
		-0.81487	-0.76321	-0.71233	-0.88756
		-0.81481	-0.76304	-0.71228	-0.88646
		-0.81475	-0.76266	-0.71223	-0.8861
		-0.81469	-0.76199	-0.71218	-0.88526
		-0.81463	-0.76171	-0.71212	-0.88256
		-0.81459	-0.76176	-0.71206	-0.8786
		-0.81457	-0.76174	-0.712	-0.87695
		-0.81454	-0.76157	-0.71195	-0.87669
		-0.81449	-0.76144	-0.71191	-0.87647
		-0.81443	-0.76137	-0.71186	-0.87571
		-0.81436	-0.76131	-0.71181	-0.87569
		-0.8143	-0.7611	-0.71176	-0.87609
		-0.81425	-0.76092	-0.71171	-0.87634
		-0.81421	-0.76085	-0.71167	-0.87617
		-0.81417	-0.76068	-0.71162	-0.87485
		-0.81413	-0.76065	-0.71157	-0.87445
		-0.81408	-0.76057	-0.71152	-0.87594
		-0.81403	-0.76053	-0.71148	-0.87856
		-0.81398	-0.7605	-0.71143	-0.87858
		-0.81392	-0.76061	-0.71138	-0.87592
		-0.81387	-0.76346	-0.71131	-0.87365
		-0.81382	-0.76616	-0.71125	-0.8729
		-0.81377	-0.76522	-0.7112	-0.87187
		-0.81371	-0.76381	-0.71115	-0.86626
		-0.81366	-0.75979	-0.7111	-0.86172
		-0.81362	-0.75657	-0.71105	-0.86301
		-0.81358	-0.75576	-0.71101	-0.86193
		-0.81354	-0.7558	-0.71098	-0.86191
		-0.81349	-0.75566	-0.71094	-0.86155
		-0.81343	-0.75481	-0.71089	-0.86408
		-0.81337	-0.75392	-0.71084	-0.8655
		-0.81332	-0.75411	-0.71079	-0.86581
		-0.81329	-0.75433	-0.71073	-0.86638
		-0.81326	-0.75475	-0.71068	-0.86856
		-0.81321	-0.75485	-0.71063	-0.87125
		-0.81316	-0.75482	-0.71058	-0.87353
		-0.8131	-0.75479	-0.71052	-0.87555
		-0.81304	-0.75463	-0.71047	-0.87553
		-0.81298	-0.75446	-0.71043	-0.87381
		-0.81292	-0.75436	-0.71039	-0.86844
		-0.81286	-0.75414	-0.71036	-0.86169
		-0.81279	-0.7538	-0.71031	-0.8597
		-0.81274	-0.75334	-0.71026	-0.8611
		-0.8127	-0.7532	-0.7102	-0.86453
		-0.81267	-0.75333	-0.71015	-0.87091
		-0.81263	-0.75332	-0.71011	-0.87519
		-0.81257	-0.75235	-0.71007	-0.87439
		-0.81252	-0.75024	-0.71002	-0.87178
		-0.81246	-0.74935	-0.70995	-0.86512
		-0.81241	-0.74981	-0.70988	-0.86363
		-0.81238	-0.75004	-0.70983	-0.86556
		-0.81234	-0.75062	-0.7098	-0.86571
		-0.8123	-0.75169	-0.70976	-0.86455
		-0.81225	-0.75237	-0.70971	-0.86421
		-0.8122	-0.75215	-0.70964	-0.86513
		-0.81216	-0.75208	-0.70958	-0.86578
		-0.81213	-0.75183	-0.70953	-0.8655
		-0.81208	-0.75158	-0.70947	-0.86562
		-0.81202	-0.75118	-0.70941	-0.86666
		-0.81196	-0.75071	-0.70935	-0.86705
		-0.8119	-0.75029	-0.70929	-0.86317
		-0.81186	-0.75007	-0.70923	-0.85298
		-0.81182	-0.74994	-0.70919	-0.84255
		-0.81177	-0.7499	-0.70916	-0.83812
		-0.81171	-0.74986	-0.70912	-0.83926
		-0.81164	-0.7505	-0.70906	-0.84044
		-0.81158	-0.75086	-0.709	-0.84366
		-0.81154	-0.75057	-0.70894	-0.8453
		-0.8115	-0.74989	-0.70891	-0.84535
		-0.81144	-0.74884	-0.70888	-0.84543
		-0.81138	-0.74814	-0.70884	-0.84722
		-0.81131	-0.74772	-0.70879	-0.8487
		-0.81125	-0.74754	-0.70872	-0.84937
		-0.81118	-0.74762	-0.70866	-0.84982
		-0.81113	-0.74759	-0.70861	-0.85266
		-0.81107	-0.74725	-0.70857	-0.85654
		-0.81102	-0.74713	-0.70854	-0.86077
		-0.81097	-0.74762	-0.7085	-0.86096
		-0.81094	-0.74803	-0.70845	-0.86006
		-0.8109	-0.74788	-0.70839	-0.85982
		-0.81085	-0.74749	-0.70833	-0.86127
		-0.8108	-0.74686	-0.70829	-0.86426
		-0.81075	-0.74664	-0.70825	-0.86649
		-0.81069	-0.74573	-0.70819	-0.86613
		-0.81064	-0.74388	-0.70812	-0.8648
		-0.8106	-0.7424	-0.70807	-0.86188
		-0.81055	-0.74186	-0.70804	-0.85993
		-0.81051	-0.74169	-0.708	-0.85675
		-0.81045	-0.74163	-0.70795	-0.85277
		-0.81038	-0.74127	-0.70792	-0.85328
		-0.81032	-0.74061	-0.70788	-0.85485
		-0.81028	-0.74029	-0.70784	-0.85555
		-0.81025	-0.74035	-0.70778	-0.85331
		-0.8102	-0.74037	-0.70772	-0.85026
		-0.81014	-0.74057	-0.70766	-0.84854
		-0.81008	-0.74112	-0.70761	-0.8454
		-0.81003	-0.74139	-0.70755	-0.84472
		-0.80997	-0.74122	-0.70749	-0.84715
		-0.80991	-0.74103	-0.70745	-0.84995
		-0.80986	-0.74099	-0.70742	-0.85099
		-0.80982	-0.74119	-0.70738	-0.85133
		-0.80978	-0.74215	-0.70732	-0.85557
		-0.80973	-0.74235	-0.70727	-0.85884
		-0.80969	-0.74175	-0.70722	-0.8572
		-0.80965	-0.73978	-0.70716	-0.85411
		-0.80961	-0.73713	-0.70709	-0.84783
		-0.80955	-0.7369	-0.70704	-0.84651
		-0.80949	-0.73761	-0.70699	-0.84821
		-0.80943	-0.73853	-0.70695	-0.85475
		-0.80938	-0.73844	-0.70691	-0.85992
		-0.80933	-0.73764	-0.70685	-0.85797
		-0.80929	-0.73632	-0.70679	-0.85709
		-0.80926	-0.73565	-0.70674	-0.85197
		-0.80922	-0.73543	-0.7067	-0.84458
		-0.80916	-0.73515	-0.70667	-0.84002
		-0.80909	-0.73444	-0.70661	-0.84102
		-0.80903	-0.73285	-0.70654	-0.84375
		-0.80899	-0.7307	-0.70648	-0.85277
		-0.80895	-0.73001	-0.70645	-0.85742
		-0.80889	-0.73049	-0.70642	-0.85511
		-0.80882	-0.73097	-0.70638	-0.85321
		-0.80877	-0.73154	-0.70631	-0.85165
		-0.80872	-0.73218	-0.70624	-0.8524
		-0.80867	-0.73299	-0.70619	-0.85448
		-0.80862	-0.73384	-0.70615	-0.85519
		-0.80856	-0.73398	-0.70611	-0.85199
		-0.80851	-0.73372	-0.70605	-0.8458
		-0.80846	-0.73357	-0.70599	-0.84308
		-0.80841	-0.73365	-0.70593	-0.84439
		-0.80837	-0.73363	-0.70587	-0.84653
		-0.80833	-0.73351	-0.70583	-0.85058
		-0.80827	-0.73271	-0.70581	-0.85361
		-0.80822	-0.7319	-0.70577	-0.85337
		-0.80816	-0.73182	-0.70573	-0.85198
		-0.80811	-0.73189	-0.70567	-0.84894
		-0.80808	-0.73199	-0.7056	-0.84726
		-0.80804	-0.73201	-0.70555	-0.84671
		-0.80799	-0.73164	-0.7055	-0.84698
		-0.80794	-0.73075	-0.70545	-0.84781
		-0.80789	-0.72973	-0.7054	-0.84847
		-0.80784	-0.72815	-0.70535	-0.84814
		-0.80779	-0.72663	-0.7053	-0.84822
		-0.80774	-0.72596	-0.70525	-0.85111
		-0.80767	-0.7261	-0.70521	-0.85464
		-0.8076	-0.72621	-0.70518	-0.85386
		-0.80754	-0.72833	-0.70512	-0.85206
		-0.8075	-0.73232	-0.70506	-0.84854
		-0.80747	-0.73568	-0.70501	-0.8475
		-0.80744	-0.73675	-0.70497	-0.84715
		-0.8074	-0.73624	-0.70492	-0.84645
		-0.80734	-0.73422	-0.70487	-0.8436
		-0.80728	-0.73017	-0.70483	-0.83983
		-0.80722	-0.72694	-0.70478	-0.83673
		-0.80717	-0.72503	-0.70474	-0.83502
		-0.80713	-0.72423	-0.70468	-0.83444
		-0.80709	-0.72442	-0.70462	-0.83425
		-0.80704	-0.72472	-0.70458	-0.83426
		-0.80698	-0.72496	-0.70453	-0.83467
		-0.80692	-0.72478	-0.70447	-0.83674
		-0.80688	-0.7247	-0.70441	-0.83903
		-0.80683	-0.72471	-0.70435	-0.84101
		-0.80679	-0.72477	-0.70429	-0.84524
		-0.80675	-0.7248	-0.70425	-0.84694
		-0.8067	-0.72457	-0.70422	-0.84558
		-0.80664	-0.72391	-0.70418	-0.84302
		-0.80658	-0.72265	-0.70414	-0.83984
		-0.80653	-0.72123	-0.70409	-0.83889
		-0.80647	-0.72111	-0.70404	-0.83857
		-0.80642	-0.7215	-0.70399	-0.838
		-0.80639	-0.72162	-0.70394	-0.83654
		-0.80637	-0.72144	-0.70388	-0.83554
		-0.80633	-0.72118	-0.70383	-0.8352
		-0.80628	-0.72107	-0.70377	-0.83524
		-0.80623	-0.72111	-0.70371	-0.83544
		-0.80617	-0.7211	-0.70367	-0.83552
		-0.80612	-0.72102	-0.70363	-0.83493
		-0.80607	-0.72073	-0.7036	-0.83385
		-0.80602	-0.72011	-0.70355	-0.83321
		-0.80596	-0.71897	-0.70349	-0.83299
		-0.80589	-0.7179	-0.70343	-0.83256
		-0.80583	-0.71755	-0.70336	-0.83183
		-0.80578	-0.71766	-0.7033	-0.83123
		-0.80574	-0.71763	-0.70325	-0.83095
		-0.80569	-0.71766	-0.70321	-0.83013
		-0.80566	-0.71756	-0.70317	-0.82936
		-0.80561	-0.71741	-0.70312	-0.8288
		-0.80556	-0.71717	-0.70308	-0.828
		-0.8055	-0.71649	-0.70303	-0.82737
		-0.80542	-0.71615	-0.70297	-0.82715
		-0.80535	-0.71639	-0.70291	-0.82708
		-0.80531	-0.71655	-0.70286	-0.82666
		-0.80527	-0.71656	-0.70281	-0.82574
		-0.80523	-0.7162	-0.70277	-0.82504
		-0.80518	-0.71551	-0.70274	-0.82459
		-0.80511	-0.71476	-0.70269	-0.82367
		-0.80505	-0.71447	-0.70262	-0.82245
		-0.805	-0.71463	-0.70254	-0.82145
		-0.80496	-0.71513	-0.70248	-0.8206
		-0.80493	-0.71669	-0.70243	-0.81912
		-0.80489	-0.72032	-0.7024	-0.81669
		-0.80484	-0.72153	-0.70237	-0.8164
		-0.80478	-0.72024	-0.70232	-0.81713
		-0.80473	-0.71751	-0.70225	-0.81728
		-0.80469	-0.71408	-0.70219	-0.8159
		-0.80465	-0.71255	-0.70213	-0.81246
		-0.80459	-0.71226	-0.70208	-0.80808
		-0.80454	-0.71216	-0.70202	-0.80434
		-0.80448	-0.71173	-0.70197	-0.80321
		-0.80443	-0.71083	-0.70192	-0.80383
		-0.80438	-0.70983	-0.70188	-0.805
		-0.80433	-0.70956	-0.70184	-0.80663
		-0.80428	-0.70977	-0.70182	-0.80901
		-0.80422	-0.70997	-0.70179	-0.8104
		-0.80418	-0.71104	-0.70173	-0.81082
		-0.80414	-0.71417	-0.70165	-0.81142
		-0.8041	-0.71567	-0.70158	-0.81176
		-0.80405	-0.71472	-0.70153	-0.81124
		-0.804	-0.71308	-0.70149	-0.80825
		-0.80394	-0.71091	-0.70145	-0.8061
		-0.80388	-0.71004	-0.70142	-0.80715
		-0.80382	-0.71006	-0.70138	-0.80678
		-0.80377	-0.71014	-0.70134	-0.80704
		-0.80374	-0.71018	-0.70129	-0.807
		-0.8037	-0.70981	-0.70122	-0.80986
		-0.80366	-0.70877	-0.70115	-0.81344
		-0.8036	-0.70782	-0.70109	-0.81487
		-0.80355	-0.70746	-0.70104	-0.81447
		-0.8035	-0.70708	-0.701	-0.81405
		-0.80345	-0.70645	-0.70095	-0.81116
		-0.80341	-0.70594	-0.70091	-0.80659
		-0.80336	-0.70568	-0.70087	-0.803
		-0.8033	-0.70572	-0.70082	-0.80306
		-0.80325	-0.70606	-0.70075	-0.80394
		-0.8032	-0.7064	-0.70069	-0.80633
		-0.80316	-0.70627	-0.70064	-0.80728
		-0.80311	-0.70578	-0.7006	-0.80764
		-0.80307	-0.70492	-0.70057	-0.80893
		-0.80302	-0.70445	-0.70053	-0.80948
		-0.80297	-0.70409	-0.70049	-0.80718
		-0.80292	-0.70307	-0.70042	-0.80264
		-0.80287	-0.70186	-0.70036	-0.80016
		-0.8028	-0.7014	-0.70032	-0.80034
		-0.80274	-0.70155	-0.70027	-0.80024
		-0.80268	-0.70182	-0.70021	-0.79867
		-0.80263	-0.70251	-0.70015	-0.79709
		-0.80259	-0.70251	-0.7001	-0.79656
		-0.80255	-0.70215	-0.70006	-0.79629
		-0.8025	-0.70126	-0.70001	-0.79602
		-0.80244	-0.7005	-0.69997	-0.79646
		-0.80239	-0.70005	-0.69993	-0.79773
		-0.80234	-0.69972	-0.69988	-0.79986
		-0.80229	-0.69976	-0.69982	-0.80111
		-0.80225	-0.70014	-0.69976	-0.80152
		-0.80222	-0.70137	-0.6997	-0.80167
		-0.80218	-0.70234	-0.69965	-0.8018
		-0.80212	-0.70211	-0.69961	-0.80159
		-0.80205	-0.70194	-0.69957	-0.80115
		-0.80199	-0.70128	-0.69953	-0.80039
		-0.80194	-0.70126	-0.69948	-0.79861
		-0.80189	-0.70173	-0.69943	-0.79585
		-0.80184	-0.70187	-0.69938	-0.79355
		-0.80179	-0.70125	-0.69934	-0.79252
		-0.80173	-0.69992	-0.69929	-0.79221
		-0.80168	-0.69854	-0.69922	-0.7923
		-0.80164	-0.69754	-0.69915	-0.79265
		-0.80161	-0.69678	-0.6991	-0.7928
		-0.80157	-0.696	-0.69906	-0.79246
		-0.80151	-0.69566	-0.69902	-0.79239
		-0.80144	-0.69581	-0.69896	-0.79391
		-0.80139	-0.69599	-0.69891	-0.7951
		-0.80134	-0.69651	-0.69886	-0.7945
		-0.8013	-0.69725	-0.69883	-0.79174
		-0.80126	-0.69805	-0.69878	-0.78777
		-0.8012	-0.69922	-0.69873	-0.78561
		-0.80115	-0.70076	-0.69866	-0.7857
		-0.80111	-0.70076	-0.69859	-0.78722
		-0.80107	-0.69995	-0.69853	-0.78884
		-0.80102	-0.69813	-0.6985	-0.78834
		-0.80097	-0.69637	-0.69846	-0.78803
		-0.80091	-0.69534	-0.69842	-0.78777
		-0.80085	-0.69492	-0.69837	-0.78972
		-0.8008	-0.69433	-0.69833	-0.7906
		-0.80076	-0.69391	-0.69827	-0.79014
		-0.80073	-0.69404	-0.69821	-0.79028
		-0.80069	-0.69408	-0.69815	-0.79137
		-0.80062	-0.69471	-0.6981	-0.79233
		-0.80054	-0.69561	-0.69807	-0.79187
		-0.80046	-0.69555	-0.69802	-0.79036
		-0.8004	-0.69471	-0.69797	-0.78615
		-0.80035	-0.69302	-0.69793	-0.78513
		-0.80032	-0.69177	-0.69789	-0.78658
		-0.80028	-0.69134	-0.69785	-0.79059
		-0.80024	-0.69147	-0.69781	-0.79212
		-0.8002	-0.69167	-0.69774	-0.79059
		-0.80014	-0.69178	-0.69768	-0.78838
		-0.80008	-0.69162	-0.69763	-0.78499
		-0.80003	-0.69091	-0.69759	-0.78297
		-0.79998	-0.68946	-0.69754	-0.78341
		-0.79993	-0.68822	-0.69749	-0.78307
		-0.79988	-0.68786	-0.69743	-0.78121
		-0.79983	-0.68785	-0.69736	-0.7773
		-0.79978	-0.68781	-0.6973	-0.7772
		-0.79973	-0.68779	-0.69723	-0.77843
		-0.79969	-0.68782	-0.69717	-0.78078
		-0.79964	-0.68791	-0.69713	-0.78078
		-0.79958	-0.68815	-0.69709	-0.77977
		-0.79953	-0.68942	-0.69704	-0.77935
		-0.79949	-0.69177	-0.69699	-0.7795
		-0.79944	-0.69237	-0.69695	-0.77942
		-0.7994	-0.69174	-0.69691	-0.77912
		-0.79934	-0.69071	-0.69687	-0.77847
		-0.79928	-0.68927	-0.69682	-0.77825
		-0.79921	-0.68783	-0.69677	-0.77778
		-0.79915	-0.68651	-0.69671	-0.77779
		-0.7991	-0.68588	-0.69665	-0.77907
		-0.79907	-0.68607	-0.6966	-0.78079
		-0.79904	-0.68622	-0.69656	-0.78051
		-0.79898	-0.68658	-0.69652	-0.7794
		-0.79892	-0.68655	-0.69647	-0.7774
		-0.79887	-0.68646	-0.6964	-0.77671
		-0.79882	-0.6862	-0.69634	-0.77648
		-0.79877	-0.68575	-0.69629	-0.77667
		-0.7987	-0.68551	-0.69624	-0.77757
		-0.79864	-0.6854	-0.6962	-0.77982
		-0.7986	-0.68517	-0.69616	-0.77991
		-0.79858	-0.68434	-0.69612	-0.77899
		-0.79855	-0.68398	-0.69608	-0.77728
		-0.7985	-0.68408	-0.69604	-0.77551
		-0.79845	-0.68411	-0.69599	-0.77492
		-0.7984	-0.68416	-0.69592	-0.77535
		-0.79834	-0.68423	-0.69586	-0.77628
		-0.79829	-0.68422	-0.69582	-0.77744
		-0.79824	-0.68399	-0.69579	-0.7773
		-0.79818	-0.68351	-0.69575	-0.77686
		-0.79813	-0.68313	-0.6957	-0.7766
		-0.79806	-0.68258	-0.69565	-0.77686
		-0.798	-0.68165	-0.6956	-0.77709
		-0.79795	-0.68139	-0.69554	-0.77708
		-0.79791	-0.68164	-0.69548	-0.77716
		-0.79786	-0.68305	-0.69544	-0.77718
		-0.79781	-0.68507	-0.69541	-0.77884
		-0.79776	-0.68489	-0.69537	-0.78109
		-0.79772	-0.68391	-0.69533	-0.78112
		-0.79767	-0.68125	-0.69528	-0.7807
		-0.79764	-0.68072	-0.69521	-0.77894
		-0.79759	-0.68161	-0.69513	-0.77632
		-0.79754	-0.68343	-0.69507	-0.77556
		-0.7975	-0.68517	-0.69502	-0.77574
		-0.79745	-0.68551	-0.69497	-0.77555
		-0.79741	-0.68541	-0.69491	-0.77359
		-0.79736	-0.68413	-0.69484	-0.77257
		-0.79732	-0.68172	-0.69478	-0.7728
		-0.79728	-0.68061	-0.69474	-0.77253
		-0.79722	-0.68035	-0.69471	-0.77227
		-0.79716	-0.68026	-0.69467	-0.77228
		-0.7971	-0.6797	-0.69463	-0.77219
		-0.79704	-0.67871	-0.69459	-0.77209
		-0.79699	-0.67732	-0.69454	-0.77191
		-0.79695	-0.67684	-0.69447	-0.77194
		-0.7969	-0.6772	-0.69442	-0.7719
		-0.79684	-0.67758	-0.69437	-0.77097
		-0.79678	-0.67789	-0.69433	-0.77065
		-0.79674	-0.67796	-0.69427	-0.77215
		-0.7967	-0.67794	-0.69423	-0.77261
		-0.79666	-0.67758	-0.69417	-0.77187
		-0.7966	-0.6769	-0.69412	-0.77107
		-0.79654	-0.67653	-0.69405	-0.77061
		-0.79649	-0.6764	-0.69399	-0.76994
		-0.79645	-0.67618	-0.69394	-0.76915
		-0.7964	-0.67611	-0.69389	-0.76841
		-0.79636	-0.67607	-0.69384	-0.76632
		-0.79631	-0.67604	-0.6938	-0.76208
		-0.79626	-0.67486	-0.69375	-0.76065
		-0.79619	-0.67277	-0.69369	-0.7619
		-0.79613	-0.67206	-0.69363	-0.76652
		-0.79609	-0.67248	-0.6936	-0.76925
		-0.79606	-0.67264	-0.69358	-0.76744
		-0.79602	-0.67268	-0.69355	-0.76303
		-0.79597	-0.67262	-0.6935	-0.75663
		-0.79592	-0.67234	-0.69344	-0.75355
		-0.79586	-0.67228	-0.69339	-0.75313
		-0.7958	-0.67246	-0.69333	-0.75343
		-0.79574	-0.67277	-0.69328	-0.75424
		-0.79568	-0.67277	-0.69322	-0.75519
		-0.79561	-0.67247	-0.69317	-0.75502
		-0.79555	-0.6719	-0.69312	-0.75491
		-0.7955	-0.6715	-0.69307	-0.75482
		-0.79547	-0.67138	-0.69302	-0.75475
		-0.79545	-0.67132	-0.69298	-0.75467
		-0.7954	-0.6713	-0.69293	-0.75379
		-0.79534	-0.67088	-0.69288	-0.75357
		-0.79528	-0.67024	-0.69283	-0.75707
		-0.79523	-0.66989	-0.6928	-0.76392
		-0.79518	-0.66956	-0.69277	-0.76421
		-0.79513	-0.66914	-0.69274	-0.762
		-0.79507	-0.66895	-0.69268	-0.75788
		-0.79502	-0.66889	-0.69262	-0.75414
		-0.79497	-0.66892	-0.69255	-0.7511
		-0.79491	-0.669	-0.69248	-0.74908
		-0.79487	-0.66903	-0.69241	-0.74819
		-0.79484	-0.66873	-0.69235	-0.7458
		-0.79482	-0.66801	-0.6923	-0.74254
		-0.79479	-0.66775	-0.69227	-0.74091
		-0.79472	-0.66792	-0.69224	-0.74073
		-0.79465	-0.66788	-0.69219	-0.74082
		-0.79459	-0.6678	-0.69213	-0.74143
		-0.79455	-0.66733	-0.69207	-0.74238
		-0.79453	-0.66616	-0.69202	-0.74229
		-0.79449	-0.66525	-0.69199	-0.74257
		-0.79443	-0.66548	-0.69195	-0.74303
		-0.79435	-0.66631	-0.69189	-0.74605
		-0.79429	-0.6669	-0.69183	-0.74919
		-0.79425	-0.66647	-0.69178	-0.74862
		-0.79421	-0.6653	-0.69172	-0.74792
		-0.79417	-0.66388	-0.69166	-0.74633
		-0.7941	-0.66371	-0.69161	-0.7441
		-0.79404	-0.66392	-0.69156	-0.74093
		-0.794	-0.6643	-0.69151	-0.73826
		-0.79397	-0.6646	-0.69146	-0.73761
		-0.79394	-0.66474	-0.69142	-0.73814
		-0.79389	-0.66477	-0.69139	-0.73849
		-0.79382	-0.66479	-0.69136	-0.73953
		-0.79375	-0.66466	-0.69132	-0.74205
		-0.79368	-0.66447	-0.69126	-0.7446
		-0.79363	-0.66434	-0.69119	-0.74652
		-0.79361	-0.66424	-0.69112	-0.74653
		-0.79357	-0.66402	-0.69107	-0.74293
		-0.79352	-0.66385	-0.69102	-0.7394
		-0.79346	-0.6638	-0.69097	-0.74063
		-0.79341	-0.66363	-0.69091	-0.74266
		-0.79336	-0.66359	-0.69085	-0.74547
		-0.79333	-0.6641	-0.6908	-0.74558
		-0.79328	-0.66425	-0.69076	-0.74567
		-0.7932	-0.66354	-0.69073	-0.74893
		-0.79311	-0.66138	-0.69071	-0.75004
		-0.79306	-0.65968	-0.69068	-0.74669
		-0.79304	-0.65976	-0.69064	-0.74257
		-0.79301	-0.6599	-0.69058	-0.74164
		-0.79295	-0.66031	-0.69053	-0.74153
		-0.79288	-0.66049	-0.69049	-0.74186
		-0.79283	-0.66044	-0.69045	-0.74225
		-0.79278	-0.66045	-0.69039	-0.7425
		-0.79275	-0.66048	-0.69034	-0.74159
		-0.79271	-0.66049	-0.69029	-0.74137
		-0.79267	-0.6605	-0.69024	-0.74187
		-0.79263	-0.66067	-0.6902	-0.74205
		-0.79258	-0.66153	-0.69015	-0.74185
		-0.79252	-0.66205	-0.69008	-0.73809
		-0.79246	-0.66176	-0.69001	-0.73444
		-0.79241	-0.66116	-0.68993	-0.73566
		-0.79235	-0.66017	-0.68988	-0.73692
		-0.7923	-0.65936	-0.68984	-0.73774
		-0.79225	-0.65836	-0.6898	-0.7366
		-0.79221	-0.65755	-0.68974	-0.73512
		-0.79217	-0.65751	-0.68969	-0.734
		-0.79213	-0.65761	-0.68964	-0.73289
		-0.79207	-0.65764	-0.6896	-0.73188
		-0.792	-0.6576	-0.68956	-0.73146
		-0.79192	-0.65738	-0.68952	-0.73149
		-0.79187	-0.65717	-0.68947	-0.73271
		-0.79183	-0.6572	-0.68939	-0.7352
		-0.79179	-0.65716	-0.68933	-0.73522
		-0.79175	-0.65706	-0.6893	-0.7354
		-0.79169	-0.65685	-0.68927	-0.73547
		-0.79164	-0.65668	-0.68923	-0.73699
		-0.79158	-0.65659	-0.68919	-0.73969
		-0.79153	-0.6563	-0.68914	-0.73968
		-0.79149	-0.65581	-0.68909	-0.73861
		-0.79145	-0.65513	-0.68903	-0.73741
		-0.79141	-0.65429	-0.68897	-0.73773
		-0.79136	-0.65379	-0.68891	-0.73827
		-0.79131	-0.65375	-0.68886	-0.73855
		-0.79125	-0.65374	-0.68881	-0.73755
		-0.7912	-0.65376	-0.68876	-0.73532
		-0.79117	-0.65391	-0.6887	-0.73516
		-0.79114	-0.65435	-0.68865	-0.73647
		-0.7911	-0.6544	-0.6886	-0.73685
		-0.79104	-0.65448	-0.68856	-0.73595
		-0.79099	-0.65451	-0.68852	-0.7326
		-0.79094	-0.65454	-0.68847	-0.72777
		-0.79088	-0.65411	-0.68841	-0.72682
		-0.79082	-0.65324	-0.68834	-0.72797
		-0.79076	-0.65235	-0.68829	-0.7318
		-0.7907	-0.65148	-0.68826	-0.73616
		-0.79065	-0.65091	-0.68823	-0.73876
		-0.7906	-0.65063	-0.68819	-0.73896
		-0.79055	-0.65047	-0.68815	-0.7381
		-0.79049	-0.65003	-0.68811	-0.7351
		-0.79043	-0.64998	-0.68804	-0.73058
		-0.79038	-0.65064	-0.68797	-0.72844
		-0.79035	-0.65095	-0.6879	-0.72781
		-0.7903	-0.65063	-0.68786	-0.7275
		-0.79027	-0.65018	-0.6878	-0.72462
		-0.79023	-0.6497	-0.68774	-0.72117
		-0.79018	-0.64885	-0.68768	-0.71949
		-0.79012	-0.64767	-0.68763	-0.71735
		-0.79004	-0.64769	-0.68757	-0.71739
		-0.78998	-0.64813	-0.68752	-0.71858
		-0.78994	-0.64919	-0.68747	-0.72185
		-0.78991	-0.64996	-0.68744	-0.72482
		-0.78987	-0.64981	-0.6874	-0.72443
		-0.78983	-0.649	-0.68736	-0.72277
		-0.78977	-0.64692	-0.6873	-0.72013
		-0.7897	-0.64682	-0.68725	-0.71886
		-0.78963	-0.64816	-0.68722	-0.71741
		-0.78959	-0.64858	-0.68716	-0.71477
		-0.78954	-0.64774	-0.68709	-0.71298
		-0.7895	-0.64594	-0.68702	-0.7135
		-0.78945	-0.64409	-0.68697	-0.71643
		-0.78939	-0.64301	-0.68692	-0.72044
		-0.78933	-0.64272	-0.68688	-0.71964
		-0.78928	-0.6429	-0.68684	-0.71795
		-0.78924	-0.643	-0.68678	-0.71563
		-0.7892	-0.64342	-0.68673	-0.71485
		-0.78916	-0.64391	-0.68669	-0.71366
		-0.7891	-0.64383	-0.68665	-0.71271
		-0.78904	-0.64324	-0.6866	-0.71268
		-0.78898	-0.64206	-0.68654	-0.7124
		-0.78892	-0.64107	-0.68649	-0.71071
		-0.78887	-0.64049	-0.68642	-0.71034
		-0.78883	-0.64051	-0.68635	-0.71162
		-0.78879	-0.64062	-0.6863	-0.713
		-0.78876	-0.64073	-0.68625	-0.71273
		-0.78872	-0.64068	-0.68621	-0.71307
		-0.78868	-0.64052	-0.68618	-0.7131
		-0.78863	-0.64026	-0.68615	-0.71374
		-0.78856	-0.64029	-0.68612	-0.71382
		-0.7885	-0.6406	-0.68608	-0.7119
		-0.78845	-0.64162	-0.68602	-0.70866
		-0.78839	-0.64181	-0.68596	-0.7064
		-0.78835	-0.64141	-0.68591	-0.70521
		-0.7883	-0.64035	-0.68586	-0.70519
		-0.78824	-0.63914	-0.6858	-0.70539
		-0.78817	-0.63851	-0.68574	-0.70645
		-0.78812	-0.63846	-0.68569	-0.70668
		-0.78809	-0.63854	-0.68564	-0.70572
		-0.78807	-0.63912	-0.68561	-0.70442
		-0.78803	-0.63928	-0.68557	-0.70325
		-0.78797	-0.63865	-0.68552	-0.70212
		-0.78791	-0.63708	-0.68545	-0.70146
		-0.78787	-0.63611	-0.68538	-0.70042
		-0.78783	-0.6364	-0.68532	-0.70003
		-0.78777	-0.6365	-0.68528	-0.70045
		-0.7877	-0.63688	-0.68524	-0.70096
		-0.78765	-0.63691	-0.68518	-0.70099
		-0.7876	-0.63678	-0.68513	-0.70037
		-0.78757	-0.63643	-0.68509	-0.70018
		-0.78753	-0.6361	-0.68505	-0.70143
		-0.78748	-0.63585	-0.685	-0.7046
		-0.78742	-0.63536	-0.68493	-0.70584
		-0.78737	-0.63478	-0.68488	-0.70491
		-0.78732	-0.63444	-0.68483	-0.70341
		-0.78727	-0.63419	-0.68479	-0.70161
		-0.78723	-0.63304	-0.68473	-0.70068
		-0.78718	-0.63115	-0.68468	-0.69919
		-0.78712	-0.62992	-0.68463	-0.69796
		-0.78706	-0.62951	-0.68459	-0.6978
		-0.78699	-0.62885	-0.68456	-0.69774
		-0.78692	-0.62869	-0.68452	-0.6976
		-0.78686	-0.62929	-0.68446	-0.69761
		-0.78682	-0.63084	-0.68441	-0.70033
		-0.7868	-0.63271	-0.68437	-0.70508
		-0.78677	-0.63408	-0.68435	-0.70605
		-0.78673	-0.63443	-0.68432	-0.70502
		-0.78668	-0.63419	-0.68426	-0.70272
		-0.78662	-0.63391	-0.68418	-0.69866
		-0.78656	-0.63342	-0.68411	-0.69641
		-0.78651	-0.63249	-0.68404	-0.69568
		-0.78647	-0.63183	-0.684	-0.6954
		-0.78644	-0.63204	-0.68397	-0.69298
		-0.78639	-0.63219	-0.68392	-0.69065
		-0.78634	-0.63298	-0.68385	-0.69106
		-0.78627	-0.6335	-0.6838	-0.69311
		-0.78621	-0.63331	-0.68376	-0.69392
		-0.78616	-0.63264	-0.68372	-0.69231
		-0.7861	-0.63122	-0.68368	-0.68935
		-0.78605	-0.63016	-0.68364	-0.68917
		-0.78601	-0.62946	-0.68358	-0.69113
		-0.78597	-0.629	-0.68351	-0.69545
		-0.78591	-0.62877	-0.68345	-0.69927
		-0.78585	-0.62867	-0.68341	-0.6999
		-0.7858	-0.62866	-0.68338	-0.6992
		-0.78575	-0.62907	-0.68333	-0.69524
		-0.78571	-0.62927	-0.68327	-0.6887
		-0.78567	-0.62907	-0.68323	-0.68603
		-0.78561	-0.62827	-0.68319	-0.68712
		-0.78555	-0.62716	-0.68315	-0.688
		-0.7855	-0.62643	-0.68309	-0.69115
		-0.78546	-0.62508	-0.68305	-0.69612
		-0.78542	-0.624	-0.683	-0.69982
		-0.78537	-0.62433	-0.68294	-0.69909
		-0.78533	-0.62462	-0.68286	-0.69816
		-0.7853	-0.62518	-0.6828	-0.69616
		-0.78525	-0.62528	-0.68275	-0.69401
		-0.78519	-0.62524	-0.6827	-0.69054
		-0.78513	-0.62504	-0.68265	-0.68642
		-0.7851	-0.62436	-0.68259	-0.68639
		-0.78506	-0.62344	-0.68254	-0.68878
		-0.785	-0.6228	-0.6825	-0.69328
		-0.78495	-0.62255	-0.68246	-0.69509
		-0.78491	-0.6224	-0.68242	-0.69427
		-0.78486	-0.62203	-0.68236	-0.69213
		-0.7848	-0.62172	-0.68229	-0.68881
		-0.78474	-0.62181	-0.6822	-0.68716
		-0.78467	-0.62188	-0.68214	-0.68674
		-0.78461	-0.62203	-0.68209	-0.68677
		-0.78455	-0.62218	-0.68206	-0.68721
		-0.78449	-0.62273	-0.68203	-0.68811
		-0.78444	-0.62298	-0.682	-0.68882
		-0.78439	-0.62278	-0.68195	-0.68906
		-0.78435	-0.62216	-0.6819	-0.68908
		-0.78432	-0.6209	-0.68184	-0.68716
		-0.78428	-0.61975	-0.68179	-0.68072
		-0.78423	-0.61918	-0.68174	-0.6761
		-0.78417	-0.61879	-0.68168	-0.67545
		-0.78411	-0.61828	-0.68162	-0.67524
		-0.78405	-0.61788	-0.68156	-0.67319
		-0.78399	-0.61789	-0.68152	-0.6728
		-0.78394	-0.61798	-0.68147	-0.67509
		-0.78391	-0.61841	-0.68142	-0.68284
		-0.78387	-0.61889	-0.68138	-0.68719
		-0.78381	-0.61883	-0.68134	-0.68488
		-0.78375	-0.61834	-0.6813	-0.68309
		-0.78369	-0.61692	-0.68126	-0.67888
		-0.78365	-0.61561	-0.68122	-0.67546
		-0.78361	-0.61526	-0.68117	-0.67602
		-0.78357	-0.61541	-0.6811	-0.67929
		-0.78352	-0.61546	-0.68104	-0.68149
		-0.78347	-0.61549	-0.68099	-0.67986
		-0.78341	-0.61546	-0.68093	-0.6775
		-0.78334	-0.61547	-0.68086	-0.67655
		-0.78329	-0.6156	-0.68081	-0.67722
		-0.78325	-0.61565	-0.68078	-0.67713
		-0.78323	-0.61556	-0.68074	-0.67732
		-0.78319	-0.61536	-0.68071	-0.67775
		-0.78313	-0.61502	-0.68066	-0.67892
		-0.78306	-0.61437	-0.68061	-0.67897
		-0.78299	-0.61396	-0.68057	-0.67611
		-0.78293	-0.61412	-0.68052	-0.67113
		-0.7829	-0.61427	-0.68045	-0.67065
		-0.78287	-0.61435	-0.6804	-0.67193
		-0.78283	-0.61407	-0.68035	-0.67628
		-0.78276	-0.61359	-0.68031	-0.67875
		-0.7827	-0.61328	-0.68026	-0.67736
		-0.78265	-0.61333	-0.6802	-0.67675
		-0.78261	-0.6135	-0.68015	-0.67511
		-0.78257	-0.61358	-0.6801	-0.6718
		-0.78254	-0.61328	-0.68003	-0.67072
		-0.7825	-0.61266	-0.67996	-0.67178
		-0.78245	-0.61206	-0.67991	-0.67464
		-0.78239	-0.6117	-0.67988	-0.67702
		-0.78233	-0.61171	-0.67985	-0.67786
		-0.78227	-0.61178	-0.67979	-0.67874
		-0.78222	-0.61181	-0.67974	-0.67929
		-0.78217	-0.6116	-0.67969	-0.67763
		-0.78212	-0.61113	-0.67964	-0.67375
		-0.78206	-0.61067	-0.67958	-0.66882
		-0.78201	-0.6102	-0.67952	-0.66868
		-0.78196	-0.60957	-0.67948	-0.67025
		-0.78191	-0.60908	-0.67945	-0.67098
		-0.78188	-0.6089	-0.67941	-0.67022
		-0.78184	-0.60884	-0.67935	-0.66818
		-0.78178	-0.60875	-0.6793	-0.66473
		-0.78171	-0.60873	-0.67926	-0.66363
		-0.78165	-0.60881	-0.67922	-0.66447
		-0.7816	-0.60943	-0.67917	-0.66638
		-0.78157	-0.60974	-0.67913	-0.66894
		-0.78153	-0.60948	-0.67908	-0.66872
		-0.78148	-0.60899	-0.67903	-0.66949
		-0.78143	-0.60848	-0.67897	-0.67008
		-0.78138	-0.60856	-0.67891	-0.67323
		-0.78135	-0.60955	-0.67885	-0.67401
		-0.78132	-0.61154	-0.6788	-0.67282
		-0.78127	-0.61162	-0.67876	-0.67142
		-0.78122	-0.611	-0.67872	-0.67149
		-0.78116	-0.60939	-0.67867	-0.67201
		-0.7811	-0.60741	-0.67862	-0.67461
		-0.78103	-0.60572	-0.67857	-0.67614
		-0.78095	-0.60411	-0.67852	-0.67557
		-0.78089	-0.6028	-0.67846	-0.67537
		-0.78084	-0.60278	-0.6784	-0.67477
		-0.78079	-0.60305	-0.67835	-0.67184
		-0.78074	-0.60363	-0.6783	-0.66725
		-0.78069	-0.60407	-0.67824	-0.66408
		-0.78064	-0.60472	-0.6782	-0.66274
		-0.7806	-0.60587	-0.67815	-0.66257
		-0.78057	-0.60621	-0.67811	-0.66284
		-0.78052	-0.60592	-0.67807	-0.6639
		-0.78046	-0.6055	-0.67802	-0.66588
		-0.7804	-0.6048	-0.67796	-0.66685
		-0.78033	-0.60388	-0.67789	-0.66717
		-0.78027	-0.60296	-0.67782	-0.66967
		-0.78022	-0.60231	-0.67777	-0.67616
		-0.78021	-0.60189	-0.67772	-0.67687
		-0.78019	-0.60164	-0.67768	-0.67454
		-0.78017	-0.60152	-0.67764	-0.66872
		-0.78011	-0.60127	-0.6776	-0.66229
		-0.78004	-0.60084	-0.67755	-0.65889
		-0.77998	-0.60061	-0.67749	-0.65879
		-0.77993	-0.60053	-0.67744	-0.65932
		-0.77989	-0.6004	-0.67738	-0.66198
		-0.77983	-0.60017	-0.67733	-0.66454
		-0.77976	-0.60006	-0.67728	-0.66415
		-0.77969	-0.59976	-0.67724	-0.6645
		-0.77964	-0.59924	-0.67718	-0.66449
		-0.7796	-0.59901	-0.67712	-0.66601
		-0.77955	-0.59911	-0.67706	-0.66666
		-0.77951	-0.59908	-0.67702	-0.66598
		-0.77946	-0.59883	-0.67699	-0.66391
		-0.7794	-0.59827	-0.67696	-0.66238
		-0.77935	-0.59789	-0.67692	-0.66301
[truncated: 22,051 more rows]
