# Supplementary material for: Highly selective electrocatalytic alkynol semi-hydrogenation for continuous production of alkenols
Source: Nat Commun. 2023 Mar 20;14:1533. doi: 10.1038/s41467-023-37251-z (PMC10027872; doi:10.1038/s41467-023-37251-z)
Supplement: Supplementary file 3 — Source Data [file 41467_2023_37251_MOESM3_ESM.zip › Supplementary Data/Supplementary data 2 for Supplementary Figure 8.xlsx]

## Sheet: Supplementary Figure 8a
	Retention time	TIC signal
	min	a.u.
	2.00039	500770
	2.00379	509218
	2.0072	471332
	2.0106	361971
	2.014	287333
	2.0174	257955
	2.0208	23517.9
	2.0242	224285
	2.0276	220348
	2.031	224696
	2.0344	23414.8
	2.0378	268547
	2.04121	317442
	2.04461	30965.7
	2.04801	263247
	2.05141	248323
	2.05481	248691
	2.05821	238823
	2.06161	214554
	2.06501	194575
	2.06841	200616
	2.07182	208520
	2.07522	240316
	2.07862	468104
	2.08202	1.39843e+06
	2.08542	471641
	2.08882	959745
	2.09222	18164300
	2.09562	27239600
	2.09902	32820200
	2.10242	32460200
	2.10583	26404500
	2.10923	1.8255e+06
	2.11263	10717500
	2.11603	5.64816e+06
	2.11943	2.76345e+06
	2.12283	1.40922e+06
	2.12623	821846
	2.12963	582972
	2.13303	493141
	2.13644	440170
	2.13984	425915
	2.14324	427822
	2.14664	453315
	2.15004	472651
	2.15344	47848.2
	2.15684	485404
	2.16024	453576
	2.16364	396543
	2.16704	334693
	2.17045	272551
	2.17385	252478
	2.17725	273412
	2.18065	279217
	2.18405	276271
	2.18745	289747
	2.19085	287116
	2.19425	296442
	2.19765	366768
	2.20106	52512.1
	2.20446	798609
	2.20786	175287
	2.21126	1.20794e+06
	2.21466	1.17351e+06
	2.21806	992733
	2.22146	770000
	2.22486	602789
	2.22826	475317
	2.23166	402172
	2.23507	372704
	2.23847	331345
	2.24187	320917
	2.24527	349124
	2.24867	347560
	2.25207	305806
	2.25547	271518
	2.25887	244766
	2.26227	241207
	2.26567	265281
	2.26908	277192
	2.27248	35878.8
	2.27588	69363.6
	2.27928	1.86672e+06
	2.28268	5.52674e+06
	2.28608	15204200
	2.28948	35787900
	2.29288	72511300
	2.29628	125528000
	2.29969	189798000
	2.30309	25877800
	2.30649	31834900
	2.30989	359928000
	2.31329	38430700
	2.31669	396174000
	2.32009	401770000
	2.32349	399802000
	2.32689	376601000
	2.33029	300380000
	2.3337	171630000
	2.3371	6.66975e+06
	2.3405	262555
	2.3439	13848900
	2.3473	8.59135e+06
	2.3507	769511
	2.3541	5.72063e+06
	2.3575	575190
	2.3609	4.48982e+06
	2.36431	4.11078e+06
	2.36771	3.70524e+06
	2.37111	3.33659e+06
	2.37451	3.13063e+06
	2.37791	296163
	2.38131	2.8149e+06
	2.38471	267965
	2.38811	2.53673e+06
	2.39151	2.36732e+06
	2.39491	2.15337e+06
	2.39832	1.99799e+06
	2.40172	18665.3
	2.40512	1.75722e+06
	2.40852	1.71953e+06
	2.41192	1.67299e+06
	2.41532	1.60193e+06
	2.41872	1.3757e+06
	2.42212	113535
	2.42552	1.1016e+06
	2.42893	167275
	2.43233	980985
	2.43573	916116
	2.43913	873836
	2.44253	865179
	2.44593	832494
	2.44933	797703
	2.45273	789944
	2.45613	759702
	2.45953	748162
	2.46294	738288
	2.46634	707667
	2.46974	707300
	2.47314	725335
	2.47654	714710
	2.47994	644625
	2.48334	62382.9
	2.48674	636230
	2.49014	622255
	2.49355	621340
	2.49695	59692.6
	2.50035	569607
	2.50375	570540
	2.50715	55299.8
	2.51055	523936
	2.51395	521387
	2.51735	50750.9
	2.52075	494281
	2.52415	497618
	2.52756	489322
	2.53096	481591
	2.53436	483395
	2.53776	491161
	2.54116	475374
	2.54456	459155
	2.54796	464519
	2.55136	445659
	2.55476	433876
	2.55817	437810
	2.56157	425503
	2.56497	42317.5
	2.56837	432684
	2.57177	430635
	2.57517	409410
	2.57857	419843
	2.58197	443473
	2.58537	418623
	2.58877	415655
	2.59218	43224.9
	2.59558	417159
	2.59898	405340
	2.60238	394223
	2.60578	402811
	2.60918	483434
	2.61258	729363
	2.61598	1.33562e+06
	2.61938	2.54374e+06
	2.62279	4.5347e+06
	2.62619	7.10321e+06
	2.62959	9.5883e+06
	2.63299	1.11658e+06
	2.63639	11110300
	2.63979	9.62049e+06
	2.64319	7.53487e+06
	2.64659	5.49632e+06
	2.64999	4.21492e+06
	2.65339	3.68484e+06
	2.6568	3.35837e+06
	2.6602	2.96583e+06
	2.6636	2.34768e+06
	2.667	1.6454e+06
	2.6704	170848
	2.6738	696264
	2.6772	507249
	2.6806	403313
	2.684	355668
	2.68741	357957
	2.69081	340655
	2.69421	319493
	2.69761	316722
	2.70101	320210
	2.70441	314991
	2.70781	305402
	2.71121	319978
	2.71461	320667
	2.71801	305700
	2.72142	289853
	2.72482	282801
	2.72822	309751
	2.73162	306404
	2.73502	292239
	2.73842	307104
	2.74182	30929.8
	2.74522	307495
	2.74862	296949
	2.75203	296317
	2.75543	302778
	2.75883	292846
	2.76223	28377.4
	2.76563	279925
	2.76903	278555
	2.77243	290283
	2.77583	284628
	2.77923	260501
	2.78263	257518
	2.78604	265756
	2.78944	283806
	2.79284	289677
	2.79624	270990
	2.79964	251842
	2.80304	263167
	2.80644	28416.7
	2.80984	281444
	2.81324	275757
	2.81665	268770
	2.82005	265838
	2.82345	277597
	2.82685	281158
	2.83025	271583
	2.83365	260186
	2.83705	258901
	2.84045	263419
	2.84385	26773.9
	2.84725	26522
	2.85066	251290
	2.85406	249428
	2.85746	255905
	2.86086	267784
	2.86426	255915
	2.86766	231348
	2.87106	243531
	2.87446	245336
	2.87786	235249
	2.88126	248782
	2.88467	254156
	2.88807	249212
	2.89147	247574
	2.89487	238668
	2.89827	230315
	2.90167	249204
	2.90507	268406
	2.90847	261474
	2.91187	251147
	2.91528	237129
	2.91868	238631
	2.92208	249140
	2.92548	243605
	2.92888	25122.9
	2.93228	265341
	2.93568	250731
	2.93908	245338
	2.94248	250990
	2.94588	231900
	2.94929	228233
	2.95269	236252
	2.95609	233255
	2.95949	23954.3
	2.96289	242194
	2.96629	227562
	2.96969	217226
	2.97309	213142
	2.97649	210997
	2.9799	219968
	2.9833	233397
	2.9867	248281
	2.9901	239339
	2.9935	226626
	2.9969	244715
	3.0003	239370
	3.0037	233453
	3.0071	236910
	3.0105	231194
	3.01391	234354
	3.01731	209984
	3.02071	198385
	3.02411	208491
	3.02751	21128.1
	3.03091	219218
	3.03431	208457
	3.03771	205860
	3.04111	213611
	3.04452	223242
	3.04792	233201
	3.05132	222250
	3.05472	217447
	3.05812	229530
	3.06152	2395.27
	3.06492	242459
	3.06832	23163.1
	3.07172	223598
	3.07512	22329.1
	3.07853	23097.7
	3.08193	249922
	3.08533	271181
	3.08873	272116
	3.09213	248414
	3.09553	242197
	3.09893	238318
	3.10233	219903
	3.10573	206487
	3.10914	20616.8
	3.11254	211584
	3.11594	212201
	3.11934	216712
	3.12274	215893
	3.12614	199749
	3.12954	192363
	3.13294	191376
	3.13634	196182
	3.13974	219483
	3.14315	2154.17
	3.14655	206179
	3.14995	210162
	3.15335	194409
	3.15675	198752
	3.16015	210554
	3.16355	201525
	3.16695	189715
	3.17035	191218
	3.17376	199564
	3.17716	199273
	3.18056	206137
	3.18396	210747
	3.18736	207188
	3.19076	205262
	3.19416	200915
	3.19756	202660
	3.20096	205132
	3.20436	20793.3
	3.20777	218494
	3.21117	219643
	3.21457	203464
	3.21797	193821
	3.22137	207589
	3.22477	213171
	3.22817	187645
	3.23157	176262
	3.23497	201781
	3.23838	215650
	3.24178	209422
	3.24518	209844
	3.24858	211336
	3.25198	21772.5
	3.25538	207351
	3.25878	201401
	3.26218	197646
	3.26558	184335
	3.26898	190421
	3.27239	19088.1
	3.27579	185385
	3.27919	188160
	3.28259	182255
	3.28599	185993
	3.28939	20867.7
	3.29279	213793
	3.29619	218557
	3.29959	22054.4
	3.303	201517
	3.3064	206444
	3.3098	225146
	3.3132	231501
	3.3166	217417
	3.32	206875
	3.3234	206436
	3.3268	197529
	3.3302	207516
	3.3336	207528
	3.33701	187858
	3.34041	190582
	3.34381	197174
	3.34721	206647
	3.35061	22322.5
	3.35401	22632.4
	3.35741	21557.6
	3.36081	198919
	3.36421	197541
	3.36762	217247
	3.37102	226329
	3.37442	213928
	3.37782	204354
	3.38122	205340
	3.38462	188496
	3.38802	173253
	3.39142	195696
	3.39482	212909
	3.39822	231997
	3.40163	288744
	3.40503	393462
	3.40843	579175
	3.41183	844505
	3.41523	1.16242e+06
	3.41863	1.50893e+06
	3.42203	182036
	3.42543	21398
	3.42883	284819
	3.43224	220701
	3.43564	1.82257e+06
	3.43904	157124
	3.44244	1.31121e+06
	3.44584	188448
	3.44924	899820
	3.45264	744925
	3.45604	635171
	3.45944	530725
	3.46284	455561
	3.46625	393290
	3.46965	332453
	3.47305	302746
	3.47645	275751
	3.47985	248519
	3.48325	23177.5
	3.48665	234918
	3.49005	237578
	3.49345	218923
	3.49686	228332
	3.50026	248714
	3.50366	235118
	3.50706	208926
	3.51046	204619
	3.51386	211260
	3.51726	195898
	3.52066	187357
	3.52406	204462
	3.52746	200947
	3.53087	199298
	3.53427	215261
	3.53767	211279
	3.54107	209437
	3.54447	202116
	3.54787	191893
	3.55127	194476
	3.55467	197183
	3.55807	199891
	3.56147	186790
	3.56488	193915
	3.56828	211970
	3.57168	205537
	3.57508	202509
	3.57848	197377
	3.58188	206523
	3.58528	219653
	3.58868	211620
	3.59208	197997
	3.59549	184476
	3.59889	191701
	3.60229	204888
	3.60569	190197
	3.60909	176254
	3.61249	182732
	3.61589	194261
	3.61929	214973
	3.62269	2334.41
	3.62609	23199.9
	3.6295	22513.5
	3.6329	227224
	3.6363	22836.5
	3.6397	216965
	3.6431	205561
	3.6465	194883
	3.6499	185966
	3.6533	187981
	3.6567	183505
	3.66011	181451
	3.66351	184600
	3.66691	183457
	3.67031	192250
	3.67371	195803
	3.67711	182941
	3.68051	179861
	3.68391	182638
	3.68731	191345
	3.69071	188145
	3.69412	171314
	3.69752	168752
	3.70092	185707
	3.70432	190610
	3.70772	177450
	3.71112	184129
	3.71452	191649
	3.71792	184883
	3.72132	187376
	3.72473	192436
	3.72813	194574
	3.73153	195703
	3.73493	205468
	3.73833	199297
	3.74173	173256
	3.74513	1702.85
	3.74853	180166
	3.75193	190287
	3.75533	188496
	3.75874	18534
	3.76214	197364
	3.76554	198174
	3.76894	193746
	3.77234	186113
	3.77574	174607
	3.77914	175528
	3.78254	180427
	3.78594	184977
	3.78935	189378
	3.79275	191341
	3.79615	19684
	3.79955	197499
	3.80295	191959
	3.80635	191697
	3.80975	184254
	3.81315	184646
	3.81655	207333
	3.81995	205591
	3.82336	186898
	3.82676	184692
	3.83016	187913
	3.83356	185681
	3.83696	184192
	3.84036	171283
	3.84376	158195
	3.84716	169105
	3.85056	190801
	3.85397	196315
	3.85737	170679
	3.86077	164560
	3.86417	183577
	3.86757	174635
	3.87097	175746
	3.87437	189945
	3.87777	18133.8
	3.88117	177464
	3.88457	185911
	3.88798	187390
	3.89138	201358
	3.89478	214132
	3.89818	220782
	3.90158	266548
	3.90498	310976
	3.90838	319894
	3.91178	34974.9
	3.91518	371230
	3.91859	35197.5
	3.92199	339679
	3.92539	318772
	3.92879	271322
	3.93219	248557
	3.93559	239739
	3.93899	233849
	3.94239	226627
	3.94579	211702
	3.94919	201257
	3.9526	195558
	3.956	197390
	3.9594	19471.1
	3.9628	192690
	3.9662	191605
	3.9696	191778
	3.973	190845
	3.9764	187879
	3.9798	189336
	3.98321	18748.7
	3.98661	196657
	3.99001	208411
	3.99341	199203
	3.99681	197727
	4.00021	205695
	4.00361	191579
	4.00701	182678
	4.01041	177254
	4.01381	173112
	4.01722	186531
	4.02062	172890
	4.02402	176538
	4.02742	191502
	4.03082	16980.6
	4.03422	171381
	4.03762	19195.2
	4.04102	194475
	4.04442	194515
	4.04783	202646
	4.05123	204120
	4.05463	189290
	4.05803	195329
	4.06143	198167
	4.06483	180531
	4.06823	188955
	4.07163	192554
	4.07503	179241
	4.07843	186871
	4.08184	184745
	4.08524	176361
	4.08864	178789
	4.09204	177341
	4.09544	181912
	4.09884	189991
	4.10224	184324
	4.10564	18143.3
	4.10904	182759
	4.11245	173370
	4.11585	189906
	4.11925	196417
	4.12265	174937
	4.12605	184820
	4.12945	1951.39
	4.13285	186651
	4.13625	179251
	4.13965	178356
	4.14305	185215
	4.14646	202981
	4.14986	19518.8
	4.15326	176269
	4.15666	187811
	4.16006	19240.9
	4.16346	192953
	4.16686	191484
	4.17026	176231
	4.17366	186309
	4.17706	193711
	4.18047	173273
	4.18387	167751
	4.18727	1805.12
	4.19067	1813.83
	4.19407	185590
	4.19747	179800
	4.20087	165178
	4.20427	176695
	4.20767	183244
	4.21108	193981
	4.21448	209739
	4.21788	19418.6
	4.22128	186899
	4.22468	185985
	4.22808	182187
	4.23148	193734
	4.23488	180511
	4.23828	1655.35
	4.24168	178210
	4.24509	190301
	4.24849	180825
	4.25189	174751
	4.25529	187941
	4.25869	183870
	4.26209	163175
	4.26549	161440
	4.26889	163504
	4.27229	164968
	4.2757	184116
	4.2791	196826
	4.2825	192311
	4.2859	186609
	4.2893	181852
	4.2927	182374
	4.2961	19141.8
	4.2995	181636
	4.3029	172170
	4.3063	186506
	4.30971	186238
	4.31311	171119
	4.31651	174920
	4.31991	182703
	4.32331	189600
	4.32671	194868
	4.33011	181767
	4.33351	174934
	4.33691	17110.5
	4.34032	168803
	4.34372	180592
	4.34712	183542
	4.35052	190562
	4.35392	196591
	4.35732	188789
	4.36072	182311
	4.36412	177289
	4.36752	182801
	4.37092	187887
	4.37433	189962
	4.37773	185450
	4.38113	185821
	4.38453	186123
	4.38793	173537
	4.39133	181939
	4.39473	191393
	4.39813	193480
	4.40153	190420
	4.40494	185840
	4.40834	192332
	4.41174	185393
	4.41514	186532
	4.41854	195203
	4.42194	189302
	4.42534	188642
	4.42874	191357
	4.43214	182147
	4.43554	179110
	4.43895	183759
	4.44235	184114
	4.44575	179939
	4.44915	181735
	4.45255	18330.1
	4.45595	174905
	4.45935	178366
	4.46275	180622
	4.46615	176808
	4.46956	185826
	4.47296	187473
	4.47636	180576
	4.47976	181518
	4.48316	176699
	4.48656	176528
	4.48996	183160
	4.49336	183399
	4.49676	181355
	4.50016	172696
	4.50357	179337
	4.50697	194651
	4.51037	192452
	4.51377	196268
	4.51717	202947
	4.52057	186530
	4.52397	173901
	4.52737	175889
	4.53077	183457
	4.53418	192916
	4.53758	187292
	4.54098	17952.7
	4.54438	180520
	4.54778	174421
	4.55118	173503
	4.55458	182112
	4.55798	184268
	4.56138	17928.3
	4.56478	172274
	4.56819	175378
	4.57159	186113
	4.57499	196389
	4.57839	200475
	4.58179	190575
	4.58519	173290
	4.58859	171631
	4.59199	188215
	4.59539	194808
	4.5988	183835
	4.6022	179378
	4.6056	183442
	4.609	188615
	4.6124	194967
	4.6158	192789
	4.6192	190530
	4.6226	194639
	4.626	195514
	4.6294	199623
	4.63281	233319
	4.63621	285752
	4.63961	376344
	4.64301	633479
	4.64641	1.19112e+06
	4.64981	2.21147e+06
	4.65321	450209
	4.65661	7.29721e+06
	4.66001	12625700
	4.66342	2.18287e+06
	4.66682	3.31277e+06
	4.67022	49599500
	4.67362	70724000
	4.67702	9.62257e+06
	4.68042	125971000
	4.68382	15957500
	4.68722	193276000
	4.69062	228241000
	4.69402	264577000
	4.69743	297528000
	4.70083	328368000
	4.70423	358554000
	4.70763	380455000
	4.71103	396616000
	4.71443	416126000
	4.71783	431962000
	4.72123	440101000
	4.72463	447655000
	4.72804	451352000
	4.73144	455546000
	4.73484	45562700
	4.73824	447908000
	4.74164	444970000
	4.74504	444518000
	4.74844	439208000
	4.75184	436528000
	4.75524	434185000
	4.75864	436867000
	4.76205	445846000
	4.76545	411650000
	4.76885	302272000
	4.77225	160659000
	4.77565	6.24489e+06
	4.77905	2.38238e+06
	4.78245	9.23259e+06
	4.78585	4.7485e+06
	4.78925	3.35989e+06
	4.79266	2.59747e+06
	4.79606	2.32179e+06
	4.79946	246640
	4.80286	1.83379e+06
	4.80626	1.62961e+06
	4.80966	1.51445e+06
	4.81306	1.40492e+06
	4.81646	129870
	4.81986	1.23288e+06
	4.82326	1.17152e+06
	4.82667	186272
	4.83007	126926
	4.83347	99214.2
	4.83687	925662
	4.84027	894137
	4.84367	866718
	4.84707	822559
	4.85047	816141
	4.85387	768624
	4.85727	721834
	4.86068	744651
	4.86408	706961
	4.86748	65314.3
	4.87088	671176
	4.87428	644751
	4.87768	607372
	4.88108	625301
	4.88448	610122
	4.88788	579868
	4.89129	568193
	4.89469	560837
	4.89809	556167
	4.90149	541725
	4.90489	513607
	4.90829	503765
	4.91169	50262.4
	4.91509	486677
	4.91849	467516
	4.92189	461822
	4.9253	463751
	4.9287	446469
	4.9321	4492.15
	4.9355	442505
	4.9389	417823
	4.9423	425441
	4.9457	427519
	4.9491	411677
	4.9525	395840
	4.95591	391430
	4.95931	411414
	4.96271	418530
	4.96611	409527
	4.96951	410437
	4.97291	395103
	4.97631	378399
	4.97971	366329
	4.98311	359332
	4.98651	353365
	4.98992	352761
	4.99332	365282
	4.99672	37984.6
	5.00012	379987
	5.00352	355406
	5.00692	347973
	5.01032	360217
	5.01372	359479
	5.01712	346450
	5.02053	343918
	5.02393	355315
	5.02733	348855
	5.03073	32636.2
	5.03413	335294
	5.03753	33195.3
	5.04093	319927
	5.04433	338605
	5.04773	34174.7
	5.05113	33471.2
	5.05454	326679
	5.05794	331271
	5.06134	327932
	5.06474	308748
	5.06814	296128
	5.07154	301817
	5.07494	323462
	5.07834	307932
	5.08174	280276
	5.08515	299568
	5.08855	316882
	5.09195	312268
	5.09535	304515
	5.09875	298348
	5.10215	305240
	5.10555	316804
	5.10895	314249
	5.11235	296308
	5.11575	275415
	5.11916	274952
	5.12256	281334
	5.12596	268636
	5.12936	270732
	5.13276	275840
	5.13616	266798
	5.13956	269593
	5.14296	272728
	5.14636	271915
	5.14977	269362
	5.15317	259794
	5.15657	255111
	5.15997	273696
	5.16337	275846
	5.16677	253305
	5.17017	260623
	5.17357	268302
	5.17697	250864
	5.18037	247195
	5.18378	264864
	5.18718	259779
	5.19058	255123
	5.19398	259541
	5.19738	242364
	5.20078	245653
	5.20418	266732
	5.20758	278468
	5.21098	270553
	5.21439	261662
	5.21779	277127
	5.22119	283733
	5.22459	262574
	5.22799	265121
	5.23139	283595
	5.23479	276806
	5.23819	276690
	5.24159	274151
	5.24499	249477
	5.2484	235649
	5.2518	255600
	5.2552	253881
	5.2586	239216
	5.262	25356.7
	5.2654	255596
	5.2688	244995
	5.2722	248599
	5.2756	263996
	5.27901	264502
	5.28241	247863
	5.28581	239465
	5.28921	248717
	5.29261	245411
	5.29601	245580
	5.29941	250982
	5.30281	24272.9
	5.30621	238649
	5.30961	23774
	5.31302	233568
	5.31642	23387.7
	5.31982	240326
	5.32322	245996
	5.32662	254897
	5.33002	251285
	5.33342	24182.8
	5.33682	236635
	5.34022	226391
	5.34363	226885
	5.34703	240561
	5.35043	255670
	5.35383	24959.8
	5.35723	231961
	5.36063	23552.6
	5.36403	245945
	5.36743	243161
	5.37083	232831
	5.37423	226439
	5.37764	225631
	5.38104	230121
	5.38444	233265
	5.38784	230725
	5.39124	232557
	5.39464	232223
	5.39804	229994
	5.40144	236301
	5.40484	24678.2
	5.40824	240463
	5.41165	221876
	5.41505	232699
	5.41845	234779
	5.42185	222294
	5.42525	224208
	5.42865	211749
	5.43205	20959.2
	5.43545	222866
	5.43885	225709
	5.44226	224415
	5.44566	229412
	5.44906	23864.2
	5.45246	244212
	5.45586	25123.2
	5.45926	247817
	5.46266	239909
	5.46606	234925
	5.46946	22431.7
	5.47286	221634
	5.47627	229682
	5.47967	241494
	5.48307	230196
	5.48647	214226
	5.48987	223384
	5.49327	216175
	5.49667	225820
	5.50007	246199
	5.50347	222818
	5.50688	221979
	5.51028	24147.8
	5.51368	238263
	5.51708	240532
	5.52048	248376
	5.52388	244491
	5.52728	233467
	5.53068	232763
	5.53408	228782
	5.53748	216695
	5.54089	223534
	5.54429	235922
	5.54769	228161
	5.55109	214720
	5.55449	21866
	5.55789	228718
	5.56129	224328
	5.56469	223128
	5.56809	239734
	5.5715	254193
	5.5749	242493
	5.5783	243966
	5.5817	268272
	5.5851	273257
	5.5885	273702
	5.5919	278258
	5.5953	285506
	5.5987	295827
	5.6021	286889
	5.60551	271344
	5.60891	263231
	5.61231	264401
	5.61571	286996
	5.61911	281412
	5.62251	250504
	5.62591	262690
	5.62931	280219
	5.63271	288676
	5.63612	292222
	5.63952	270278
	5.64292	258265
	5.64632	258809
	5.64972	254616
	5.65312	239114
	5.65652	237194
	5.65992	248276
	5.66332	259235
	5.66672	257824
	5.67013	25173.5
	5.67353	252222
	5.67693	224937
	5.68033	20761.8
	5.68373	217273
	5.68713	211505
	5.69053	216563
	5.69393	238657
	5.69733	232235
	5.70074	216976
	5.70414	210692
	5.70754	215546
	5.71094	215539
	5.71434	201715
	5.71774	195695
	5.72114	207255
	5.72454	212693
	5.72794	203365
	5.73134	211345
	5.73475	216880
	5.73815	218340
	5.74155	222389
	5.74495	248107
	5.74835	264317
	5.75175	235620
	5.75515	218965
	5.75855	211293
	5.76195	221933
	5.76536	230311
	5.76876	219769
	5.77216	225390
	5.77556	222205
	5.77896	217390
	5.78236	220345
	5.78576	223843
	5.78916	221194
	5.79256	213551
	5.79596	197538
	5.79937	194552
	5.80277	207838
	5.80617	207453
	5.80957	210697
	5.81297	22249.7
	5.81637	237547
	5.81977	24322.9
	5.82317	240589
	5.82657	241322
	5.82998	238117
	5.83338	238325
	5.83678	240734
	5.84018	254166
	5.84358	255210
	5.84698	240958
	5.85038	244379
	5.85378	249595
	5.85718	247175
	5.86058	237551
	5.86399	230777
	5.86739	231104
	5.87079	237991
	5.87419	242737
	5.87759	230259
	5.88099	222134
	5.88439	22970.5
	5.88779	223568
	5.89119	218953
	5.8946	211221
	5.898	208267
	5.9014	226439
	5.9048	22918.3
	5.9082	232217
	5.9116	226330
	5.915	212571
	5.9184	22349.6
	5.9218	220547
	5.9252	210542
	5.92861	21867.9
	5.93201	212171
	5.93541	224163
	5.93881	246343
	5.94221	232361
	5.94561	21829.4
	5.94901	225963
	5.95241	2365.77
	5.95581	219525
	5.95922	205577
	5.96262	219175
	5.96602	234737
	5.96942	235470
	5.97282	221657
	5.97622	227254
	5.97962	237180
	5.98302	216468
	5.98642	203339
	5.98982	209643
	5.99323	213978
	5.99663	218640
	6.00003	21713.3
	6.00343	226641
	6.00683	224594
	6.01023	208591
	6.01363	220632
	6.01703	220758
	6.02043	221610
	6.02384	24865.4
	6.02724	267367
	6.03064	260928
	6.03404	237321
	6.03744	229413
	6.04084	245861
	6.04424	264234
	6.04764	249575
	6.05104	23957.7
	6.05444	241142
	6.05785	238358
	6.06125	234431
	6.06465	222836
	6.06805	232631
	6.07145	23646.1
	6.07485	22828
	6.07825	225325
	6.08165	217328
	6.08505	220594
	6.08845	229503
	6.09186	216809
	6.09526	203509
	6.09866	211982
	6.10206	214403
	6.10546	219844
	6.10886	231433
	6.11226	224926
	6.11566	217802
	6.11906	214393
	6.12247	227593
	6.12587	250420
	6.12927	243897
	6.13267	23810.6
	6.13607	23417
	6.13947	218522
	6.14287	217320
	6.14627	223316
	6.14967	221116
	6.15307	22130.9
	6.15648	211972
	6.15988	217355
	6.16328	219965
	6.16668	214365
	6.17008	241657
	6.17348	231460
	6.17688	218611
	6.18028	23325.8
	6.18368	227345
	6.18709	225720
	6.19049	216272
	6.19389	199772
	6.19729	214269
	6.20069	226696
	6.20409	213534
	6.20749	209567
	6.21089	217158
	6.21429	216176
	6.21769	205692
	6.2211	208305
	6.2245	225150
	6.2279	222954
	6.2313	220600
	6.2347	228639
	6.2381	22396.1
	6.2415	223328
	6.2449	227587
	6.2483	217762
	6.25171	210481
	6.25511	215936
	6.25851	219796
	6.26191	215495
	6.26531	210523
	6.26871	221312
	6.27211	22263.8
	6.27551	206182
	6.27891	21419.8
	6.28231	213753
	6.28572	207806
	6.28912	229509
	6.29252	24143.6
	6.29592	231120
	6.29932	229614
	6.30272	231525
	6.30612	223252
	6.30952	22160.5
	6.31292	220426
	6.31633	209392
	6.31973	216802
	6.32313	230404
	6.32653	205565
	6.32993	197849
	6.33333	221652
	6.33673	228335
	6.34013	226920
	6.34353	22422.3
	6.34693	220308
	6.35034	223368
	6.35374	226886
	6.35714	228574
	6.36054	219467
	6.36394	215715
	6.36734	216785
	6.37074	208633
	6.37414	213434
	6.37754	220666
	6.38095	214396
	6.38435	219208
	6.38775	221143
	6.39115	215699
	6.39455	225271
	6.39795	227447
	6.40135	231286
	6.40475	238460
	6.40815	227966
	6.41155	236595
	6.41496	238604
	6.41836	233789
	6.42176	254191
	6.42516	254742
	6.42856	23841.1
	6.43196	217424
	6.43536	215701
	6.43876	212875
	6.44216	208480
	6.44557	221320
	6.44897	218768
	6.45237	221191
	6.45577	235558
	6.45917	223415
	6.46257	215611
	6.46597	230949
	6.46937	231601
	6.47277	218995
	6.47617	21987.2
	6.47958	237192
	6.48298	240353
	6.48638	227318
	6.48978	222282
	6.49318	227246
	6.49658	21431
	6.49998	211790
	6.50338	227390
	6.50678	216553
	6.51019	215792
	6.51359	230849
	6.51699	236464
	6.52039	247143
	6.52379	241934
	6.52719	22493.3
	6.53059	2214.82
	6.53399	215550
	6.53739	214604
	6.54079	226155
	6.5442	229179
	6.5476	228850
	6.551	239479
	6.5544	223146
	6.5578	208642
	6.5612	226334
	6.5646	223761
	6.568	214668
	6.5714	220722
	6.57481	227468
	6.57821	236863
	6.58161	246860
	6.58501	249986
	6.58841	24174.9
	6.59181	228774
	6.59521	222175
	6.59861	219830
	6.60201	221938
	6.60541	222320
	6.60882	227520
	6.61222	233310
	6.61562	230810
	6.61902	231895
	6.62242	236628
	6.62582	242688
	6.62922	247891
	6.63262	243364
	6.63602	237837
	6.63943	242577
	6.64283	235906
	6.64623	227481
	6.64963	23663.4
	6.65303	236543
	6.65643	236272
	6.65983	243866
	6.66323	232279
	6.66663	226657
	6.67003	243960
	6.67344	234953
	6.67684	213503
	6.68024	215727
	6.68364	22681.7
	6.68704	218343
	6.69044	221565
	6.69384	238960
	6.69724	222360
	6.70064	204255
	6.70405	216144
	6.70745	238606
	6.71085	222723
	6.71425	196572
	6.71765	210594
	6.72105	213511
	6.72445	204606
	6.72785	217345
	6.73125	220960
	6.73465	214615
	6.73806	225352
	6.74146	237527
	6.74486	247256
	6.74826	247260
	6.75166	236610
	6.75506	226594
	6.75846	224947
	6.76186	220807
	6.76526	213650
	6.76866	250284
	6.77207	294940
	6.77547	277244
	6.77887	250123
	6.78227	258633
	6.78567	264844
	6.78907	249723
	6.79247	241362
	6.79587	255901
	6.79927	257334
	6.80268	244429
	6.80608	244161
	6.80948	248517
	6.81288	250804
	6.81628	265802
	6.81968	264593
	6.82308	249551
	6.82648	261104
	6.82988	244839
	6.83328	212672
	6.83669	225827
	6.84009	245716
	6.84349	228147
	6.84689	213621
	6.85029	232610
	6.85369	254110
	6.85709	269898
	6.86049	27854
	6.86389	282305
	6.8673	267778
	6.8707	251852
	6.8741	26540.2
	6.8775	2660.05
	6.8809	251831
	6.8843	252149
	6.8877	237122
	6.8911	222167
	6.8945	217986
	6.8979	220594
	6.90131	237919
	6.90471	234747
	6.90811	223262
	6.91151	217551
	6.91491	223602
	6.91831	243594
	6.92171	238755
	6.92511	234184
	6.92851	23680.5
	6.93192	221837
	6.93532	23623
	6.93872	239347
	6.94212	233882
	6.94552	237626
	6.94892	223824
	6.95232	22423.8
	6.95572	230288
	6.95912	235424
	6.96252	236780
	6.96593	228842
	6.96933	219143
	6.97273	230542
	6.97613	240256
	6.97953	235984
	6.98293	244895
	6.98633	257395
	6.98973	244751
	6.99313	22674.3
	6.99654	229253
	6.99994	239725
	7.00334	248954
	7.00674	243702
	7.01014	245171
	7.01354	243257
	7.01694	240267
	7.02034	24092.8
	7.02374	245497
	7.02714	261255
	7.03055	250794
	7.03395	259820
	7.03735	260608
	7.04075	243242
	7.04415	257257
	7.04755	256190
	7.05095	234530
	7.05435	229129
	7.05775	256213
	7.06116	268257
	7.06456	260128
	7.06796	253606
	7.07136	228190
	7.07476	22273.5
	7.07816	233478
	7.08156	24095.1
	7.08496	237277
	7.08836	23168.4
	7.09176	244319
	7.09517	257407
	7.09857	261660
	7.10197	244723
	7.10537	224159
	7.10877	225909
	7.11217	243428
	7.11557	257637
	7.11897	244117
	7.12237	232924
	7.12578	241980
	7.12918	244619
	7.13258	237409
	7.13598	239789
	7.13938	241539
	7.14278	223687
	7.14618	216141
	7.14958	237141
	7.15298	243798
	7.15638	225932
	7.15979	231453
	7.16319	261650
	7.16659	260126
	7.16999	247401
	7.17339	262799
	7.17679	254295
	7.18019	235880
	7.18359	23798.7
	7.18699	241222
	7.1904	235484
	7.1938	230348
	7.1972	243523
	7.2006	247996
	7.204	243790
	7.2074	246204
	7.2108	249735
	7.2142	235782
	7.2176	225240
	7.221	227779
	7.22441	234871
	7.22781	237878
	7.23121	22725.8
	7.23461	236533
	7.23801	249473
	7.24141	240502
	7.24481	234977
	7.24821	242398
	7.25161	238319
	7.25502	249400
	7.25842	25130.7
	7.26182	223643
	7.26522	22924.3
	7.26862	239716
	7.27202	239614
	7.27542	246139
	7.27882	246850
	7.28222	237690
	7.28562	226722
	7.28903	232126
	7.29243	236777
	7.29583	243149
	7.29923	245979
	7.30263	23957.3
	7.30603	248534
	7.30943	246915
	7.31283	225844
	7.31623	231915
	7.31964	247163
	7.32304	229850
	7.32644	226282
	7.32984	238173
	7.33324	24613.1
	7.33664	244255
	7.34004	251537
	7.34344	269354
	7.34684	250948
	7.35024	230723
	7.35365	23517.9
	7.35705	25760
	7.36045	269337
	7.36385	265316
	7.36725	268866
	7.37065	257943
	7.37405	241394
	7.37745	243630
	7.38085	231880
	7.38425	215293
	7.38766	244705
	7.39106	257284
	7.39446	249398
	7.39786	260508
	7.40126	250494
	7.40466	247845
	7.40806	256484
	7.41146	249459
	7.41486	254694
	7.41827	261298
	7.42167	251668
	7.42507	247924
	7.42847	244210
	7.43187	243242
	7.43527	240166
	7.43867	235751
	7.44207	254240
	7.44547	271609
	7.44887	267107
	7.45228	254839
	7.45568	249406
	7.45908	254166
	7.46248	264633
	7.46588	251265
	7.46928	219851
	7.47268	227313
	7.47608	246738
	7.47948	240848
	7.48289	252786
	7.48629	27494.2
	7.48969	269281
	7.49309	254661
	7.49649	260915
	7.49989	272264
	7.50329	256862
	7.50669	253946
	7.51009	25736.7
	7.51349	23925.5
	7.5169	239783
	7.5203	247448
	7.5237	256584
	7.5271	26934.2
	7.5305	263471
	7.5339	245364
	7.5373	234753
	7.5407	242249
	7.5441	259115
	7.54751	272819
	7.55091	257567
	7.55431	261761
	7.55771	279857
	7.56111	255964
	7.56451	249876
	7.56791	252756
	7.57131	243798
	7.57471	250430
	7.57811	251941
	7.58152	256873
	7.58492	273805
	7.58832	277661
	7.59172	26843.1
	7.59512	260193
	7.59852	240931
	7.60192	225168
	7.60532	233763
	7.60872	238991
	7.61213	257356
	7.61553	268266
	7.61893	265283
	7.62233	277217
	7.62573	277528
	7.62913	258931
	7.63253	246823
	7.63593	264358
	7.63933	262581
	7.64273	246616
	7.64614	254155
	7.64954	248862
	7.65294	246671
	7.65634	256423
	7.65974	256266
	7.66314	248640
	7.66654	255573
	7.66994	255557
	7.67334	239911
	7.67675	254740
	7.68015	274428
	7.68355	270294
	7.68695	27441
	7.69035	26582.1
	7.69375	238257
	7.69715	251299
	7.70055	26166.5
	7.70395	255514
	7.70735	275395
	7.71076	273108
	7.71416	26379
	7.71756	255540
	7.72096	241293
	7.72436	258297
	7.72776	264524
	7.73116	255602
	7.73456	257797
	7.73796	245474
	7.74137	233608
	7.74477	247244
	7.74817	268154
	7.75157	26986.2
	7.75497	248645
	7.75837	247934
	7.76177	269359
	7.76517	270164
	7.76857	265730
	7.77197	268112
	7.77538	272419
	7.77878	274833
	7.78218	285155
	7.78558	28077.8
	7.78898	243958
	7.79238	242590
	7.79578	268557
	7.79918	267683
	7.80258	252923
	7.80599	260765
	7.80939	270551
	7.81279	268423
	7.81619	264838
	7.81959	258656
	7.82299	265411
	7.82639	271154
	7.82979	257701
	7.83319	267557
	7.83659	288272
	7.84	267191
	7.8434	263470
	7.8468	268611
	7.8502	260533
	7.8536	272180
	7.857	275125
	7.8604	269757
	7.8638	258246
	7.8672	255789
	7.87061	263473
	7.87401	250713
	7.87741	246302
	7.88081	246780
	7.88421	259204
	7.88761	293137
	7.89101	277628
	7.89441	262880
	7.89781	274328
	7.90121	258702
	7.90462	247226
	7.90802	258837
	7.91142	279343
	7.91482	274902
	7.91822	269986
	7.92162	274663
	7.92502	252969
	7.92842	248176
	7.93182	261671
	7.93523	266632
	7.93863	2644.29
	7.94203	273848
	7.94543	28780.8
	7.94883	267127
	7.95223	267182
	7.95563	273545
	7.95903	258407
	7.96243	257488
	7.96583	258166
	7.96924	263916
	7.97264	280866
	7.97604	293207
	7.97944	278402
	7.98284	263538
	7.98624	272152
	7.98964	282173
	7.99304	293710
	7.99644	283623
	7.99984	274554
	8.00325	27295.5
	8.00665	255289
	8.01005	255564
	8.01345	26173.6
	8.01685	254261
	8.02025	26192.1
	8.02365	262562
	8.02705	256456
	8.03045	265320
	8.03386	269964
	8.03726	277353
	8.04066	278852
	8.04406	265331
	8.04746	255830
	8.05086	255881
	8.05426	251588
	8.05766	249389
	8.06106	261431
	8.06446	276325
	8.06787	279384
	8.07127	272913
	8.07467	270283
	8.07807	26085.2
	8.08147	25984.2
	8.08487	260833
	8.08827	265304
	8.09167	281311
	8.09507	276492
	8.09848	28857.1
	8.10188	307647
	8.10528	296890
	8.10868	298463
	8.11208	302768
	8.11548	301754
	8.11888	30840.2
	8.12228	307634
	8.12568	313496
	8.12908	302267
	8.13249	27582.7
	8.13589	281112
	8.13929	27981.5
	8.14269	255652
	8.14609	265821
	8.14949	280666
	8.15289	252215
	8.15629	237991
	8.15969	269853
	8.1631	279662
	8.1665	271605
	8.1699	280419
	8.1733	284430
	8.1767	281947
	8.1801	292286
	8.1835	294995
	8.1869	303637
	8.1903	306901
	8.1937	303649
	8.19711	313982
	8.20051	30336.3
	8.20391	296184
	8.20731	296543
	8.21071	290586
	8.21411	27624.1
	8.21751	266431
	8.22091	276261
	8.22431	278278
	8.22772	258415
	8.23112	255145
	8.23452	276253
	8.23792	2989.1
	8.24132	295806
	8.24472	277108
	8.24812	284234
	8.25152	284571
	8.25492	265592
	8.25832	270287
	8.26173	286788
	8.26513	271698
	8.26853	257189
	8.27193	281500
	8.27533	298374
	8.27873	286359
	8.28213	272151
	8.28553	265226
	8.28893	257279
	8.29234	256822
	8.29574	277417
	8.29914	288844
	8.30254	26893.1
	8.30594	259793
	8.30934	271000
	8.31274	267532
	8.31614	279128
	8.31954	292669
	8.32294	284632
	8.32635	296745
	8.32975	30343.2
	8.33315	282319
	8.33655	269216
	8.33995	272340
	8.34335	275235
	8.34675	284117
	8.35015	294896
	8.35355	285118
	8.35696	278676
	8.36036	287792
	8.36376	29828.1
	8.36716	297525
	8.37056	288996
	8.37396	275215
	8.37736	256877
	8.38076	250509
	8.38416	279336
	8.38756	293920
	8.39097	281740
	8.39437	293945
	8.39777	299694
	8.40117	290290
	8.40457	279325
	8.40797	269459
	8.41137	274795
	8.41477	282336
	8.41817	285652
	8.42158	277634
	8.42498	277890
	8.42838	301391
	8.43178	298555
	8.43518	27441.9
	8.43858	283915
	8.44198	286110
	8.44538	280707
	8.44878	294388
	8.45218	291364
	8.45559	300698
	8.45899	327676
	8.46239	309833
	8.46579	27654.1
	8.46919	298864
	8.47259	306916
	8.47599	285168
	8.47939	304260
	8.48279	305857
	8.4862	288556
	8.4896	296358
	8.493	299207
	8.4964	286926
	8.4998	274261
	8.5032	297895
	8.5066	30856.4
	8.51	296487
	8.5134	30724
	8.5168	301458
	8.52021	288629
	8.52361	286190
	8.52701	280239
	8.53041	288864
	8.53381	300776
	8.53721	29050.2
	8.54061	278362
	8.54401	274222
	8.54741	271529
	8.55082	274297
	8.55422	290564
	8.55762	288949
	8.56102	271651
	8.56442	276800
	8.56782	273454
	8.57122	264680
	8.57462	267746
	8.57802	292266
	8.58142	308379
	8.58483	296771
	8.58823	304855
	8.59163	298814
	8.59503	281624
	8.59843	286519
	8.60183	280909
	8.60523	288780
	8.60863	288511
	8.61203	272242
	8.61544	291984
	8.61884	299566
	8.62224	290820
	8.62564	291114
	8.62904	277357
	8.63244	282529
	8.63584	303383
	8.63924	307243
	8.64264	305158
	8.64604	295118
	8.64945	283864
	8.65285	286966
	8.65625	295876
	8.65965	295118
	8.66305	27399.6
	8.66645	272533
	8.66985	281652
	8.67325	277730
	8.67665	297819
	8.68005	31418.8
	8.68346	302153
	8.68686	294308
	8.69026	300317
	8.69366	28973.7
	8.69706	261792
	8.70046	273602
	8.70386	309574
	8.70726	305311
	8.71066	29352.6
	8.71407	291325
	8.71747	289213
	8.72087	290812
	8.72427	288887
	8.72767	29321.2
	8.73107	307212
	8.73447	321597
	8.73787	312817
	8.74127	295843
	8.74467	294452
	8.74808	301370
	8.75148	307491
	8.75488	308251
	8.75828	30081.9
	8.76168	286890
	8.76508	285398
	8.76848	278914
	8.77188	273902
	8.77528	277918
	8.77869	290102
	8.78209	311763
	8.78549	309546
	8.78889	293778
	8.79229	286667
[truncated: 3,588 more rows]

## Sheet: Supplementary Figure 8b
		m/z	MS intensity
			a.u.
			MBA
		55.1	6.34899e+06
		56.1	234476
		57.1	139551
		59.1	8.34399e+06
		60.1	4.92237e+06
		61.1	65671.3
		68.2	2526.12
		71.1	496904
		73.1	662732
		74.1	3.5942e+06
		75.1	177579
		76.1	10106.7
		87.1	1801.04
		88.1	3151.21
		94.1	96.9656
		97.1	149.333
		100.1	443.851
		111.1	6.50048
		113.3	164.587
		123.2	265.509
		139.5	177.736
		147.5	9.76084
		152.5	166.698
		155.5	464.543
		159.1	71.1402
		162.5	83.84
		163.2	11.5072
		164.1	182.7
		168.3	485.994
		172.5	174.403
		173.3	91.6408
		174.1	16.2772
		179.1	149.992
		180.3	88.6157
		186.3	42.5555
		189.1	9.75799
		190.2	83.0416
		191.4	218.01
		199.3	169.609

## Sheet: Supplementary Figure 8c
		m/z	MS intensity
			a.u.
			MBE
		50.2	233207
		51.1	3.99126e+06
		52.1	1.63022e+06
		53.1	17168600
		54.1	1.91828e+06
		55.1	591220
		56.1	1.31117e+06
		57.1	16949.3
		58.1	11853600
		59.1	3.85075e+06
		60.1	2.36192e+06
		61.1	1.27088e+06
		62.1	660661
		63.1	671905
		64.1	93962.6
		65.1	1.31019e+06
		66.1	415214
		67.1	8.41846e+06
		68.1	3.43941e+06
		69.1	587989
		71.1	153125000
		72.1	97395700
		73.1	4.63087e+06
		74.1	304117
		75.1	10368.5
		76.2	75.4219
		77.1	3582.03
		79.1	3548.15
		80.1	136.521
		81.1	12323.7
		82.1	15960.2
		85.1	98512.2
		86.1	1.17374e+06
		87.1	463937
		88.1	49587.9
		89.1	5684.14
		93.1	5194.67
		94.1	2457.34
		95.1	5551.7
		96.1	1596.31
		97.1	222.94
		99.1	86.0389
		101.1	2804.1
		103.1	201
		105.2	939.578
		108.1	1244.28
		109.1	1620.05
		110.2	220.729
		111.1	4271.21
		112	564.54
		113.3	439.043
		115.1	452.647
		116.1	508.306
		117.1	18.4837
		120.1	98.5833
		121.1	2389.69
		122	335.394
		123.1	890.879
		124.6	401.547
		126.2	225.95
		127.1	700.896
		128.1	162.507
		129.1	889.137
		133	712.163
		134.1	156.064
		136.2	470.599
		137.2	235.408
		138.2	155.711
		139.1	982.797
		140.2	250.153
		141.3	427.436
		142.2	182.359
		143.1	185.714
		144	3.17768
		146.6	331.851
		147.2	220.814
		150.1	551.873
		151.2	11.6571
		152.2	527.495
		154.2	279.676
		155.2	905.498
		156.1	21.6703
		157.1	310.062
		158.2	450.622
		159.2	141.433
		161.2	78.1959
		163.2	204.764
		165.2	237.611
		166.3	514.815
		167.1	71.0037
		168.1	519.264
		169.2	166.774
		170.3	359.134
		171.2	50.8301
		172.1	176.447
		174.1	113.043
		176.2	155.795
		179.1	156.968
		182.2	109.703
		183.2	612.741
		185.2	238.974
		187.6	124.615
		188.2	15.4335
		190.2	162.828
		191.7	248.586
		192.3	20.6801
		194.2	159.724
		195.1	68.4682
		195.6	290.537
		197.3	385.935
		198.3	79.7193
		199.2	273.37
		199.9	23.6785

## Sheet: Supplementary Figure 8d
		m/z	MS intensity
			a.u.
			MBY
		50.2	7.63712e+06
		51.1	1.32518e+06
		52.1	2.88153e+06
		53.1	12563800
		54.1	138423
		55.1	6.4451e+06
		56.1	34029.3
		57.1	113930
		58.1	4.94572e+06
		59.1	1.75941e+06
		60.1	1.10854e+06
		61.1	2.2792e+06
		62.1	3.36853e+06
		63.1	3.69947e+06
		64.1	663998
		65.1	10681900
		66.1	4.29044e+06
		67.1	10381200
		69.1	217148000
		70.1	84453800
		71.1	4.21715e+06
		72.1	246417
		73.1	12593.9
		74.1	13970.9
		75.1	11449.1
		76	4956.79
		77.1	73551.2
		78.1	23970.7
		79.1	58346.7
		80.1	26538
		81.1	185465
		83.1	23573300
		84.1	8.98323e+06
		85.1	558206
		86.1	39447.4
		87.1	11920.4
		88.2	4165.5
		89.1	2165.28
		90.1	17579
		91.1	1008.53
		92.1	30522.2
		93.1	12783.5
		94.1	3237.71
		95.1	7983.39
		96.1	4227.02
		97.1	2197.43
		99.1	2661.21
		101.1	1353.99
		102.1	2177.67
		103.1	7905.81
		104.1	2666.81
		105.1	12440
		106.1	318.764
		107.1	11200.6
		108.1	13161.2
		109.1	5674.32
		110.2	2199.05
		111.1	1249.93
		112	269.028
		113	1193.47
		114	188.51
		115.1	15160.4
		116.1	8390.78
		117.1	7505.68
		118.1	2548.28
		119.1	2735.46
		120.1	2424.18
		121.1	1371.94
		122.1	2620.62
		123.1	625.39
		124.1	1658.27
		125.1	1573.54
		126.2	128.318
		127.1	4334.97
		128.1	6742.9
		129.1	3595.89
		130.2	1641.8
		131.1	2834.95
		132.2	5429.68
		133.2	4194.63
		134.1	1633.16
		135.1	14612.2
		136.1	2321.25
		137.1	333.156
		139.1	1248.34
		140	161.836
		141.3	3159.99
		142	694.4
		143.1	1916.09
		144.1	1303.85
		145.1	1853.1
		146.1	893.192
		147.2	736.549
		148.1	4278.1
		149.1	1261.87
		150.1	1346.3
		151.1	776.466
		152.2	1130.66
		153.1	2173.92
		154.5	137.766
		155.2	834.961
		156.2	1314.78
		157.1	898.692
		158.2	15.4861
		159.1	13.5827
		160.1	704.657
		161.5	215.98
		163.1	304.13
		165.1	756.584
		166.2	820.994
		167.2	1201.96
		168.1	348.128
		169.2	444.206
		170.2	613.884
		171.1	339.043
		172.1	381.703
		172.7	14.544
		173.4	284.918
		174.3	251.555
		175.2	155.675
		176.3	222.139
		177.2	69.6976
		178.2	756.525
		179.2	464.499
		180.3	139.168
		181.1	155.44
		182.1	189.152
		183.1	102.694
		185.2	225.255
		186.2	104.707
		187.2	155.174
		188.4	227.575
		189.2	39.2031
		190.1	342.866
		191.2	192.542
		194.2	173.748
		195.1	78.3945
		196.1	56.3286
		196.7	31.6855
		197.3	402.437
		198.4	259.087
		199.2	400.462

## Sheet: Supplementary Figure 8e
		m/z	MS intensity
			a.u.
			MBY dimers
		58.1	69181.2
		63.1	66162.1
		64.1	63838.2
		68.2	1654.3
		73.1	75216.2
		74.1	192186
		75.1	185202
		76.1	67866.5
		77.1	503181
		78.1	187503
		79.1	353772
		80.1	151861
		81.1	121149
		82.1	75393.3
		85.1	23823.4
		86.1	73201.3
		87.1	84254.2
		88.1	34541.7
		89.1	286591
		90.1	232604
		91.1	463806
		92.1	151335
		93.1	697506
		94.1	399105
		95.1	146153
		96.1	7686.09
		97.1	41875.9
		98.1	53608.9
		99.1	39229.3
		100.1	13528.6
		101.1	32864.4
		102.1	30970.5
		103.1	138137
		104.1	102874
		105.1	1.11914e+06
		106.1	264664
		107.1	171130
		108.1	185237
		109.1	261160
		110.1	142643
		111.1	40401.9
		112.1	9153.43
		113.1	9709.67
		114.1	7789.56
		115.1	81294
		116.1	31693.4
		117.1	56802.5
		118.2	24878.1
		119.1	59680.5
		120.1	36933.6
		121.2	54535.3
		122.2	34857.3
		123.1	343295
		124.2	253663
		125.2	68965.6
		126.1	17451.2
		127.1	13202.7
		128.2	15994.6
		129.2	25403.5
		130.2	15688.8
		131.1	32445.5
		132	14448.1
		133.1	923101
		134.1	152111
		135.2	55416.5
		136.1	42417.8
		137.1	26439
		138.2	12199.5
		139.2	635.129
		140.1	3883.93
		141.2	6658.16
		142.1	6811.32
		143.1	10282
		144.2	4912.49
		145.1	5987.78
		146.2	8493.11
		147.2	5357.34
		148.2	30917.7
		149.2	43469
		150.1	19788.8
		151.1	697143
		152.2	541524
		153.1	130658
		154.1	16254.7
		155.2	5387.45
		156.1	4296.11
		157.2	4602.64
		158.2	3420.3
		159.2	4580.6
		160.2	3578.57
		161.1	49.2935
		162.1	2697.95
		163.2	3787.94
		164.2	1960.07
		165.1	8137.47
		166.2	15837.5
		167.2	127.636
		168.2	48.1498
		169.1	392.176
		170.1	393.603
		171.2	2572.31
		172.1	1772.23
		173.3	2934.06
		174.3	1832.23
		175.2	3486.44
		176.2	1950.35
		177.2	2980.67
		178.2	2730.33
		179.2	2590.29
		180.2	2475
		181.3	299.928
		182.2	1707.2
		183.2	1889.79
		184.2	2136.46
		185.2	3182.84
		186.2	1194.42
		187.2	1580.51
		188.2	1462.07
		189.2	2466.91
		190.2	2386.74
		191.2	2251.35
		192.2	1422.49
		193.2	2328.18
		194.2	1643.55
		195.2	1828.19
		196.2	1948.82
		197.2	2115.69
		198.3	1212
		199.3	1925.82
		199.9	292.736
