# Supplementary material for: Highly selective electrocatalytic alkynol semi-hydrogenation for continuous production of alkenols
Source: Nat Commun. 2023 Mar 20;14:1533. doi: 10.1038/s41467-023-37251-z (PMC10027872; doi:10.1038/s41467-023-37251-z)
Supplement: Supplementary file 3 — Source Data [file 41467_2023_37251_MOESM3_ESM.zip › Supplementary Data/Supplementary data 3 for Supplementary Figure 9.xlsx]

## Sheet: Supplementary Figure 9
		Time	Potential
		s	V vs. RHE
			-0.01 A cm\+(-2)		-0.1 A cm\+(-2)		-0.3 A cm\+(-2)		-0.5 A cm\+(-2)		-0.7 A cm\+(-2)		-0.9 A cm\+(-2)		-1.1 A cm\+(-2)		-1.3 A cm\+(-2)
		0	-0.0425	0	-0.52892	0	-0.59993	0	-0.71498	0	-0.76331	0	-0.80579	0	-0.84686	0	-0.88279
		0.1	-0.04565	0.1	-0.52971	0.1	-0.60346	0.1	-0.71566	0.1	-0.76374	0.1	-0.80624	0.1	-0.8463	0.1	-0.88404
		0.2	-0.04867	0.2	-0.53051	0.2	-0.60645	0.2	-0.71625	0.2	-0.76427	0.2	-0.80688	0.2	-0.84788	0.2	-0.88344
		0.3	-0.0516	0.3	-0.53123	0.3	-0.60928	0.3	-0.71685	0.3	-0.76477	0.3	-0.80741	0.3	-0.8484	0.3	-0.88365
		0.4	-0.05438	0.4	-0.53188	0.4	-0.61195	0.4	-0.71743	0.4	-0.76529	0.4	-0.80769	0.4	-0.84858	0.4	-0.88419
		0.5	-0.05701	0.5	-0.53249	0.5	-0.61441	0.5	-0.71802	0.5	-0.76582	0.5	-0.80781	0.5	-0.84857	0.5	-0.88476
		0.6	-0.0595	0.6	-0.53308	0.6	-0.61669	0.6	-0.71853	0.6	-0.76637	0.6	-0.80806	0.6	-0.84846	0.6	-0.88501
		0.7	-0.06185	0.7	-0.53362	0.7	-0.6188	0.7	-0.71891	0.7	-0.76695	0.7	-0.80859	0.7	-0.84842	0.7	-0.88536
		0.8	-0.06401	0.8	-0.53406	0.8	-0.62075	0.8	-0.71939	0.8	-0.76737	0.8	-0.80935	0.8	-0.84857	0.8	-0.88621
		0.9	-0.06605	0.9	-0.5345	0.9	-0.62262	0.9	-0.72002	0.9	-0.76766	0.9	-0.81031	0.9	-0.84923	0.9	-0.88668
		1	-0.06799	1	-0.53501	1	-0.62441	1	-0.72046	1	-0.76805	1	-0.81093	1	-0.85029	1	-0.88668
		1.1	-0.06981	1.1	-0.53553	1.1	-0.62606	1.1	-0.72076	1.1	-0.76851	1.1	-0.81133	1.1	-0.85135	1.1	-0.88674
		1.2	-0.07151	1.2	-0.53595	1.2	-0.62756	1.2	-0.72113	1.2	-0.76903	1.2	-0.81177	1.2	-0.85189	1.2	-0.88683
		1.3	-0.07309	1.3	-0.53634	1.3	-0.62898	1.3	-0.72157	1.3	-0.76977	1.3	-0.81207	1.3	-0.85202	1.3	-0.88701
		1.4	-0.07462	1.4	-0.53677	1.4	-0.63033	1.4	-0.72188	1.4	-0.7704	1.4	-0.81224	1.4	-0.85206	1.4	-0.88753
		1.5	-0.07612	1.5	-0.53718	1.5	-0.63159	1.5	-0.72213	1.5	-0.77076	1.5	-0.81242	1.5	-0.85233	1.5	-0.88842
		1.6	-0.07756	1.6	-0.53756	1.6	-0.63277	1.6	-0.72263	1.6	-0.77103	1.6	-0.8128	1.6	-0.8526	1.6	-0.88925
		1.7	-0.07892	1.7	-0.53791	1.7	-0.63387	1.7	-0.72322	1.7	-0.77126	1.7	-0.81316	1.7	-0.85296	1.7	-0.89007
		1.8	-0.08016	1.8	-0.53818	1.8	-0.63498	1.8	-0.72369	1.8	-0.77157	1.8	-0.81343	1.8	-0.8532	1.8	-0.89095
		1.9	-0.08133	1.9	-0.53835	1.9	-0.63604	1.9	-0.72409	1.9	-0.77191	1.9	-0.81363	1.9	-0.85309	1.9	-0.89135
		2	-0.08246	2	-0.53864	2	-0.63692	2	-0.72448	2	-0.7722	2	-0.81394	2	-0.85313	2	-0.89142
		2.1	-0.08347	2.1	-0.53904	2.1	-0.63775	2.1	-0.72497	2.1	-0.77244	2.1	-0.81429	2.1	-0.85361	2.1	-0.8915
		2.2	-0.08441	2.2	-0.53936	2.2	-0.6386	2.2	-0.72548	2.2	-0.77271	2.2	-0.81447	2.2	-0.85426	2.2	-0.8917
		2.3	-0.08536	2.3	-0.53964	2.3	-0.63942	2.3	-0.72585	2.3	-0.77294	2.3	-0.81452	2.3	-0.85461	2.3	-0.89171
		2.4	-0.0863	2.4	-0.53989	2.4	-0.64017	2.4	-0.72613	2.4	-0.77308	2.4	-0.81461	2.4	-0.855	2.4	-0.89175
		2.5	-0.08722	2.5	-0.54011	2.5	-0.64085	2.5	-0.72637	2.5	-0.77319	2.5	-0.81475	2.5	-0.85562	2.5	-0.89177
		2.6	-0.08807	2.6	-0.54036	2.6	-0.6416	2.6	-0.72659	2.6	-0.77341	2.6	-0.81486	2.6	-0.8559	2.6	-0.8923
		2.7	-0.08888	2.7	-0.54061	2.7	-0.64237	2.7	-0.72683	2.7	-0.77353	2.7	-0.81506	2.7	-0.85614	2.7	-0.89304
		2.8	-0.08967	2.8	-0.54082	2.8	-0.64307	2.8	-0.7271	2.8	-0.77357	2.8	-0.81542	2.8	-0.85635	2.8	-0.89339
		2.9	-0.09043	2.9	-0.541	2.9	-0.64371	2.9	-0.72734	2.9	-0.77369	2.9	-0.81579	2.9	-0.85656	2.9	-0.89361
		3	-0.09118	3	-0.54121	3	-0.64429	3	-0.72749	3	-0.77404	3	-0.81598	3	-0.85688	3	-0.89369
		3.1	-0.09191	3.1	-0.54152	3.1	-0.64487	3.1	-0.72768	3.1	-0.77439	3.1	-0.81617	3.1	-0.85732	3.1	-0.89385
		3.2	-0.09251	3.2	-0.5418	3.2	-0.64539	3.2	-0.72789	3.2	-0.77458	3.2	-0.81633	3.2	-0.85774	3.2	-0.89386
		3.3	-0.09302	3.3	-0.54202	3.3	-0.64589	3.3	-0.72805	3.3	-0.7747	3.3	-0.81655	3.3	-0.85785	3.3	-0.89382
		3.4	-0.09366	3.4	-0.54224	3.4	-0.64641	3.4	-0.72818	3.4	-0.77484	3.4	-0.81668	3.4	-0.85779	3.4	-0.89375
		3.5	-0.09438	3.5	-0.5424	3.5	-0.64695	3.5	-0.72841	3.5	-0.77496	3.5	-0.81677	3.5	-0.85767	3.5	-0.89377
		3.6	-0.09501	3.6	-0.54249	3.6	-0.64745	3.6	-0.72865	3.6	-0.7751	3.6	-0.81697	3.6	-0.85764	3.6	-0.89384
		3.7	-0.0956	3.7	-0.54263	3.7	-0.64791	3.7	-0.72878	3.7	-0.77534	3.7	-0.81721	3.7	-0.8577	3.7	-0.89428
		3.8	-0.09616	3.8	-0.54285	3.8	-0.64837	3.8	-0.72893	3.8	-0.77587	3.8	-0.81749	3.8	-0.85848	3.8	-0.89502
		3.9	-0.09667	3.9	-0.54305	3.9	-0.64881	3.9	-0.7291	3.9	-0.7764	3.9	-0.81785	3.9	-0.85948	3.9	-0.89539
		4	-0.09717	4	-0.54324	4	-0.64923	4	-0.72921	4	-0.77661	4	-0.81791	4	-0.85967	4	-0.89551
		4.1	-0.09766	4.1	-0.54342	4.1	-0.64967	4.1	-0.72936	4.1	-0.77675	4.1	-0.81786	4.1	-0.85976	4.1	-0.89542
		4.2	-0.09811	4.2	-0.54357	4.2	-0.65012	4.2	-0.72955	4.2	-0.77688	4.2	-0.81786	4.2	-0.85981	4.2	-0.8954
		4.3	-0.09855	4.3	-0.54377	4.3	-0.6505	4.3	-0.72984	4.3	-0.77698	4.3	-0.81799	4.3	-0.86008	4.3	-0.89527
		4.4	-0.099	4.4	-0.54404	4.4	-0.65076	4.4	-0.73033	4.4	-0.77714	4.4	-0.81835	4.4	-0.86031	4.4	-0.89504
		4.5	-0.09947	4.5	-0.54424	4.5	-0.65098	4.5	-0.73083	4.5	-0.77726	4.5	-0.81874	4.5	-0.86039	4.5	-0.895
		4.6	-0.09989	4.6	-0.54434	4.6	-0.65148	4.6	-0.73111	4.6	-0.77739	4.6	-0.81892	4.6	-0.86061	4.6	-0.89517
		4.7	-0.10022	4.7	-0.54443	4.7	-0.65196	4.7	-0.73134	4.7	-0.77758	4.7	-0.81908	4.7	-0.86114	4.7	-0.89545
		4.8	-0.10056	4.8	-0.54459	4.8	-0.65227	4.8	-0.73162	4.8	-0.77783	4.8	-0.81923	4.8	-0.86143	4.8	-0.89565
		4.9	-0.10093	4.9	-0.54487	4.9	-0.65262	4.9	-0.73187	4.9	-0.77809	4.9	-0.81928	4.9	-0.86151	4.9	-0.89573
		5	-0.1013	5	-0.54509	5	-0.65302	5	-0.73201	5	-0.77817	5	-0.81974	5	-0.86156	5	-0.89576
		5.1	-0.10165	5.1	-0.54519	5.1	-0.65336	5.1	-0.73211	5.1	-0.77819	5.1	-0.82027	5.1	-0.86171	5.1	-0.89586
		5.2	-0.10196	5.2	-0.5453	5.2	-0.65367	5.2	-0.7322	5.2	-0.77826	5.2	-0.82038	5.2	-0.86186	5.2	-0.89596
		5.3	-0.10227	5.3	-0.54545	5.3	-0.65395	5.3	-0.73226	5.3	-0.77868	5.3	-0.82029	5.3	-0.86211	5.3	-0.89599
		5.4	-0.10262	5.4	-0.54561	5.4	-0.65424	5.4	-0.73237	5.4	-0.77916	5.4	-0.82025	5.4	-0.86218	5.4	-0.89641
		5.5	-0.10299	5.5	-0.54574	5.5	-0.65452	5.5	-0.73264	5.5	-0.77932	5.5	-0.82025	5.5	-0.8621	5.5	-0.89722
		5.6	-0.10334	5.6	-0.54589	5.6	-0.65478	5.6	-0.73298	5.6	-0.77938	5.6	-0.8204	5.6	-0.8621	5.6	-0.89772
		5.7	-0.10364	5.7	-0.54606	5.7	-0.65504	5.7	-0.73319	5.7	-0.77939	5.7	-0.82064	5.7	-0.86224	5.7	-0.89789
		5.8	-0.10389	5.8	-0.5462	5.8	-0.65528	5.8	-0.73321	5.8	-0.77941	5.8	-0.82062	5.8	-0.86261	5.8	-0.89808
		5.9	-0.10413	5.9	-0.54632	5.9	-0.65556	5.9	-0.73319	5.9	-0.77942	5.9	-0.82048	5.9	-0.86288	5.9	-0.89838
		6	-0.10441	6	-0.54641	6	-0.65591	6	-0.73315	6	-0.77948	6	-0.82023	6	-0.86298	6	-0.89857
		6.1	-0.10471	6.1	-0.54653	6.1	-0.65628	6.1	-0.73314	6.1	-0.77959	6.1	-0.82025	6.1	-0.86294	6.1	-0.89852
		6.2	-0.105	6.2	-0.54681	6.2	-0.65663	6.2	-0.73325	6.2	-0.77963	6.2	-0.82046	6.2	-0.86275	6.2	-0.89857
		6.3	-0.10527	6.3	-0.54712	6.3	-0.6569	6.3	-0.73355	6.3	-0.77962	6.3	-0.82094	6.3	-0.8626	6.3	-0.8988
		6.4	-0.10551	6.4	-0.5473	6.4	-0.65715	6.4	-0.73393	6.4	-0.77963	6.4	-0.82138	6.4	-0.86268	6.4	-0.8992
		6.5	-0.10578	6.5	-0.54748	6.5	-0.65739	6.5	-0.73425	6.5	-0.77963	6.5	-0.82157	6.5	-0.86266	6.5	-0.89952
		6.6	-0.10606	6.6	-0.54767	6.6	-0.65766	6.6	-0.73437	6.6	-0.77968	6.6	-0.82163	6.6	-0.86268	6.6	-0.89974
		6.7	-0.10628	6.7	-0.54782	6.7	-0.65809	6.7	-0.73442	6.7	-0.7797	6.7	-0.82165	6.7	-0.86309	6.7	-0.89977
		6.8	-0.10647	6.8	-0.54793	6.8	-0.65854	6.8	-0.73438	6.8	-0.77996	6.8	-0.8218	6.8	-0.8637	6.8	-0.89979
		6.9	-0.10667	6.9	-0.54799	6.9	-0.65887	6.9	-0.73434	6.9	-0.7803	6.9	-0.82182	6.9	-0.86397	6.9	-0.8998
		7	-0.10687	7	-0.54801	7	-0.65926	7	-0.73414	7	-0.78052	7	-0.82191	7	-0.8642	7	-0.89988
		7.1	-0.10707	7.1	-0.54804	7.1	-0.65971	7.1	-0.73411	7.1	-0.78079	7.1	-0.82198	7.1	-0.86423	7.1	-0.89989
		7.2	-0.10731	7.2	-0.54813	7.2	-0.65998	7.2	-0.73427	7.2	-0.78116	7.2	-0.82242	7.2	-0.86391	7.2	-0.89987
		7.3	-0.10757	7.3	-0.54826	7.3	-0.66018	7.3	-0.73448	7.3	-0.78143	7.3	-0.82279	7.3	-0.86357	7.3	-0.89985
		7.4	-0.10782	7.4	-0.54839	7.4	-0.66045	7.4	-0.7347	7.4	-0.78155	7.4	-0.8228	7.4	-0.86364	7.4	-0.89985
		7.5	-0.10806	7.5	-0.54856	7.5	-0.66071	7.5	-0.73487	7.5	-0.78148	7.5	-0.82278	7.5	-0.86369	7.5	-0.89997
		7.6	-0.10829	7.6	-0.54876	7.6	-0.66093	7.6	-0.73481	7.6	-0.7815	7.6	-0.82273	7.6	-0.86381	7.6	-0.90005
		7.7	-0.10848	7.7	-0.54886	7.7	-0.66106	7.7	-0.73485	7.7	-0.78155	7.7	-0.82262	7.7	-0.86416	7.7	-0.90008
		7.8	-0.10865	7.8	-0.54889	7.8	-0.66112	7.8	-0.73489	7.8	-0.78172	7.8	-0.8226	7.8	-0.86462	7.8	-0.90023
		7.9	-0.10883	7.9	-0.5489	7.9	-0.66125	7.9	-0.73511	7.9	-0.78182	7.9	-0.8226	7.9	-0.86461	7.9	-0.90047
		8	-0.10903	8	-0.54899	8	-0.66148	8	-0.73536	8	-0.78178	8	-0.82264	8	-0.86451	8	-0.90044
		8.1	-0.10924	8.1	-0.5491	8.1	-0.66167	8.1	-0.73552	8.1	-0.78179	8.1	-0.8227	8.1	-0.86434	8.1	-0.90036
		8.2	-0.10944	8.2	-0.54919	8.2	-0.66184	8.2	-0.73564	8.2	-0.78179	8.2	-0.82295	8.2	-0.8642	8.2	-0.90032
		8.3	-0.10964	8.3	-0.54929	8.3	-0.66203	8.3	-0.73578	8.3	-0.78196	8.3	-0.82331	8.3	-0.86414	8.3	-0.90046
		8.4	-0.10986	8.4	-0.54942	8.4	-0.66223	8.4	-0.73592	8.4	-0.78218	8.4	-0.82365	8.4	-0.86404	8.4	-0.90087
		8.5	-0.11004	8.5	-0.54956	8.5	-0.66243	8.5	-0.7359	8.5	-0.7823	8.5	-0.82374	8.5	-0.864	8.5	-0.90129
		8.6	-0.11019	8.6	-0.54972	8.6	-0.6626	8.6	-0.73584	8.6	-0.78247	8.6	-0.82368	8.6	-0.864	8.6	-0.90157
		8.7	-0.11035	8.7	-0.54984	8.7	-0.66273	8.7	-0.73581	8.7	-0.78266	8.7	-0.82361	8.7	-0.86431	8.7	-0.90175
		8.8	-0.11051	8.8	-0.54994	8.8	-0.66284	8.8	-0.73594	8.8	-0.7828	8.8	-0.82353	8.8	-0.86441	8.8	-0.90192
		8.9	-0.1107	8.9	-0.55001	8.9	-0.663	8.9	-0.7361	8.9	-0.78288	8.9	-0.82354	8.9	-0.86412	8.9	-0.90195
		9	-0.11092	9	-0.55004	9	-0.66318	9	-0.73615	9	-0.78294	9	-0.82365	9	-0.86401	9	-0.90182
		9.1	-0.11111	9.1	-0.55004	9.1	-0.66336	9.1	-0.73618	9.1	-0.78312	9.1	-0.82387	9.1	-0.86413	9.1	-0.90151
		9.2	-0.11129	9.2	-0.55004	9.2	-0.66351	9.2	-0.73623	9.2	-0.78339	9.2	-0.82403	9.2	-0.86447	9.2	-0.90103
		9.3	-0.11148	9.3	-0.55005	9.3	-0.66365	9.3	-0.73629	9.3	-0.78358	9.3	-0.8243	9.3	-0.86482	9.3	-0.90083
		9.4	-0.11164	9.4	-0.55008	9.4	-0.66382	9.4	-0.73634	9.4	-0.78359	9.4	-0.82442	9.4	-0.86489	9.4	-0.90095
		9.5	-0.11174	9.5	-0.55015	9.5	-0.66397	9.5	-0.73639	9.5	-0.78364	9.5	-0.82444	9.5	-0.86488	9.5	-0.90101
		9.6	-0.11182	9.6	-0.55029	9.6	-0.66414	9.6	-0.73653	9.6	-0.78374	9.6	-0.82445	9.6	-0.86489	9.6	-0.90115
		9.7	-0.11193	9.7	-0.55043	9.7	-0.66432	9.7	-0.73668	9.7	-0.78399	9.7	-0.82445	9.7	-0.8649	9.7	-0.90141
		9.8	-0.11207	9.8	-0.55051	9.8	-0.66447	9.8	-0.73677	9.8	-0.78425	9.8	-0.8243	9.8	-0.865	9.8	-0.90183
		9.9	-0.11225	9.9	-0.55059	9.9	-0.66463	9.9	-0.73683	9.9	-0.78447	9.9	-0.82425	9.9	-0.86537	9.9	-0.90184
		10	-0.11242	10	-0.55068	10	-0.66474	10	-0.73695	10	-0.78453	10	-0.82439	10	-0.86578	10	-0.90187
		10.1	-0.11262	10.1	-0.55074	10.1	-0.66484	10.1	-0.73702	10.1	-0.78449	10.1	-0.82454	10.1	-0.86597	10.1	-0.90189
		10.2	-0.1128	10.2	-0.55077	10.2	-0.66496	10.2	-0.73702	10.2	-0.78438	10.2	-0.82463	10.2	-0.86619	10.2	-0.90205
		10.3	-0.11294	10.3	-0.55081	10.3	-0.66525	10.3	-0.73702	10.3	-0.78427	10.3	-0.82464	10.3	-0.8665	10.3	-0.90235
		10.4	-0.11309	10.4	-0.55088	10.4	-0.66547	10.4	-0.73702	10.4	-0.7843	10.4	-0.82447	10.4	-0.86656	10.4	-0.90236
		10.5	-0.11326	10.5	-0.55097	10.5	-0.66563	10.5	-0.73702	10.5	-0.7843	10.5	-0.82421	10.5	-0.86648	10.5	-0.90221
		10.6	-0.1134	10.6	-0.55102	10.6	-0.66576	10.6	-0.73702	10.6	-0.7843	10.6	-0.82422	10.6	-0.86648	10.6	-0.90212
		10.7	-0.11353	10.7	-0.55106	10.7	-0.66587	10.7	-0.73703	10.7	-0.78428	10.7	-0.82429	10.7	-0.86668	10.7	-0.90219
		10.8	-0.11367	10.8	-0.55116	10.8	-0.66597	10.8	-0.73705	10.8	-0.78423	10.8	-0.82446	10.8	-0.86675	10.8	-0.90218
		10.9	-0.11383	10.9	-0.5513	10.9	-0.66613	10.9	-0.73726	10.9	-0.78421	10.9	-0.82461	10.9	-0.86661	10.9	-0.90209
		11	-0.11397	11	-0.55147	11	-0.66629	11	-0.7376	11	-0.78423	11	-0.82458	11	-0.86658	11	-0.90206
		11.1	-0.1141	11.1	-0.55167	11.1	-0.66638	11.1	-0.73771	11.1	-0.78426	11.1	-0.8246	11.1	-0.86671	11.1	-0.90225
		11.2	-0.11425	11.2	-0.55185	11.2	-0.66648	11.2	-0.73766	11.2	-0.78436	11.2	-0.8246	11.2	-0.86686	11.2	-0.90233
		11.3	-0.11439	11.3	-0.552	11.3	-0.66657	11.3	-0.73768	11.3	-0.78457	11.3	-0.82466	11.3	-0.86691	11.3	-0.90224
		11.4	-0.11452	11.4	-0.55209	11.4	-0.66669	11.4	-0.73781	11.4	-0.78483	11.4	-0.82477	11.4	-0.8669	11.4	-0.90223
		11.5	-0.11463	11.5	-0.55217	11.5	-0.6668	11.5	-0.73803	11.5	-0.78509	11.5	-0.8249	11.5	-0.86696	11.5	-0.90228
		11.6	-0.11471	11.6	-0.55228	11.6	-0.66689	11.6	-0.73816	11.6	-0.78526	11.6	-0.82518	11.6	-0.86698	11.6	-0.9023
		11.7	-0.11482	11.7	-0.55237	11.7	-0.66697	11.7	-0.73825	11.7	-0.78522	11.7	-0.82533	11.7	-0.86716	11.7	-0.90245
		11.8	-0.11493	11.8	-0.55242	11.8	-0.66702	11.8	-0.73827	11.8	-0.78516	11.8	-0.82539	11.8	-0.86751	11.8	-0.90226
		11.9	-0.11493	11.9	-0.55245	11.9	-0.66709	11.9	-0.73861	11.9	-0.78498	11.9	-0.82536	11.9	-0.86797	11.9	-0.90228
		12	-0.11496	12	-0.55245	12	-0.66722	12	-0.73895	12	-0.78486	12	-0.82535	12	-0.86799	12	-0.90222
		12.1	-0.11508	12.1	-0.55251	12.1	-0.66731	12.1	-0.73894	12.1	-0.78486	12.1	-0.82529	12.1	-0.86775	12.1	-0.90241
		12.2	-0.11532	12.2	-0.55261	12.2	-0.66736	12.2	-0.73892	12.2	-0.78487	12.2	-0.82532	12.2	-0.86754	12.2	-0.90279
		12.3	-0.11548	12.3	-0.55272	12.3	-0.66746	12.3	-0.7389	12.3	-0.78487	12.3	-0.82534	12.3	-0.86763	12.3	-0.90288
		12.4	-0.1156	12.4	-0.55282	12.4	-0.66762	12.4	-0.73902	12.4	-0.7849	12.4	-0.82574	12.4	-0.86786	12.4	-0.90309
		12.5	-0.11574	12.5	-0.55287	12.5	-0.66774	12.5	-0.73919	12.5	-0.78492	12.5	-0.8262	12.5	-0.86828	12.5	-0.90304
		12.6	-0.11586	12.6	-0.55289	12.6	-0.66794	12.6	-0.73934	12.6	-0.78497	12.6	-0.82625	12.6	-0.86833	12.6	-0.90298
		12.7	-0.11593	12.7	-0.55293	12.7	-0.66813	12.7	-0.73951	12.7	-0.78501	12.7	-0.82628	12.7	-0.86822	12.7	-0.90273
		12.8	-0.116	12.8	-0.55303	12.8	-0.66821	12.8	-0.73958	12.8	-0.78503	12.8	-0.82631	12.8	-0.86807	12.8	-0.90249
		12.9	-0.11611	12.9	-0.55319	12.9	-0.66825	12.9	-0.73963	12.9	-0.78503	12.9	-0.82633	12.9	-0.86808	12.9	-0.90221
		13	-0.1162	13	-0.55321	13	-0.66839	13	-0.73965	13	-0.78505	13	-0.82627	13	-0.86822	13	-0.90215
		13.1	-0.11629	13.1	-0.55317	13.1	-0.6686	13.1	-0.73966	13.1	-0.7851	13.1	-0.82625	13.1	-0.86846	13.1	-0.90243
		13.2	-0.11644	13.2	-0.55312	13.2	-0.66888	13.2	-0.73971	13.2	-0.78517	13.2	-0.82628	13.2	-0.86861	13.2	-0.9028
		13.3	-0.11659	13.3	-0.55309	13.3	-0.66912	13.3	-0.7397	13.3	-0.78519	13.3	-0.82643	13.3	-0.86884	13.3	-0.90275
		13.4	-0.11672	13.4	-0.55304	13.4	-0.66923	13.4	-0.73974	13.4	-0.78548	13.4	-0.82668	13.4	-0.86904	13.4	-0.90269
		13.5	-0.11685	13.5	-0.55298	13.5	-0.66928	13.5	-0.73973	13.5	-0.78587	13.5	-0.82677	13.5	-0.86898	13.5	-0.90241
		13.6	-0.11695	13.6	-0.55299	13.6	-0.66936	13.6	-0.73977	13.6	-0.78604	13.6	-0.8269	13.6	-0.86893	13.6	-0.90238
		13.7	-0.11705	13.7	-0.55301	13.7	-0.66945	13.7	-0.73979	13.7	-0.78623	13.7	-0.82689	13.7	-0.86867	13.7	-0.90256
		13.8	-0.11715	13.8	-0.55309	13.8	-0.66949	13.8	-0.73992	13.8	-0.78646	13.8	-0.82677	13.8	-0.86847	13.8	-0.90266
		13.9	-0.11727	13.9	-0.55326	13.9	-0.6695	13.9	-0.74006	13.9	-0.78654	13.9	-0.8264	13.9	-0.86839	13.9	-0.90262
		14	-0.1174	14	-0.55328	14	-0.66951	14	-0.74012	14	-0.78663	14	-0.82603	14	-0.86843	14	-0.90264
		14.1	-0.11746	14.1	-0.5533	14.1	-0.66959	14.1	-0.74013	14.1	-0.78686	14.1	-0.82596	14.1	-0.86825	14.1	-0.90264
		14.2	-0.11745	14.2	-0.55332	14.2	-0.66975	14.2	-0.74012	14.2	-0.78719	14.2	-0.82594	14.2	-0.86814	14.2	-0.90261
		14.3	-0.11746	14.3	-0.55339	14.3	-0.66989	14.3	-0.74005	14.3	-0.78732	14.3	-0.82594	14.3	-0.86788	14.3	-0.90255
		14.4	-0.11755	14.4	-0.55346	14.4	-0.66995	14.4	-0.73996	14.4	-0.78736	14.4	-0.82602	14.4	-0.86793	14.4	-0.90257
		14.5	-0.11771	14.5	-0.55349	14.5	-0.66997	14.5	-0.73986	14.5	-0.78737	14.5	-0.82637	14.5	-0.868	14.5	-0.90258
		14.6	-0.1178	14.6	-0.55353	14.6	-0.67	14.6	-0.73989	14.6	-0.78737	14.6	-0.82671	14.6	-0.86846	14.6	-0.9026
		14.7	-0.11789	14.7	-0.55361	14.7	-0.67007	14.7	-0.73989	14.7	-0.78726	14.7	-0.82683	14.7	-0.86878	14.7	-0.90244
		14.8	-0.11799	14.8	-0.55366	14.8	-0.67011	14.8	-0.74012	14.8	-0.78713	14.8	-0.82689	14.8	-0.86877	14.8	-0.90237
		14.9	-0.1181	14.9	-0.5537	14.9	-0.67012	14.9	-0.74036	14.9	-0.78716	14.9	-0.82706	14.9	-0.8688	14.9	-0.90244
		15	-0.11822	15	-0.55379	15	-0.67015	15	-0.74036	15	-0.78719	15	-0.82713	15	-0.86887	15	-0.90261
		15.1	-0.11833	15.1	-0.5539	15.1	-0.67022	15.1	-0.74037	15.1	-0.78725	15.1	-0.82716	15.1	-0.86888	15.1	-0.90274
		15.2	-0.11843	15.2	-0.55397	15.2	-0.67036	15.2	-0.74035	15.2	-0.78736	15.2	-0.82721	15.2	-0.86889	15.2	-0.90279
		15.3	-0.11854	15.3	-0.55403	15.3	-0.67045	15.3	-0.74038	15.3	-0.78747	15.3	-0.8274	15.3	-0.8689	15.3	-0.90295
		15.4	-0.11864	15.4	-0.55408	15.4	-0.6705	15.4	-0.74047	15.4	-0.7875	15.4	-0.8275	15.4	-0.86905	15.4	-0.90338
		15.5	-0.11874	15.5	-0.5541	15.5	-0.67052	15.5	-0.74067	15.5	-0.78752	15.5	-0.82749	15.5	-0.86937	15.5	-0.90376
		15.6	-0.11882	15.6	-0.55411	15.6	-0.67064	15.6	-0.74083	15.6	-0.78757	15.6	-0.82748	15.6	-0.8695	15.6	-0.90395
		15.7	-0.11889	15.7	-0.55413	15.7	-0.6708	15.7	-0.74089	15.7	-0.78766	15.7	-0.82749	15.7	-0.86956	15.7	-0.90391
		15.8	-0.11894	15.8	-0.55418	15.8	-0.67092	15.8	-0.74096	15.8	-0.78771	15.8	-0.82747	15.8	-0.86948	15.8	-0.90387
		15.9	-0.119	15.9	-0.55425	15.9	-0.67101	15.9	-0.74105	15.9	-0.78772	15.9	-0.82745	15.9	-0.86942	15.9	-0.90346
		16	-0.1191	16	-0.55432	16	-0.67103	16	-0.74109	16	-0.78773	16	-0.82742	16	-0.86942	16	-0.90315
		16.1	-0.11919	16.1	-0.55437	16.1	-0.67104	16.1	-0.74114	16.1	-0.78774	16.1	-0.82739	16.1	-0.86944	16.1	-0.90329
		16.2	-0.11928	16.2	-0.55441	16.2	-0.67105	16.2	-0.74112	16.2	-0.78765	16.2	-0.82741	16.2	-0.86945	16.2	-0.9037
		16.3	-0.11935	16.3	-0.55443	16.3	-0.67113	16.3	-0.74113	16.3	-0.78748	16.3	-0.82747	16.3	-0.86927	16.3	-0.90395
		16.4	-0.1194	16.4	-0.55445	16.4	-0.67121	16.4	-0.74123	16.4	-0.78739	16.4	-0.82755	16.4	-0.86913	16.4	-0.90375
		16.5	-0.11949	16.5	-0.55454	16.5	-0.67125	16.5	-0.7414	16.5	-0.78733	16.5	-0.82753	16.5	-0.8692	16.5	-0.90354
		16.6	-0.11964	16.6	-0.55463	16.6	-0.67133	16.6	-0.74152	16.6	-0.78732	16.6	-0.82742	16.6	-0.86931	16.6	-0.9033
		16.7	-0.11971	16.7	-0.5547	16.7	-0.67147	16.7	-0.74156	16.7	-0.7872	16.7	-0.82738	16.7	-0.86949	16.7	-0.90322
		16.8	-0.11976	16.8	-0.55477	16.8	-0.67154	16.8	-0.74153	16.8	-0.78718	16.8	-0.8274	16.8	-0.86947	16.8	-0.90303
		16.9	-0.11983	16.9	-0.55481	16.9	-0.67156	16.9	-0.74149	16.9	-0.78728	16.9	-0.82747	16.9	-0.86924	16.9	-0.90293
		17	-0.11998	17	-0.55486	17	-0.67156	17	-0.74143	17	-0.7874	17	-0.82755	17	-0.86889	17	-0.90277
		17.1	-0.12008	17.1	-0.55496	17.1	-0.67159	17.1	-0.74133	17.1	-0.78742	17.1	-0.82776	17.1	-0.86892	17.1	-0.90283
		17.2	-0.12017	17.2	-0.55502	17.2	-0.67168	17.2	-0.74129	17.2	-0.78744	17.2	-0.82801	17.2	-0.86898	17.2	-0.9028
		17.3	-0.12023	17.3	-0.55501	17.3	-0.67181	17.3	-0.74134	17.3	-0.78758	17.3	-0.82836	17.3	-0.86922	17.3	-0.90325
		17.4	-0.12022	17.4	-0.55502	17.4	-0.67194	17.4	-0.74136	17.4	-0.78785	17.4	-0.8287	17.4	-0.86926	17.4	-0.90378
		17.5	-0.12023	17.5	-0.55506	17.5	-0.67214	17.5	-0.7414	17.5	-0.78804	17.5	-0.82881	17.5	-0.86914	17.5	-0.9037
		17.6	-0.12023	17.6	-0.5551	17.6	-0.67243	17.6	-0.74137	17.6	-0.78812	17.6	-0.82885	17.6	-0.86906	17.6	-0.90366
		17.7	-0.12027	17.7	-0.55512	17.7	-0.6727	17.7	-0.74131	17.7	-0.7881	17.7	-0.82888	17.7	-0.8691	17.7	-0.90362
		17.8	-0.12031	17.8	-0.55513	17.8	-0.67286	17.8	-0.74128	17.8	-0.78807	17.8	-0.82891	17.8	-0.86916	17.8	-0.90379
		17.9	-0.12035	17.9	-0.55515	17.9	-0.67285	17.9	-0.74135	17.9	-0.78788	17.9	-0.82893	17.9	-0.86918	17.9	-0.90412
		18	-0.1204	18	-0.5552	18	-0.67284	18	-0.74145	18	-0.78785	18	-0.82887	18	-0.86896	18	-0.90413
		18.1	-0.12044	18.1	-0.55523	18.1	-0.67284	18.1	-0.74145	18.1	-0.788	18.1	-0.82887	18.1	-0.8689	18.1	-0.90379
		18.2	-0.12047	18.2	-0.55524	18.2	-0.67287	18.2	-0.74143	18.2	-0.78826	18.2	-0.82882	18.2	-0.86911	18.2	-0.90341
		18.3	-0.12054	18.3	-0.55526	18.3	-0.67298	18.3	-0.74142	18.3	-0.78842	18.3	-0.82883	18.3	-0.86915	18.3	-0.90322
		18.4	-0.12067	18.4	-0.55528	18.4	-0.67313	18.4	-0.74144	18.4	-0.78862	18.4	-0.82885	18.4	-0.86898	18.4	-0.90295
		18.5	-0.1208	18.5	-0.55527	18.5	-0.67324	18.5	-0.74147	18.5	-0.78888	18.5	-0.82897	18.5	-0.86887	18.5	-0.90282
		18.6	-0.12088	18.6	-0.55527	18.6	-0.67331	18.6	-0.74146	18.6	-0.78889	18.6	-0.82894	18.6	-0.86884	18.6	-0.90311
		18.7	-0.12087	18.7	-0.55527	18.7	-0.67338	18.7	-0.74143	18.7	-0.78881	18.7	-0.82902	18.7	-0.86884	18.7	-0.90347
		18.8	-0.1209	18.8	-0.5553	18.8	-0.67342	18.8	-0.74137	18.8	-0.78878	18.8	-0.82906	18.8	-0.86882	18.8	-0.90344
		18.9	-0.12094	18.9	-0.55537	18.9	-0.67345	18.9	-0.74136	18.9	-0.78874	18.9	-0.8291	18.9	-0.86953	18.9	-0.90347
		19	-0.12102	19	-0.55548	19	-0.67346	19	-0.74137	19	-0.78879	19	-0.82899	19	-0.87038	19	-0.90346
		19.1	-0.12109	19.1	-0.55585	19.1	-0.67352	19.1	-0.74137	19.1	-0.78875	19.1	-0.82887	19.1	-0.87055	19.1	-0.90347
		19.2	-0.12116	19.2	-0.55643	19.2	-0.67358	19.2	-0.74143	19.2	-0.78876	19.2	-0.82889	19.2	-0.87051	19.2	-0.90352
		19.3	-0.12123	19.3	-0.55677	19.3	-0.67361	19.3	-0.74146	19.3	-0.78875	19.3	-0.82893	19.3	-0.87037	19.3	-0.90354
		19.4	-0.12128	19.4	-0.55685	19.4	-0.67363	19.4	-0.74158	19.4	-0.78884	19.4	-0.82907	19.4	-0.87015	19.4	-0.90373
		19.5	-0.12133	19.5	-0.55686	19.5	-0.67367	19.5	-0.74167	19.5	-0.78891	19.5	-0.82914	19.5	-0.87018	19.5	-0.9039
		19.6	-0.12136	19.6	-0.55686	19.6	-0.67372	19.6	-0.74176	19.6	-0.78893	19.6	-0.8291	19.6	-0.87032	19.6	-0.90386
		19.7	-0.12135	19.7	-0.55686	19.7	-0.67372	19.7	-0.7419	19.7	-0.78896	19.7	-0.82911	19.7	-0.87058	19.7	-0.9039
		19.8	-0.12134	19.8	-0.55688	19.8	-0.67373	19.8	-0.742	19.8	-0.78898	19.8	-0.82911	19.8	-0.87056	19.8	-0.90395
		19.9	-0.12133	19.9	-0.55693	19.9	-0.67378	19.9	-0.74205	19.9	-0.78892	19.9	-0.82912	19.9	-0.87045	19.9	-0.90409
		20	-0.12135	20	-0.55698	20	-0.67392	20	-0.74208	20	-0.78878	20	-0.82911	20	-0.87041	20	-0.90409
		20.1	-0.12145	20.1	-0.55702	20.1	-0.67417	20.1	-0.74209	20.1	-0.78874	20.1	-0.82911	20.1	-0.87036	20.1	-0.90389
		20.2	-0.12165	20.2	-0.55703	20.2	-0.67436	20.2	-0.7421	20.2	-0.78878	20.2	-0.82919	20.2	-0.87036	20.2	-0.90367
		20.3	-0.12183	20.3	-0.55714	20.3	-0.67443	20.3	-0.74215	20.3	-0.78892	20.3	-0.82932	20.3	-0.87034	20.3	-0.90356
		20.4	-0.12191	20.4	-0.55731	20.4	-0.67448	20.4	-0.74228	20.4	-0.78912	20.4	-0.82931	20.4	-0.87054	20.4	-0.90352
		20.5	-0.12197	20.5	-0.55747	20.5	-0.67453	20.5	-0.74234	20.5	-0.78925	20.5	-0.82918	20.5	-0.87075	20.5	-0.90342
		20.6	-0.12205	20.6	-0.5576	20.6	-0.67454	20.6	-0.74234	20.6	-0.78936	20.6	-0.82902	20.6	-0.87069	20.6	-0.90337
		20.7	-0.12215	20.7	-0.55757	20.7	-0.67455	20.7	-0.74233	20.7	-0.78951	20.7	-0.82906	20.7	-0.87044	20.7	-0.90336
		20.8	-0.12224	20.8	-0.55755	20.8	-0.67455	20.8	-0.74233	20.8	-0.7897	20.8	-0.82926	20.8	-0.87034	20.8	-0.90333
		20.9	-0.12233	20.9	-0.55751	20.9	-0.67457	20.9	-0.74233	20.9	-0.78975	20.9	-0.82966	20.9	-0.87044	20.9	-0.90314
		21	-0.12244	21	-0.55753	21	-0.6746	21	-0.74233	21	-0.78974	21	-0.83001	21	-0.87058	21	-0.90318
		21.1	-0.12253	21.1	-0.55758	21.1	-0.67465	21.1	-0.74236	21.1	-0.78975	21.1	-0.83027	21.1	-0.87062	21.1	-0.90315
		21.2	-0.1226	21.2	-0.55765	21.2	-0.67467	21.2	-0.74245	21.2	-0.78983	21.2	-0.83034	21.2	-0.87071	21.2	-0.90316
		21.3	-0.12268	21.3	-0.55771	21.3	-0.67475	21.3	-0.74259	21.3	-0.79	21.3	-0.83034	21.3	-0.87079	21.3	-0.9032
		21.4	-0.12276	21.4	-0.55778	21.4	-0.67488	21.4	-0.74282	21.4	-0.79025	21.4	-0.83037	21.4	-0.87078	21.4	-0.90317
		21.5	-0.12283	21.5	-0.55785	21.5	-0.6749	21.5	-0.74302	21.5	-0.79028	21.5	-0.83052	21.5	-0.87083	21.5	-0.90321
		21.6	-0.12287	21.6	-0.55786	21.6	-0.67487	21.6	-0.74299	21.6	-0.7903	21.6	-0.83082	21.6	-0.87079	21.6	-0.90318
		21.7	-0.12293	21.7	-0.55786	21.7	-0.67481	21.7	-0.74303	21.7	-0.79032	21.7	-0.83098	21.7	-0.87062	21.7	-0.90313
		21.8	-0.12299	21.8	-0.55785	21.8	-0.67479	21.8	-0.74303	21.8	-0.79045	21.8	-0.83091	21.8	-0.87055	21.8	-0.9031
		21.9	-0.12305	21.9	-0.55783	21.9	-0.67478	21.9	-0.74322	21.9	-0.79064	21.9	-0.83076	21.9	-0.87084	21.9	-0.90322
		22	-0.1231	22	-0.55783	22	-0.67479	22	-0.74327	22	-0.79087	22	-0.83055	22	-0.87108	22	-0.90329
		22.1	-0.12316	22.1	-0.55786	22.1	-0.67484	22.1	-0.74313	22.1	-0.79105	22.1	-0.83043	22.1	-0.87099	22.1	-0.90339
		22.2	-0.12321	22.2	-0.55792	22.2	-0.67502	22.2	-0.7431	22.2	-0.79111	22.2	-0.83036	22.2	-0.87078	22.2	-0.90344
		22.3	-0.12324	22.3	-0.55797	22.3	-0.67527	22.3	-0.74334	22.3	-0.79112	22.3	-0.83023	22.3	-0.87066	22.3	-0.90348
		22.4	-0.12329	22.4	-0.55799	22.4	-0.67545	22.4	-0.74375	22.4	-0.79112	22.4	-0.83	22.4	-0.87068	22.4	-0.90332
		22.5	-0.12338	22.5	-0.55799	22.5	-0.67554	22.5	-0.74403	22.5	-0.79109	22.5	-0.82993	22.5	-0.87069	22.5	-0.90303
		22.6	-0.12346	22.6	-0.558	22.6	-0.67561	22.6	-0.74412	22.6	-0.79093	22.6	-0.83005	22.6	-0.87066	22.6	-0.90282
		22.7	-0.1235	22.7	-0.55802	22.7	-0.67565	22.7	-0.74413	22.7	-0.79067	22.7	-0.83008	22.7	-0.87049	22.7	-0.90269
		22.8	-0.12352	22.8	-0.55803	22.8	-0.67574	22.8	-0.74412	22.8	-0.79057	22.8	-0.83014	22.8	-0.87042	22.8	-0.90243
		22.9	-0.1235	22.9	-0.558	22.9	-0.67582	22.9	-0.7441	22.9	-0.79062	22.9	-0.83021	22.9	-0.87053	22.9	-0.90212
		23	-0.1235	23	-0.55799	23	-0.67584	23	-0.74408	23	-0.79061	23	-0.83027	23	-0.87055	23	-0.90212
		23.1	-0.12353	23.1	-0.558	23.1	-0.67586	23.1	-0.74407	23.1	-0.79064	23.1	-0.83023	23.1	-0.87048	23.1	-0.90213
		23.2	-0.12361	23.2	-0.55805	23.2	-0.67592	23.2	-0.74411	23.2	-0.79065	23.2	-0.83023	23.2	-0.87039	23.2	-0.90216
		23.3	-0.12371	23.3	-0.55815	23.3	-0.67597	23.3	-0.74412	23.3	-0.79073	23.3	-0.83028	23.3	-0.87011	23.3	-0.90232
		23.4	-0.1238	23.4	-0.55829	23.4	-0.67598	23.4	-0.7441	23.4	-0.79084	23.4	-0.8303	23.4	-0.86978	23.4	-0.90255
		23.5	-0.12385	23.5	-0.55834	23.5	-0.676	23.5	-0.74403	23.5	-0.79091	23.5	-0.83021	23.5	-0.86984	23.5	-0.90252
		23.6	-0.12387	23.6	-0.5583	23.6	-0.67603	23.6	-0.744	23.6	-0.79097	23.6	-0.83019	23.6	-0.8698	23.6	-0.90258
		23.7	-0.12388	23.7	-0.55828	23.7	-0.67607	23.7	-0.74403	23.7	-0.79097	23.7	-0.8302	23.7	-0.86981	23.7	-0.90261
		23.8	-0.12395	23.8	-0.55826	23.8	-0.67607	23.8	-0.74406	23.8	-0.79098	23.8	-0.83019	23.8	-0.86981	23.8	-0.90293
		23.9	-0.12407	23.9	-0.55826	23.9	-0.67606	23.9	-0.74409	23.9	-0.79093	23.9	-0.83019	23.9	-0.86983	23.9	-0.9031
		24	-0.12416	24	-0.55829	24	-0.67605	24	-0.74413	24	-0.79091	24	-0.83023	24	-0.86984	24	-0.90309
		24.1	-0.12416	24.1	-0.5583	24.1	-0.67609	24.1	-0.74419	24.1	-0.79098	24.1	-0.83063	24.1	-0.86968	24.1	-0.90303
		24.2	-0.12417	24.2	-0.55831	24.2	-0.67614	24.2	-0.74428	24.2	-0.79113	24.2	-0.83158	24.2	-0.86933	24.2	-0.90278
		24.3	-0.12422	24.3	-0.55832	24.3	-0.67618	24.3	-0.7443	24.3	-0.79119	24.3	-0.83285	24.3	-0.8691	24.3	-0.90234
		24.4	-0.12433	24.4	-0.55839	24.4	-0.67621	24.4	-0.74426	24.4	-0.79121	24.4	-0.83383	24.4	-0.86916	24.4	-0.90228
		24.5	-0.1244	24.5	-0.55847	24.5	-0.67629	24.5	-0.74422	24.5	-0.79126	24.5	-0.83421	24.5	-0.86928	24.5	-0.90237
		24.6	-0.12445	24.6	-0.55848	24.6	-0.6764	24.6	-0.74422	24.6	-0.79128	24.6	-0.83431	24.6	-0.86975	24.6	-0.90242
		24.7	-0.12447	24.7	-0.55847	24.7	-0.67651	24.7	-0.74422	24.7	-0.79122	24.7	-0.83429	24.7	-0.87018	24.7	-0.9024
		24.8	-0.12447	24.8	-0.55847	24.8	-0.6765	24.8	-0.74422	24.8	-0.79121	24.8	-0.83422	24.8	-0.87026	24.8	-0.90241
		24.9	-0.12448	24.9	-0.5585	24.9	-0.6765	24.9	-0.74421	24.9	-0.79128	24.9	-0.83389	24.9	-0.87021	24.9	-0.90242
		25	-0.12455	25	-0.5586	25	-0.6765	25	-0.74426	25	-0.79132	25	-0.83355	25	-0.8699	25	-0.90271
		25.1	-0.12465	25.1	-0.55877	25.1	-0.67651	25.1	-0.7444	25.1	-0.79133	25.1	-0.83343	25.1	-0.86939	25.1	-0.90304
		25.2	-0.12472	25.2	-0.55886	25.2	-0.67656	25.2	-0.74456	25.2	-0.7913	25.2	-0.83345	25.2	-0.86929	25.2	-0.90297
		25.3	-0.12478	25.3	-0.55882	25.3	-0.67663	25.3	-0.7446	25.3	-0.79134	25.3	-0.83366	25.3	-0.86939	25.3	-0.90305
		25.4	-0.12483	25.4	-0.55882	25.4	-0.67673	25.4	-0.74456	25.4	-0.79139	25.4	-0.83389	25.4	-0.86952	25.4	-0.90295
		25.5	-0.12484	25.5	-0.55881	25.5	-0.67686	25.5	-0.74452	25.5	-0.79156	25.5	-0.83397	25.5	-0.86977	25.5	-0.90295
		25.6	-0.12487	25.6	-0.55882	25.6	-0.67695	25.6	-0.74447	25.6	-0.79171	25.6	-0.83402	25.6	-0.86985	25.6	-0.90288
		25.7	-0.12493	25.7	-0.55882	25.7	-0.67703	25.7	-0.74443	25.7	-0.79171	25.7	-0.83408	25.7	-0.86997	25.7	-0.90266
		25.8	-0.12496	25.8	-0.55882	25.8	-0.67724	25.8	-0.74435	25.8	-0.7917	25.8	-0.83405	25.8	-0.86992	25.8	-0.90234
		25.9	-0.12497	25.9	-0.55881	25.9	-0.67743	25.9	-0.74434	25.9	-0.79152	25.9	-0.83405	25.9	-0.86988	25.9	-0.90243
		26	-0.12497	26	-0.55881	26	-0.67749	26	-0.74435	26	-0.79137	26	-0.83403	26	-0.86976	26	-0.90258
		26.1	-0.12499	26.1	-0.5588	26.1	-0.67752	26.1	-0.74435	26.1	-0.79132	26.1	-0.83398	26.1	-0.86975	26.1	-0.9027
		26.2	-0.12505	26.2	-0.55877	26.2	-0.67753	26.2	-0.74432	26.2	-0.79133	26.2	-0.83386	26.2	-0.86986	26.2	-0.90261
		26.3	-0.12512	26.3	-0.55873	26.3	-0.67751	26.3	-0.74427	26.3	-0.79131	26.3	-0.83372	26.3	-0.86989	26.3	-0.90255
		26.4	-0.12519	26.4	-0.55874	26.4	-0.67751	26.4	-0.74427	26.4	-0.79148	26.4	-0.8337	26.4	-0.86981	26.4	-0.90237
		26.5	-0.12525	26.5	-0.55874	26.5	-0.67748	26.5	-0.74432	26.5	-0.79171	26.5	-0.83372	26.5	-0.86979	26.5	-0.90225
		26.6	-0.12532	26.6	-0.55878	26.6	-0.67751	26.6	-0.74442	26.6	-0.7918	26.6	-0.83375	26.6	-0.8699	26.6	-0.9022
		26.7	-0.12538	26.7	-0.55884	26.7	-0.6775	26.7	-0.74445	26.7	-0.79188	26.7	-0.83375	26.7	-0.87009	26.7	-0.90225
		26.8	-0.12543	26.8	-0.55887	26.8	-0.67753	26.8	-0.74443	26.8	-0.79194	26.8	-0.83374	26.8	-0.87027	26.8	-0.90217
		26.9	-0.12548	26.9	-0.55886	26.9	-0.67753	26.9	-0.74441	26.9	-0.79194	26.9	-0.83367	26.9	-0.87046	26.9	-0.90207
		27	-0.1255	27	-0.55885	27	-0.67754	27	-0.74431	27	-0.79196	27	-0.83363	27	-0.87069	27	-0.90201
		27.1	-0.12553	27.1	-0.55875	27.1	-0.67756	27.1	-0.74425	27.1	-0.79194	27.1	-0.8336	27.1	-0.87079	27.1	-0.90246
		27.2	-0.12556	27.2	-0.55871	27.2	-0.67756	27.2	-0.7443	27.2	-0.79192	27.2	-0.83367	27.2	-0.87076	27.2	-0.90311
		27.3	-0.12558	27.3	-0.55875	27.3	-0.67759	27.3	-0.74433	27.3	-0.79191	27.3	-0.83395	27.3	-0.87074	27.3	-0.90341
		27.4	-0.12561	27.4	-0.55896	27.4	-0.67762	27.4	-0.74433	27.4	-0.79198	27.4	-0.83424	27.4	-0.87074	27.4	-0.90336
		27.5	-0.12564	27.5	-0.55924	27.5	-0.67762	27.5	-0.74428	27.5	-0.79204	27.5	-0.83421	27.5	-0.87073	27.5	-0.90323
		27.6	-0.12569	27.6	-0.55939	27.6	-0.67763	27.6	-0.74426	27.6	-0.79202	27.6	-0.83415	27.6	-0.87075	27.6	-0.90302
		27.7	-0.12574	27.7	-0.55947	27.7	-0.67764	27.7	-0.74429	27.7	-0.79201	27.7	-0.83376	27.7	-0.87086	27.7	-0.90306
		27.8	-0.12578	27.8	-0.55953	27.8	-0.6777	27.8	-0.7443	27.8	-0.79195	27.8	-0.83355	27.8	-0.87089	27.8	-0.90319
		27.9	-0.12581	27.9	-0.55955	27.9	-0.67777	27.9	-0.74431	27.9	-0.79192	27.9	-0.83369	27.9	-0.87093	27.9	-0.90324
		28	-0.12583	28	-0.55957	28	-0.67781	28	-0.7444	28	-0.7919	28	-0.8337	28	-0.8711	28	-0.90308
		28.1	-0.12586	28.1	-0.55963	28.1	-0.67781	28.1	-0.74447	28.1	-0.792	28.1	-0.83368	28.1	-0.87136	28.1	-0.90295
		28.2	-0.1259	28.2	-0.55968	28.2	-0.67781	28.2	-0.7445	28.2	-0.79218	28.2	-0.83355	28.2	-0.8714	28.2	-0.903
		28.3	-0.12599	28.3	-0.55967	28.3	-0.67781	28.3	-0.74453	28.3	-0.79227	28.3	-0.83336	28.3	-0.87138	28.3	-0.90307
		28.4	-0.12608	28.4	-0.55967	28.4	-0.67785	28.4	-0.74479	28.4	-0.79226	28.4	-0.83323	28.4	-0.87135	28.4	-0.90309
		28.5	-0.12611	28.5	-0.55966	28.5	-0.67788	28.5	-0.74504	28.5	-0.79226	28.5	-0.83327	28.5	-0.87123	28.5	-0.9029
		28.6	-0.1261	28.6	-0.55968	28.6	-0.67786	28.6	-0.74498	28.6	-0.79228	28.6	-0.83347	28.6	-0.87108	28.6	-0.90285
		28.7	-0.12611	28.7	-0.55973	28.7	-0.67785	28.7	-0.74503	28.7	-0.7923	28.7	-0.83378	28.7	-0.87075	28.7	-0.90294
		28.8	-0.12613	28.8	-0.55979	28.8	-0.67785	28.8	-0.74503	28.8	-0.79247	28.8	-0.83388	28.8	-0.87062	28.8	-0.90295
		28.9	-0.12619	28.9	-0.55988	28.9	-0.67787	28.9	-0.74513	28.9	-0.79268	28.9	-0.83388	28.9	-0.87046	28.9	-0.90284
		29	-0.12623	29	-0.55995	29	-0.678	29	-0.74526	29	-0.79264	29	-0.8339	29	-0.87048	29	-0.90255
		29.1	-0.12624	29.1	-0.55993	29.1	-0.67822	29.1	-0.74537	29.1	-0.79255	29.1	-0.83391	29.1	-0.87065	29.1	-0.90267
		29.2	-0.12623	29.2	-0.55991	29.2	-0.67842	29.2	-0.74537	29.2	-0.79249	29.2	-0.83398	29.2	-0.87091	29.2	-0.90277
		29.3	-0.12626	29.3	-0.55987	29.3	-0.67851	29.3	-0.7454	29.3	-0.79245	29.3	-0.83399	29.3	-0.87108	29.3	-0.90285
		29.4	-0.12631	29.4	-0.55984	29.4	-0.67849	29.4	-0.74548	29.4	-0.79246	29.4	-0.83396	29.4	-0.87111	29.4	-0.90291
		29.5	-0.12644	29.5	-0.55983	29.5	-0.67848	29.5	-0.74565	29.5	-0.7924	29.5	-0.83392	29.5	-0.871	29.5	-0.90297
		29.6	-0.12648	29.6	-0.55983	29.6	-0.67846	29.6	-0.74576	29.6	-0.79238	29.6	-0.8339	29.6	-0.87079	29.6	-0.90311
		29.7	-0.12648	29.7	-0.55985	29.7	-0.67847	29.7	-0.74574	29.7	-0.79236	29.7	-0.83391	29.7	-0.87073	29.7	-0.90307
		29.8	-0.12649	29.8	-0.55986	29.8	-0.6785	29.8	-0.74572	29.8	-0.79239	29.8	-0.83391	29.8	-0.87079	29.8	-0.90307
		29.9	-0.1265	29.9	-0.55986	29.9	-0.67856	29.9	-0.7456	29.9	-0.79257	29.9	-0.83393	29.9	-0.87089	29.9	-0.90305
		30	-0.1265	30	-0.55986	30	-0.67859	30	-0.74528	30	-0.79285	30	-0.83402	30	-0.8709	30	-0.9032
		30.1	-0.12646	30.1	-0.55988	30.1	-0.67858	30.1	-0.74529	30.1	-0.79294	30.1	-0.83421	30.1	-0.87066	30.1	-0.90324
		30.2	-0.12645	30.2	-0.55992	30.2	-0.67858	30.2	-0.74524	30.2	-0.79289	30.2	-0.8344	30.2	-0.87052	30.2	-0.90317
		30.3	-0.12646	30.3	-0.55998	30.3	-0.67857	30.3	-0.74533	30.3	-0.7929	30.3	-0.83448	30.3	-0.87046	30.3	-0.90302
		30.4	-0.12648	30.4	-0.56004	30.4	-0.67857	30.4	-0.74543	30.4	-0.79296	30.4	-0.83445	30.4	-0.8705	30.4	-0.90285
		30.5	-0.12653	30.5	-0.56006	30.5	-0.6786	30.5	-0.74546	30.5	-0.79302	30.5	-0.83431	30.5	-0.87046	30.5	-0.90277
		30.6	-0.12661	30.6	-0.56005	30.6	-0.67867	30.6	-0.74547	30.6	-0.79299	30.6	-0.83421	30.6	-0.87046	30.6	-0.90297
		30.7	-0.12668	30.7	-0.56005	30.7	-0.67871	30.7	-0.74556	30.7	-0.79298	30.7	-0.83426	30.7	-0.87039	30.7	-0.9031
		30.8	-0.12672	30.8	-0.56005	30.8	-0.67877	30.8	-0.74584	30.8	-0.79294	30.8	-0.83424	30.8	-0.87032	30.8	-0.90317
		30.9	-0.12679	30.9	-0.56004	30.9	-0.67878	30.9	-0.74599	30.9	-0.79292	30.9	-0.83422	30.9	-0.87032	30.9	-0.90311
		31	-0.12687	31	-0.56004	31	-0.67878	31	-0.74592	31	-0.79282	31	-0.83416	31	-0.87052	31	-0.90315
		31.1	-0.12691	31.1	-0.56004	31.1	-0.67877	31.1	-0.74592	31.1	-0.79271	31.1	-0.83411	31.1	-0.87088	31.1	-0.90314
		31.2	-0.12694	31.2	-0.56009	31.2	-0.67876	31.2	-0.74592	31.2	-0.79272	31.2	-0.83404	31.2	-0.87091	31.2	-0.90323
		31.3	-0.12698	31.3	-0.56015	31.3	-0.67876	31.3	-0.74592	31.3	-0.79271	31.3	-0.83402	31.3	-0.871	31.3	-0.90338
		31.4	-0.127	31.4	-0.56022	31.4	-0.67879	31.4	-0.74581	31.4	-0.7926	31.4	-0.83402	31.4	-0.87091	31.4	-0.90343
		31.5	-0.12704	31.5	-0.56033	31.5	-0.67888	31.5	-0.74566	31.5	-0.7924	31.5	-0.83407	31.5	-0.87091	31.5	-0.90353
		31.6	-0.12707	31.6	-0.5604	31.6	-0.67908	31.6	-0.74568	31.6	-0.79241	31.6	-0.83409	31.6	-0.87072	31.6	-0.90354
		31.7	-0.12709	31.7	-0.56043	31.7	-0.6793	31.7	-0.74572	31.7	-0.7925	31.7	-0.83403	31.7	-0.87048	31.7	-0.90332
		31.8	-0.12711	31.8	-0.56047	31.8	-0.67942	31.8	-0.74581	31.8	-0.79255	31.8	-0.83393	31.8	-0.8705	31.8	-0.90305
		31.9	-0.12717	31.9	-0.5605	31.9	-0.67945	31.9	-0.74584	31.9	-0.7925	31.9	-0.83386	31.9	-0.87043	31.9	-0.90311
		32	-0.12719	32	-0.56056	32	-0.67945	32	-0.74591	32	-0.79225	32	-0.83375	32	-0.87044	32	-0.9033
		32.1	-0.12721	32.1	-0.56063	32.1	-0.67945	32.1	-0.74596	32.1	-0.79197	32.1	-0.83366	32.1	-0.8704	32.1	-0.90385
		32.2	-0.12726	32.2	-0.56066	32.2	-0.67946	32.2	-0.74598	32.2	-0.79188	32.2	-0.83367	32.2	-0.87041	32.2	-0.90449
		32.3	-0.12735	32.3	-0.56065	32.3	-0.67947	32.3	-0.74612	32.3	-0.79191	32.3	-0.83369	32.3	-0.87039	32.3	-0.90469
		32.4	-0.12739	32.4	-0.56062	32.4	-0.67947	32.4	-0.74641	32.4	-0.79199	32.4	-0.83386	32.4	-0.87045	32.4	-0.90464
		32.5	-0.12741	32.5	-0.56047	32.5	-0.67946	32.5	-0.7466	32.5	-0.79208	32.5	-0.83406	32.5	-0.87058	32.5	-0.90469
		32.6	-0.12745	32.6	-0.56033	32.6	-0.67945	32.6	-0.74661	32.6	-0.79204	32.6	-0.83416	32.6	-0.87075	32.6	-0.90481
		32.7	-0.12751	32.7	-0.56031	32.7	-0.67951	32.7	-0.74659	32.7	-0.79203	32.7	-0.83425	32.7	-0.8707	32.7	-0.90484
		32.8	-0.12755	32.8	-0.5603	32.8	-0.67962	32.8	-0.74648	32.8	-0.792	32.8	-0.83432	32.8	-0.87052	32.8	-0.9047
		32.9	-0.12758	32.9	-0.56031	32.9	-0.67969	32.9	-0.74629	32.9	-0.79201	32.9	-0.83431	32.9	-0.87024	32.9	-0.9045
		33	-0.12763	33	-0.56031	33	-0.67971	33	-0.74615	33	-0.7921	33	-0.83431	33	-0.87015	33	-0.90451
		33.1	-0.12765	33.1	-0.56036	33.1	-0.67972	33.1	-0.74612	33.1	-0.79231	33.1	-0.8343	33.1	-0.87001	33.1	-0.90444
		33.2	-0.12767	33.2	-0.56047	33.2	-0.67977	33.2	-0.74614	33.2	-0.79242	33.2	-0.83416	33.2	-0.86985	33.2	-0.90442
		33.3	-0.12767	33.3	-0.56056	33.3	-0.67978	33.3	-0.74626	33.3	-0.79242	33.3	-0.83395	33.3	-0.86971	33.3	-0.9043
		33.4	-0.1277	33.4	-0.56059	33.4	-0.67977	33.4	-0.7464	33.4	-0.79243	33.4	-0.83375	33.4	-0.86967	33.4	-0.9043
		33.5	-0.12775	33.5	-0.56061	33.5	-0.67974	33.5	-0.74637	33.5	-0.79244	33.5	-0.83356	33.5	-0.86942	33.5	-0.90456
		33.6	-0.12778	33.6	-0.56066	33.6	-0.67967	33.6	-0.74634	33.6	-0.79243	33.6	-0.83352	33.6	-0.86938	33.6	-0.90497
		33.7	-0.1278	33.7	-0.56076	33.7	-0.67965	33.7	-0.74604	33.7	-0.79243	33.7	-0.83354	33.7	-0.86948	33.7	-0.90508
		33.8	-0.12782	33.8	-0.56084	33.8	-0.67964	33.8	-0.74562	33.8	-0.79237	33.8	-0.83369	33.8	-0.86969	33.8	-0.90501
		33.9	-0.12783	33.9	-0.56092	33.9	-0.67963	33.9	-0.74526	33.9	-0.7923	33.9	-0.83391	33.9	-0.86972	33.9	-0.90467
		34	-0.12784	34	-0.56096	34	-0.67973	34	-0.74513	34	-0.79203	34	-0.83387	34	-0.86978	34	-0.90445
		34.1	-0.12787	34.1	-0.56094	34.1	-0.6799	34.1	-0.74508	34.1	-0.79176	34.1	-0.83391	34.1	-0.86973	34.1	-0.90457
		34.2	-0.12791	34.2	-0.56086	34.2	-0.68017	34.2	-0.74533	34.2	-0.79176	34.2	-0.8339	34.2	-0.86974	34.2	-0.90454
		34.3	-0.12793	34.3	-0.56077	34.3	-0.68026	34.3	-0.74569	34.3	-0.79183	34.3	-0.83398	34.3	-0.86972	34.3	-0.90444
		34.4	-0.12798	34.4	-0.56078	34.4	-0.6803	34.4	-0.74588	34.4	-0.79212	34.4	-0.83401	34.4	-0.86968	34.4	-0.9042
		34.5	-0.12805	34.5	-0.56078	34.5	-0.68033	34.5	-0.74599	34.5	-0.79251	34.5	-0.83398	34.5	-0.86965	34.5	-0.90428
		34.6	-0.1281	34.6	-0.56078	34.6	-0.68034	34.6	-0.74613	34.6	-0.79271	34.6	-0.83387	34.6	-0.86946	34.6	-0.90428
		34.7	-0.12812	34.7	-0.56076	34.7	-0.68035	34.7	-0.74623	34.7	-0.79273	34.7	-0.83373	34.7	-0.86923	34.7	-0.9043
		34.8	-0.12813	34.8	-0.56075	34.8	-0.68041	34.8	-0.74627	34.8	-0.79271	34.8	-0.83373	34.8	-0.86923	34.8	-0.90422
		34.9	-0.12815	34.9	-0.56076	34.9	-0.68046	34.9	-0.74627	34.9	-0.79263	34.9	-0.83372	34.9	-0.86924	34.9	-0.90419
		35	-0.12815	35	-0.56082	35	-0.68048	35	-0.74627	35	-0.79248	35	-0.83372	35	-0.86925	35	-0.90416
		35.1	-0.12816	35.1	-0.56086	35.1	-0.68048	35.1	-0.74627	35.1	-0.79236	35.1	-0.83372	35.1	-0.869	35.1	-0.90387
		35.2	-0.12817	35.2	-0.56088	35.2	-0.68047	35.2	-0.74627	35.2	-0.79237	35.2	-0.83375	35.2	-0.86861	35.2	-0.9034
		35.3	-0.12821	35.3	-0.56088	35.3	-0.68046	35.3	-0.74626	35.3	-0.79251	35.3	-0.83388	35.3	-0.86842	35.3	-0.90325
		35.4	-0.12825	35.4	-0.56089	35.4	-0.68046	35.4	-0.74624	35.4	-0.79271	35.4	-0.83392	35.4	-0.86845	35.4	-0.90315
		35.5	-0.12824	35.5	-0.5609	35.5	-0.68053	35.5	-0.74602	35.5	-0.79269	35.5	-0.83396	35.5	-0.86876	35.5	-0.90318
		35.6	-0.12825	35.6	-0.56094	35.6	-0.68064	35.6	-0.74553	35.6	-0.79265	35.6	-0.83389	35.6	-0.86929	35.6	-0.90322
		35.7	-0.12827	35.7	-0.56102	35.7	-0.68072	35.7	-0.74499	35.7	-0.79262	35.7	-0.83381	35.7	-0.86958	35.7	-0.90324
		35.8	-0.1283	35.8	-0.56104	35.8	-0.68078	35.8	-0.7445	35.8	-0.79258	35.8	-0.83359	35.8	-0.86954	35.8	-0.90304
		35.9	-0.12831	35.9	-0.56103	35.9	-0.68094	35.9	-0.7443	35.9	-0.79259	35.9	-0.83359	35.9	-0.8693	35.9	-0.90283
		36	-0.12837	36	-0.56104	36	-0.68118	36	-0.74439	36	-0.79259	36	-0.83357	36	-0.86892	36	-0.90288
		36.1	-0.12844	36.1	-0.56107	36.1	-0.68155	36.1	-0.7445	36.1	-0.79259	36.1	-0.83365	36.1	-0.86897	36.1	-0.90303
		36.2	-0.12847	36.2	-0.56113	36.2	-0.68193	36.2	-0.74481	36.2	-0.79254	36.2	-0.83358	36.2	-0.86922	36.2	-0.90337
		36.3	-0.12848	36.3	-0.56113	36.3	-0.68211	36.3	-0.74516	36.3	-0.79252	36.3	-0.83367	36.3	-0.86945	36.3	-0.9036
		36.4	-0.1285	36.4	-0.56112	36.4	-0.68216	36.4	-0.74528	36.4	-0.7926	36.4	-0.83387	36.4	-0.8694	36.4	-0.90356
		36.5	-0.12855	36.5	-0.56111	36.5	-0.68216	36.5	-0.74536	36.5	-0.7927	36.5	-0.83415	36.5	-0.86939	36.5	-0.90361
		36.6	-0.12859	36.6	-0.56111	36.6	-0.68217	36.6	-0.74533	36.6	-0.79269	36.6	-0.83413	36.6	-0.86921	36.6	-0.90361
		36.7	-0.12864	36.7	-0.56111	36.7	-0.68217	36.7	-0.74535	36.7	-0.79268	36.7	-0.83411	36.7	-0.86894	36.7	-0.90363
		36.8	-0.1287	36.8	-0.56111	36.8	-0.68219	36.8	-0.74572	36.8	-0.79257	36.8	-0.83388	36.8	-0.86878	36.8	-0.90321
		36.9	-0.12875	36.9	-0.56116	36.9	-0.68222	36.9	-0.74625	36.9	-0.79239	36.9	-0.83368	36.9	-0.86854	36.9	-0.90303
		37	-0.12875	37	-0.56123	37	-0.68226	37	-0.74643	37	-0.79239	37	-0.83375	37	-0.86843	37	-0.90317
		37.1	-0.12877	37.1	-0.56124	37.1	-0.68227	37.1	-0.74649	37.1	-0.79246	37.1	-0.8338	37.1	-0.8684	37.1	-0.90318
		37.2	-0.1288	37.2	-0.56125	37.2	-0.68226	37.2	-0.74651	37.2	-0.79265	37.2	-0.83391	37.2	-0.86831	37.2	-0.90314
		37.3	-0.12886	37.3	-0.56127	37.3	-0.68225	37.3	-0.74655	37.3	-0.79281	37.3	-0.8339	37.3	-0.86808	37.3	-0.90308
		37.4	-0.1289	37.4	-0.56135	37.4	-0.68225	37.4	-0.74657	37.4	-0.7928	37.4	-0.83393	37.4	-0.86778	37.4	-0.90286
		37.5	-0.12893	37.5	-0.56145	37.5	-0.68225	37.5	-0.74657	37.5	-0.79278	37.5	-0.834	37.5	-0.86757	37.5	-0.90274
		37.6	-0.12895	37.6	-0.56151	37.6	-0.68226	37.6	-0.74657	37.6	-0.79276	37.6	-0.83403	37.6	-0.86756	37.6	-0.90283
		37.7	-0.12894	37.7	-0.56152	37.7	-0.68217	37.7	-0.74657	37.7	-0.79275	37.7	-0.83406	37.7	-0.86756	37.7	-0.90308
		37.8	-0.12892	37.8	-0.56152	37.8	-0.68214	37.8	-0.74657	37.8	-0.79274	37.8	-0.83413	37.8	-0.86756	37.8	-0.90337
		37.9	-0.12889	37.9	-0.56156	37.9	-0.6822	37.9	-0.74656	37.9	-0.79268	37.9	-0.83417	37.9	-0.86749	37.9	-0.90334
		38	-0.12888	38	-0.56158	38	-0.68222	38	-0.74654	38	-0.79267	38	-0.83405	38	-0.86735	38	-0.90329
		38.1	-0.12888	38.1	-0.56155	38.1	-0.68223	38.1	-0.74651	38.1	-0.79276	38.1	-0.83399	38.1	-0.86729	38.1	-0.90315
		38.2	-0.12889	38.2	-0.56155	38.2	-0.68225	38.2	-0.7465	38.2	-0.79295	38.2	-0.83395	38.2	-0.8671	38.2	-0.90292
		38.3	-0.12894	38.3	-0.56157	38.3	-0.68225	38.3	-0.7465	38.3	-0.79312	38.3	-0.83389	38.3	-0.86703	38.3	-0.90289
		38.4	-0.12901	38.4	-0.56159	38.4	-0.68224	38.4	-0.74676	38.4	-0.79323	38.4	-0.83367	38.4	-0.86665	38.4	-0.90318
		38.5	-0.12902	38.5	-0.56158	38.5	-0.68224	38.5	-0.74693	38.5	-0.79325	38.5	-0.83352	38.5	-0.86634	38.5	-0.90334
		38.6	-0.12902	38.6	-0.5615	38.6	-0.68225	38.6	-0.74681	38.6	-0.79325	38.6	-0.83355	38.6	-0.86616	38.6	-0.90321
		38.7	-0.12899	38.7	-0.5613	38.7	-0.68225	38.7	-0.74647	38.7	-0.79325	38.7	-0.8336	38.7	-0.86579	38.7	-0.90302
		38.8	-0.12901	38.8	-0.5612	38.8	-0.68224	38.8	-0.74638	38.8	-0.79324	38.8	-0.83373	38.8	-0.86574	38.8	-0.90278
		38.9	-0.12904	38.9	-0.56123	38.9	-0.68224	38.9	-0.74665	38.9	-0.79333	38.9	-0.83378	38.9	-0.86589	38.9	-0.90271
		39	-0.12913	39	-0.56122	39	-0.68228	39	-0.74693	39	-0.79348	39	-0.83388	39	-0.86593	39	-0.90271
		39.1	-0.12923	39.1	-0.56123	39.1	-0.68235	39.1	-0.74689	39.1	-0.79359	39.1	-0.83395	39.1	-0.86587	39.1	-0.90269
		39.2	-0.12926	39.2	-0.56123	39.2	-0.68236	39.2	-0.74683	39.2	-0.79365	39.2	-0.83415	39.2	-0.86586	39.2	-0.90269
		39.3	-0.12931	39.3	-0.56123	39.3	-0.68235	39.3	-0.7468	39.3	-0.79367	39.3	-0.83421	39.3	-0.86584	39.3	-0.90278
		39.4	-0.12935	39.4	-0.56124	39.4	-0.68235	39.4	-0.74688	39.4	-0.79364	39.4	-0.83403	39.4	-0.86585	39.4	-0.90291
		39.5	-0.12939	39.5	-0.56127	39.5	-0.68238	39.5	-0.74704	39.5	-0.79357	39.5	-0.83395	39.5	-0.86584	39.5	-0.90289
		39.6	-0.1294	39.6	-0.5613	39.6	-0.68245	39.6	-0.74705	39.6	-0.79343	39.6	-0.83399	39.6	-0.86585	39.6	-0.90279
		39.7	-0.12944	39.7	-0.56138	39.7	-0.68251	39.7	-0.74675	39.7	-0.79338	39.7	-0.83397	39.7	-0.86589	39.7	-0.9026
		39.8	-0.12946	39.8	-0.56148	39.8	-0.68253	39.8	-0.74666	39.8	-0.79326	39.8	-0.83398	39.8	-0.8659	39.8	-0.90261
		39.9	-0.12948	39.9	-0.56161	39.9	-0.68254	39.9	-0.74686	39.9	-0.79314	39.9	-0.83398	39.9	-0.86596	39.9	-0.90269
		40	-0.1295	40	-0.56162	40	-0.68254	40	-0.74747	40	-0.79302	40	-0.83398	40	-0.86606	40	-0.90283
		40.1	-0.12952	40.1	-0.56161	40.1	-0.68254	40.1	-0.74806	40.1	-0.79302	40.1	-0.83392	40.1	-0.86607	40.1	-0.90284
		40.2	-0.12954	40.2	-0.56161	40.2	-0.68253	40.2	-0.74821	40.2	-0.79305	40.2	-0.83379	40.2	-0.86611	40.2	-0.90287
		40.3	-0.12956	40.3	-0.56161	40.3	-0.68252	40.3	-0.74826	40.3	-0.7933	40.3	-0.83368	40.3	-0.86704	40.3	-0.90282
		40.4	-0.12958	40.4	-0.56161	40.4	-0.68252	40.4	-0.74824	40.4	-0.79346	40.4	-0.83361	40.4	-0.86881	40.4	-0.90266
		40.5	-0.12963	40.5	-0.5616	40.5	-0.68255	40.5	-0.74822	40.5	-0.79344	40.5	-0.83346	40.5	-0.86992	40.5	-0.90246
		40.6	-0.1297	40.6	-0.56156	40.6	-0.6826	40.6	-0.74812	40.6	-0.79341	40.6	-0.83331	40.6	-0.87023	40.6	-0.9024
		40.7	-0.12972	40.7	-0.56149	40.7	-0.68265	40.7	-0.748	40.7	-0.79339	40.7	-0.83326	40.7	-0.87016	40.7	-0.90237
		40.8	-0.12973	40.8	-0.56145	40.8	-0.68265	40.8	-0.74791	40.8	-0.79329	40.8	-0.83328	40.8	-0.87008	40.8	-0.90234
		40.9	-0.12973	40.9	-0.56144	40.9	-0.68265	40.9	-0.7477	40.9	-0.79327	40.9	-0.83341	40.9	-0.86985	40.9	-0.90242
		41	-0.12974	41	-0.56143	41	-0.68262	41	-0.74752	41	-0.7933	41	-0.83355	41	-0.86959	41	-0.90268
		41.1	-0.12976	41.1	-0.56143	41.1	-0.68257	41.1	-0.74744	41.1	-0.79337	41.1	-0.83355	41.1	-0.86912	41.1	-0.90298
		41.2	-0.12976	41.2	-0.56145	41.2	-0.68248	41.2	-0.74737	41.2	-0.79346	41.2	-0.83355	41.2	-0.86869	41.2	-0.90312
		41.3	-0.12982	41.3	-0.56157	41.3	-0.68239	41.3	-0.74732	41.3	-0.79354	41.3	-0.83352	41.3	-0.86877	41.3	-0.90316
		41.4	-0.13002	41.4	-0.56171	41.4	-0.68234	41.4	-0.74714	41.4	-0.79359	41.4	-0.8335	41.4	-0.8688	41.4	-0.90318
		41.5	-0.1302	41.5	-0.56179	41.5	-0.68232	41.5	-0.74657	41.5	-0.79359	41.5	-0.83349	41.5	-0.86883	41.5	-0.90317
		41.6	-0.13029	41.6	-0.5618	41.6	-0.68231	41.6	-0.74591	41.6	-0.7936	41.6	-0.8335	41.6	-0.86864	41.6	-0.90277
		41.7	-0.13032	41.7	-0.56185	41.7	-0.6823	41.7	-0.74552	41.7	-0.79359	41.7	-0.83358	41.7	-0.86859	41.7	-0.90249
		41.8	-0.13041	41.8	-0.56189	41.8	-0.68229	41.8	-0.74503	41.8	-0.79353	41.8	-0.83378	41.8	-0.86892	41.8	-0.90266
		41.9	-0.13046	41.9	-0.56197	41.9	-0.68229	41.9	-0.74491	41.9	-0.79344	41.9	-0.83391	41.9	-0.86941	41.9	-0.9033
		42	-0.13046	42	-0.56198	42	-0.68241	42	-0.74499	42	-0.79341	42	-0.83387	42	-0.86969	42	-0.90411
		42.1	-0.13046	42.1	-0.56199	42.1	-0.68267	42.1	-0.74501	42.1	-0.79342	42.1	-0.83384	42.1	-0.8699	42.1	-0.90415
		42.2	-0.13045	42.2	-0.56201	42.2	-0.68286	42.2	-0.74501	42.2	-0.79337	42.2	-0.83379	42.2	-0.87005	42.2	-0.90426
		42.3	-0.13048	42.3	-0.56201	42.3	-0.68294	42.3	-0.74501	42.3	-0.7933	42.3	-0.83378	42.3	-0.86999	42.3	-0.90436
		42.4	-0.13054	42.4	-0.562	42.4	-0.6831	42.4	-0.74501	42.4	-0.79316	42.4	-0.83374	42.4	-0.86986	42.4	-0.90443
		42.5	-0.13058	42.5	-0.56197	42.5	-0.68344	42.5	-0.74536	42.5	-0.79314	42.5	-0.83372	42.5	-0.86926	42.5	-0.90448
		42.6	-0.13063	42.6	-0.56197	42.6	-0.68373	42.6	-0.74612	42.6	-0.79317	42.6	-0.83362	42.6	-0.86901	42.6	-0.90457
		42.7	-0.13066	42.7	-0.56197	42.7	-0.68378	42.7	-0.74702	42.7	-0.79334	42.7	-0.83358	42.7	-0.86921	42.7	-0.90461
		42.8	-0.13066	42.8	-0.56197	42.8	-0.68377	42.8	-0.74781	42.8	-0.79362	42.8	-0.83353	42.8	-0.8692	42.8	-0.90444
		42.9	-0.13067	42.9	-0.56195	42.9	-0.68377	42.9	-0.74821	42.9	-0.79361	42.9	-0.83349	42.9	-0.86907	42.9	-0.90422
		43	-0.13068	43	-0.56194	43	-0.68377	43	-0.74826	43	-0.79347	43	-0.83347	43	-0.86903	43	-0.90423
		43.1	-0.13071	43.1	-0.56194	43.1	-0.68378	43.1	-0.74821	43.1	-0.79321	43.1	-0.83336	43.1	-0.86919	43.1	-0.90418
		43.2	-0.13079	43.2	-0.56194	43.2	-0.68384	43.2	-0.74801	43.2	-0.7929	43.2	-0.83327	43.2	-0.86946	43.2	-0.90425
		43.3	-0.13086	43.3	-0.56196	43.3	-0.68394	43.3	-0.74795	43.3	-0.79279	43.3	-0.83319	43.3	-0.86969	43.3	-0.90428
		43.4	-0.13094	43.4	-0.56204	43.4	-0.68399	43.4	-0.74811	43.4	-0.79288	43.4	-0.83316	43.4	-0.86969	43.4	-0.90431
		43.5	-0.13097	43.5	-0.56208	43.5	-0.68397	43.5	-0.74825	43.5	-0.79292	43.5	-0.83318	43.5	-0.86962	43.5	-0.90432
		43.6	-0.13117	43.6	-0.56209	43.6	-0.68396	43.6	-0.74824	43.6	-0.79293	43.6	-0.83317	43.6	-0.86938	43.6	-0.90434
		43.7	-0.13145	43.7	-0.56209	43.7	-0.68393	43.7	-0.74825	43.7	-0.79293	43.7	-0.83304	43.7	-0.86901	43.7	-0.90434
		43.8	-0.13163	43.8	-0.56211	43.8	-0.68389	43.8	-0.74825	43.8	-0.79293	43.8	-0.833	43.8	-0.86888	43.8	-0.90421
		43.9	-0.1317	43.9	-0.56213	43.9	-0.68388	43.9	-0.74831	43.9	-0.79289	43.9	-0.83306	43.9	-0.86898	43.9	-0.90389
		44	-0.13172	44	-0.56214	44	-0.68387	44	-0.74838	44	-0.79277	44	-0.83306	44	-0.86896	44	-0.90389
		44.1	-0.13172	44.1	-0.56216	44.1	-0.68385	44.1	-0.74839	44.1	-0.79268	44.1	-0.83291	44.1	-0.8689	44.1	-0.90386
		44.2	-0.13174	44.2	-0.5622	44.2	-0.68381	44.2	-0.74838	44.2	-0.79261	44.2	-0.83286	44.2	-0.86876	44.2	-0.90402
		44.3	-0.13178	44.3	-0.56222	44.3	-0.68382	44.3	-0.74832	44.3	-0.79253	44.3	-0.83288	44.3	-0.86855	44.3	-0.90411
		44.4	-0.13185	44.4	-0.56221	44.4	-0.68379	44.4	-0.74824	44.4	-0.79254	44.4	-0.83287	44.4	-0.86838	44.4	-0.90403
		44.5	-0.13198	44.5	-0.56214	44.5	-0.6837	44.5	-0.74817	44.5	-0.79258	44.5	-0.83279	44.5	-0.86839	44.5	-0.90404
		44.6	-0.13209	44.6	-0.56208	44.6	-0.68365	44.6	-0.74808	44.6	-0.79283	44.6	-0.83276	44.6	-0.86843	44.6	-0.90419
		44.7	-0.13216	44.7	-0.56209	44.7	-0.68371	44.7	-0.74809	44.7	-0.79318	44.7	-0.83293	44.7	-0.8686	44.7	-0.90446
		44.8	-0.13219	44.8	-0.56211	44.8	-0.68372	44.8	-0.74819	44.8	-0.79347	44.8	-0.83317	44.8	-0.86865	44.8	-0.90456
		44.9	-0.13217	44.9	-0.56217	44.9	-0.68372	44.9	-0.74838	44.9	-0.79369	44.9	-0.83335	44.9	-0.86867	44.9	-0.90459
		45	-0.13218	45	-0.5622	45	-0.68372	45	-0.74857	45	-0.79382	45	-0.83336	45	-0.8686	45	-0.90433
		45.1	-0.1322	45.1	-0.5622	45.1	-0.68375	45.1	-0.74866	45.1	-0.79386	45.1	-0.83328	45.1	-0.86831	45.1	-0.904
		45.2	-0.1322	45.2	-0.56221	45.2	-0.6838	45.2	-0.74867	45.2	-0.79382	45.2	-0.83325	45.2	-0.86815	45.2	-0.90376
		45.3	-0.13214	45.3	-0.56221	45.3	-0.68387	45.3	-0.74868	45.3	-0.79377	45.3	-0.83332	45.3	-0.86831	45.3	-0.90371
		45.4	-0.13212	45.4	-0.56216	45.4	-0.6839	45.4	-0.74868	45.4	-0.79372	45.4	-0.83342	45.4	-0.86847	45.4	-0.90358
		45.5	-0.13215	45.5	-0.56207	45.5	-0.68391	45.5	-0.74868	45.5	-0.79372	45.5	-0.83339	45.5	-0.86846	45.5	-0.90354
		45.6	-0.1322	45.6	-0.56194	45.6	-0.68392	45.6	-0.74866	45.6	-0.79375	45.6	-0.83332	45.6	-0.86821	45.6	-0.90343
		45.7	-0.13219	45.7	-0.5619	45.7	-0.68399	45.7	-0.74866	45.7	-0.79382	45.7	-0.83329	45.7	-0.86813	45.7	-0.90319
		45.8	-0.13221	45.8	-0.56194	45.8	-0.68406	45.8	-0.74865	45.8	-0.79383	45.8	-0.83331	45.8	-0.86827	45.8	-0.90306
		45.9	-0.13221	45.9	-0.56199	45.9	-0.68409	45.9	-0.74865	45.9	-0.79368	45.9	-0.8333	45.9	-0.86843	45.9	-0.90285
		46	-0.13225	46	-0.56203	46	-0.68412	46	-0.74863	46	-0.79353	46	-0.83329	46	-0.8686	46	-0.90266
		46.1	-0.13229	46.1	-0.56204	46.1	-0.68418	46.1	-0.74862	46.1	-0.79358	46.1	-0.83328	46.1	-0.86869	46.1	-0.9026
		46.2	-0.13234	46.2	-0.56205	46.2	-0.68429	46.2	-0.7486	46.2	-0.79361	46.2	-0.83344	46.2	-0.86862	46.2	-0.90222
		46.3	-0.13238	46.3	-0.56206	46.3	-0.68434	46.3	-0.74855	46.3	-0.79368	46.3	-0.83352	46.3	-0.86854	46.3	-0.90204
		46.4	-0.13238	46.4	-0.56211	46.4	-0.68434	46.4	-0.74844	46.4	-0.79367	46.4	-0.83344	46.4	-0.86848	46.4	-0.90216
		46.5	-0.13237	46.5	-0.56223	46.5	-0.68434	46.5	-0.74845	46.5	-0.79363	46.5	-0.83328	46.5	-0.8685	46.5	-0.90226
		46.6	-0.13236	46.6	-0.56233	46.6	-0.68438	46.6	-0.74853	46.6	-0.79357	46.6	-0.83305	46.6	-0.86853	46.6	-0.90234
		46.7	-0.13233	46.7	-0.56236	46.7	-0.6845	46.7	-0.74869	46.7	-0.79357	46.7	-0.83302	46.7	-0.86854	46.7	-0.90253
		46.8	-0.13231	46.8	-0.56237	46.8	-0.68464	46.8	-0.7488	46.8	-0.79359	46.8	-0.83301	46.8	-0.86853	46.8	-0.90292
		46.9	-0.13232	46.9	-0.56242	46.9	-0.6847	46.9	-0.74877	46.9	-0.7936	46.9	-0.83308	46.9	-0.86843	46.9	-0.90294
		47	-0.13232	47	-0.56254	47	-0.68471	47	-0.74875	47	-0.7936	47	-0.83322	47	-0.86823	47	-0.90286
		47.1	-0.13234	47.1	-0.56266	47.1	-0.6847	47.1	-0.74874	47.1	-0.7936	47.1	-0.83328	47.1	-0.86802	47.1	-0.90279
		47.2	-0.13236	47.2	-0.56266	47.2	-0.68469	47.2	-0.74878	47.2	-0.79381	47.2	-0.83327	47.2	-0.86809	47.2	-0.90277
		47.3	-0.13241	47.3	-0.56263	47.3	-0.68467	47.3	-0.74883	47.3	-0.79401	47.3	-0.83327	47.3	-0.86807	47.3	-0.90279
		47.4	-0.13242	47.4	-0.56256	47.4	-0.68468	47.4	-0.74885	47.4	-0.794	47.4	-0.83327	47.4	-0.86767	47.4	-0.90284
		47.5	-0.13239	47.5	-0.56249	47.5	-0.68471	47.5	-0.74885	47.5	-0.794	47.5	-0.83324	47.5	-0.86753	47.5	-0.90289
		47.6	-0.13238	47.6	-0.56242	47.6	-0.68472	47.6	-0.74881	47.6	-0.79393	47.6	-0.83323	47.6	-0.86778	47.6	-0.90286
		47.7	-0.13238	47.7	-0.5623	47.7	-0.68469	47.7	-0.74869	47.7	-0.79375	47.7	-0.83335	47.7	-0.86817	47.7	-0.90286
		47.8	-0.13239	47.8	-0.56219	47.8	-0.68465	47.8	-0.74856	47.8	-0.79365	47.8	-0.83339	47.8	-0.86834	47.8	-0.9027
		47.9	-0.13239	47.9	-0.56215	47.9	-0.68462	47.9	-0.7486	47.9	-0.79363	47.9	-0.83327	47.9	-0.86875	47.9	-0.90245
		48	-0.1324	48	-0.56212	48	-0.68459	48	-0.74867	48	-0.79362	48	-0.83314	48	-0.86908	48	-0.90179
		48.1	-0.13243	48.1	-0.56213	48.1	-0.68457	48.1	-0.74883	48.1	-0.79358	48.1	-0.83312	48.1	-0.86904	48.1	-0.90152
		48.2	-0.13245	48.2	-0.56216	48.2	-0.68457	48.2	-0.74887	48.2	-0.7936	48.2	-0.83313	48.2	-0.86871	48.2	-0.90157
		48.3	-0.13244	48.3	-0.56223	48.3	-0.6846	48.3	-0.74889	48.3	-0.79363	48.3	-0.83313	48.3	-0.86832	48.3	-0.90158
		48.4	-0.13244	48.4	-0.56232	48.4	-0.68464	48.4	-0.74891	48.4	-0.79377	48.4	-0.83319	48.4	-0.86836	48.4	-0.90155
		48.5	-0.13245	48.5	-0.56239	48.5	-0.6847	48.5	-0.74896	48.5	-0.79403	48.5	-0.83325	48.5	-0.86831	48.5	-0.90134
		48.6	-0.13249	48.6	-0.56242	48.6	-0.68473	48.6	-0.74898	48.6	-0.79439	48.6	-0.83329	48.6	-0.86825	48.6	-0.90126
		48.7	-0.13254	48.7	-0.56242	48.7	-0.68478	48.7	-0.74902	48.7	-0.7947	48.7	-0.83323	48.7	-0.86807	48.7	-0.90113
		48.8	-0.13257	48.8	-0.56241	48.8	-0.68481	48.8	-0.749	48.8	-0.7948	48.8	-0.83321	48.8	-0.86813	48.8	-0.90105
		48.9	-0.13259	48.9	-0.56238	48.9	-0.68484	48.9	-0.74899	48.9	-0.79477	48.9	-0.83323	48.9	-0.86803	48.9	-0.90073
		49	-0.13262	49	-0.56235	49	-0.68486	49	-0.74896	49	-0.79453	49	-0.83338	49	-0.86799	49	-0.90047
		49.1	-0.13264	49.1	-0.56233	49.1	-0.68486	49.1	-0.74894	49.1	-0.79412	49.1	-0.83356	49.1	-0.86792	49.1	-0.90039
		49.2	-0.13266	49.2	-0.56231	49.2	-0.68482	49.2	-0.74892	49.2	-0.79392	49.2	-0.83354	49.2	-0.86795	49.2	-0.90034
		49.3	-0.13266	49.3	-0.56226	49.3	-0.68477	49.3	-0.74884	49.3	-0.79386	49.3	-0.83342	49.3	-0.86794	49.3	-0.90033
		49.4	-0.13266	49.4	-0.56224	49.4	-0.68478	49.4	-0.7485	49.4	-0.79388	49.4	-0.83331	49.4	-0.86798	49.4	-0.90047
		49.5	-0.13267	49.5	-0.5623	49.5	-0.68479	49.5	-0.74797	49.5	-0.79393	49.5	-0.83333	49.5	-0.86799	49.5	-0.90051
		49.6	-0.13272	49.6	-0.56238	49.6	-0.68479	49.6	-0.74786	49.6	-0.79395	49.6	-0.83332	49.6	-0.86801	49.6	-0.90033
		49.7	-0.13285	49.7	-0.5624	49.7	-0.68476	49.7	-0.74799	49.7	-0.79386	49.7	-0.8332	49.7	-0.86799	49.7	-0.90016
		49.8	-0.13297	49.8	-0.56248	49.8	-0.68476	49.8	-0.74817	49.8	-0.79374	49.8	-0.833	49.8	-0.86785	49.8	-0.90015
		49.9	-0.13304	49.9	-0.56256	49.9	-0.68484	49.9	-0.74823	49.9	-0.79361	49.9	-0.83299	49.9	-0.86776	49.9	-0.90014
		50	-0.13307	50	-0.56262	50	-0.68498	50	-0.74826	50	-0.79349	50	-0.83301	50	-0.86747	50	-0.89994
		50.1	-0.13306	50.1	-0.5627	50.1	-0.68505	50.1	-0.74821	50.1	-0.79344	50.1	-0.83303	50.1	-0.86739	50.1	-0.89988
		50.2	-0.13306	50.2	-0.56276	50.2	-0.68508	50.2	-0.74805	50.2	-0.7934	50.2	-0.83307	50.2	-0.86741	50.2	-0.90036
		50.3	-0.13304	50.3	-0.56275	50.3	-0.68517	50.3	-0.74799	50.3	-0.79341	50.3	-0.83308	50.3	-0.86739	50.3	-0.90109
		50.4	-0.13303	50.4	-0.56275	50.4	-0.68533	50.4	-0.7479	50.4	-0.7934	50.4	-0.83309	50.4	-0.8673	50.4	-0.90163
		50.5	-0.13303	50.5	-0.56273	50.5	-0.6854	50.5	-0.74757	50.5	-0.79338	50.5	-0.83298	50.5	-0.86727	50.5	-0.90235
		50.6	-0.13301	50.6	-0.56268	50.6	-0.68537	50.6	-0.74744	50.6	-0.79334	50.6	-0.83294	50.6	-0.86743	50.6	-0.90321
		50.7	-0.13298	50.7	-0.56264	50.7	-0.68534	50.7	-0.74789	50.7	-0.79335	50.7	-0.83277	50.7	-0.86762	50.7	-0.90385
		50.8	-0.13297	50.8	-0.56265	50.8	-0.6853	50.8	-0.74852	50.8	-0.79339	50.8	-0.83276	50.8	-0.8678	50.8	-0.90431
		50.9	-0.13296	50.9	-0.56269	50.9	-0.68528	50.9	-0.74877	50.9	-0.79351	50.9	-0.83281	50.9	-0.86783	50.9	-0.90483
		51	-0.13295	51	-0.56276	51	-0.68528	51	-0.74875	51	-0.79383	51	-0.83293	51	-0.8677	51	-0.90541
		51.1	-0.13296	51.1	-0.56274	51.1	-0.68528	51.1	-0.74874	51.1	-0.7941	51.1	-0.83311	51.1	-0.86766	51.1	-0.90592
		51.2	-0.13297	51.2	-0.5627	51.2	-0.68529	51.2	-0.74864	51.2	-0.79413	51.2	-0.83331	51.2	-0.86772	51.2	-0.90632
		51.3	-0.13302	51.3	-0.56256	51.3	-0.68529	51.3	-0.74852	51.3	-0.79413	51.3	-0.83331	51.3	-0.86799	51.3	-0.90621
		51.4	-0.13309	51.4	-0.56246	51.4	-0.68527	51.4	-0.74849	51.4	-0.79413	51.4	-0.83321	51.4	-0.86833	51.4	-0.90625
		51.5	-0.13312	51.5	-0.56248	51.5	-0.68527	51.5	-0.74851	51.5	-0.79398	51.5	-0.83295	51.5	-0.86851	51.5	-0.90623
		51.6	-0.13315	51.6	-0.56252	51.6	-0.68529	51.6	-0.74858	51.6	-0.79382	51.6	-0.83293	51.6	-0.86877	51.6	-0.90624
		51.7	-0.13318	51.7	-0.5627	51.7	-0.68535	51.7	-0.7487	51.7	-0.79379	51.7	-0.83302	51.7	-0.86886	51.7	-0.90595
		51.8	-0.13321	51.8	-0.56289	51.8	-0.68541	51.8	-0.74869	51.8	-0.79381	51.8	-0.83313	51.8	-0.86895	51.8	-0.90564
		51.9	-0.13323	51.9	-0.56297	51.9	-0.68549	51.9	-0.74861	51.9	-0.79384	51.9	-0.83314	51.9	-0.86903	51.9	-0.90573
		52	-0.13323	52	-0.56299	52	-0.68558	52	-0.74858	52	-0.79399	52	-0.83313	52	-0.86897	52	-0.90579
		52.1	-0.13323	52.1	-0.56298	52.1	-0.68585	52.1	-0.74863	52.1	-0.79417	52.1	-0.83304	52.1	-0.86883	52.1	-0.90584
		52.2	-0.13322	52.2	-0.56297	52.2	-0.6861	52.2	-0.74871	52.2	-0.79414	52.2	-0.83299	52.2	-0.86869	52.2	-0.90578
		52.3	-0.13322	52.3	-0.56296	52.3	-0.68621	52.3	-0.74877	52.3	-0.79411	52.3	-0.83303	52.3	-0.86876	52.3	-0.90577
		52.4	-0.13322	52.4	-0.563	52.4	-0.68626	52.4	-0.74883	52.4	-0.79396	52.4	-0.83327	52.4	-0.86879	52.4	-0.90592
		52.5	-0.13319	52.5	-0.56309	52.5	-0.68629	52.5	-0.74888	52.5	-0.79382	52.5	-0.83356	52.5	-0.8688	52.5	-0.90615
		52.6	-0.13318	52.6	-0.56309	52.6	-0.68632	52.6	-0.74891	52.6	-0.79367	52.6	-0.83352	52.6	-0.86887	52.6	-0.90641
		52.7	-0.13322	52.7	-0.56309	52.7	-0.68635	52.7	-0.74901	52.7	-0.79345	52.7	-0.83347	52.7	-0.86902	52.7	-0.90629
		52.8	-0.13327	52.8	-0.56309	52.8	-0.68637	52.8	-0.74914	52.8	-0.79344	52.8	-0.83331	52.8	-0.86923	52.8	-0.90597
		52.9	-0.13329	52.9	-0.56316	52.9	-0.68637	52.9	-0.74921	52.9	-0.79362	52.9	-0.83319	52.9	-0.86934	52.9	-0.90552
		53	-0.1333	53	-0.56321	53	-0.68639	53	-0.74923	53	-0.79388	53	-0.83304	53	-0.86928	53	-0.90537
		53.1	-0.13331	53.1	-0.56318	53.1	-0.68639	53.1	-0.74935	53.1	-0.79403	53.1	-0.83283	53.1	-0.86923	53.1	-0.90522
		53.2	-0.13331	53.2	-0.56315	53.2	-0.68638	53.2	-0.74945	53.2	-0.79408	53.2	-0.83279	53.2	-0.86919	53.2	-0.90502
		53.3	-0.13333	53.3	-0.5631	53.3	-0.68637	53.3	-0.74941	53.3	-0.79406	53.3	-0.83284	53.3	-0.86916	53.3	-0.90495
		53.4	-0.13334	53.4	-0.56311	53.4	-0.68637	53.4	-0.74936	53.4	-0.79407	53.4	-0.83288	53.4	-0.86914	53.4	-0.90485
		53.5	-0.13337	53.5	-0.56311	53.5	-0.68637	53.5	-0.74927	53.5	-0.79411	53.5	-0.83294	53.5	-0.86882	53.5	-0.90481
		53.6	-0.13339	53.6	-0.56314	53.6	-0.6864	53.6	-0.74924	53.6	-0.79423	53.6	-0.83311	53.6	-0.86853	53.6	-0.90485
		53.7	-0.13339	53.7	-0.56319	53.7	-0.68644	53.7	-0.7492	53.7	-0.79432	53.7	-0.8332	53.7	-0.86862	53.7	-0.90486
		53.8	-0.13339	53.8	-0.56324	53.8	-0.68643	53.8	-0.74917	53.8	-0.79447	53.8	-0.83315	53.8	-0.86865	53.8	-0.90485
		53.9	-0.13341	53.9	-0.56325	53.9	-0.68642	53.9	-0.74919	53.9	-0.7947	53.9	-0.83316	53.9	-0.86876	53.9	-0.90462
		54	-0.13347	54	-0.56328	54	-0.68642	54	-0.74929	54	-0.79475	54	-0.83329	54	-0.86874	54	-0.90427
		54.1	-0.13352	54.1	-0.5633	54.1	-0.68643	54.1	-0.74942	54.1	-0.79471	54.1	-0.83343	54.1	-0.86851	54.1	-0.90436
		54.2	-0.13357	54.2	-0.56332	54.2	-0.68643	54.2	-0.74942	54.2	-0.79461	54.2	-0.83349	54.2	-0.86843	54.2	-0.90444
		54.3	-0.13361	54.3	-0.5633	54.3	-0.68644	54.3	-0.7494	54.3	-0.79455	54.3	-0.83346	54.3	-0.86869	54.3	-0.90471
		54.4	-0.13364	54.4	-0.56327	54.4	-0.68645	54.4	-0.74907	54.4	-0.79454	54.4	-0.83338	54.4	-0.86887	54.4	-0.90476
		54.5	-0.13367	54.5	-0.56325	54.5	-0.68649	54.5	-0.74842	54.5	-0.79446	54.5	-0.83316	54.5	-0.86878	54.5	-0.90485
		54.6	-0.13371	54.6	-0.56324	54.6	-0.68651	54.6	-0.74821	54.6	-0.79434	54.6	-0.83309	54.6	-0.86878	54.6	-0.90485
		54.7	-0.1337	54.7	-0.56324	54.7	-0.68651	54.7	-0.74836	54.7	-0.79435	54.7	-0.8331	54.7	-0.86866	54.7	-0.90484
		54.8	-0.1337	54.8	-0.56326	54.8	-0.68648	54.8	-0.7486	54.8	-0.79442	54.8	-0.83309	54.8	-0.86862	54.8	-0.90484
		54.9	-0.1337	54.9	-0.5633	54.9	-0.68644	54.9	-0.74884	54.9	-0.79449	54.9	-0.83303	54.9	-0.86847	54.9	-0.90498
		55	-0.1337	55	-0.56337	55	-0.6864	55	-0.74887	55	-0.79446	55	-0.83291	55	-0.86843	55	-0.90517
		55.1	-0.13369	55.1	-0.56339	55.1	-0.6864	55.1	-0.74885	55.1	-0.79442	55.1	-0.83286	55.1	-0.86845	55.1	-0.90515
		55.2	-0.13369	55.2	-0.5634	55.2	-0.68642	55.2	-0.74882	55.2	-0.79436	55.2	-0.83286	55.2	-0.86844	55.2	-0.90511
		55.3	-0.13369	55.3	-0.56341	55.3	-0.68648	55.3	-0.74877	55.3	-0.79437	55.3	-0.83284	55.3	-0.86825	55.3	-0.90508
		55.4	-0.13368	55.4	-0.56348	55.4	-0.68649	55.4	-0.74844	55.4	-0.79441	55.4	-0.83283	55.4	-0.86818	55.4	-0.90505
		55.5	-0.13368	55.5	-0.56349	55.5	-0.68645	55.5	-0.74779	55.5	-0.79451	55.5	-0.83286	55.5	-0.8683	55.5	-0.90489
		55.6	-0.1337	55.6	-0.56345	55.6	-0.68644	55.6	-0.74738	55.6	-0.79457	55.6	-0.83287	55.6	-0.86832	55.6	-0.90483
		55.7	-0.13371	55.7	-0.5633	55.7	-0.68652	55.7	-0.74724	55.7	-0.79465	55.7	-0.83281	55.7	-0.86828	55.7	-0.90492
		55.8	-0.13373	55.8	-0.56315	55.8	-0.68662	55.8	-0.74725	55.8	-0.79461	55.8	-0.83272	55.8	-0.86822	55.8	-0.90505
		55.9	-0.13376	55.9	-0.5631	55.9	-0.68662	55.9	-0.74725	55.9	-0.79461	55.9	-0.83259	55.9	-0.8681	55.9	-0.90513
		56	-0.13379	56	-0.56305	56	-0.68661	56	-0.74772	56	-0.79458	56	-0.83253	56	-0.86804	56	-0.90511
		56.1	-0.13378	56.1	-0.56301	56.1	-0.6866	56.1	-0.74852	56.1	-0.79456	56.1	-0.83258	56.1	-0.86807	56.1	-0.90475
		56.2	-0.13376	56.2	-0.56302	56.2	-0.68661	56.2	-0.74898	56.2	-0.79455	56.2	-0.83267	56.2	-0.8683	56.2	-0.90438
		56.3	-0.13374	56.3	-0.56305	56.3	-0.68661	56.3	-0.74904	56.3	-0.79453	56.3	-0.83274	56.3	-0.8686	56.3	-0.90448
		56.4	-0.13375	56.4	-0.56312	56.4	-0.6866	56.4	-0.749	56.4	-0.79443	56.4	-0.83271	56.4	-0.86861	56.4	-0.90442
		56.5	-0.13375	56.5	-0.56315	56.5	-0.68659	56.5	-0.74893	56.5	-0.79425	56.5	-0.83272	56.5	-0.86856	56.5	-0.90437
		56.6	-0.13375	56.6	-0.56313	56.6	-0.68658	56.6	-0.74883	56.6	-0.79419	56.6	-0.8327	56.6	-0.86796	56.6	-0.90422
		56.7	-0.13374	56.7	-0.56314	56.7	-0.68657	56.7	-0.74884	56.7	-0.79424	56.7	-0.83269	56.7	-0.86779	56.7	-0.90417
		56.8	-0.13377	56.8	-0.56315	56.8	-0.68651	56.8	-0.74888	56.8	-0.79424	56.8	-0.83268	56.8	-0.86807	56.8	-0.90411
		56.9	-0.13381	56.9	-0.56319	56.9	-0.68649	56.9	-0.74891	56.9	-0.79422	56.9	-0.83295	56.9	-0.86811	56.9	-0.90412
		57	-0.13384	57	-0.5632	57	-0.6866	57	-0.74889	57	-0.79422	57	-0.83343	57	-0.86818	57	-0.9043
		57.1	-0.13388	57.1	-0.56321	57.1	-0.68673	57.1	-0.74884	57.1	-0.79423	57.1	-0.83377	57.1	-0.86806	57.1	-0.90455
		57.2	-0.1339	57.2	-0.56322	57.2	-0.6867	57.2	-0.7486	57.2	-0.79423	57.2	-0.83369	57.2	-0.86805	57.2	-0.90463
		57.3	-0.1339	57.3	-0.56327	57.3	-0.68674	57.3	-0.74839	57.3	-0.79416	57.3	-0.83363	57.3	-0.868	57.3	-0.90462
		57.4	-0.13392	57.4	-0.56332	57.4	-0.68674	57.4	-0.74846	57.4	-0.79414	57.4	-0.83333	57.4	-0.86808	57.4	-0.90416
		57.5	-0.13395	57.5	-0.56334	57.5	-0.68675	57.5	-0.74861	57.5	-0.79414	57.5	-0.83302	57.5	-0.86831	57.5	-0.90351
		57.6	-0.13396	57.6	-0.56336	57.6	-0.68673	57.6	-0.74887	57.6	-0.79415	57.6	-0.83299	57.6	-0.86835	57.6	-0.9036
		57.7	-0.13397	57.7	-0.56338	57.7	-0.68673	57.7	-0.74906	57.7	-0.79415	57.7	-0.83306	57.7	-0.86828	57.7	-0.90403
		57.8	-0.13399	57.8	-0.56337	57.8	-0.68674	57.8	-0.74916	57.8	-0.79415	57.8	-0.83316	57.8	-0.86824	57.8	-0.90426
		57.9	-0.134	57.9	-0.56338	57.9	-0.68675	57.9	-0.74912	57.9	-0.79415	57.9	-0.83319	57.9	-0.86823	57.9	-0.90444
		58	-0.134	58	-0.56338	58	-0.68681	58	-0.74901	58	-0.79412	58	-0.83316	58	-0.86813	58	-0.90415
		58.1	-0.134	58.1	-0.56338	58.1	-0.68691	58.1	-0.74891	58.1	-0.79412	58.1	-0.83316	58.1	-0.86794	58.1	-0.90454
		58.2	-0.13401	58.2	-0.56338	58.2	-0.68701	58.2	-0.74895	58.2	-0.79407	58.2	-0.83316	58.2	-0.86759	58.2	-0.9046
		58.3	-0.13403	58.3	-0.56338	58.3	-0.68707	58.3	-0.74904	58.3	-0.79407	58.3	-0.833	58.3	-0.86743	58.3	-0.90475
		58.4	-0.13405	58.4	-0.56338	58.4	-0.6871	58.4	-0.74911	58.4	-0.79399	58.4	-0.83287	58.4	-0.86755	58.4	-0.90455
		58.5	-0.13406	58.5	-0.56341	58.5	-0.68709	58.5	-0.74906	58.5	-0.79397	58.5	-0.83292	58.5	-0.86784	58.5	-0.90451
		58.6	-0.13409	58.6	-0.56349	58.6	-0.68708	58.6	-0.74894	58.6	-0.79391	58.6	-0.83296	58.6	-0.86798	58.6	-0.90458
		58.7	-0.13417	58.7	-0.5635	58.7	-0.68706	58.7	-0.74873	58.7	-0.79385	58.7	-0.8331	58.7	-0.8682	58.7	-0.90462
		58.8	-0.13426	58.8	-0.56347	58.8	-0.68705	58.8	-0.74858	58.8	-0.79377	58.8	-0.83318	58.8	-0.86832	58.8	-0.90461
		58.9	-0.13426	58.9	-0.5634	58.9	-0.68706	58.9	-0.74861	58.9	-0.79373	58.9	-0.83318	58.9	-0.86877	58.9	-0.90462
		59	-0.13424	59	-0.56334	59	-0.68708	59	-0.74871	59	-0.79366	59	-0.83317	59	-0.86877	59	-0.90479
		59.1	-0.1342	59.1	-0.56327	59.1	-0.68713	59.1	-0.74891	59.1	-0.79356	59.1	-0.83311	59.1	-0.86892	59.1	-0.90485
		59.2	-0.13417	59.2	-0.56325	59.2	-0.68719	59.2	-0.74904	59.2	-0.79346	59.2	-0.83301	59.2	-0.86902	59.2	-0.90477
		59.3	-0.13415	59.3	-0.56319	59.3	-0.6872	59.3	-0.74926	59.3	-0.79344	59.3	-0.833	59.3	-0.86916	59.3	-0.90465
		59.4	-0.13414	59.4	-0.56315	59.4	-0.68721	59.4	-0.74944	59.4	-0.79346	59.4	-0.83299	59.4	-0.86909	59.4	-0.90467
		59.5	-0.13413	59.5	-0.56314	59.5	-0.68722	59.5	-0.74938	59.5	-0.79346	59.5	-0.83287	59.5	-0.86912	59.5	-0.90467
		59.6	-0.13412	59.6	-0.56315	59.6	-0.68723	59.6	-0.74928	59.6	-0.79343	59.6	-0.83272	59.6	-0.86906	59.6	-0.90476
		59.7	-0.13412	59.7	-0.56316	59.7	-0.68722	59.7	-0.7491	59.7	-0.79341	59.7	-0.83264	59.7	-0.86893	59.7	-0.90477
		59.8	-0.13418	59.8	-0.56316	59.8	-0.68718	59.8	-0.749	59.8	-0.79342	59.8	-0.83254	59.8	-0.8686	59.8	-0.90448
		59.9	-0.13426	59.9	-0.56316	59.9	-0.68717	59.9	-0.74896	59.9	-0.79345	59.9	-0.83236	59.9	-0.86827	59.9	-0.90402
		60	-0.13429	60	-0.56314	60	-0.6872	60	-0.74895	60	-0.79358	60	-0.83226	60	-0.86838	60	-0.90389
		60.1	-0.13431	60.1	-0.5631	60.1	-0.68724	60.1	-0.74911	60.1	-0.79382	60.1	-0.83223	60.1	-0.86822	60.1	-0.90388
		60.2	-0.13433	60.2	-0.5631	60.2	-0.68724	60.2	-0.74936	60.2	-0.79409	60.2	-0.83225	60.2	-0.8682	60.2	-0.90383
		60.3	-0.13436	60.3	-0.56312	60.3	-0.68723	60.3	-0.74948	60.3	-0.7942	60.3	-0.8324	60.3	-0.86814	60.3	-0.90394
		60.4	-0.13437	60.4	-0.56319	60.4	-0.68719	60.4	-0.74952	60.4	-0.79434	60.4	-0.8325	60.4	-0.86794	60.4	-0.90416
		60.5	-0.13438	60.5	-0.56327	60.5	-0.68718	60.5	-0.74953	60.5	-0.79431	60.5	-0.83243	60.5	-0.86818	60.5	-0.90442
		60.6	-0.13439	60.6	-0.56327	60.6	-0.6872	60.6	-0.74956	60.6	-0.7941	60.6	-0.83231	60.6	-0.8683	60.6	-0.90432
		60.7	-0.13441	60.7	-0.56327	60.7	-0.68722	60.7	-0.74963	60.7	-0.79402	60.7	-0.83216	60.7	-0.86843	60.7	-0.90438
		60.8	-0.13442	60.8	-0.56327	60.8	-0.68737	60.8	-0.74964	60.8	-0.79405	60.8	-0.83219	60.8	-0.8684	60.8	-0.90441
		60.9	-0.13442	60.9	-0.5633	60.9	-0.68762	60.9	-0.74953	60.9	-0.79403	60.9	-0.83223	60.9	-0.86822	60.9	-0.90444
		61	-0.13444	61	-0.56335	61	-0.68773	61	-0.74938	61	-0.79396	61	-0.83241	61	-0.86811	61	-0.90435
		61.1	-0.13449	61.1	-0.56337	61.1	-0.68773	61.1	-0.74934	61.1	-0.79394	61.1	-0.83276	61.1	-0.86802	61.1	-0.90422
		61.2	-0.1345	61.2	-0.56336	61.2	-0.68772	61.2	-0.74936	61.2	-0.79405	61.2	-0.83285	61.2	-0.86812	61.2	-0.90384
		61.3	-0.13449	61.3	-0.56331	61.3	-0.68772	61.3	-0.74936	61.3	-0.79425	61.3	-0.83291	61.3	-0.86813	61.3	-0.90359
		61.4	-0.13449	61.4	-0.56324	61.4	-0.68773	61.4	-0.7494	61.4	-0.79432	61.4	-0.83281	61.4	-0.86823	61.4	-0.90374
		61.5	-0.13452	61.5	-0.56324	61.5	-0.68793	61.5	-0.74951	61.5	-0.79436	61.5	-0.83263	61.5	-0.86826	61.5	-0.9038
		61.6	-0.13456	61.6	-0.56324	61.6	-0.68821	61.6	-0.74967	61.6	-0.79433	61.6	-0.83249	61.6	-0.86831	61.6	-0.90381
		61.7	-0.13459	61.7	-0.56325	61.7	-0.68834	61.7	-0.74974	61.7	-0.79429	61.7	-0.8325	61.7	-0.86805	61.7	-0.90369
		61.8	-0.13458	61.8	-0.56324	61.8	-0.68839	61.8	-0.74971	61.8	-0.79428	61.8	-0.83248	61.8	-0.8675	61.8	-0.90366
		61.9	-0.13445	61.9	-0.56323	61.9	-0.6884	61.9	-0.74967	61.9	-0.7944	61.9	-0.83245	61.9	-0.86699	61.9	-0.9038
		62	-0.13441	62	-0.56323	62	-0.6884	62	-0.74965	62	-0.79457	62	-0.83235	62	-0.86681	62	-0.90392
		62.1	-0.13451	62.1	-0.56324	62.1	-0.6884	62.1	-0.74968	62.1	-0.79471	62.1	-0.83225	62.1	-0.86645	62.1	-0.90388
		62.2	-0.13461	62.2	-0.56327	62.2	-0.6884	62.2	-0.74974	62.2	-0.79466	62.2	-0.8321	62.2	-0.8662	62.2	-0.90386
		62.3	-0.13465	62.3	-0.56327	62.3	-0.68834	62.3	-0.74976	62.3	-0.79456	62.3	-0.832	62.3	-0.86629	62.3	-0.90378
		62.4	-0.13466	62.4	-0.56326	62.4	-0.68826	62.4	-0.74977	62.4	-0.79441	62.4	-0.83207	62.4	-0.86736	62.4	-0.9038
		62.5	-0.13467	62.5	-0.56324	62.5	-0.68822	62.5	-0.74975	62.5	-0.79438	62.5	-0.83206	62.5	-0.86909	62.5	-0.90376
		62.6	-0.13467	62.6	-0.56324	62.6	-0.68816	62.6	-0.74965	62.6	-0.79437	62.6	-0.83204	62.6	-0.86967	62.6	-0.90374
		62.7	-0.13472	62.7	-0.56326	62.7	-0.68813	62.7	-0.74952	62.7	-0.79426	62.7	-0.83203	62.7	-0.86986	62.7	-0.90372
		62.8	-0.13479	62.8	-0.56328	62.8	-0.68808	62.8	-0.7495	62.8	-0.79417	62.8	-0.83216	62.8	-0.86971	62.8	-0.90371
		62.9	-0.13483	62.9	-0.5633	62.9	-0.68806	62.9	-0.74952	62.9	-0.79419	62.9	-0.83238	62.9	-0.86962	62.9	-0.90355
		63	-0.13488	63	-0.56333	63	-0.6881	63	-0.74958	63	-0.79418	63	-0.83254	63	-0.86954	63	-0.90337
		63.1	-0.13493	63.1	-0.56334	63.1	-0.68811	63.1	-0.74962	63.1	-0.79408	63.1	-0.83265	63.1	-0.86969	63.1	-0.90331
		63.2	-0.13504	63.2	-0.56339	63.2	-0.68812	63.2	-0.7496	63.2	-0.794	63.2	-0.83259	63.2	-0.86989	63.2	-0.903
		63.3	-0.13523	63.3	-0.56347	63.3	-0.68815	63.3	-0.74957	63.3	-0.79404	63.3	-0.83248	63.3	-0.87006	63.3	-0.90289
		63.4	-0.13535	63.4	-0.56347	63.4	-0.68823	63.4	-0.7495	63.4	-0.79403	63.4	-0.83229	63.4	-0.87006	63.4	-0.9031
		63.5	-0.1354	63.5	-0.56343	63.5	-0.68834	63.5	-0.74949	63.5	-0.79402	63.5	-0.83223	63.5	-0.87005	63.5	-0.90355
		63.6	-0.13542	63.6	-0.56341	63.6	-0.6884	63.6	-0.74946	63.6	-0.794	63.6	-0.83221	63.6	-0.86996	63.6	-0.9048
		63.7	-0.13547	63.7	-0.56343	63.7	-0.68842	63.7	-0.74945	63.7	-0.79398	63.7	-0.83234	63.7	-0.86973	63.7	-0.90585
		63.8	-0.13551	63.8	-0.56343	63.8	-0.68846	63.8	-0.74931	63.8	-0.79394	63.8	-0.83241	63.8	-0.86944	63.8	-0.90557
		63.9	-0.13551	63.9	-0.56341	63.9	-0.68847	63.9	-0.74927	63.9	-0.79393	63.9	-0.83235	63.9	-0.86933	63.9	-0.90582
		64	-0.1355	64	-0.56339	64	-0.68846	64	-0.74939	64	-0.794	64	-0.83227	64	-0.8694	64	-0.90587
		64.1	-0.1355	64.1	-0.56338	64.1	-0.68844	64.1	-0.74958	64.1	-0.79402	64.1	-0.8322	64.1	-0.86941	64.1	-0.90633
		64.2	-0.13548	64.2	-0.56335	64.2	-0.68838	64.2	-0.74977	64.2	-0.79395	64.2	-0.83217	64.2	-0.8694	64.2	-0.90645
		64.3	-0.13548	64.3	-0.56335	64.3	-0.68831	64.3	-0.7499	64.3	-0.79383	64.3	-0.83209	64.3	-0.86934	64.3	-0.90654
		64.4	-0.13549	64.4	-0.56337	64.4	-0.68828	64.4	-0.74987	64.4	-0.79384	64.4	-0.83191	64.4	-0.86927	64.4	-0.90659
		64.5	-0.1355	64.5	-0.56342	64.5	-0.68827	64.5	-0.74957	64.5	-0.7938	64.5	-0.83181	64.5	-0.86925	64.5	-0.90663
		64.6	-0.13551	64.6	-0.56349	64.6	-0.68822	64.6	-0.74906	64.6	-0.79376	64.6	-0.83184	64.6	-0.86901	64.6	-0.90628
		64.7	-0.13551	64.7	-0.56351	64.7	-0.68817	64.7	-0.74874	64.7	-0.79373	64.7	-0.83185	64.7	-0.86866	64.7	-0.9059
		64.8	-0.13553	64.8	-0.56354	64.8	-0.68815	64.8	-0.74882	64.8	-0.79389	64.8	-0.83186	64.8	-0.86849	64.8	-0.906
		64.9	-0.13558	64.9	-0.56358	64.9	-0.68815	64.9	-0.74887	64.9	-0.79416	64.9	-0.83177	64.9	-0.8685	64.9	-0.90594
		65	-0.13564	65	-0.5636	65	-0.68818	65	-0.74928	65	-0.79435	65	-0.83165	65	-0.86883	65	-0.90595
		65.1	-0.13563	65.1	-0.5637	65.1	-0.68827	65.1	-0.74971	65.1	-0.79431	65.1	-0.83159	65.1	-0.86933	65.1	-0.90584
		65.2	-0.13564	65.2	-0.56379	65.2	-0.68835	65.2	-0.74986	65.2	-0.79421	65.2	-0.8314	65.2	-0.86959	65.2	-0.90568
		65.3	-0.13564	65.3	-0.56383	65.3	-0.68837	65.3	-0.74987	65.3	-0.7941	65.3	-0.83127	65.3	-0.86961	65.3	-0.90542
		65.4	-0.13566	65.4	-0.56385	65.4	-0.68842	65.4	-0.74985	65.4	-0.79407	65.4	-0.83131	65.4	-0.86965	65.4	-0.90532
		65.5	-0.13567	65.5	-0.56385	65.5	-0.68849	65.5	-0.74978	65.5	-0.79399	65.5	-0.83129	65.5	-0.86967	65.5	-0.90504
		65.6	-0.13568	65.6	-0.5638	65.6	-0.68856	65.6	-0.74965	65.6	-0.7939	65.6	-0.8312	65.6	-0.86973	65.6	-0.90505
		65.7	-0.13568	65.7	-0.56371	65.7	-0.68862	65.7	-0.74952	65.7	-0.79386	65.7	-0.83105	65.7	-0.86978	65.7	-0.90503
		65.8	-0.13571	65.8	-0.56364	65.8	-0.68863	65.8	-0.74948	65.8	-0.7938	65.8	-0.83079	65.8	-0.86977	65.8	-0.90505
		65.9	-0.13573	65.9	-0.56353	65.9	-0.68863	65.9	-0.74946	65.9	-0.79377	65.9	-0.83052	65.9	-0.86953	65.9	-0.90503
		66	-0.13574	66	-0.56347	66	-0.68863	66	-0.74946	66	-0.79382	66	-0.83051	66	-0.86919	66	-0.90503
		66.1	-0.13574	66.1	-0.56351	66.1	-0.68863	66.1	-0.74948	66.1	-0.79388	66.1	-0.83045	66.1	-0.86917	66.1	-0.90498
		66.2	-0.13575	66.2	-0.56351	66.2	-0.68862	66.2	-0.74949	66.2	-0.79393	66.2	-0.83039	66.2	-0.86922	66.2	-0.90496
		66.3	-0.13575	66.3	-0.56349	66.3	-0.68861	66.3	-0.74946	66.3	-0.79393	66.3	-0.83029	66.3	-0.86941	66.3	-0.9049
		66.4	-0.13575	66.4	-0.56346	66.4	-0.6886	66.4	-0.74945	66.4	-0.79391	66.4	-0.83032	66.4	-0.86944	66.4	-0.90489
		66.5	-0.13575	66.5	-0.56345	66.5	-0.68859	66.5	-0.74945	66.5	-0.7937	66.5	-0.8303	66.5	-0.86922	66.5	-0.90487
		66.6	-0.13575	66.6	-0.56341	66.6	-0.68858	66.6	-0.74945	66.6	-0.79344	66.6	-0.83026	66.6	-0.869	66.6	-0.90457
		66.7	-0.13576	66.7	-0.56341	66.7	-0.68867	66.7	-0.74945	66.7	-0.79334	66.7	-0.83017	66.7	-0.86889	66.7	-0.90412
		66.8	-0.13577	66.8	-0.56343	66.8	-0.68883	66.8	-0.74939	66.8	-0.79327	66.8	-0.83014	66.8	-0.86896	66.8	-0.90399
		66.9	-0.13581	66.9	-0.56343	66.9	-0.68888	66.9	-0.74931	66.9	-0.79323	66.9	-0.83015	66.9	-0.86907	66.9	-0.90404
		67	-0.13583	67	-0.56344	67	-0.68885	67	-0.74925	67	-0.79321	67	-0.83027	67	-0.86941	67	-0.90406
		67.1	-0.13578	67.1	-0.56344	67.1	-0.68886	67.1	-0.7492	67.1	-0.7932	67.1	-0.83065	67.1	-0.86943	67.1	-0.90434
		67.2	-0.13574	67.2	-0.56345	67.2	-0.68888	67.2	-0.74917	67.2	-0.79318	67.2	-0.83105	67.2	-0.86943	67.2	-0.90446
		67.3	-0.13575	67.3	-0.56345	67.3	-0.68894	67.3	-0.74918	67.3	-0.79318	67.3	-0.83134	67.3	-0.86943	67.3	-0.90433
		67.4	-0.13578	67.4	-0.56341	67.4	-0.68898	67.4	-0.74922	67.4	-0.79319	67.4	-0.83154	67.4	-0.86952	67.4	-0.90409
		67.5	-0.13582	67.5	-0.56334	67.5	-0.68902	67.5	-0.74928	67.5	-0.7932	67.5	-0.83168	67.5	-0.86961	67.5	-0.90384
		67.6	-0.13583	67.6	-0.56332	67.6	-0.68904	67.6	-0.74932	67.6	-0.79324	67.6	-0.83168	67.6	-0.86959	67.6	-0.90389
		67.7	-0.13583	67.7	-0.56333	67.7	-0.68903	67.7	-0.74937	67.7	-0.79333	67.7	-0.8315	67.7	-0.86959	67.7	-0.90403
		67.8	-0.13583	67.8	-0.56339	67.8	-0.68897	67.8	-0.7494	67.8	-0.79343	67.8	-0.83135	67.8	-0.86929	67.8	-0.9043
		67.9	-0.13583	67.9	-0.56352	67.9	-0.68886	67.9	-0.7494	67.9	-0.79342	67.9	-0.83139	67.9	-0.86882	67.9	-0.90428
		68	-0.13585	68	-0.5636	68	-0.68881	68	-0.74941	68	-0.79339	68	-0.83137	68	-0.86843	68	-0.9039
		68.1	-0.1359	68.1	-0.56358	68.1	-0.68878	68.1	-0.74941	68.1	-0.79338	68.1	-0.83136	68.1	-0.86843	68.1	-0.90366
		68.2	-0.13597	68.2	-0.56354	68.2	-0.68878	68.2	-0.74954	68.2	-0.79341	68.2	-0.83136	68.2	-0.8685	68.2	-0.90356
		68.3	-0.13602	68.3	-0.56352	68.3	-0.6888	68.3	-0.74965	68.3	-0.79343	68.3	-0.83142	68.3	-0.86865	68.3	-0.90332
		68.4	-0.13603	68.4	-0.56359	68.4	-0.68883	68.4	-0.7496	68.4	-0.79344	68.4	-0.8315	68.4	-0.8686	68.4	-0.90308
		68.5	-0.13609	68.5	-0.56368	68.5	-0.68889	68.5	-0.74962	68.5	-0.79349	68.5	-0.83153	68.5	-0.8685	68.5	-0.9032
		68.6	-0.13614	68.6	-0.56367	68.6	-0.68894	68.6	-0.74971	68.6	-0.79357	68.6	-0.83153	68.6	-0.86836	68.6	-0.90317
		68.7	-0.13612	68.7	-0.56362	68.7	-0.68899	68.7	-0.74983	68.7	-0.79356	68.7	-0.83165	68.7	-0.86829	68.7	-0.90331
		68.8	-0.1361	68.8	-0.56356	68.8	-0.68908	68.8	-0.74987	68.8	-0.79355	68.8	-0.8317	68.8	-0.86832	68.8	-0.90344
		68.9	-0.13608	68.9	-0.56358	68.9	-0.68918	68.9	-0.74986	68.9	-0.79354	68.9	-0.8318	68.9	-0.86832	68.9	-0.90362
		69	-0.13609	69	-0.56384	69	-0.68925	69	-0.74982	69	-0.79359	69	-0.83184	69	-0.86867	69	-0.90356
		69.1	-0.1361	69.1	-0.56427	69.1	-0.68928	69.1	-0.74976	69.1	-0.79361	69.1	-0.83185	69.1	-0.86917	69.1	-0.90354
		69.2	-0.13613	69.2	-0.56449	69.2	-0.68936	69.2	-0.74978	69.2	-0.79353	69.2	-0.83189	69.2	-0.86924	69.2	-0.90352
		69.3	-0.13614	69.3	-0.56458	69.3	-0.68946	69.3	-0.74979	69.3	-0.79351	69.3	-0.83188	69.3	-0.86915	69.3	-0.90381
		69.4	-0.13614	69.4	-0.56465	69.4	-0.6895	69.4	-0.74981	69.4	-0.79361	69.4	-0.83166	69.4	-0.86882	69.4	-0.90429
		69.5	-0.13616	69.5	-0.56471	69.5	-0.6895	69.5	-0.74983	69.5	-0.79363	69.5	-0.83158	69.5	-0.86834	69.5	-0.9043
		69.6	-0.13619	69.6	-0.56478	69.6	-0.6895	69.6	-0.74982	69.6	-0.79363	69.6	-0.83176	69.6	-0.86801	69.6	-0.90417
		69.7	-0.13621	69.7	-0.56488	69.7	-0.68947	69.7	-0.7498	69.7	-0.79358	69.7	-0.83198	69.7	-0.86804	69.7	-0.90391
		69.8	-0.13622	69.8	-0.56497	69.8	-0.68942	69.8	-0.74973	69.8	-0.79357	69.8	-0.83199	69.8	-0.86813	69.8	-0.90391
		69.9	-0.13623	69.9	-0.56499	69.9	-0.68937	69.9	-0.74955	69.9	-0.7935	69.9	-0.83194	69.9	-0.86832	69.9	-0.90428
		70	-0.13623	70	-0.56498	70	-0.68935	70	-0.74933	70	-0.79346	70	-0.83166	70	-0.86828	70	-0.90462
		70.1	-0.13622	70.1	-0.56498	70.1	-0.68933	70.1	-0.74931	70.1	-0.79336	70.1	-0.8315	70.1	-0.86827	70.1	-0.90448
		70.2	-0.13619	70.2	-0.56499	70.2	-0.68932	70.2	-0.74937	70.2	-0.79316	70.2	-0.83159	70.2	-0.86821	70.2	-0.9044
		70.3	-0.13618	70.3	-0.56508	70.3	-0.6893	70.3	-0.74947	70.3	-0.79305	70.3	-0.83157	70.3	-0.86821	70.3	-0.90389
		70.4	-0.13628	70.4	-0.56524	70.4	-0.68928	70.4	-0.74965	70.4	-0.79307	70.4	-0.83148	70.4	-0.86842	70.4	-0.90346
		70.5	-0.13664	70.5	-0.5653	70.5	-0.68921	70.5	-0.74976	70.5	-0.7932	70.5	-0.83133	70.5	-0.86859	70.5	-0.90332
		70.6	-0.13699	70.6	-0.56528	70.6	-0.68913	70.6	-0.74971	70.6	-0.79348	70.6	-0.83134	70.6	-0.8685	70.6	-0.90339
		70.7	-0.13711	70.7	-0.56527	70.7	-0.68906	70.7	-0.74969	70.7	-0.7937	70.7	-0.83132	70.7	-0.86838	70.7	-0.90362
		70.8	-0.13715	70.8	-0.5652	70.8	-0.68907	70.8	-0.74969	70.8	-0.79384	70.8	-0.83131	70.8	-0.86822	70.8	-0.90454
		70.9	-0.13715	70.9	-0.56508	70.9	-0.68911	70.9	-0.74978	70.9	-0.7939	70.9	-0.83115	70.9	-0.86802	70.9	-0.90567
		71	-0.13717	71	-0.56501	71	-0.68918	71	-0.75007	71	-0.79393	71	-0.83086	71	-0.86773	71	-0.90636
		71.1	-0.13717	71.1	-0.56499	71.1	-0.68927	71.1	-0.7504	71.1	-0.79397	71.1	-0.8308	71.1	-0.86747	71.1	-0.90627
		71.2	-0.1372	71.2	-0.56497	71.2	-0.68934	71.2	-0.75055	71.2	-0.79397	71.2	-0.83077	71.2	-0.8673	71.2	-0.90625
		71.3	-0.13723	71.3	-0.56491	71.3	-0.68938	71.3	-0.7506	71.3	-0.79383	71.3	-0.83086	71.3	-0.86716	71.3	-0.90621
		71.4	-0.13723	71.4	-0.56487	71.4	-0.6894	71.4	-0.75059	71.4	-0.79376	71.4	-0.8311	71.4	-0.86693	71.4	-0.90637
		71.5	-0.13723	71.5	-0.56487	71.5	-0.68939	71.5	-0.75054	71.5	-0.79379	71.5	-0.83127	71.5	-0.86673	71.5	-0.90641
		71.6	-0.13724	71.6	-0.56486	71.6	-0.68935	71.6	-0.75041	71.6	-0.79378	71.6	-0.83133	71.6	-0.86672	71.6	-0.90633
		71.7	-0.13724	71.7	-0.56486	71.7	-0.68927	71.7	-0.7504	71.7	-0.79354	71.7	-0.83132	71.7	-0.86677	71.7	-0.90618
		71.8	-0.13733	71.8	-0.56483	71.8	-0.68918	71.8	-0.75037	71.8	-0.7933	71.8	-0.83136	71.8	-0.86693	71.8	-0.90611
		71.9	-0.13748	71.9	-0.56483	71.9	-0.6891	71.9	-0.75037	71.9	-0.79338	71.9	-0.83135	71.9	-0.86733	71.9	-0.90591
		72	-0.13758	72	-0.56485	72	-0.68904	72	-0.75034	72	-0.79333	72	-0.83136	72	-0.86789	72	-0.90602
		72.1	-0.13761	72.1	-0.56486	72.1	-0.68903	72.1	-0.75018	72.1	-0.79342	72.1	-0.83139	72.1	-0.86837	72.1	-0.90599
		72.2	-0.13762	72.2	-0.56485	72.2	-0.68903	72.2	-0.74995	72.2	-0.79339	72.2	-0.83163	72.2	-0.8687	72.2	-0.90601
		72.3	-0.13762	72.3	-0.56484	72.3	-0.68903	72.3	-0.7499	72.3	-0.7934	72.3	-0.83182	72.3	-0.86922	72.3	-0.90596
		72.4	-0.13764	72.4	-0.56484	72.4	-0.68901	72.4	-0.74992	72.4	-0.7934	72.4	-0.83185	72.4	-0.86944	72.4	-0.90585
		72.5	-0.13768	72.5	-0.5649	72.5	-0.68898	72.5	-0.7499	72.5	-0.79347	72.5	-0.83183	72.5	-0.86945	72.5	-0.90577
		72.6	-0.1377	72.6	-0.56495	72.6	-0.68896	72.6	-0.7499	72.6	-0.79349	72.6	-0.8318	72.6	-0.86945	72.6	-0.90575
		72.7	-0.13775	72.7	-0.56492	72.7	-0.6889	72.7	-0.74982	72.7	-0.79345	72.7	-0.8317	72.7	-0.86945	72.7	-0.90533
		72.8	-0.13778	72.8	-0.56491	72.8	-0.6889	72.8	-0.74973	72.8	-0.79318	72.8	-0.83161	72.8	-0.86956	72.8	-0.90488
		72.9	-0.13778	72.9	-0.56488	72.9	-0.689	72.9	-0.74968	72.9	-0.79282	72.9	-0.83154	72.9	-0.86959	72.9	-0.90502
		73	-0.13778	73	-0.56484	73	-0.68927	73	-0.7497	73	-0.79262	73	-0.8314	73	-0.86933	73	-0.90492
		73.1	-0.13779	73.1	-0.56478	73.1	-0.68954	73.1	-0.74977	73.1	-0.79265	73.1	-0.83126	73.1	-0.86892	73.1	-0.90482
		73.2	-0.13784	73.2	-0.56477	73.2	-0.68967	73.2	-0.74997	73.2	-0.79266	73.2	-0.83121	73.2	-0.86903	73.2	-0.90475
		73.3	-0.13791	73.3	-0.56478	73.3	-0.68972	73.3	-0.75018	73.3	-0.79267	73.3	-0.83114	73.3	-0.86914	73.3	-0.90494
		73.4	-0.13795	73.4	-0.56478	73.4	-0.68974	73.4	-0.75022	73.4	-0.79262	73.4	-0.83112	73.4	-0.86933	73.4	-0.90524
		73.5	-0.13798	73.5	-0.56475	73.5	-0.68976	73.5	-0.75018	73.5	-0.79261	73.5	-0.83111	73.5	-0.86928	73.5	-0.90524
		73.6	-0.13802	73.6	-0.56471	73.6	-0.68982	73.6	-0.75008	73.6	-0.79267	73.6	-0.83119	73.6	-0.86931	73.6	-0.90528
		73.7	-0.13805	73.7	-0.56466	73.7	-0.68991	73.7	-0.75006	73.7	-0.79277	73.7	-0.83139	73.7	-0.8693	73.7	-0.90526
		73.8	-0.13808	73.8	-0.56462	73.8	-0.68994	73.8	-0.7502	73.8	-0.79274	73.8	-0.83158	73.8	-0.86931	73.8	-0.90516
		73.9	-0.13808	73.9	-0.5646	73.9	-0.68997	73.9	-0.75036	73.9	-0.79277	73.9	-0.83166	73.9	-0.8692	73.9	-0.90507
		74	-0.1381	74	-0.56459	74	-0.69001	74	-0.75042	74	-0.79277	74	-0.83164	74	-0.86894	74	-0.90504
		74.1	-0.13813	74.1	-0.56458	74.1	-0.69078	74.1	-0.7504	74.1	-0.7928	74.1	-0.83161	74.1	-0.86885	74.1	-0.90496
		74.2	-0.13816	74.2	-0.56455	74.2	-0.69225	74.2	-0.75038	74.2	-0.79287	74.2	-0.83157	74.2	-0.86859	74.2	-0.90492
		74.3	-0.13817	74.3	-0.56448	74.3	-0.69312	74.3	-0.75034	74.3	-0.79283	74.3	-0.83152	74.3	-0.86834	74.3	-0.90508
		74.4	-0.13818	74.4	-0.56442	74.4	-0.69328	74.4	-0.75032	74.4	-0.79279	74.4	-0.83147	74.4	-0.86827	74.4	-0.90529
		74.5	-0.13819	74.5	-0.56437	74.5	-0.69332	74.5	-0.75022	74.5	-0.79259	74.5	-0.83141	74.5	-0.86832	74.5	-0.90527
		74.6	-0.13823	74.6	-0.56434	74.6	-0.6933	74.6	-0.75014	74.6	-0.79243	74.6	-0.83134	74.6	-0.86831	74.6	-0.90496
		74.7	-0.13826	74.7	-0.56435	74.7	-0.69331	74.7	-0.75016	74.7	-0.79245	74.7	-0.8313	74.7	-0.86822	74.7	-0.90471
		74.8	-0.13827	74.8	-0.56436	74.8	-0.6933	74.8	-0.75016	74.8	-0.79244	74.8	-0.83123	74.8	-0.86818	74.8	-0.90465
		74.9	-0.13828	74.9	-0.5644	74.9	-0.6933	74.9	-0.75016	74.9	-0.79249	74.9	-0.83121	74.9	-0.86836	74.9	-0.90474
		75	-0.13831	75	-0.56448	75	-0.6933	75	-0.75016	75	-0.79246	75	-0.83121	75	-0.8685	75	-0.90478
		75.1	-0.13832	75.1	-0.56454	75.1	-0.6933	75.1	-0.75019	75.1	-0.79248	75.1	-0.8312	75.1	-0.86844	75.1	-0.90483
		75.2	-0.13832	75.2	-0.56452	75.2	-0.69328	75.2	-0.7502	75.2	-0.79248	75.2	-0.8312	75.2	-0.86841	75.2	-0.90495
		75.3	-0.13832	75.3	-0.56454	75.3	-0.69323	75.3	-0.75013	75.3	-0.79263	75.3	-0.8312	75.3	-0.86824	75.3	-0.90504
		75.4	-0.13832	75.4	-0.56454	75.4	-0.69321	75.4	-0.75005	75.4	-0.79268	75.4	-0.83113	75.4	-0.86822	75.4	-0.9052
		75.5	-0.13832	75.5	-0.56457	75.5	-0.69323	75.5	-0.75002	75.5	-0.79266	75.5	-0.83117	75.5	-0.86848	75.5	-0.90515
		75.6	-0.13832	75.6	-0.56459	75.6	-0.69325	75.6	-0.75	75.6	-0.79266	75.6	-0.83118	75.6	-0.86903	75.6	-0.90483
		75.7	-0.13832	75.7	-0.56463	75.7	-0.69325	75.7	-0.74999	75.7	-0.79278	75.7	-0.83156	75.7	-0.86915	75.7	-0.90434
		75.8	-0.13832	75.8	-0.56465	75.8	-0.69326	75.8	-0.74997	75.8	-0.79297	75.8	-0.83241	75.8	-0.86899	75.8	-0.90431
		75.9	-0.13831	75.9	-0.56468	75.9	-0.69325	75.9	-0.74994	75.9	-0.79307	75.9	-0.83322	75.9	-0.86897	75.9	-0.90424
		76	-0.13829	76	-0.56473	76	-0.69324	76	-0.74993	76	-0.79326	76	-0.83378	76	-0.86922	76	-0.90365
		76.1	-0.13829	76.1	-0.56476	76.1	-0.69324	76.1	-0.74993	76.1	-0.79341	76.1	-0.83416	76.1	-0.86937	76.1	-0.90293
		76.2	-0.13831	76.2	-0.56475	76.2	-0.69326	76.2	-0.74992	76.2	-0.79339	76.2	-0.83429	76.2	-0.86925	76.2	-0.90289
		76.3	-0.13834	76.3	-0.56476	76.3	-0.69327	76.3	-0.74991	76.3	-0.79324	76.3	-0.83431	76.3	-0.86922	76.3	-0.90293
		76.4	-0.13835	76.4	-0.56477	76.4	-0.69326	76.4	-0.7498	76.4	-0.79312	76.4	-0.83429	76.4	-0.86911	76.4	-0.90302
		76.5	-0.13835	76.5	-0.56481	76.5	-0.69311	76.5	-0.74963	76.5	-0.79304	76.5	-0.83429	76.5	-0.86901	76.5	-0.90303
		76.6	-0.13835	76.6	-0.56486	76.6	-0.69292	76.6	-0.74965	76.6	-0.793	76.6	-0.83431	76.6	-0.86894	76.6	-0.90273
		76.7	-0.13836	76.7	-0.56489	76.7	-0.69296	76.7	-0.74967	76.7	-0.79284	76.7	-0.83434	76.7	-0.86904	76.7	-0.90264
		76.8	-0.13838	76.8	-0.56496	76.8	-0.69301	76.8	-0.74969	76.8	-0.79285	76.8	-0.83433	76.8	-0.86905	76.8	-0.90321
		76.9	-0.13839	76.9	-0.565	76.9	-0.69311	76.9	-0.74968	76.9	-0.79284	76.9	-0.83427	76.9	-0.8688	76.9	-0.90418
		77	-0.13839	77	-0.56502	77	-0.69329	77	-0.74965	77	-0.79284	77	-0.83421	77	-0.86842	77	-0.90421
		77.1	-0.13838	77.1	-0.56505	77.1	-0.69353	77.1	-0.74958	77.1	-0.79284	77.1	-0.83415	77.1	-0.86846	77.1	-0.90392
		77.2	-0.13838	77.2	-0.56506	77.2	-0.69372	77.2	-0.74939	77.2	-0.79281	77.2	-0.83412	77.2	-0.86862	77.2	-0.90349
		77.3	-0.13838	77.3	-0.56504	77.3	-0.69382	77.3	-0.74935	77.3	-0.79259	77.3	-0.8341	77.3	-0.86889	77.3	-0.90317
		77.4	-0.13838	77.4	-0.56502	77.4	-0.69378	77.4	-0.74965	77.4	-0.79235	77.4	-0.83417	77.4	-0.86892	77.4	-0.90328
		77.5	-0.13838	77.5	-0.56499	77.5	-0.69377	77.5	-0.74993	77.5	-0.79239	77.5	-0.83419	77.5	-0.8689	77.5	-0.90337
		77.6	-0.13841	77.6	-0.56498	77.6	-0.69372	77.6	-0.74988	77.6	-0.79236	77.6	-0.83413	77.6	-0.86889	77.6	-0.90344
		77.7	-0.13848	77.7	-0.56492	77.7	-0.69369	77.7	-0.74991	77.7	-0.79236	77.7	-0.83396	77.7	-0.86867	77.7	-0.90349
		77.8	-0.13854	77.8	-0.56483	77.8	-0.69368	77.8	-0.74995	77.8	-0.79232	77.8	-0.83388	77.8	-0.86815	77.8	-0.90339
		77.9	-0.13857	77.9	-0.56478	77.9	-0.69368	77.9	-0.75009	77.9	-0.79231	77.9	-0.83394	77.9	-0.86809	77.9	-0.90335
		78	-0.13858	78	-0.56477	78	-0.69365	78	-0.75023	78	-0.79232	78	-0.83393	78	-0.86804	78	-0.9033
		78.1	-0.13857	78.1	-0.56478	78.1	-0.69363	78.1	-0.75031	78.1	-0.79235	78.1	-0.83389	78.1	-0.86818	78.1	-0.9035
		78.2	-0.13855	78.2	-0.56478	78.2	-0.69362	78.2	-0.75036	78.2	-0.79235	78.2	-0.83379	78.2	-0.86821	78.2	-0.90362
		78.3	-0.13854	78.3	-0.56478	78.3	-0.69358	78.3	-0.75044	78.3	-0.79219	78.3	-0.83378	78.3	-0.86855	78.3	-0.90367
		78.4	-0.13855	78.4	-0.56481	78.4	-0.69353	78.4	-0.75048	78.4	-0.7921	78.4	-0.83371	78.4	-0.86903	78.4	-0.90371
		78.5	-0.13855	78.5	-0.56487	78.5	-0.6935	78.5	-0.7505	78.5	-0.79218	78.5	-0.83374	78.5	-0.87036	78.5	-0.90389
		78.6	-0.13854	78.6	-0.56491	78.6	-0.69351	78.6	-0.75054	78.6	-0.79232	78.6	-0.83368	78.6	-0.87242	78.6	-0.90391
		78.7	-0.13852	78.7	-0.5649	78.7	-0.6935	78.7	-0.7507	78.7	-0.79257	78.7	-0.83367	78.7	-0.87374	78.7	-0.90356
		78.8	-0.13851	78.8	-0.5649	78.8	-0.6935	78.8	-0.75087	78.8	-0.7927	78.8	-0.83365	78.8	-0.87422	78.8	-0.90324
		78.9	-0.13854	78.9	-0.56488	78.9	-0.69349	78.9	-0.75099	78.9	-0.79265	78.9	-0.83368	78.9	-0.87427	78.9	-0.90324
		79	-0.13858	79	-0.56486	79	-0.69349	79	-0.75102	79	-0.79262	79	-0.83376	79	-0.8742	79	-0.90324
		79.1	-0.13862	79.1	-0.56485	79.1	-0.69361	79.1	-0.75099	79.1	-0.79255	79.1	-0.83383	79.1	-0.87413	79.1	-0.90301
		79.2	-0.13867	79.2	-0.56485	79.2	-0.69374	79.2	-0.75077	79.2	-0.79247	79.2	-0.83385	79.2	-0.87409	79.2	-0.90282
		79.3	-0.13872	79.3	-0.56491	79.3	-0.69375	79.3	-0.75052	79.3	-0.79244	79.3	-0.83386	79.3	-0.87403	79.3	-0.90291
		79.4	-0.13875	79.4	-0.565	79.4	-0.69374	79.4	-0.7504	79.4	-0.79232	79.4	-0.83399	79.4	-0.87388	79.4	-0.9031
		79.5	-0.13876	79.5	-0.56505	79.5	-0.69372	79.5	-0.75003	79.5	-0.79232	79.5	-0.83404	79.5	-0.87375	79.5	-0.90318
		79.6	-0.13878	79.6	-0.56505	79.6	-0.69367	79.6	-0.74969	79.6	-0.79245	79.6	-0.83422	79.6	-0.87366	79.6	-0.90319
		79.7	-0.13879	79.7	-0.56492	79.7	-0.69366	79.7	-0.74985	79.7	-0.79261	79.7	-0.83423	79.7	-0.87367	79.7	-0.90321
		79.8	-0.13878	79.8	-0.56475	79.8	-0.69365	79.8	-0.74992	79.8	-0.79266	79.8	-0.83402	79.8	-0.87364	79.8	-0.90322
		79.9	-0.13878	79.9	-0.56477	79.9	-0.69367	79.9	-0.75001	79.9	-0.79267	79.9	-0.83347	79.9	-0.87365	79.9	-0.90305
		80	-0.13878	80	-0.5648	80	-0.69367	80	-0.75004	80	-0.79271	80	-0.83311	80	-0.87356	80	-0.903
		80.1	-0.13879	80.1	-0.56483	80.1	-0.69364	80.1	-0.7501	80.1	-0.79277	80.1	-0.83303	80.1	-0.87357	80.1	-0.90296
		80.2	-0.13883	80.2	-0.56486	80.2	-0.69362	80.2	-0.75019	80.2	-0.79283	80.2	-0.833	80.2	-0.87354	80.2	-0.90294
		80.3	-0.13888	80.3	-0.56488	80.3	-0.69361	80.3	-0.75026	80.3	-0.79297	80.3	-0.83285	80.3	-0.87371	80.3	-0.90283
		80.4	-0.13892	80.4	-0.56497	80.4	-0.69361	80.4	-0.75041	80.4	-0.79311	80.4	-0.83252	80.4	-0.87393	80.4	-0.90272
		80.5	-0.13891	80.5	-0.56498	80.5	-0.69363	80.5	-0.75049	80.5	-0.7931	80.5	-0.83222	80.5	-0.874	80.5	-0.90272
		80.6	-0.13893	80.6	-0.56497	80.6	-0.69367	80.6	-0.75051	80.6	-0.79308	80.6	-0.83217	80.6	-0.87399	80.6	-0.90272
		80.7	-0.13895	80.7	-0.56496	80.7	-0.6937	80.7	-0.75048	80.7	-0.79293	80.7	-0.83222	80.7	-0.87389	80.7	-0.90279
		80.8	-0.13901	80.8	-0.56496	80.8	-0.69369	80.8	-0.75046	80.8	-0.79273	80.8	-0.83235	80.8	-0.87366	80.8	-0.90282
		80.9	-0.13904	80.9	-0.56495	80.9	-0.69366	80.9	-0.7503	80.9	-0.79266	80.9	-0.83265	80.9	-0.87321	80.9	-0.90285
		81	-0.13905	81	-0.56495	81	-0.69355	81	-0.75004	81	-0.79264	81	-0.83307	81	-0.87302	81	-0.90271
		81.1	-0.13906	81.1	-0.56495	81.1	-0.69345	81.1	-0.74971	81.1	-0.79249	81.1	-0.8333	81.1	-0.87305	81.1	-0.90267
		81.2	-0.13908	81.2	-0.56495	81.2	-0.69343	81.2	-0.7497	81.2	-0.79243	81.2	-0.83323	81.2	-0.873	81.2	-0.90251
		81.3	-0.1391	81.3	-0.56495	81.3	-0.69344	81.3	-0.74991	81.3	-0.79251	81.3	-0.83328	81.3	-0.87282	81.3	-0.90244
		81.4	-0.1391	81.4	-0.56499	81.4	-0.69346	81.4	-0.75031	81.4	-0.79256	81.4	-0.83333	81.4	-0.87273	81.4	-0.90209
		81.5	-0.13909	81.5	-0.56504	81.5	-0.69349	81.5	-0.75058	81.5	-0.79256	81.5	-0.83337	81.5	-0.8728	81.5	-0.90182
		81.6	-0.13906	81.6	-0.56512	81.6	-0.6935	81.6	-0.75068	81.6	-0.79256	81.6	-0.8334	81.6	-0.8728	81.6	-0.90187
		81.7	-0.13903	81.7	-0.56515	81.7	-0.6935	81.7	-0.75071	81.7	-0.79258	81.7	-0.83346	81.7	-0.87278	81.7	-0.90215
		81.8	-0.13901	81.8	-0.56513	81.8	-0.69355	81.8	-0.7507	81.8	-0.79258	81.8	-0.83354	81.8	-0.87256	81.8	-0.90237
		81.9	-0.13898	81.9	-0.56506	81.9	-0.69361	81.9	-0.75069	81.9	-0.79254	81.9	-0.83354	81.9	-0.87224	81.9	-0.9023
		82	-0.13895	82	-0.56503	82	-0.69362	82	-0.75063	82	-0.79248	82	-0.83355	82	-0.87231	82	-0.90233
		82.1	-0.13894	82.1	-0.56506	82.1	-0.69361	82.1	-0.75054	82.1	-0.79245	82.1	-0.83365	82.1	-0.87249	82.1	-0.90244
		82.2	-0.13896	82.2	-0.56509	82.2	-0.69365	82.2	-0.75044	82.2	-0.79235	82.2	-0.83374	82.2	-0.87258	82.2	-0.90249
		82.3	-0.13897	82.3	-0.56509	82.3	-0.69367	82.3	-0.75035	82.3	-0.79234	82.3	-0.83372	82.3	-0.87251	82.3	-0.90256
		82.4	-0.13893	82.4	-0.56509	82.4	-0.69388	82.4	-0.75033	82.4	-0.79239	82.4	-0.83372	82.4	-0.87251	82.4	-0.9026
		82.5	-0.13888	82.5	-0.56503	82.5	-0.69413	82.5	-0.75032	82.5	-0.7925	82.5	-0.83371	82.5	-0.8725	82.5	-0.9029
		82.6	-0.13884	82.6	-0.56493	82.6	-0.69423	82.6	-0.75032	82.6	-0.79269	82.6	-0.83372	82.6	-0.87229	82.6	-0.90294
		82.7	-0.13883	82.7	-0.56487	82.7	-0.69424	82.7	-0.75042	82.7	-0.79281	82.7	-0.83382	82.7	-0.87216	82.7	-0.9027
		82.8	-0.13889	82.8	-0.56485	82.8	-0.69423	82.8	-0.75054	82.8	-0.79277	82.8	-0.83386	82.8	-0.87226	82.8	-0.90235
		82.9	-0.13899	82.9	-0.56482	82.9	-0.69423	82.9	-0.75054	82.9	-0.79268	82.9	-0.83382	82.9	-0.87263	82.9	-0.90235
		83	-0.13905	83	-0.56481	83	-0.69423	83	-0.75051	83	-0.79249	83	-0.83364	83	-0.87315	83	-0.90227
		83.1	-0.13908	83.1	-0.5648	83.1	-0.69423	83.1	-0.75029	83.1	-0.79237	83.1	-0.83343	83.1	-0.87313	83.1	-0.90224
		83.2	-0.13908	83.2	-0.56481	83.2	-0.69423	83.2	-0.75022	83.2	-0.79228	83.2	-0.83339	83.2	-0.873	83.2	-0.90217
		83.3	-0.13908	83.3	-0.56481	83.3	-0.69423	83.3	-0.75033	83.3	-0.79218	83.3	-0.83338	83.3	-0.87277	83.3	-0.90214
		83.4	-0.13906	83.4	-0.56484	83.4	-0.69429	83.4	-0.75045	83.4	-0.79212	83.4	-0.8334	83.4	-0.87279	83.4	-0.90216
		83.5	-0.13897	83.5	-0.56487	83.5	-0.69433	83.5	-0.75055	83.5	-0.79212	83.5	-0.83342	83.5	-0.87295	83.5	-0.90225
		83.6	-0.1389	83.6	-0.56488	83.6	-0.69431	83.6	-0.75063	83.6	-0.79218	83.6	-0.83344	83.6	-0.87314	83.6	-0.90228
		83.7	-0.13888	83.7	-0.56488	83.7	-0.69431	83.7	-0.75077	83.7	-0.7922	83.7	-0.83344	83.7	-0.87309	83.7	-0.90173
		83.8	-0.13889	83.8	-0.56489	83.8	-0.69431	83.8	-0.75093	83.8	-0.79217	83.8	-0.83343	83.8	-0.87302	83.8	-0.90107
		83.9	-0.13891	83.9	-0.56492	83.9	-0.69432	83.9	-0.75103	83.9	-0.79213	83.9	-0.83335	83.9	-0.87289	83.9	-0.90103
		84	-0.13894	84	-0.56492	84	-0.69432	84	-0.75112	84	-0.79214	84	-0.8332	84	-0.87283	84	-0.9011
		84.1	-0.13897	84.1	-0.56493	84.1	-0.6943	84.1	-0.75125	84.1	-0.79228	84.1	-0.83316	84.1	-0.87274	84.1	-0.90124
		84.2	-0.139	84.2	-0.56492	84.2	-0.69423	84.2	-0.75133	84.2	-0.79237	84.2	-0.83308	84.2	-0.87272	84.2	-0.90155
		84.3	-0.13901	84.3	-0.56491	84.3	-0.69416	84.3	-0.75136	84.3	-0.7923	84.3	-0.8329	84.3	-0.87269	84.3	-0.90186
		84.4	-0.13902	84.4	-0.56491	84.4	-0.69415	84.4	-0.75137	84.4	-0.79227	84.4	-0.83284	84.4	-0.87274	84.4	-0.9018
		84.5	-0.13902	84.5	-0.56496	84.5	-0.69415	84.5	-0.75137	84.5	-0.79227	84.5	-0.83281	84.5	-0.87274	84.5	-0.90175
		84.6	-0.13902	84.6	-0.56503	84.6	-0.69414	84.6	-0.75132	84.6	-0.7923	84.6	-0.83284	84.6	-0.8728	84.6	-0.90168
		84.7	-0.13904	84.7	-0.56507	84.7	-0.69411	84.7	-0.75122	84.7	-0.79233	84.7	-0.83284	84.7	-0.87297	84.7	-0.90166
		84.8	-0.13907	84.8	-0.56521	84.8	-0.69409	84.8	-0.75114	84.8	-0.79232	84.8	-0.83285	84.8	-0.87301	84.8	-0.90168
		84.9	-0.13913	84.9	-0.56532	84.9	-0.69408	84.9	-0.7511	84.9	-0.79221	84.9	-0.83283	84.9	-0.87289	84.9	-0.90185
		85	-0.13918	85	-0.56534	85	-0.69407	85	-0.75093	85	-0.79217	85	-0.83274	85	-0.87279	85	-0.90212
		85.1	-0.1392	85.1	-0.56534	85.1	-0.69406	85.1	-0.75065	85.1	-0.79222	85.1	-0.83261	85.1	-0.87283	85.1	-0.90211
		85.2	-0.1392	85.2	-0.56537	85.2	-0.69405	85.2	-0.75024	85.2	-0.79222	85.2	-0.83262	85.2	-0.87281	85.2	-0.90208
		85.3	-0.1392	85.3	-0.5654	85.3	-0.694	85.3	-0.74978	85.3	-0.79217	85.3	-0.83269	85.3	-0.87283	85.3	-0.90189
		85.4	-0.1392	85.4	-0.56548	85.4	-0.69398	85.4	-0.74963	85.4	-0.79216	85.4	-0.83287	85.4	-0.87283	85.4	-0.90186
		85.5	-0.13915	85.5	-0.56549	85.5	-0.694	85.5	-0.74955	85.5	-0.79244	85.5	-0.83315	85.5	-0.87304	85.5	-0.90201
		85.6	-0.13907	85.6	-0.56546	85.6	-0.69401	85.6	-0.74959	85.6	-0.79318	85.6	-0.83337	85.6	-0.8731	85.6	-0.90221
		85.7	-0.13902	85.7	-0.56538	85.7	-0.69407	85.7	-0.74981	85.7	-0.79382	85.7	-0.83344	85.7	-0.8727	85.7	-0.90238
		85.8	-0.13901	85.8	-0.56528	85.8	-0.69423	85.8	-0.75038	85.8	-0.79396	85.8	-0.83347	85.8	-0.87239	85.8	-0.90259
		85.9	-0.139	85.9	-0.56525	85.9	-0.69434	85.9	-0.75084	85.9	-0.7939	85.9	-0.83346	85.9	-0.87228	85.9	-0.90275
		86	-0.13899	86	-0.56519	86	-0.69431	86	-0.75097	86	-0.79392	86	-0.83346	86	-0.87239	86	-0.90288
		86.1	-0.13898	86.1	-0.56519	86.1	-0.69429	86.1	-0.75095	86.1	-0.79406	86.1	-0.83346	86.1	-0.87265	86.1	-0.90283
		86.2	-0.13898	86.2	-0.5652	86.2	-0.69422	86.2	-0.7509	86.2	-0.79463	86.2	-0.83333	86.2	-0.8731	86.2	-0.90263
		86.3	-0.13899	86.3	-0.5652	86.3	-0.69419	86.3	-0.75087	86.3	-0.79561	86.3	-0.83327	86.3	-0.87329	86.3	-0.90212
		86.4	-0.13899	86.4	-0.56518	86.4	-0.69417	86.4	-0.75096	86.4	-0.79603	86.4	-0.83332	86.4	-0.87347	86.4	-0.90177
		86.5	-0.13902	86.5	-0.56513	86.5	-0.69416	86.5	-0.75109	86.5	-0.7958	86.5	-0.83351	86.5	-0.87348	86.5	-0.90178
		86.6	-0.13911	86.6	-0.56509	86.6	-0.69415	86.6	-0.75112	86.6	-0.79586	86.6	-0.83364	86.6	-0.87335	86.6	-0.90181
		86.7	-0.13919	86.7	-0.5651	86.7	-0.69413	86.7	-0.7511	86.7	-0.796	86.7	-0.83358	86.7	-0.87331	86.7	-0.90183
		86.8	-0.13919	86.8	-0.56513	86.8	-0.69409	86.8	-0.75103	86.8	-0.79616	86.8	-0.83356	86.8	-0.87362	86.8	-0.90166
		86.9	-0.13921	86.9	-0.56515	86.9	-0.69403	86.9	-0.75085	86.9	-0.7961	86.9	-0.83352	86.9	-0.87396	86.9	-0.90144
		87	-0.13922	87	-0.56514	87	-0.69403	87	-0.75068	87	-0.79598	87	-0.83332	87	-0.87389	87	-0.90117
		87.1	-0.1393	87.1	-0.56514	87.1	-0.69406	87.1	-0.75052	87.1	-0.79587	87.1	-0.83322	87.1	-0.87357	87.1	-0.90111
		87.2	-0.13937	87.2	-0.56514	87.2	-0.69409	87.2	-0.75042	87.2	-0.79593	87.2	-0.83332	87.2	-0.87306	87.2	-0.90091
		87.3	-0.13941	87.3	-0.56513	87.3	-0.69408	87.3	-0.7504	87.3	-0.79614	87.3	-0.83338	87.3	-0.87267	87.3	-0.90096
		87.4	-0.13941	87.4	-0.56512	87.4	-0.69409	87.4	-0.75039	87.4	-0.79638	87.4	-0.83337	87.4	-0.87283	87.4	-0.90111
		87.5	-0.1394	87.5	-0.56511	87.5	-0.69407	87.5	-0.75039	87.5	-0.79638	87.5	-0.83339	87.5	-0.87283	87.5	-0.90129
		87.6	-0.13939	87.6	-0.5651	87.6	-0.69408	87.6	-0.75046	87.6	-0.79636	87.6	-0.83337	87.6	-0.87299	87.6	-0.90123
		87.7	-0.1394	87.7	-0.5651	87.7	-0.69406	87.7	-0.75061	87.7	-0.79629	87.7	-0.83337	87.7	-0.87305	87.7	-0.9009
		87.8	-0.13943	87.8	-0.56514	87.8	-0.69406	87.8	-0.75083	87.8	-0.79616	87.8	-0.83336	87.8	-0.87309	87.8	-0.90078
		87.9	-0.13944	87.9	-0.5652	87.9	-0.69387	87.9	-0.75088	87.9	-0.79605	87.9	-0.83328	87.9	-0.87306	87.9	-0.90098
		88	-0.13943	88	-0.56524	88	-0.69378	88	-0.75088	88	-0.79577	88	-0.83326	88	-0.87285	88	-0.90119
		88.1	-0.13943	88.1	-0.5653	88.1	-0.69385	88.1	-0.7509	88.1	-0.79577	88.1	-0.8331	88.1	-0.87256	88.1	-0.90132
		88.2	-0.13943	88.2	-0.56542	88.2	-0.69389	88.2	-0.7509	88.2	-0.79585	88.2	-0.83293	88.2	-0.87244	88.2	-0.90132
		88.3	-0.13943	88.3	-0.5655	88.3	-0.69395	88.3	-0.75087	88.3	-0.79597	88.3	-0.83276	88.3	-0.87237	88.3	-0.90125
		88.4	-0.13943	88.4	-0.56551	88.4	-0.694	88.4	-0.75071	88.4	-0.79595	88.4	-0.8326	88.4	-0.87234	88.4	-0.90102
		88.5	-0.13944	88.5	-0.56551	88.5	-0.69401	88.5	-0.75054	88.5	-0.7959	88.5	-0.83254	88.5	-0.87236	88.5	-0.90077
		88.6	-0.13948	88.6	-0.56551	88.6	-0.694	88.6	-0.75057	88.6	-0.79588	88.6	-0.83252	88.6	-0.87231	88.6	-0.90047
		88.7	-0.13956	88.7	-0.56544	88.7	-0.69401	88.7	-0.7507	88.7	-0.79597	88.7	-0.83225	88.7	-0.87244	88.7	-0.90015
		88.8	-0.13959	88.8	-0.5653	88.8	-0.69402	88.8	-0.75089	88.8	-0.79601	88.8	-0.83203	88.8	-0.87232	88.8	-0.90015
		88.9	-0.13961	88.9	-0.5652	88.9	-0.69403	88.9	-0.75091	88.9	-0.79598	88.9	-0.83213	88.9	-0.87232	88.9	-0.9002
		89	-0.13962	89	-0.56514	89	-0.69401	89	-0.75089	89	-0.79597	89	-0.83222	89	-0.87213	89	-0.90031
		89.1	-0.13962	89.1	-0.56509	89.1	-0.69397	89.1	-0.75084	89.1	-0.79596	89.1	-0.83238	89.1	-0.87174	89.1	-0.9005
		89.2	-0.13962	89.2	-0.56508	89.2	-0.69397	89.2	-0.7508	89.2	-0.79591	89.2	-0.83251	89.2	-0.87167	89.2	-0.90056
		89.3	-0.13964	89.3	-0.56509	89.3	-0.69398	89.3	-0.75081	89.3	-0.79591	89.3	-0.83265	89.3	-0.87153	89.3	-0.90076
		89.4	-0.13966	89.4	-0.56509	89.4	-0.694	89.4	-0.75081	89.4	-0.7959	89.4	-0.83271	89.4	-0.87167	89.4	-0.9009
		89.5	-0.13967	89.5	-0.56508	89.5	-0.69403	89.5	-0.75075	89.5	-0.79593	89.5	-0.83272	89.5	-0.87167	89.5	-0.90088
		89.6	-0.13967	89.6	-0.56507	89.6	-0.69403	89.6	-0.75068	89.6	-0.79596	89.6	-0.83269	89.6	-0.87172	89.6	-0.90069
		89.7	-0.13967	89.7	-0.56509	89.7	-0.69403	89.7	-0.75067	89.7	-0.79597	89.7	-0.83255	89.7	-0.87184	89.7	-0.9003
		89.8	-0.13965	89.8	-0.56509	89.8	-0.69403	89.8	-0.75067	89.8	-0.79598	89.8	-0.83246	89.8	-0.87178	89.8	-0.90016
		89.9	-0.13961	89.9	-0.56507	89.9	-0.69402	89.9	-0.75067	89.9	-0.79601	89.9	-0.83251	89.9	-0.8718	89.9	-0.90024
		90	-0.1396	90	-0.56504	90	-0.69401	90	-0.75069	90	-0.79603	90	-0.83254	90	-0.87175	90	-0.90044
		90.1	-0.13961	90.1	-0.56505	90.1	-0.69401	90.1	-0.7507	90.1	-0.79601	90.1	-0.83281	90.1	-0.87169	90.1	-0.90064
		90.2	-0.13967	90.2	-0.56507	90.2	-0.69407	90.2	-0.7507	90.2	-0.79602	90.2	-0.83293	90.2	-0.87167	90.2	-0.90059
		90.3	-0.13975	90.3	-0.5651	90.3	-0.69411	90.3	-0.75069	90.3	-0.79603	90.3	-0.83282	90.3	-0.87161	90.3	-0.90052
		90.4	-0.13975	90.4	-0.56511	90.4	-0.69408	90.4	-0.75067	90.4	-0.79606	90.4	-0.83282	90.4	-0.87153	90.4	-0.90042
		90.5	-0.13973	90.5	-0.56514	90.5	-0.69405	90.5	-0.75062	90.5	-0.79605	90.5	-0.83283	90.5	-0.8715	90.5	-0.90044
		90.6	-0.13973	90.6	-0.56519	90.6	-0.694	90.6	-0.7506	90.6	-0.79582	90.6	-0.83283	90.6	-0.87149	90.6	-0.90042
		90.7	-0.13974	90.7	-0.56522	90.7	-0.69397	90.7	-0.7506	90.7	-0.79561	90.7	-0.83277	90.7	-0.87131	90.7	-0.9005
		90.8	-0.13977	90.8	-0.56524	90.8	-0.69395	90.8	-0.75063	90.8	-0.7957	90.8	-0.8326	90.8	-0.8711	90.8	-0.90048
		90.9	-0.13979	90.9	-0.56523	90.9	-0.69394	90.9	-0.75069	90.9	-0.79566	90.9	-0.83241	90.9	-0.87115	90.9	-0.9005
		91	-0.1398	91	-0.56521	91	-0.69392	91	-0.7507	91	-0.79566	91	-0.83223	91	-0.87143	91	-0.9005
		91.1	-0.13981	91.1	-0.56515	91.1	-0.69385	91.1	-0.7507	91.1	-0.79551	91.1	-0.83192	91.1	-0.87184	91.1	-0.90065
		91.2	-0.13981	91.2	-0.56512	91.2	-0.69381	91.2	-0.75061	91.2	-0.79539	91.2	-0.83171	91.2	-0.87191	91.2	-0.90092
		91.3	-0.13983	91.3	-0.56513	91.3	-0.69383	91.3	-0.75047	91.3	-0.79538	91.3	-0.83169	91.3	-0.87194	91.3	-0.90109
		91.4	-0.13985	91.4	-0.56518	91.4	-0.69386	91.4	-0.75037	91.4	-0.79539	91.4	-0.83171	91.4	-0.87191	91.4	-0.90105
		91.5	-0.13984	91.5	-0.56525	91.5	-0.69393	91.5	-0.75035	91.5	-0.79537	91.5	-0.83173	91.5	-0.87196	91.5	-0.90095
		91.6	-0.13984	91.6	-0.56527	91.6	-0.6941	91.6	-0.75037	91.6	-0.79536	91.6	-0.83185	91.6	-0.87181	91.6	-0.90073
		91.7	-0.13986	91.7	-0.5653	91.7	-0.69429	91.7	-0.75044	91.7	-0.79531	91.7	-0.83182	91.7	-0.87181	91.7	-0.90047
		91.8	-0.13993	91.8	-0.56535	91.8	-0.69439	91.8	-0.75056	91.8	-0.79527	91.8	-0.83185	91.8	-0.87166	91.8	-0.90036
		91.9	-0.14001	91.9	-0.56535	91.9	-0.69442	91.9	-0.7507	91.9	-0.79524	91.9	-0.83186	91.9	-0.87153	91.9	-0.90023
		92	-0.14006	92	-0.56536	92	-0.69456	92	-0.75088	92	-0.7952	92	-0.83193	92	-0.87114	92	-0.90019
		92.1	-0.1401	92.1	-0.56537	92.1	-0.69482	92.1	-0.75094	92.1	-0.79517	92.1	-0.83195	92.1	-0.87085	92.1	-0.90018
		92.2	-0.14013	92.2	-0.56538	92.2	-0.69498	92.2	-0.75096	92.2	-0.79504	92.2	-0.83188	92.2	-0.87073	92.2	-0.89959
		92.3	-0.14018	92.3	-0.56534	92.3	-0.69504	92.3	-0.75095	92.3	-0.79499	92.3	-0.83174	92.3	-0.87068	92.3	-0.89923
		92.4	-0.14021	92.4	-0.56533	92.4	-0.69502	92.4	-0.75092	92.4	-0.79503	92.4	-0.83158	92.4	-0.87058	92.4	-0.89932
		92.5	-0.1402	92.5	-0.56536	92.5	-0.69501	92.5	-0.75091	92.5	-0.79515	92.5	-0.83158	92.5	-0.8706	92.5	-0.89939
		92.6	-0.1402	92.6	-0.5654	92.6	-0.69498	92.6	-0.75095	92.6	-0.79527	92.6	-0.83156	92.6	-0.87069	92.6	-0.89944
		92.7	-0.14019	92.7	-0.56542	92.7	-0.69497	92.7	-0.75104	92.7	-0.79533	92.7	-0.83156	92.7	-0.87072	92.7	-0.89954
		92.8	-0.14018	92.8	-0.56543	92.8	-0.69497	92.8	-0.75111	92.8	-0.79533	92.8	-0.83139	92.8	-0.87073	92.8	-0.89952
		92.9	-0.14016	92.9	-0.56545	92.9	-0.69496	92.9	-0.75114	92.9	-0.79531	92.9	-0.83132	92.9	-0.87073	92.9	-0.89925
		93	-0.14016	93	-0.56548	93	-0.69494	93	-0.75113	93	-0.79519	93	-0.83136	93	-0.87074	93	-0.8989
		93.1	-0.14018	93.1	-0.5655	93.1	-0.69495	93.1	-0.75114	93.1	-0.79517	93.1	-0.83135	93.1	-0.87038	93.1	-0.89876
		93.2	-0.14021	93.2	-0.5655	93.2	-0.69499	93.2	-0.75116	93.2	-0.79524	93.2	-0.83133	93.2	-0.86988	93.2	-0.89875
		93.3	-0.14023	93.3	-0.56547	93.3	-0.69502	93.3	-0.75119	93.3	-0.79542	93.3	-0.83126	93.3	-0.86969	93.3	-0.8987
		93.4	-0.14024	93.4	-0.56539	93.4	-0.695	93.4	-0.75118	93.4	-0.7957	93.4	-0.83129	93.4	-0.86972	93.4	-0.89873
		93.5	-0.14024	93.5	-0.56532	93.5	-0.695	93.5	-0.75114	93.5	-0.79595	93.5	-0.83132	93.5	-0.86971	93.5	-0.89861
		93.6	-0.14026	93.6	-0.56527	93.6	-0.69498	93.6	-0.75107	93.6	-0.79609	93.6	-0.83142	93.6	-0.86972	93.6	-0.89863
		93.7	-0.14028	93.7	-0.56521	93.7	-0.69496	93.7	-0.75106	93.7	-0.79606	93.7	-0.83146	93.7	-0.86953	93.7	-0.8986
		93.8	-0.1403	93.8	-0.56519	93.8	-0.69489	93.8	-0.75106	93.8	-0.79604	93.8	-0.83148	93.8	-0.86947	93.8	-0.89866
		93.9	-0.14031	93.9	-0.5652	93.9	-0.69483	93.9	-0.75106	93.9	-0.79598	93.9	-0.8315	93.9	-0.86949	93.9	-0.89881
		94	-0.14033	94	-0.56519	94	-0.6948	94	-0.75106	94	-0.79597	94	-0.83145	94	-0.86957	94	-0.89883
		94.1	-0.14033	94.1	-0.56517	94.1	-0.69479	94.1	-0.751	94.1	-0.79596	94.1	-0.83144	94.1	-0.86978	94.1	-0.89876
		94.2	-0.14033	94.2	-0.5651	94.2	-0.69473	94.2	-0.75088	94.2	-0.79607	94.2	-0.83131	94.2	-0.86988	94.2	-0.89875
		94.3	-0.14033	94.3	-0.56507	94.3	-0.69469	94.3	-0.75086	94.3	-0.79616	94.3	-0.83115	94.3	-0.86973	94.3	-0.89894
		94.4	-0.14033	94.4	-0.56505	94.4	-0.6947	94.4	-0.75089	94.4	-0.79612	94.4	-0.83095	94.4	-0.86961	94.4	-0.89944
		94.5	-0.14035	94.5	-0.56505	94.5	-0.6947	94.5	-0.75092	94.5	-0.79597	94.5	-0.83089	94.5	-0.86961	94.5	-0.90016
		94.6	-0.14038	94.6	-0.56504	94.6	-0.6947	94.6	-0.75091	94.6	-0.79576	94.6	-0.83076	94.6	-0.8696	94.6	-0.90123
		94.7	-0.1404	94.7	-0.56504	94.7	-0.69467	94.7	-0.75088	94.7	-0.79579	94.7	-0.83065	94.7	-0.86949	94.7	-0.90161
		94.8	-0.14043	94.8	-0.56505	94.8	-0.69465	94.8	-0.75082	94.8	-0.79583	94.8	-0.83067	94.8	-0.86919	94.8	-0.90161
		94.9	-0.14044	94.9	-0.56504	94.9	-0.69465	94.9	-0.75071	94.9	-0.79585	94.9	-0.83059	94.9	-0.86917	94.9	-0.90154
		95	-0.14045	95	-0.56503	95	-0.69466	95	-0.75067	95	-0.79581	95	-0.83062	95	-0.86937	95	-0.90136
		95.1	-0.14047	95.1	-0.56499	95.1	-0.69467	95.1	-0.75064	95.1	-0.79581	95.1	-0.83061	95.1	-0.86968	95.1	-0.90106
		95.2	-0.14047	95.2	-0.56498	95.2	-0.69469	95.2	-0.75059	95.2	-0.7958	95.2	-0.83084	95.2	-0.86966	95.2	-0.90074
		95.3	-0.14048	95.3	-0.56501	95.3	-0.6947	95.3	-0.75054	95.3	-0.79584	95.3	-0.83111	95.3	-0.86946	95.3	-0.90059
		95.4	-0.14048	95.4	-0.56505	95.4	-0.6947	95.4	-0.75056	95.4	-0.79587	95.4	-0.83116	95.4	-0.86916	95.4	-0.90028
		95.5	-0.14049	95.5	-0.56511	95.5	-0.6947	95.5	-0.75057	95.5	-0.79607	95.5	-0.83118	95.5	-0.86908	95.5	-0.9002
		95.6	-0.14054	95.6	-0.56528	95.6	-0.69471	95.6	-0.75057	95.6	-0.79623	95.6	-0.83117	95.6	-0.86909	95.6	-0.9003
		95.7	-0.14055	95.7	-0.56545	95.7	-0.69479	95.7	-0.75053	95.7	-0.79625	95.7	-0.83121	95.7	-0.86913	95.7	-0.90052
		95.8	-0.14052	95.8	-0.56545	95.8	-0.69492	95.8	-0.75044	95.8	-0.79625	95.8	-0.83123	95.8	-0.86929	95.8	-0.90056
		95.9	-0.14052	95.9	-0.56541	95.9	-0.69501	95.9	-0.75045	95.9	-0.79626	95.9	-0.83126	95.9	-0.86934	95.9	-0.90039
		96	-0.14054	96	-0.56533	96	-0.69504	96	-0.7505	96	-0.79624	96	-0.83129	96	-0.86954	96	-0.90017
		96.1	-0.14056	96.1	-0.56524	96.1	-0.69509	96.1	-0.75061	96.1	-0.79621	96.1	-0.83127	96.1	-0.86988	96.1	-0.9002
		96.2	-0.14057	96.2	-0.56522	96.2	-0.69513	96.2	-0.75064	96.2	-0.7961	96.2	-0.83111	96.2	-0.86991	96.2	-0.90037
		96.3	-0.14058	96.3	-0.56522	96.3	-0.69512	96.3	-0.75065	96.3	-0.79601	96.3	-0.83101	96.3	-0.86934	96.3	-0.90049
		96.4	-0.1406	96.4	-0.56522	96.4	-0.6951	96.4	-0.75062	96.4	-0.79597	96.4	-0.8311	96.4	-0.86864	96.4	-0.90047
		96.5	-0.14061	96.5	-0.56522	96.5	-0.69504	96.5	-0.75049	96.5	-0.79595	96.5	-0.83109	96.5	-0.8686	96.5	-0.90044
		96.6	-0.14062	96.6	-0.56524	96.6	-0.69499	96.6	-0.75039	96.6	-0.79589	96.6	-0.83099	96.6	-0.86864	96.6	-0.90027
		96.7	-0.14064	96.7	-0.56528	96.7	-0.69499	96.7	-0.75037	96.7	-0.79581	96.7	-0.83079	96.7	-0.86864	96.7	-0.89986
		96.8	-0.14074	96.8	-0.56529	96.8	-0.69497	96.8	-0.75034	96.8	-0.79561	96.8	-0.83072	96.8	-0.86844	96.8	-0.89956
		96.9	-0.14081	96.9	-0.56528	96.9	-0.69496	96.9	-0.75033	96.9	-0.79536	96.9	-0.83065	96.9	-0.86832	96.9	-0.89961
		97	-0.14083	97	-0.56527	97	-0.69495	97	-0.75042	97	-0.7954	97	-0.83068	97	-0.86826	97	-0.89976
		97.1	-0.14084	97.1	-0.56526	97.1	-0.69501	97.1	-0.75055	97.1	-0.79547	97.1	-0.83081	97.1	-0.86834	97.1	-0.90011
		97.2	-0.14084	97.2	-0.56525	97.2	-0.69507	97.2	-0.75064	97.2	-0.79551	97.2	-0.83094	97.2	-0.86835	97.2	-0.90047
		97.3	-0.14085	97.3	-0.56525	97.3	-0.69506	97.3	-0.75068	97.3	-0.79544	97.3	-0.83092	97.3	-0.86843	97.3	-0.90048
		97.4	-0.14085	97.4	-0.56525	97.4	-0.69503	97.4	-0.75081	97.4	-0.79538	97.4	-0.83092	97.4	-0.86842	97.4	-0.9003
		97.5	-0.14086	97.5	-0.56525	97.5	-0.69501	97.5	-0.7509	97.5	-0.79538	97.5	-0.83092	97.5	-0.86836	97.5	-0.90024
		97.6	-0.14086	97.6	-0.56523	97.6	-0.69507	97.6	-0.75087	97.6	-0.79538	97.6	-0.83092	97.6	-0.86834	97.6	-0.90042
		97.7	-0.14085	97.7	-0.56519	97.7	-0.69513	97.7	-0.75089	97.7	-0.79538	97.7	-0.8308	97.7	-0.86837	97.7	-0.90065
		97.8	-0.14083	97.8	-0.56518	97.8	-0.69511	97.8	-0.75088	97.8	-0.79538	97.8	-0.83064	97.8	-0.86838	97.8	-0.90065
		97.9	-0.14082	97.9	-0.56519	97.9	-0.69512	97.9	-0.75088	97.9	-0.79535	97.9	-0.83051	97.9	-0.86837	97.9	-0.90063
		98	-0.14083	98	-0.56536	98	-0.69512	98	-0.75082	98	-0.79537	98	-0.83051	98	-0.86797	98	-0.90045
		98.1	-0.14083	98.1	-0.5656	98.1	-0.69513	98.1	-0.75069	98.1	-0.79534	98.1	-0.83049	98.1	-0.86741	98.1	-0.90011
		98.2	-0.14083	98.2	-0.56573	98.2	-0.69508	98.2	-0.75057	98.2	-0.79539	98.2	-0.83052	98.2	-0.867	98.2	-0.89987
		98.3	-0.14084	98.3	-0.5658	98.3	-0.695	98.3	-0.75057	98.3	-0.79541	98.3	-0.83055	98.3	-0.86678	98.3	-0.89983
		98.4	-0.14093	98.4	-0.56584	98.4	-0.69497	98.4	-0.75069	98.4	-0.79555	98.4	-0.83056	98.4	-0.86687	98.4	-0.89985
		98.5	-0.14097	98.5	-0.56592	98.5	-0.69496	98.5	-0.75073	98.5	-0.79582	98.5	-0.83058	98.5	-0.86683	98.5	-0.89984
		98.6	-0.14093	98.6	-0.56602	98.6	-0.69496	98.6	-0.75038	98.6	-0.79612	98.6	-0.83059	98.6	-0.86682	98.6	-0.89986
		98.7	-0.1409	98.7	-0.566	98.7	-0.69495	98.7	-0.74994	98.7	-0.79636	98.7	-0.83062	98.7	-0.8668	98.7	-0.89997
		98.8	-0.14088	98.8	-0.566	98.8	-0.69496	98.8	-0.75002	98.8	-0.79643	98.8	-0.83063	98.8	-0.86749	98.8	-0.9001
		98.9	-0.14087	98.9	-0.56596	98.9	-0.69496	98.9	-0.75029	98.9	-0.79638	98.9	-0.83063	98.9	-0.86809	98.9	-0.90015
		99	-0.14085	99	-0.56587	99	-0.69495	99	-0.75074	99	-0.79633	99	-0.83057	99	-0.86822	99	-0.90013
		99.1	-0.14081	99.1	-0.56567	99.1	-0.69494	99.1	-0.75086	99.1	-0.79626	99.1	-0.83055	99.1	-0.86831	99.1	-0.90007
		99.2	-0.14077	99.2	-0.56556	99.2	-0.6949	99.2	-0.7508	99.2	-0.79616	99.2	-0.83061	99.2	-0.86856	99.2	-0.90004
		99.3	-0.14077	99.3	-0.56552	99.3	-0.69487	99.3	-0.75082	99.3	-0.7961	99.3	-0.83062	99.3	-0.86859	99.3	-0.90002
		99.4	-0.14078	99.4	-0.56551	99.4	-0.69486	99.4	-0.75084	99.4	-0.79611	99.4	-0.83041	99.4	-0.86864	99.4	-0.90003
		99.5	-0.14081	99.5	-0.56545	99.5	-0.69486	99.5	-0.75092	99.5	-0.79609	99.5	-0.83008	99.5	-0.86866	99.5	-0.90001
		99.6	-0.14081	99.6	-0.56533	99.6	-0.69485	99.6	-0.75098	99.6	-0.79607	99.6	-0.8299	99.6	-0.86885	99.6	-0.89968
		99.7	-0.14081	99.7	-0.56526	99.7	-0.69486	99.7	-0.751	99.7	-0.79602	99.7	-0.82983	99.7	-0.86897	99.7	-0.89946
		99.8	-0.14081	99.8	-0.56528	99.8	-0.69488	99.8	-0.751	99.8	-0.796	99.8	-0.8299	99.8	-0.86897	99.8	-0.89949
		99.9	-0.14081	99.9	-0.56526	99.9	-0.69488	99.9	-0.751	99.9	-0.79589	99.9	-0.83009	99.9	-0.86896	99.9	-0.89943
		100	-0.14082	100	-0.56525	100	-0.69489	100	-0.751	100	-0.79571	100	-0.83031	100	-0.86881	100	-0.89922
		100.1	-0.14083	100.1	-0.5652	100.1	-0.6949	100.1	-0.75106	100.1	-0.7955	100.1	-0.83041	100.1	-0.86854	100.1	-0.89896
		100.2	-0.14087	100.2	-0.56514	100.2	-0.6949	100.2	-0.75122	100.2	-0.79535	100.2	-0.83049	100.2	-0.86825	100.2	-0.89893
		100.3	-0.14093	100.3	-0.56512	100.3	-0.69487	100.3	-0.75156	100.3	-0.79539	100.3	-0.83052	100.3	-0.86788	100.3	-0.89899
		100.4	-0.14098	100.4	-0.56512	100.4	-0.69484	100.4	-0.75175	100.4	-0.79542	100.4	-0.83052	100.4	-0.86793	100.4	-0.89899
		100.5	-0.141	100.5	-0.56516	100.5	-0.69485	100.5	-0.75166	100.5	-0.79548	100.5	-0.83041	100.5	-0.86795	100.5	-0.89878
		100.6	-0.141	100.6	-0.56522	100.6	-0.69486	100.6	-0.75166	100.6	-0.7955	100.6	-0.83038	100.6	-0.86806	100.6	-0.89871
		100.7	-0.141	100.7	-0.56525	100.7	-0.69488	100.7	-0.75165	100.7	-0.79556	100.7	-0.83045	100.7	-0.8681	100.7	-0.8987
		100.8	-0.14101	100.8	-0.56524	100.8	-0.69488	100.8	-0.7517	100.8	-0.79587	100.8	-0.83057	100.8	-0.86829	100.8	-0.89882
		100.9	-0.14102	100.9	-0.56522	100.9	-0.69487	100.9	-0.75172	100.9	-0.79606	100.9	-0.83063	100.9	-0.86851	100.9	-0.89907
		101	-0.14103	101	-0.56521	101	-0.69484	101	-0.75174	101	-0.79598	101	-0.8306	101	-0.86862	101	-0.89919
		101.1	-0.14106	101.1	-0.56522	101.1	-0.6948	101.1	-0.75185	101.1	-0.79599	101.1	-0.83051	101.1	-0.86865	101.1	-0.89893
		101.2	-0.14119	101.2	-0.56523	101.2	-0.69481	101.2	-0.752	101.2	-0.79602	101.2	-0.83048	101.2	-0.86864	101.2	-0.89878
		101.3	-0.14127	101.3	-0.56522	101.3	-0.69483	101.3	-0.75201	101.3	-0.79609	101.3	-0.83054	101.3	-0.86861	101.3	-0.89866
		101.4	-0.14123	101.4	-0.56519	101.4	-0.69488	101.4	-0.752	101.4	-0.79618	101.4	-0.83054	101.4	-0.86843	101.4	-0.89844
		101.5	-0.14121	101.5	-0.56517	101.5	-0.69498	101.5	-0.75183	101.5	-0.79619	101.5	-0.83057	101.5	-0.86839	101.5	-0.89811
		101.6	-0.1412	101.6	-0.56518	101.6	-0.69507	101.6	-0.75158	101.6	-0.79612	101.6	-0.83058	101.6	-0.86832	101.6	-0.89812
		101.7	-0.1412	101.7	-0.56518	101.7	-0.69514	101.7	-0.75147	101.7	-0.79601	101.7	-0.83059	101.7	-0.8682	101.7	-0.89808
		101.8	-0.14123	101.8	-0.56521	101.8	-0.69527	101.8	-0.75143	101.8	-0.79597	101.8	-0.83047	101.8	-0.86791	101.8	-0.89805
		101.9	-0.14128	101.9	-0.56522	101.9	-0.69539	101.9	-0.75144	101.9	-0.79587	101.9	-0.83025	101.9	-0.86768	101.9	-0.89803
		102	-0.1413	102	-0.56525	102	-0.69543	102	-0.75144	102	-0.79566	102	-0.83011	102	-0.8676	102	-0.89806
		102.1	-0.14131	102.1	-0.56524	102.1	-0.69546	102.1	-0.75145	102.1	-0.79561	102.1	-0.83007	102.1	-0.86725	102.1	-0.89807
		102.2	-0.14133	102.2	-0.56524	102.2	-0.69547	102.2	-0.75145	102.2	-0.79568	102.2	-0.8306	102.2	-0.86717	102.2	-0.89768
		102.3	-0.14134	102.3	-0.56521	102.3	-0.69549	102.3	-0.75144	102.3	-0.79569	102.3	-0.83199	102.3	-0.86741	102.3	-0.89726
		102.4	-0.14137	102.4	-0.5652	102.4	-0.6955	102.4	-0.75144	102.4	-0.79567	102.4	-0.8329	102.4	-0.86765	102.4	-0.89727
		102.5	-0.14139	102.5	-0.56517	102.5	-0.69556	102.5	-0.75138	102.5	-0.79556	102.5	-0.833	102.5	-0.86775	102.5	-0.89724
		102.6	-0.14139	102.6	-0.56517	102.6	-0.69562	102.6	-0.75127	102.6	-0.79554	102.6	-0.83304	102.6	-0.86778	102.6	-0.89729
		102.7	-0.14139	102.7	-0.56517	102.7	-0.6956	102.7	-0.75116	102.7	-0.7955	102.7	-0.83329	102.7	-0.8679	102.7	-0.89739
		102.8	-0.14138	102.8	-0.56518	102.8	-0.69559	102.8	-0.75116	102.8	-0.79548	102.8	-0.8337	102.8	-0.86794	102.8	-0.89771
		102.9	-0.14138	102.9	-0.5652	102.9	-0.69555	102.9	-0.7512	102.9	-0.79546	102.9	-0.83389	102.9	-0.8679	102.9	-0.89801
		103	-0.14137	103	-0.56519	103	-0.69554	103	-0.75129	103	-0.79558	103	-0.83398	103	-0.86741	103	-0.8987
		103.1	-0.14135	103.1	-0.56516	103.1	-0.69554	103.1	-0.7513	103.1	-0.79569	103.1	-0.83404	103.1	-0.86715	103.1	-0.89967
		103.2	-0.14127	103.2	-0.565	103.2	-0.69554	103.2	-0.75127	103.2	-0.79573	103.2	-0.83424	103.2	-0.86737	103.2	-0.90005
		103.3	-0.14119	103.3	-0.56483	103.3	-0.69551	103.3	-0.75122	103.3	-0.79587	103.3	-0.83438	103.3	-0.86781	103.3	-0.90018
		103.4	-0.14116	103.4	-0.56481	103.4	-0.69548	103.4	-0.75116	103.4	-0.79609	103.4	-0.83458	103.4	-0.86829	103.4	-0.90022
		103.5	-0.14114	103.5	-0.56482	103.5	-0.69548	103.5	-0.75113	103.5	-0.79615	103.5	-0.83479	103.5	-0.86822	103.5	-0.90025
		103.6	-0.14113	103.6	-0.56482	103.6	-0.69547	103.6	-0.75099	103.6	-0.79615	103.6	-0.83476	103.6	-0.86797	103.6	-0.90027
		103.7	-0.14112	103.7	-0.56481	103.7	-0.69544	103.7	-0.75097	103.7	-0.79615	103.7	-0.83463	103.7	-0.86786	103.7	-0.90026
		103.8	-0.14108	103.8	-0.5648	103.8	-0.69539	103.8	-0.75104	103.8	-0.79616	103.8	-0.83449	103.8	-0.86756	103.8	-0.90003
		103.9	-0.14105	103.9	-0.56479	103.9	-0.69535	103.9	-0.75113	103.9	-0.79617	103.9	-0.83447	103.9	-0.86734	103.9	-0.89957
		104	-0.14104	104	-0.56482	104	-0.6953	104	-0.75118	104	-0.79615	104	-0.83445	104	-0.86697	104	-0.89907
		104.1	-0.14104	104.1	-0.56483	104.1	-0.69529	104.1	-0.75118	104.1	-0.79611	104.1	-0.83422	104.1	-0.86709	104.1	-0.89878
		104.2	-0.14104	104.2	-0.56487	104.2	-0.69516	104.2	-0.75115	104.2	-0.79606	104.2	-0.83403	104.2	-0.86735	104.2	-0.89872
		104.3	-0.14103	104.3	-0.56497	104.3	-0.69506	104.3	-0.75109	104.3	-0.79593	104.3	-0.83401	104.3	-0.86769	104.3	-0.8987
		104.4	-0.14103	104.4	-0.56507	104.4	-0.69508	104.4	-0.75107	104.4	-0.79577	104.4	-0.834	104.4	-0.86777	104.4	-0.89862
		104.5	-0.14103	104.5	-0.56512	104.5	-0.69508	104.5	-0.75105	104.5	-0.7957	104.5	-0.83395	104.5	-0.86773	104.5	-0.89862
		104.6	-0.14098	104.6	-0.56516	104.6	-0.69509	104.6	-0.75078	104.6	-0.79571	104.6	-0.83395	104.6	-0.86729	104.6	-0.89863
		104.7	-0.14094	104.7	-0.56522	104.7	-0.69511	104.7	-0.75015	104.7	-0.79577	104.7	-0.83397	104.7	-0.86624	104.7	-0.89867
		104.8	-0.14093	104.8	-0.56527	104.8	-0.69513	104.8	-0.74986	104.8	-0.79586	104.8	-0.83398	104.8	-0.8662	104.8	-0.89868
		104.9	-0.14094	104.9	-0.5654	104.9	-0.69515	104.9	-0.75001	104.9	-0.79584	104.9	-0.83402	104.9	-0.86663	104.9	-0.8987
		105	-0.14096	105	-0.56544	105	-0.69516	105	-0.75028	105	-0.79581	105	-0.83406	105	-0.86727	105	-0.89875
		105.1	-0.14098	105.1	-0.5654	105.1	-0.69523	105.1	-0.7507	105.1	-0.79569	105.1	-0.83417	105.1	-0.86763	105.1	-0.89878
		105.2	-0.14097	105.2	-0.56537	105.2	-0.69535	105.2	-0.75094	105.2	-0.79566	105.2	-0.83434	105.2	-0.86761	105.2	-0.89886
		105.3	-0.14097	105.3	-0.56533	105.3	-0.69539	105.3	-0.75099	105.3	-0.79563	105.3	-0.8345	105.3	-0.86772	105.3	-0.89885
		105.4	-0.14095	105.4	-0.56531	105.4	-0.69537	105.4	-0.75096	105.4	-0.79555	105.4	-0.83454	105.4	-0.86811	105.4	-0.89874
		105.5	-0.14092	105.5	-0.56525	105.5	-0.69534	105.5	-0.75097	105.5	-0.79536	105.5	-0.83453	105.5	-0.86912	105.5	-0.89857
		105.6	-0.14089	105.6	-0.56524	105.6	-0.69534	105.6	-0.75102	105.6	-0.79528	105.6	-0.83443	105.6	-0.86998	105.6	-0.89858
		105.7	-0.14087	105.7	-0.56529	105.7	-0.69535	105.7	-0.75111	105.7	-0.79529	105.7	-0.83427	105.7	-0.86989	105.7	-0.89863
		105.8	-0.14088	105.8	-0.56533	105.8	-0.69535	105.8	-0.75114	105.8	-0.79529	105.8	-0.83411	105.8	-0.8696	105.8	-0.8988
		105.9	-0.14088	105.9	-0.56531	105.9	-0.69535	105.9	-0.75114	105.9	-0.79525	105.9	-0.83388	105.9	-0.86948	105.9	-0.89895
		106	-0.14089	106	-0.56531	106	-0.69534	106	-0.75113	106	-0.79515	106	-0.8337	106	-0.86984	106	-0.89893
		106.1	-0.14089	106.1	-0.5653	106.1	-0.69535	106.1	-0.75104	106.1	-0.7951	106.1	-0.83355	106.1	-0.87014	106.1	-0.89897
		106.2	-0.14089	106.2	-0.56531	106.2	-0.69535	106.2	-0.75101	106.2	-0.79509	106.2	-0.83339	106.2	-0.87004	106.2	-0.8989
		106.3	-0.14088	106.3	-0.56531	106.3	-0.69536	106.3	-0.75112	106.3	-0.79508	106.3	-0.83329	106.3	-0.87009	106.3	-0.8987
		106.4	-0.14085	106.4	-0.56531	106.4	-0.69539	106.4	-0.75125	106.4	-0.79506	106.4	-0.83326	106.4	-0.87008	106.4	-0.89825
		106.5	-0.14083	106.5	-0.56529	106.5	-0.69541	106.5	-0.7513	106.5	-0.79503	106.5	-0.83327	106.5	-0.87009	106.5	-0.8979
		106.6	-0.14083	106.6	-0.56521	106.6	-0.69542	106.6	-0.75135	106.6	-0.79494	106.6	-0.83324	106.6	-0.87	106.6	-0.8979
		106.7	-0.14083	106.7	-0.56512	106.7	-0.69539	106.7	-0.75141	106.7	-0.79474	106.7	-0.83313	106.7	-0.86998	106.7	-0.89793
		106.8	-0.14082	106.8	-0.56509	106.8	-0.69539	106.8	-0.75154	106.8	-0.7945	106.8	-0.83258	106.8	-0.86988	106.8	-0.89794
		106.9	-0.1408	106.9	-0.56509	106.9	-0.69542	106.9	-0.75165	106.9	-0.79451	106.9	-0.83214	106.9	-0.86982	106.9	-0.89801
		107	-0.14081	107	-0.56509	107	-0.69543	107	-0.75163	107	-0.79458	107	-0.83227	107	-0.86965	107	-0.89791
		107.1	-0.1408	107.1	-0.56508	107.1	-0.69542	107.1	-0.75162	107.1	-0.79466	107.1	-0.83247	107.1	-0.86959	107.1	-0.89795
		107.2	-0.14079	107.2	-0.56508	107.2	-0.69537	107.2	-0.75158	107.2	-0.79473	107.2	-0.83266	107.2	-0.86958	107.2	-0.89793
		107.3	-0.14078	107.3	-0.56505	107.3	-0.6954	107.3	-0.75155	107.3	-0.79471	107.3	-0.83261	107.3	-0.8696	107.3	-0.89795
		107.4	-0.1408	107.4	-0.56498	107.4	-0.69541	107.4	-0.75153	107.4	-0.79473	107.4	-0.8326	107.4	-0.86961	107.4	-0.89826
		107.5	-0.14084	107.5	-0.56498	107.5	-0.69544	107.5	-0.75154	107.5	-0.79473	107.5	-0.83258	107.5	-0.86955	107.5	-0.89865
		107.6	-0.14091	107.6	-0.56499	107.6	-0.69544	107.6	-0.75152	107.6	-0.79474	107.6	-0.83239	107.6	-0.86944	107.6	-0.89872
		107.7	-0.14097	107.7	-0.565	107.7	-0.69544	107.7	-0.75154	107.7	-0.79477	107.7	-0.83217	107.7	-0.86943	107.7	-0.89869
		107.8	-0.141	107.8	-0.56498	107.8	-0.69542	107.8	-0.7516	107.8	-0.79482	107.8	-0.8321	107.8	-0.86947	107.8	-0.89848
		107.9	-0.14103	107.9	-0.56496	107.9	-0.6954	107.9	-0.75169	107.9	-0.79499	107.9	-0.83204	107.9	-0.86954	107.9	-0.89819
		108	-0.14105	108	-0.56493	108	-0.69541	108	-0.75172	108	-0.79514	108	-0.83203	108	-0.86963	108	-0.89796
		108.1	-0.14105	108.1	-0.56488	108.1	-0.69543	108.1	-0.75173	108.1	-0.7952	108.1	-0.83227	108.1	-0.86966	108.1	-0.89787
		108.2	-0.14106	108.2	-0.56482	108.2	-0.6955	108.2	-0.75173	108.2	-0.79532	108.2	-0.83246	108.2	-0.86968	108.2	-0.89794
		108.3	-0.14107	108.3	-0.56478	108.3	-0.69554	108.3	-0.75177	108.3	-0.79545	108.3	-0.83255	108.3	-0.86955	108.3	-0.898
		108.4	-0.14109	108.4	-0.56475	108.4	-0.69553	108.4	-0.75181	108.4	-0.79543	108.4	-0.83247	108.4	-0.86904	108.4	-0.898
		108.5	-0.1411	108.5	-0.56475	108.5	-0.69545	108.5	-0.75181	108.5	-0.79539	108.5	-0.83254	108.5	-0.86857	108.5	-0.89784
		108.6	-0.1411	108.6	-0.56477	108.6	-0.69542	108.6	-0.75182	108.6	-0.79537	108.6	-0.83254	108.6	-0.86841	108.6	-0.89748
		108.7	-0.14109	108.7	-0.56486	108.7	-0.69546	108.7	-0.75196	108.7	-0.79546	108.7	-0.83276	108.7	-0.86809	108.7	-0.89738
		108.8	-0.14109	108.8	-0.56499	108.8	-0.69551	108.8	-0.75274	108.8	-0.79556	108.8	-0.83305	108.8	-0.86764	108.8	-0.89748
		108.9	-0.14111	108.9	-0.56509	108.9	-0.69554	108.9	-0.75401	108.9	-0.79554	108.9	-0.83309	108.9	-0.86742	108.9	-0.89762
		109	-0.14112	109	-0.56514	109	-0.69558	109	-0.75479	109	-0.79553	109	-0.83313	109	-0.86743	109	-0.89763
		109.1	-0.14111	109.1	-0.56515	109.1	-0.69557	109.1	-0.75503	109.1	-0.79541	109.1	-0.83314	109.1	-0.86771	109.1	-0.89743
		109.2	-0.14111	109.2	-0.56515	109.2	-0.69555	109.2	-0.75508	109.2	-0.79528	109.2	-0.83316	109.2	-0.8681	109.2	-0.89727
		109.3	-0.1411	109.3	-0.56515	109.3	-0.69549	109.3	-0.7551	109.3	-0.79518	109.3	-0.83305	109.3	-0.86838	109.3	-0.89735
		109.4	-0.14108	109.4	-0.56516	109.4	-0.69547	109.4	-0.75509	109.4	-0.79498	109.4	-0.83296	109.4	-0.86842	109.4	-0.89756
		109.5	-0.14105	109.5	-0.56517	109.5	-0.69547	109.5	-0.75509	109.5	-0.79489	109.5	-0.83293	109.5	-0.86861	109.5	-0.89774
		109.6	-0.14105	109.6	-0.56532	109.6	-0.69547	109.6	-0.75506	109.6	-0.79495	109.6	-0.83288	109.6	-0.86888	109.6	-0.89766
		109.7	-0.14107	109.7	-0.56554	109.7	-0.6955	109.7	-0.75493	109.7	-0.79511	109.7	-0.83272	109.7	-0.86924	109.7	-0.89763
		109.8	-0.1411	109.8	-0.56559	109.8	-0.69561	109.8	-0.75483	109.8	-0.79522	109.8	-0.83256	109.8	-0.86916	109.8	-0.89748
		109.9	-0.14111	109.9	-0.56555	109.9	-0.69573	109.9	-0.75485	109.9	-0.79517	109.9	-0.83256	109.9	-0.86912	109.9	-0.8974
		110	-0.1411	110	-0.56552	110	-0.69578	110	-0.75484	110	-0.79504	110	-0.83262	110	-0.86899	110	-0.89738
		110.1	-0.14109	110.1	-0.56547	110.1	-0.69581	110.1	-0.75481	110.1	-0.79499	110.1	-0.83277	110.1	-0.869	110.1	-0.89735
		110.2	-0.14109	110.2	-0.56546	110.2	-0.69583	110.2	-0.75472	110.2	-0.79515	110.2	-0.83294	110.2	-0.86895	110.2	-0.89685
		110.3	-0.1411	110.3	-0.56544	110.3	-0.69588	110.3	-0.75471	110.3	-0.79536	110.3	-0.833	110.3	-0.86893	110.3	-0.89615
		110.4	-0.14112	110.4	-0.56544	110.4	-0.6959	110.4	-0.75471	110.4	-0.79535	110.4	-0.83296	110.4	-0.86866	110.4	-0.89582
		110.5	-0.14114	110.5	-0.56545	110.5	-0.69588	110.5	-0.7547	110.5	-0.7953	110.5	-0.83296	110.5	-0.86841	110.5	-0.89578
		110.6	-0.14116	110.6	-0.56547	110.6	-0.69588	110.6	-0.7546	110.6	-0.79521	110.6	-0.83284	110.6	-0.8684	110.6	-0.89594
		110.7	-0.14119	110.7	-0.5655	110.7	-0.69589	110.7	-0.75445	110.7	-0.79514	110.7	-0.83274	110.7	-0.86839	110.7	-0.89676
		110.8	-0.14122	110.8	-0.56553	110.8	-0.69593	110.8	-0.75447	110.8	-0.79511	110.8	-0.8325	110.8	-0.86823	110.8	-0.89758
		110.9	-0.14126	110.9	-0.56556	110.9	-0.69597	110.9	-0.75452	110.9	-0.79491	110.9	-0.83239	110.9	-0.86817	110.9	-0.8974
		111	-0.14128	111	-0.56556	111	-0.69597	111	-0.75458	111	-0.79468	111	-0.83233	111	-0.86826	111	-0.89704
		111.1	-0.14127	111.1	-0.56557	111.1	-0.69595	111.1	-0.75456	111.1	-0.79468	111.1	-0.83225	111.1	-0.86828	111.1	-0.89667
		111.2	-0.14126	111.2	-0.56557	111.2	-0.69592	111.2	-0.75454	111.2	-0.79471	111.2	-0.83212	111.2	-0.86824	111.2	-0.89685
		111.3	-0.14122	111.3	-0.56558	111.3	-0.69585	111.3	-0.75448	111.3	-0.79472	111.3	-0.83205	111.3	-0.86823	111.3	-0.89679
		111.4	-0.14117	111.4	-0.56556	111.4	-0.69578	111.4	-0.75438	111.4	-0.79464	111.4	-0.83203	111.4	-0.8683	111.4	-0.89666
		111.5	-0.14115	111.5	-0.56553	111.5	-0.69576	111.5	-0.75428	111.5	-0.79461	111.5	-0.83204	111.5	-0.86833	111.5	-0.89648
		111.6	-0.14114	111.6	-0.56552	111.6	-0.69577	111.6	-0.75418	111.6	-0.79464	111.6	-0.83215	111.6	-0.86835	111.6	-0.89629
		111.7	-0.14112	111.7	-0.56551	111.7	-0.69578	111.7	-0.75406	111.7	-0.79467	111.7	-0.8322	111.7	-0.86859	111.7	-0.8964
		111.8	-0.1411	111.8	-0.56547	111.8	-0.69582	111.8	-0.75406	111.8	-0.79469	111.8	-0.83213	111.8	-0.86867	111.8	-0.89631
		111.9	-0.14108	111.9	-0.56538	111.9	-0.69584	111.9	-0.7541	111.9	-0.79469	111.9	-0.83207	111.9	-0.86831	111.9	-0.89631
		112	-0.14107	112	-0.56536	112	-0.69583	112	-0.75424	112	-0.79467	112	-0.83208	112	-0.86785	112	-0.89621
		112.1	-0.14105	112.1	-0.56538	112.1	-0.69584	112.1	-0.75437	112.1	-0.79445	112.1	-0.83213	112.1	-0.86773	112.1	-0.89614
		112.2	-0.14103	112.2	-0.56538	112.2	-0.69588	112.2	-0.75436	112.2	-0.79427	112.2	-0.83215	112.2	-0.86769	112.2	-0.89612
		112.3	-0.141	112.3	-0.5654	112.3	-0.696	112.3	-0.75434	112.3	-0.79435	112.3	-0.83204	112.3	-0.86764	112.3	-0.89606
		112.4	-0.14099	112.4	-0.56546	112.4	-0.69612	112.4	-0.75433	112.4	-0.79471	112.4	-0.83202	112.4	-0.86749	112.4	-0.89583
		112.5	-0.14099	112.5	-0.56549	112.5	-0.69619	112.5	-0.75432	112.5	-0.79543	112.5	-0.83221	112.5	-0.86715	112.5	-0.89557
		112.6	-0.14099	112.6	-0.56547	112.6	-0.69618	112.6	-0.75433	112.6	-0.79585	112.6	-0.83248	112.6	-0.86693	112.6	-0.89558
		112.7	-0.14103	112.7	-0.56539	112.7	-0.69616	112.7	-0.75433	112.7	-0.79594	112.7	-0.83246	112.7	-0.86687	112.7	-0.8956
		112.8	-0.14109	112.8	-0.56524	112.8	-0.6961	112.8	-0.7545	112.8	-0.79593	112.8	-0.83234	112.8	-0.86693	112.8	-0.89561
		112.9	-0.14111	112.9	-0.56518	112.9	-0.69605	112.9	-0.75468	112.9	-0.79593	112.9	-0.8323	112.9	-0.86697	112.9	-0.89544
		113	-0.14109	113	-0.5652	113	-0.69603	113	-0.75465	113	-0.7959	113	-0.83224	113	-0.86701	113	-0.89539
		113.1	-0.14107	113.1	-0.56521	113.1	-0.69602	113.1	-0.75462	113.1	-0.7959	113.1	-0.83209	113.1	-0.86692	113.1	-0.89562
		113.2	-0.14105	113.2	-0.56523	113.2	-0.69591	113.2	-0.75451	113.2	-0.79585	113.2	-0.83193	113.2	-0.86668	113.2	-0.89586
		113.3	-0.14105	113.3	-0.56523	113.3	-0.69586	113.3	-0.75443	113.3	-0.79589	113.3	-0.83188	113.3	-0.86651	113.3	-0.89581
		113.4	-0.14113	113.4	-0.56522	113.4	-0.69589	113.4	-0.7544	113.4	-0.79588	113.4	-0.83176	113.4	-0.86635	113.4	-0.89588
		113.5	-0.14121	113.5	-0.56518	113.5	-0.69588	113.5	-0.75434	113.5	-0.79595	113.5	-0.8317	113.5	-0.8663	113.5	-0.89576
		113.6	-0.14118	113.6	-0.56513	113.6	-0.6957	113.6	-0.75427	113.6	-0.796	113.6	-0.8318	113.6	-0.86615	113.6	-0.89574
		113.7	-0.14117	113.7	-0.56511	113.7	-0.69562	113.7	-0.75424	113.7	-0.796	113.7	-0.83184	113.7	-0.86605	113.7	-0.89563
		113.8	-0.14114	113.8	-0.56511	113.8	-0.6957	113.8	-0.75421	113.8	-0.796	113.8	-0.83187	113.8	-0.86601	113.8	-0.89542
		113.9	-0.14109	113.9	-0.56511	113.9	-0.6957	113.9	-0.75419	113.9	-0.79596	113.9	-0.83194	113.9	-0.86565	113.9	-0.8953
		114	-0.14108	114	-0.56514	114	-0.69573	114	-0.7542	114	-0.79588	114	-0.83202	114	-0.86538	114	-0.89494
		114.1	-0.14108	114.1	-0.56517	114.1	-0.69574	114.1	-0.75432	114.1	-0.79572	114.1	-0.832	114.1	-0.86548	114.1	-0.8948
		114.2	-0.14108	114.2	-0.56523	114.2	-0.69578	114.2	-0.75436	114.2	-0.7957	114.2	-0.83199	114.2	-0.86548	114.2	-0.89484
		114.3	-0.14108	114.3	-0.56522	114.3	-0.69581	114.3	-0.7543	114.3	-0.79595	114.3	-0.83197	114.3	-0.8655	114.3	-0.89486
		114.4	-0.1411	114.4	-0.56516	114.4	-0.69584	114.4	-0.75426	114.4	-0.79617	114.4	-0.83198	114.4	-0.86543	114.4	-0.89492
		114.5	-0.14112	114.5	-0.56509	114.5	-0.69584	114.5	-0.75424	114.5	-0.79609	114.5	-0.83197	114.5	-0.86529	114.5	-0.89499
		114.6	-0.14113	114.6	-0.56505	114.6	-0.69585	114.6	-0.75423	114.6	-0.79604	114.6	-0.8319	114.6	-0.86525	114.6	-0.89497
		114.7	-0.14113	114.7	-0.56506	114.7	-0.69586	114.7	-0.75417	114.7	-0.79592	114.7	-0.83188	114.7	-0.86523	114.7	-0.89472
		114.8	-0.14113	114.8	-0.56506	114.8	-0.69591	114.8	-0.75414	114.8	-0.79583	114.8	-0.83204	114.8	-0.86531	114.8	-0.89436
		114.9	-0.14112	114.9	-0.56519	114.9	-0.69599	114.9	-0.75415	114.9	-0.79584	114.9	-0.83268	114.9	-0.86532	114.9	-0.89443
		115	-0.14112	115	-0.56536	115	-0.69603	115	-0.75417	115	-0.79583	115	-0.83336	115	-0.86525	115	-0.89445
		115.1	-0.14114	115.1	-0.56545	115.1	-0.69604	115.1	-0.75423	115.1	-0.79584	115.1	-0.83369	115.1	-0.86499	115.1	-0.89449
		115.2	-0.14118	115.2	-0.56548	115.2	-0.69604	115.2	-0.75435	115.2	-0.79584	115.2	-0.83381	115.2	-0.86494	115.2	-0.89447
		115.3	-0.14121	115.3	-0.56547	115.3	-0.69606	115.3	-0.75463	115.3	-0.7958	115.3	-0.83374	115.3	-0.86505	115.3	-0.89447
		115.4	-0.14123	115.4	-0.56545	115.4	-0.69607	115.4	-0.75477	115.4	-0.7955	115.4	-0.83376	115.4	-0.86512	115.4	-0.89438
		115.5	-0.14138	115.5	-0.56532	115.5	-0.69607	115.5	-0.75472	115.5	-0.79514	115.5	-0.83421	115.5	-0.86514	115.5	-0.89446
		115.6	-0.14158	115.6	-0.56523	115.6	-0.69608	115.6	-0.75469	115.6	-0.79506	115.6	-0.83505	115.6	-0.86511	115.6	-0.89431
		115.7	-0.14164	115.7	-0.56527	115.7	-0.69614	115.7	-0.75463	115.7	-0.79511	115.7	-0.8355	115.7	-0.8652	115.7	-0.89443
		115.8	-0.14163	115.8	-0.56525	115.8	-0.6963	115.8	-0.75458	115.8	-0.79517	115.8	-0.83565	115.8	-0.8659	115.8	-0.89449
		115.9	-0.14163	115.9	-0.56525	115.9	-0.6964	115.9	-0.75449	115.9	-0.79525	115.9	-0.8357	115.9	-0.86692	115.9	-0.89454
		116	-0.14163	116	-0.5652	116	-0.69643	116	-0.75441	116	-0.79528	116	-0.83586	116	-0.86743	116	-0.89425
		116.1	-0.14164	116.1	-0.56519	116.1	-0.69647	116.1	-0.75437	116.1	-0.79532	116.1	-0.83599	116.1	-0.8676	116.1	-0.89358
		116.2	-0.14164	116.2	-0.5652	116.2	-0.69664	116.2	-0.75435	116.2	-0.79536	116.2	-0.83601	116.2	-0.86806	116.2	-0.89351
		116.3	-0.14163	116.3	-0.5652	116.3	-0.69682	116.3	-0.75426	116.3	-0.79544	116.3	-0.836	116.3	-0.86857	116.3	-0.8934
		116.4	-0.14162	116.4	-0.56519	116.4	-0.69694	116.4	-0.75424	116.4	-0.79552	116.4	-0.83575	116.4	-0.86852	116.4	-0.89359
		116.5	-0.14164	116.5	-0.56514	116.5	-0.69697	116.5	-0.7543	116.5	-0.7955	116.5	-0.8355	116.5	-0.86859	116.5	-0.89345
		116.6	-0.14167	116.6	-0.56509	116.6	-0.69705	116.6	-0.75438	116.6	-0.79549	116.6	-0.83536	116.6	-0.86849	116.6	-0.89346
		116.7	-0.14171	116.7	-0.56507	116.7	-0.69708	116.7	-0.75447	116.7	-0.79547	116.7	-0.83543	116.7	-0.86859	116.7	-0.89342
		116.8	-0.14176	116.8	-0.56508	116.8	-0.69707	116.8	-0.75458	116.8	-0.79547	116.8	-0.83539	116.8	-0.86848	116.8	-0.89352
		116.9	-0.1418	116.9	-0.5651	116.9	-0.69706	116.9	-0.75467	116.9	-0.79552	116.9	-0.8354	116.9	-0.86846	116.9	-0.89365
		117	-0.14179	117	-0.5651	117	-0.69703	117	-0.75471	117	-0.79553	117	-0.83531	117	-0.8683	117	-0.89375
		117.1	-0.14178	117.1	-0.56509	117.1	-0.69694	117.1	-0.75473	117.1	-0.79544	117.1	-0.8352	117.1	-0.86822	117.1	-0.89381
		117.2	-0.14176	117.2	-0.56508	117.2	-0.69682	117.2	-0.75456	117.2	-0.79537	117.2	-0.83515	117.2	-0.86816	117.2	-0.8938
		117.3	-0.14175	117.3	-0.56508	117.3	-0.69676	117.3	-0.75445	117.3	-0.79541	117.3	-0.83504	117.3	-0.86809	117.3	-0.89368
		117.4	-0.14175	117.4	-0.56508	117.4	-0.69674	117.4	-0.75443	117.4	-0.79563	117.4	-0.8349	117.4	-0.86785	117.4	-0.89364
		117.5	-0.14175	117.5	-0.56515	117.5	-0.69675	117.5	-0.75445	117.5	-0.79593	117.5	-0.8349	117.5	-0.86777	117.5	-0.89373
		117.6	-0.14177	117.6	-0.56523	117.6	-0.69673	117.6	-0.75445	117.6	-0.79602	117.6	-0.83494	117.6	-0.86773	117.6	-0.89394
		117.7	-0.14177	117.7	-0.56527	117.7	-0.6967	117.7	-0.75445	117.7	-0.79609	117.7	-0.83508	117.7	-0.86794	117.7	-0.89427
		117.8	-0.14177	117.8	-0.56528	117.8	-0.69653	117.8	-0.75443	117.8	-0.79608	117.8	-0.83528	117.8	-0.86829	117.8	-0.8944
		117.9	-0.14177	117.9	-0.56529	117.9	-0.69643	117.9	-0.7544	117.9	-0.79605	117.9	-0.83535	117.9	-0.86831	117.9	-0.89432
		118	-0.14175	118	-0.56529	118	-0.69643	118	-0.7544	118	-0.79597	118	-0.83531	118	-0.8684	118	-0.89422
		118.1	-0.14173	118.1	-0.56529	118.1	-0.69641	118.1	-0.7545	118.1	-0.79594	118.1	-0.83532	118.1	-0.86848	118.1	-0.89407
		118.2	-0.14174	118.2	-0.56533	118.2	-0.69638	118.2	-0.75471	118.2	-0.79593	118.2	-0.83534	118.2	-0.86876	118.2	-0.89406
		118.3	-0.14174	118.3	-0.56534	118.3	-0.69635	118.3	-0.75483	118.3	-0.79589	118.3	-0.83537	118.3	-0.86884	118.3	-0.89406
		118.4	-0.14171	118.4	-0.56533	118.4	-0.69631	118.4	-0.75487	118.4	-0.79587	118.4	-0.83538	118.4	-0.86877	118.4	-0.8941
		118.5	-0.14166	118.5	-0.56534	118.5	-0.69623	118.5	-0.75485	118.5	-0.79585	118.5	-0.83538	118.5	-0.86853	118.5	-0.89413
		118.6	-0.14163	118.6	-0.56534	118.6	-0.6961	118.6	-0.75482	118.6	-0.79576	118.6	-0.83527	118.6	-0.86796	118.6	-0.89418
		118.7	-0.14159	118.7	-0.5653	118.7	-0.696	118.7	-0.75476	118.7	-0.79562	118.7	-0.83515	118.7	-0.86782	118.7	-0.89419
		118.8	-0.14159	118.8	-0.56525	118.8	-0.69591	118.8	-0.75471	118.8	-0.79556	118.8	-0.83518	118.8	-0.86801	118.8	-0.89421
		118.9	-0.14161	118.9	-0.5652	118.9	-0.69579	118.9	-0.75471	118.9	-0.79552	118.9	-0.8352	118.9	-0.86843	118.9	-0.89393
		119	-0.14171	119	-0.56515	119	-0.69572	119	-0.75469	119	-0.7955	119	-0.83527	119	-0.86875	119	-0.89349
		119.1	-0.14192	119.1	-0.56515	119.1	-0.69574	119.1	-0.75467	119.1	-0.7953	119.1	-0.83533	119.1	-0.86879	119.1	-0.89339
		119.2	-0.14222	119.2	-0.56519	119.2	-0.69584	119.2	-0.75461	119.2	-0.79505	119.2	-0.83545	119.2	-0.86879	119.2	-0.89339
		119.3	-0.14247	119.3	-0.56528	119.3	-0.696	119.3	-0.75455	119.3	-0.79497	119.3	-0.8356	119.3	-0.86879	119.3	-0.89336
		119.4	-0.14255	119.4	-0.56533	119.4	-0.69605	119.4	-0.75442	119.4	-0.79489	119.4	-0.8359	119.4	-0.8688	119.4	-0.89313
		119.5	-0.14256	119.5	-0.56532	119.5	-0.69604	119.5	-0.75428	119.5	-0.79485	119.5	-0.83613	119.5	-0.86876	119.5	-0.89286
		119.6	-0.14256	119.6	-0.5653	119.6	-0.69605	119.6	-0.75424	119.6	-0.79488	119.6	-0.83616	119.6	-0.86874	119.6	-0.89277
		119.7	-0.14257	119.7	-0.56521	119.7	-0.69607	119.7	-0.75426	119.7	-0.79499	119.7	-0.83615	119.7	-0.86852	119.7	-0.89279
		119.8	-0.14257	119.8	-0.56512	119.8	-0.69609	119.8	-0.75427	119.8	-0.79515	119.8	-0.83581	119.8	-0.86818	119.8	-0.89276
		119.9	-0.14256	119.9	-0.56511	119.9	-0.69608	119.9	-0.75429	119.9	-0.7952	119.9	-0.83535	119.9	-0.86829	119.9	-0.89282
		120	-0.14255	120	-0.56513	120	-0.69604	120	-0.75434	120	-0.7952	120	-0.83524	120	-0.8683	120	-0.89296
		120.1	-0.14248	120.1	-0.56518	120.1	-0.69596	120.1	-0.75437	120.1	-0.79516	120.1	-0.83529	120.1	-0.86834	120.1	-0.89302
		120.2	-0.14244	120.2	-0.56521	120.2	-0.69598	120.2	-0.75434	120.2	-0.79513	120.2	-0.83542	120.2	-0.86753	120.2	-0.89292
		120.3	-0.14246	120.3	-0.5652	120.3	-0.696	120.3	-0.7543	120.3	-0.79511	120.3	-0.83548	120.3	-0.86693	120.3	-0.89265
		120.4	-0.14247	120.4	-0.5652	120.4	-0.69609	120.4	-0.75424	120.4	-0.79503	120.4	-0.83541	120.4	-0.86725	120.4	-0.89238
		120.5	-0.14248	120.5	-0.5652	120.5	-0.69622	120.5	-0.75417	120.5	-0.79484	120.5	-0.83526	120.5	-0.8676	120.5	-0.89229
		120.6	-0.14244	120.6	-0.56522	120.6	-0.69623	120.6	-0.75414	120.6	-0.79476	120.6	-0.83521	120.6	-0.8677	120.6	-0.89223
		120.7	-0.14236	120.7	-0.56522	120.7	-0.69623	120.7	-0.75415	120.7	-0.79481	120.7	-0.83525	120.7	-0.86776	120.7	-0.89224
		120.8	-0.14235	120.8	-0.5652	120.8	-0.69621	120.8	-0.75416	120.8	-0.79483	120.8	-0.83525	120.8	-0.86775	120.8	-0.89222
		120.9	-0.14247	120.9	-0.56515	120.9	-0.69618	120.9	-0.7542	120.9	-0.79493	120.9	-0.83514	120.9	-0.86776	120.9	-0.89217
		121	-0.14271	121	-0.56507	121	-0.69618	121	-0.7543	121	-0.79505	121	-0.83481	121	-0.86763	121	-0.89192
		121.1	-0.14296	121.1	-0.56504	121.1	-0.69617	121.1	-0.7544	121.1	-0.79509	121.1	-0.83472	121.1	-0.86759	121.1	-0.89168
		121.2	-0.14315	121.2	-0.56502	121.2	-0.69617	121.2	-0.75443	121.2	-0.7951	121.2	-0.83483	121.2	-0.86779	121.2	-0.89159
		121.3	-0.14324	121.3	-0.56506	121.3	-0.69615	121.3	-0.75446	121.3	-0.79536	121.3	-0.83494	121.3	-0.86806	121.3	-0.89135
		121.4	-0.14327	121.4	-0.5651	121.4	-0.69614	121.4	-0.75448	121.4	-0.79604	121.4	-0.83493	121.4	-0.86825	121.4	-0.89103
		121.5	-0.14328	121.5	-0.56525	121.5	-0.69614	121.5	-0.75455	121.5	-0.79666	121.5	-0.83497	121.5	-0.86852	121.5	-0.89081
		121.6	-0.14329	121.6	-0.56552	121.6	-0.69618	121.6	-0.75458	121.6	-0.79699	121.6	-0.83501	121.6	-0.86864	121.6	-0.89061
		121.7	-0.14329	121.7	-0.56571	121.7	-0.6963	121.7	-0.75455	121.7	-0.79716	121.7	-0.83509	121.7	-0.8686	121.7	-0.89058
		121.8	-0.14328	121.8	-0.5658	121.8	-0.6964	121.8	-0.75452	121.8	-0.79713	121.8	-0.83514	121.8	-0.86839	121.8	-0.89061
		121.9	-0.14328	121.9	-0.56583	121.9	-0.69642	121.9	-0.75448	121.9	-0.79706	121.9	-0.83514	121.9	-0.868	121.9	-0.89061
		122	-0.14329	122	-0.56587	122	-0.69641	122	-0.75445	122	-0.79702	122	-0.83514	122	-0.86762	122	-0.89055
		122.1	-0.14331	122.1	-0.56592	122.1	-0.69624	122.1	-0.75444	122.1	-0.79709	122.1	-0.83502	122.1	-0.86761	122.1	-0.89037
		122.2	-0.14332	122.2	-0.56597	122.2	-0.69616	122.2	-0.75452	122.2	-0.79716	122.2	-0.83489	122.2	-0.86782	122.2	-0.89018
		122.3	-0.14331	122.3	-0.56602	122.3	-0.69623	122.3	-0.75459	122.3	-0.79716	122.3	-0.83481	122.3	-0.86817	122.3	-0.88997
		122.4	-0.14332	122.4	-0.56607	122.4	-0.69629	122.4	-0.75463	122.4	-0.79715	122.4	-0.83479	122.4	-0.86842	122.4	-0.88992
		122.5	-0.14333	122.5	-0.56608	122.5	-0.69636	122.5	-0.75462	122.5	-0.79706	122.5	-0.83473	122.5	-0.8685	122.5	-0.88997
		122.6	-0.14334	122.6	-0.56607	122.6	-0.69681	122.6	-0.75463	122.6	-0.79699	122.6	-0.83475	122.6	-0.8685	122.6	-0.89001
		122.7	-0.14334	122.7	-0.56604	122.7	-0.69751	122.7	-0.75459	122.7	-0.79696	122.7	-0.8348	122.7	-0.86785	122.7	-0.89016
		122.8	-0.14334	122.8	-0.56602	122.8	-0.69794	122.8	-0.75458	122.8	-0.79698	122.8	-0.83483	122.8	-0.8672	122.8	-0.89056
		122.9	-0.14334	122.9	-0.56602	122.9	-0.69809	122.9	-0.7546	122.9	-0.79713	122.9	-0.83485	122.9	-0.86737	122.9	-0.89101
		123	-0.14333	123	-0.56602	123	-0.69807	123	-0.75461	123	-0.79758	123	-0.83499	123	-0.86728	123	-0.89113
		123.1	-0.14329	123.1	-0.56601	123.1	-0.69804	123.1	-0.7546	123.1	-0.79803	123.1	-0.83518	123.1	-0.86731	123.1	-0.89117
		123.2	-0.14323	123.2	-0.566	123.2	-0.69797	123.2	-0.75452	123.2	-0.79816	123.2	-0.83515	123.2	-0.86729	123.2	-0.89115
		123.3	-0.14321	123.3	-0.56596	123.3	-0.6979	123.3	-0.75439	123.3	-0.79808	123.3	-0.83513	123.3	-0.86746	123.3	-0.89124
		123.4	-0.1432	123.4	-0.56596	123.4	-0.69786	123.4	-0.7543	123.4	-0.79792	123.4	-0.83506	123.4	-0.86752	123.4	-0.89171
		123.5	-0.14321	123.5	-0.56595	123.5	-0.69783	123.5	-0.75421	123.5	-0.79773	123.5	-0.83493	123.5	-0.86759	123.5	-0.89374
		123.6	-0.1432	123.6	-0.56595	123.6	-0.69778	123.6	-0.75419	123.6	-0.79777	123.6	-0.83488	123.6	-0.86764	123.6	-0.89566
		123.7	-0.1432	123.7	-0.56592	123.7	-0.69774	123.7	-0.75421	123.7	-0.79783	123.7	-0.83492	123.7	-0.86769	123.7	-0.8963
		123.8	-0.14319	123.8	-0.56589	123.8	-0.69772	123.8	-0.75431	123.8	-0.79794	123.8	-0.83492	123.8	-0.86751	123.8	-0.89651
		123.9	-0.14321	123.9	-0.56588	123.9	-0.69771	123.9	-0.75445	123.9	-0.798	123.9	-0.83494	123.9	-0.86708	123.9	-0.89674
		124	-0.14322	124	-0.56588	124	-0.69772	124	-0.75459	124	-0.79804	124	-0.83493	124	-0.86656	124	-0.89674
		124.1	-0.14322	124.1	-0.56584	124.1	-0.69771	124.1	-0.75471	124.1	-0.79803	124.1	-0.83497	124.1	-0.86656	124.1	-0.89679
		124.2	-0.14322	124.2	-0.56579	124.2	-0.6977	124.2	-0.75471	124.2	-0.79799	124.2	-0.83511	124.2	-0.86675	124.2	-0.89681
		124.3	-0.14319	124.3	-0.56576	124.3	-0.69769	124.3	-0.7547	124.3	-0.79786	124.3	-0.83542	124.3	-0.86688	124.3	-0.89683
		124.4	-0.14314	124.4	-0.56577	124.4	-0.69767	124.4	-0.75462	124.4	-0.79768	124.4	-0.83551	124.4	-0.86692	124.4	-0.89687
		124.5	-0.14313	124.5	-0.56577	124.5	-0.69763	124.5	-0.75461	124.5	-0.79763	124.5	-0.83544	124.5	-0.86696	124.5	-0.89689
		124.6	-0.14312	124.6	-0.56579	124.6	-0.69757	124.6	-0.7547	124.6	-0.7976	124.6	-0.8354	124.6	-0.86718	124.6	-0.89765
		124.7	-0.14313	124.7	-0.56579	124.7	-0.69758	124.7	-0.75481	124.7	-0.79759	124.7	-0.83541	124.7	-0.86722	124.7	-0.89865
		124.8	-0.14314	124.8	-0.56584	124.8	-0.69763	124.8	-0.7549	124.8	-0.79758	124.8	-0.83547	124.8	-0.86724	124.8	-0.89904
		124.9	-0.14318	124.9	-0.56587	124.9	-0.69769	124.9	-0.75498	124.9	-0.79757	124.9	-0.83568	124.9	-0.86725	124.9	-0.89946
		125	-0.14322	125	-0.56589	125	-0.6977	125	-0.75513	125	-0.79755	125	-0.83577	125	-0.86726	125	-0.89978
		125.1	-0.14325	125.1	-0.56592	125.1	-0.6977	125.1	-0.75521	125.1	-0.79741	125.1	-0.83571	125.1	-0.86719	125.1	-0.89975
		125.2	-0.14324	125.2	-0.56597	125.2	-0.69771	125.2	-0.7552	125.2	-0.79727	125.2	-0.83551	125.2	-0.86699	125.2	-0.89976
		125.3	-0.14324	125.3	-0.56601	125.3	-0.69771	125.3	-0.75518	125.3	-0.79729	125.3	-0.83525	125.3	-0.86681	125.3	-0.89974
		125.4	-0.14323	125.4	-0.56605	125.4	-0.69768	125.4	-0.75513	125.4	-0.7973	125.4	-0.83519	125.4	-0.8665	125.4	-0.89951
		125.5	-0.14324	125.5	-0.56609	125.5	-0.69767	125.5	-0.75508	125.5	-0.79734	125.5	-0.83522	125.5	-0.86594	125.5	-0.89894
		125.6	-0.14324	125.6	-0.56618	125.6	-0.69768	125.6	-0.755	125.6	-0.79739	125.6	-0.83532	125.6	-0.86575	125.6	-0.89844
		125.7	-0.14323	125.7	-0.56623	125.7	-0.69767	125.7	-0.75496	125.7	-0.7974	125.7	-0.83535	125.7	-0.86499	125.7	-0.89852
		125.8	-0.14323	125.8	-0.5662	125.8	-0.69765	125.8	-0.75497	125.8	-0.79739	125.8	-0.83533	125.8	-0.86487	125.8	-0.89859
		125.9	-0.14324	125.9	-0.56618	125.9	-0.69765	125.9	-0.75496	125.9	-0.79734	125.9	-0.83533	125.9	-0.86522	125.9	-0.89895
		126	-0.14331	126	-0.56612	126	-0.69766	126	-0.75498	126	-0.79723	126	-0.83533	126	-0.86554	126	-0.89899
		126.1	-0.14337	126.1	-0.56607	126.1	-0.69768	126.1	-0.75498	126.1	-0.7972	126.1	-0.83531	126.1	-0.86588	126.1	-0.89899
		126.2	-0.14339	126.2	-0.56608	126.2	-0.6977	126.2	-0.75499	126.2	-0.79715	126.2	-0.8352	126.2	-0.86598	126.2	-0.89876
		126.3	-0.1434	126.3	-0.56607	126.3	-0.69772	126.3	-0.75502	126.3	-0.79715	126.3	-0.83505	126.3	-0.86619	126.3	-0.89883
		126.4	-0.14344	126.4	-0.56605	126.4	-0.69783	126.4	-0.75503	126.4	-0.79714	126.4	-0.83497	126.4	-0.8661	126.4	-0.8986
		126.5	-0.14344	126.5	-0.56603	126.5	-0.69792	126.5	-0.75505	126.5	-0.79722	126.5	-0.83499	126.5	-0.86615	126.5	-0.89832
		126.6	-0.14342	126.6	-0.56603	126.6	-0.69793	126.6	-0.75503	126.6	-0.79724	126.6	-0.83507	126.6	-0.86619	126.6	-0.89778
		126.7	-0.14337	126.7	-0.56606	126.7	-0.69793	126.7	-0.755	126.7	-0.79713	126.7	-0.83523	126.7	-0.86622	126.7	-0.89753
		126.8	-0.14333	126.8	-0.56611	126.8	-0.69792	126.8	-0.75493	126.8	-0.79693	126.8	-0.83529	126.8	-0.86641	126.8	-0.89758
		126.9	-0.14334	126.9	-0.56611	126.9	-0.69792	126.9	-0.75491	126.9	-0.79664	126.9	-0.83544	126.9	-0.86643	126.9	-0.89776
		127	-0.14335	127	-0.56608	127	-0.69794	127	-0.75493	127	-0.79645	127	-0.83545	127	-0.8665	127	-0.89805
		127.1	-0.14335	127.1	-0.56602	127.1	-0.69795	127.1	-0.75493	127.1	-0.7965	127.1	-0.83538	127.1	-0.86628	127.1	-0.898
		127.2	-0.14334	127.2	-0.56598	127.2	-0.69797	127.2	-0.75489	127.2	-0.79647	127.2	-0.8353	127.2	-0.86577	127.2	-0.89787
		127.3	-0.14333	127.3	-0.56597	127.3	-0.69801	127.3	-0.75483	127.3	-0.79647	127.3	-0.83527	127.3	-0.86562	127.3	-0.89781
		127.4	-0.14333	127.4	-0.56597	127.4	-0.69803	127.4	-0.75478	127.4	-0.79643	127.4	-0.83525	127.4	-0.86578	127.4	-0.89785
		127.5	-0.14335	127.5	-0.56597	127.5	-0.69798	127.5	-0.75467	127.5	-0.7964	127.5	-0.83524	127.5	-0.86578	127.5	-0.89787
		127.6	-0.14341	127.6	-0.56597	127.6	-0.6979	127.6	-0.75455	127.6	-0.79641	127.6	-0.83527	127.6	-0.8657	127.6	-0.89787
		127.7	-0.14346	127.7	-0.56602	127.7	-0.69788	127.7	-0.75452	127.7	-0.79647	127.7	-0.83539	127.7	-0.86568	127.7	-0.89787
		127.8	-0.1435	127.8	-0.56607	127.8	-0.69789	127.8	-0.75452	127.8	-0.79654	127.8	-0.83553	127.8	-0.86575	127.8	-0.89784
		127.9	-0.14353	127.9	-0.56606	127.9	-0.69791	127.9	-0.75451	127.9	-0.79656	127.9	-0.83552	127.9	-0.86609	127.9	-0.89763
		128	-0.14359	128	-0.56607	128	-0.69793	128	-0.75443	128	-0.79661	128	-0.8353	128	-0.86621	128	-0.89755
		128.1	-0.14361	128.1	-0.56606	128.1	-0.69793	128.1	-0.75433	128.1	-0.79676	128.1	-0.83495	128.1	-0.86606	128.1	-0.89819
		128.2	-0.14359	128.2	-0.56606	128.2	-0.69794	128.2	-0.75434	128.2	-0.79678	128.2	-0.83473	128.2	-0.86576	128.2	-0.89903
		128.3	-0.14357	128.3	-0.56606	128.3	-0.69794	128.3	-0.75431	128.3	-0.79672	128.3	-0.83462	128.3	-0.86545	128.3	-0.8994
		128.4	-0.14357	128.4	-0.56607	128.4	-0.69794	128.4	-0.75427	128.4	-0.79654	128.4	-0.83469	128.4	-0.86495	128.4	-0.89942
		128.5	-0.14356	128.5	-0.56609	128.5	-0.69793	128.5	-0.75419	128.5	-0.79651	128.5	-0.83468	128.5	-0.864	128.5	-0.89934
		128.6	-0.14356	128.6	-0.56614	128.6	-0.69792	128.6	-0.75415	128.6	-0.79662	128.6	-0.83464	128.6	-0.86375	128.6	-0.89911
		128.7	-0.14355	128.7	-0.56614	128.7	-0.69789	128.7	-0.75414	128.7	-0.79717	128.7	-0.83462	128.7	-0.86402	128.7	-0.89888
		128.8	-0.14355	128.8	-0.56613	128.8	-0.69787	128.8	-0.75408	128.8	-0.79787	128.8	-0.83474	128.8	-0.86438	128.8	-0.89879
		128.9	-0.14355	128.9	-0.5661	128.9	-0.69788	128.9	-0.754	128.9	-0.79817	128.9	-0.83483	128.9	-0.86485	128.9	-0.8988
		129	-0.14355	129	-0.56607	129	-0.69792	129	-0.75394	129	-0.79821	129	-0.8348	129	-0.86529	129	-0.89892
		129.1	-0.14352	129.1	-0.56602	129.1	-0.69802	129.1	-0.75384	129.1	-0.79823	129.1	-0.83472	129.1	-0.86559	129.1	-0.89909
		129.2	-0.14346	129.2	-0.56601	129.2	-0.6981	129.2	-0.75382	129.2	-0.79841	129.2	-0.83451	129.2	-0.86552	129.2	-0.89915
		129.3	-0.1434	129.3	-0.56607	129.3	-0.69814	129.3	-0.75373	129.3	-0.79862	129.3	-0.8345	129.3	-0.86525	129.3	-0.89928
		129.4	-0.14339	129.4	-0.56615	129.4	-0.69819	129.4	-0.75368	129.4	-0.7986	129.4	-0.83455	129.4	-0.86436	129.4	-0.89946
		129.5	-0.14339	129.5	-0.56619	129.5	-0.6982	129.5	-0.75363	129.5	-0.79858	129.5	-0.83456	129.5	-0.8637	129.5	-0.89952
		129.6	-0.14342	129.6	-0.5662	129.6	-0.69815	129.6	-0.75379	129.6	-0.79852	129.6	-0.83451	129.6	-0.8637	129.6	-0.89975
		129.7	-0.14346	129.7	-0.5662	129.7	-0.69807	129.7	-0.75401	129.7	-0.79847	129.7	-0.83445	129.7	-0.86375	129.7	-0.89981
		129.8	-0.14346	129.8	-0.56619	129.8	-0.69804	129.8	-0.75413	129.8	-0.79846	129.8	-0.83441	129.8	-0.86377	129.8	-0.89956
		129.9	-0.14345	129.9	-0.56619	129.9	-0.69806	129.9	-0.75424	129.9	-0.79838	129.9	-0.83416	129.9	-0.8636	129.9	-0.89946
		130	-0.14342	130	-0.56618	130	-0.69805	130	-0.75436	130	-0.79837	130	-0.83405	130	-0.86292	130	-0.8995
		130.1	-0.1434	130.1	-0.56615	130.1	-0.69805	130.1	-0.75446	130.1	-0.79841	130.1	-0.83416	130.1	-0.86269	130.1	-0.89948
		130.2	-0.14339	130.2	-0.56607	130.2	-0.69804	130.2	-0.75456	130.2	-0.79851	130.2	-0.83422	130.2	-0.86281	130.2	-0.89947
		130.3	-0.14339	130.3	-0.56602	130.3	-0.69801	130.3	-0.75463	130.3	-0.79858	130.3	-0.83423	130.3	-0.86288	130.3	-0.89946
		130.4	-0.14339	130.4	-0.566	130.4	-0.69791	130.4	-0.75466	130.4	-0.79856	130.4	-0.83424	130.4	-0.8629	130.4	-0.89947
		130.5	-0.14341	130.5	-0.56597	130.5	-0.69777	130.5	-0.75465	130.5	-0.79843	130.5	-0.83439	130.5	-0.86334	130.5	-0.89946
		130.6	-0.14341	130.6	-0.56592	130.6	-0.69766	130.6	-0.75458	130.6	-0.79823	130.6	-0.83443	130.6	-0.86378	130.6	-0.89946
		130.7	-0.14339	130.7	-0.56591	130.7	-0.69757	130.7	-0.75451	130.7	-0.79809	130.7	-0.83449	130.7	-0.86395	130.7	-0.89961
		130.8	-0.14337	130.8	-0.5659	130.8	-0.69749	130.8	-0.75449	130.8	-0.79807	130.8	-0.83473	130.8	-0.86401	130.8	-0.89986
		130.9	-0.14336	130.9	-0.56588	130.9	-0.69744	130.9	-0.75447	130.9	-0.79806	130.9	-0.83514	130.9	-0.86522	130.9	-0.89999
		131	-0.14334	131	-0.56585	131	-0.69744	131	-0.7544	131	-0.79805	131	-0.83536	131	-0.86692	131	-0.90002
		131.1	-0.14324	131.1	-0.56586	131.1	-0.69744	131.1	-0.75433	131.1	-0.79796	131.1	-0.83552	131.1	-0.86766	131.1	-0.89995
		131.2	-0.14308	131.2	-0.56598	131.2	-0.69747	131.2	-0.75422	131.2	-0.7979	131.2	-0.83558	131.2	-0.86785	131.2	-0.89983
		131.3	-0.14296	131.3	-0.56618	131.3	-0.69752	131.3	-0.75402	131.3	-0.7979	131.3	-0.83561	131.3	-0.86791	131.3	-0.89971
		131.4	-0.14292	131.4	-0.56624	131.4	-0.69752	131.4	-0.75393	131.4	-0.7979	131.4	-0.8356	131.4	-0.86788	131.4	-0.89914
		131.5	-0.14294	131.5	-0.56622	131.5	-0.69747	131.5	-0.7539	131.5	-0.79791	131.5	-0.83556	131.5	-0.86793	131.5	-0.89858
		131.6	-0.14295	131.6	-0.56623	131.6	-0.69745	131.6	-0.75391	131.6	-0.79791	131.6	-0.83546	131.6	-0.86796	131.6	-0.89875
		131.7	-0.14298	131.7	-0.56624	131.7	-0.69749	131.7	-0.7539	131.7	-0.79787	131.7	-0.83537	131.7	-0.86811	131.7	-0.89931
		131.8	-0.14298	131.8	-0.56632	131.8	-0.69755	131.8	-0.7539	131.8	-0.7978	131.8	-0.83534	131.8	-0.86812	131.8	-0.89979
		131.9	-0.14296	131.9	-0.56646	131.9	-0.69761	131.9	-0.75389	131.9	-0.79774	131.9	-0.83533	131.9	-0.86809	131.9	-0.89953
		132	-0.14293	132	-0.56656	132	-0.69765	132	-0.75388	132	-0.79768	132	-0.83532	132	-0.86808	132	-0.89889
		132.1	-0.14287	132.1	-0.56657	132.1	-0.69769	132.1	-0.75389	132.1	-0.79767	132.1	-0.83531	132.1	-0.86807	132.1	-0.8984
		132.2	-0.14283	132.2	-0.56657	132.2	-0.69773	132.2	-0.75392	132.2	-0.79762	132.2	-0.83522	132.2	-0.86776	132.2	-0.89833
		132.3	-0.14284	132.3	-0.56659	132.3	-0.69772	132.3	-0.75397	132.3	-0.79748	132.3	-0.8351	132.3	-0.86752	132.3	-0.89847
		132.4	-0.14284	132.4	-0.5666	132.4	-0.69767	132.4	-0.75404	132.4	-0.79744	132.4	-0.83502	132.4	-0.86747	132.4	-0.89868
		132.5	-0.14287	132.5	-0.56661	132.5	-0.6976	132.5	-0.75413	132.5	-0.79753	132.5	-0.835	132.5	-0.86749	132.5	-0.89928
		132.6	-0.14291	132.6	-0.56662	132.6	-0.69761	132.6	-0.75413	132.6	-0.79763	132.6	-0.83481	132.6	-0.86748	132.6	-0.8999
		132.7	-0.14293	132.7	-0.56663	132.7	-0.69766	132.7	-0.75411	132.7	-0.79766	132.7	-0.83447	132.7	-0.86764	132.7	-0.90053
		132.8	-0.14294	132.8	-0.56663	132.8	-0.69775	132.8	-0.7541	132.8	-0.79766	132.8	-0.83428	132.8	-0.86798	132.8	-0.90076
		132.9	-0.14297	132.9	-0.56662	132.9	-0.69779	132.9	-0.7541	132.9	-0.79767	132.9	-0.83426	132.9	-0.86878	132.9	-0.90132
		133	-0.14298	133	-0.56659	133	-0.69779	133	-0.75405	133	-0.79773	133	-0.83428	133	-0.86949	133	-0.90138
		133.1	-0.14296	133.1	-0.56657	133.1	-0.6978	133.1	-0.75397	133.1	-0.79775	133.1	-0.83436	133.1	-0.86958	133.1	-0.9013
		133.2	-0.14294	133.2	-0.56656	133.2	-0.69781	133.2	-0.75389	133.2	-0.79786	133.2	-0.83453	133.2	-0.86962	133.2	-0.90125
		133.3	-0.14293	133.3	-0.56655	133.3	-0.69782	133.3	-0.75392	133.3	-0.7979	133.3	-0.8347	133.3	-0.8696	133.3	-0.90124
		133.4	-0.1431	133.4	-0.56654	133.4	-0.6978	133.4	-0.75389	133.4	-0.79792	133.4	-0.83503	133.4	-0.86929	133.4	-0.90126
		133.5	-0.14341	133.5	-0.56654	133.5	-0.69777	133.5	-0.75388	133.5	-0.79789	133.5	-0.83539	133.5	-0.86917	133.5	-0.90147
		133.6	-0.14361	133.6	-0.56652	133.6	-0.69778	133.6	-0.75385	133.6	-0.79775	133.6	-0.83545	133.6	-0.86895	133.6	-0.90175
		133.7	-0.14367	133.7	-0.56643	133.7	-0.69777	133.7	-0.75361	133.7	-0.79755	133.7	-0.83544	133.7	-0.86875	133.7	-0.90194
		133.8	-0.14369	133.8	-0.56636	133.8	-0.69777	133.8	-0.75337	133.8	-0.79759	133.8	-0.83536	133.8	-0.86834	133.8	-0.90204
		133.9	-0.14368	133.9	-0.56636	133.9	-0.69776	133.9	-0.7534	133.9	-0.79756	133.9	-0.83516	133.9	-0.86818	133.9	-0.9021
		134	-0.14367	134	-0.56636	134	-0.69776	134	-0.75341	134	-0.79756	134	-0.83504	134	-0.86819	134	-0.90175
		134.1	-0.14366	134.1	-0.56639	134.1	-0.69767	134.1	-0.75343	134.1	-0.79755	134.1	-0.83488	134.1	-0.86826	134.1	-0.90123
		134.2	-0.14369	134.2	-0.56642	134.2	-0.69747	134.2	-0.75342	134.2	-0.79762	134.2	-0.83482	134.2	-0.86829	134.2	-0.90087
		134.3	-0.14372	134.3	-0.56644	134.3	-0.69732	134.3	-0.75342	134.3	-0.79764	134.3	-0.83475	134.3	-0.8682	134.3	-0.90082
		134.4	-0.14372	134.4	-0.56645	134.4	-0.6973	134.4	-0.75351	134.4	-0.7976	134.4	-0.83473	134.4	-0.86812	134.4	-0.9008
		134.5	-0.14372	134.5	-0.56646	134.5	-0.6973	134.5	-0.7536	134.5	-0.79755	134.5	-0.83489	134.5	-0.86815	134.5	-0.90082
		134.6	-0.14372	134.6	-0.56649	134.6	-0.69731	134.6	-0.75356	134.6	-0.79753	134.6	-0.83514	134.6	-0.86823	134.6	-0.90081
		134.7	-0.14372	134.7	-0.5665	134.7	-0.69736	134.7	-0.75358	134.7	-0.79749	134.7	-0.83512	134.7	-0.86841	134.7	-0.90078
		134.8	-0.14372	134.8	-0.5665	134.8	-0.69743	134.8	-0.75371	134.8	-0.7974	134.8	-0.83503	134.8	-0.86848	134.8	-0.90073
		134.9	-0.14372	134.9	-0.5665	134.9	-0.69745	134.9	-0.75394	134.9	-0.79738	134.9	-0.83479	134.9	-0.86859	134.9	-0.90067
		135	-0.14371	135	-0.5665	135	-0.69744	135	-0.75401	135	-0.79753	135	-0.83431	135	-0.86859	135	-0.90069
		135.1	-0.14371	135.1	-0.56653	135.1	-0.69741	135.1	-0.75397	135.1	-0.79776	135.1	-0.83411	135.1	-0.86854	135.1	-0.90076
		135.2	-0.14372	135.2	-0.56654	135.2	-0.69735	135.2	-0.75396	135.2	-0.7979	135.2	-0.83427	135.2	-0.86846	135.2	-0.9008
		135.3	-0.14372	135.3	-0.56653	135.3	-0.69722	135.3	-0.75394	135.3	-0.79804	135.3	-0.83436	135.3	-0.86834	135.3	-0.90061
		135.4	-0.14371	135.4	-0.56654	135.4	-0.6971	135.4	-0.75394	135.4	-0.79806	135.4	-0.83437	135.4	-0.86828	135.4	-0.90044
		135.5	-0.14371	135.5	-0.56656	135.5	-0.69711	135.5	-0.75394	135.5	-0.79801	135.5	-0.83438	135.5	-0.86825	135.5	-0.90049
		135.6	-0.14371	135.6	-0.56656	135.6	-0.69713	135.6	-0.75397	135.6	-0.79793	135.6	-0.83453	135.6	-0.8686	135.6	-0.90047
		135.7	-0.14371	135.7	-0.56655	135.7	-0.69721	135.7	-0.75406	135.7	-0.79789	135.7	-0.83475	135.7	-0.8687	135.7	-0.90052
		135.8	-0.1437	135.8	-0.56652	135.8	-0.69726	135.8	-0.7541	135.8	-0.79787	135.8	-0.83484	135.8	-0.86861	135.8	-0.90049
		135.9	-0.14374	135.9	-0.56645	135.9	-0.69724	135.9	-0.75407	135.9	-0.79787	135.9	-0.83484	135.9	-0.86862	135.9	-0.90048
		136	-0.14379	136	-0.56639	136	-0.69725	136	-0.75405	136	-0.79787	136	-0.83483	136	-0.86859	136	-0.9003
		136.1	-0.14379	136.1	-0.56639	136.1	-0.69725	136.1	-0.75397	136.1	-0.79775	136.1	-0.8348	136.1	-0.86853	136.1	-0.89994
		136.2	-0.14378	136.2	-0.56639	136.2	-0.69724	136.2	-0.75388	136.2	-0.79747	136.2	-0.83479	136.2	-0.86825	136.2	-0.89977
		136.3	-0.14376	136.3	-0.5664	136.3	-0.69724	136.3	-0.75383	136.3	-0.79729	136.3	-0.83472	136.3	-0.86757	136.3	-0.89955
		136.4	-0.14375	136.4	-0.5664	136.4	-0.69732	136.4	-0.7538	136.4	-0.79725	136.4	-0.83462	136.4	-0.8665	136.4	-0.8996
		136.5	-0.14374	136.5	-0.56646	136.5	-0.69758	136.5	-0.7538	136.5	-0.79724	136.5	-0.83464	136.5	-0.86646	136.5	-0.89967
		136.6	-0.14373	136.6	-0.56657	136.6	-0.69785	136.6	-0.7538	136.6	-0.7972	136.6	-0.83461	136.6	-0.86665	136.6	-0.89982
		136.7	-0.14373	136.7	-0.5666	136.7	-0.69796	136.7	-0.75382	136.7	-0.79719	136.7	-0.83457	136.7	-0.86677	136.7	-0.8999
		136.8	-0.14372	136.8	-0.56661	136.8	-0.69818	136.8	-0.75389	136.8	-0.79722	136.8	-0.83422	136.8	-0.8668	136.8	-0.89991
		136.9	-0.14372	136.9	-0.56662	136.9	-0.69848	136.9	-0.754	136.9	-0.79723	136.9	-0.83386	136.9	-0.86695	136.9	-0.89984
		137	-0.14371	137	-0.56665	137	-0.69862	137	-0.7541	137	-0.79708	137	-0.83394	137	-0.86713	137	-0.89957
		137.1	-0.14369	137.1	-0.56667	137.1	-0.69865	137.1	-0.75413	137.1	-0.79701	137.1	-0.83407	137.1	-0.86708	137.1	-0.89949
		137.2	-0.14367	137.2	-0.5667	137.2	-0.69864	137.2	-0.75419	137.2	-0.79709	137.2	-0.83414	137.2	-0.86663	137.2	-0.89942
		137.3	-0.14367	137.3	-0.56669	137.3	-0.69863	137.3	-0.75433	137.3	-0.79716	137.3	-0.8342	137.3	-0.8663	137.3	-0.89956
		137.4	-0.14368	137.4	-0.56669	137.4	-0.69853	137.4	-0.7544	137.4	-0.79727	137.4	-0.83426	137.4	-0.8665	137.4	-0.89981
		137.5	-0.14383	137.5	-0.56667	137.5	-0.69841	137.5	-0.75438	137.5	-0.79739	137.5	-0.83434	137.5	-0.8667	137.5	-0.89979
		137.6	-0.14402	137.6	-0.56663	137.6	-0.69833	137.6	-0.75436	137.6	-0.79746	137.6	-0.83431	137.6	-0.86688	137.6	-0.89979
		137.7	-0.1441	137.7	-0.56655	137.7	-0.69828	137.7	-0.7543	137.7	-0.79749	137.7	-0.8343	137.7	-0.86694	137.7	-0.89973
		137.8	-0.14413	137.8	-0.56648	137.8	-0.69827	137.8	-0.75423	137.8	-0.7975	137.8	-0.83427	137.8	-0.86737	137.8	-0.89935
		137.9	-0.14415	137.9	-0.56643	137.9	-0.69828	137.9	-0.75419	137.9	-0.79746	137.9	-0.83428	137.9	-0.86754	137.9	-0.89925
		138	-0.14415	138	-0.56638	138	-0.6983	138	-0.75421	138	-0.79738	138	-0.83427	138	-0.86739	138	-0.89956
		138.1	-0.14418	138.1	-0.56635	138.1	-0.69832	138.1	-0.7542	138.1	-0.79726	138.1	-0.83422	138.1	-0.86739	138.1	-0.90005
		138.2	-0.14422	138.2	-0.56634	138.2	-0.69832	138.2	-0.75406	138.2	-0.79707	138.2	-0.83416	138.2	-0.86763	138.2	-0.90003
		138.3	-0.14426	138.3	-0.56631	138.3	-0.69821	138.3	-0.75389	138.3	-0.79692	138.3	-0.83415	138.3	-0.86787	138.3	-0.89983
		138.4	-0.14427	138.4	-0.5663	138.4	-0.69818	138.4	-0.75393	138.4	-0.79692	138.4	-0.83414	138.4	-0.86793	138.4	-0.89947
		138.5	-0.14427	138.5	-0.5663	138.5	-0.69831	138.5	-0.75405	138.5	-0.79702	138.5	-0.8341	138.5	-0.86789	138.5	-0.89898
		138.6	-0.14427	138.6	-0.5663	138.6	-0.69845	138.6	-0.75421	138.6	-0.7972	138.6	-0.83388	138.6	-0.86781	138.6	-0.89885
		138.7	-0.14427	138.7	-0.56628	138.7	-0.69843	138.7	-0.75418	138.7	-0.79724	138.7	-0.83368	138.7	-0.86756	138.7	-0.89894
		138.8	-0.14427	138.8	-0.56624	138.8	-0.69841	138.8	-0.75415	138.8	-0.79723	138.8	-0.83364	138.8	-0.86747	138.8	-0.89904
		138.9	-0.14429	138.9	-0.56619	138.9	-0.69831	138.9	-0.7541	138.9	-0.79722	138.9	-0.83363	138.9	-0.86754	138.9	-0.89898
		139	-0.1444	139	-0.56619	139	-0.69823	139	-0.75411	139	-0.79721	139	-0.83358	139	-0.86753	139	-0.89876
		139.1	-0.14456	139.1	-0.5662	139.1	-0.69825	139.1	-0.75414	139.1	-0.79719	139.1	-0.83356	139.1	-0.86749	139.1	-0.89845
		139.2	-0.14462	139.2	-0.56621	139.2	-0.69826	139.2	-0.7542	139.2	-0.79719	139.2	-0.83354	139.2	-0.86748	139.2	-0.89843
		139.3	-0.14458	139.3	-0.56623	139.3	-0.69826	139.3	-0.75427	139.3	-0.79728	139.3	-0.83352	139.3	-0.86768	139.3	-0.89847
		139.4	-0.14442	139.4	-0.56624	139.4	-0.69825	139.4	-0.7543	139.4	-0.79731	139.4	-0.83338	139.4	-0.86786	139.4	-0.89848
		139.5	-0.14421	139.5	-0.56624	139.5	-0.69825	139.5	-0.75428	139.5	-0.79721	139.5	-0.83334	139.5	-0.8678	139.5	-0.89852
		139.6	-0.14416	139.6	-0.56623	139.6	-0.69829	139.6	-0.75426	139.6	-0.79697	139.6	-0.83347	139.6	-0.86759	139.6	-0.89848
		139.7	-0.14416	139.7	-0.56621	139.7	-0.69837	139.7	-0.75423	139.7	-0.79675	139.7	-0.83375	139.7	-0.86666	139.7	-0.89847
		139.8	-0.14416	139.8	-0.56618	139.8	-0.69847	139.8	-0.75417	139.8	-0.79668	139.8	-0.83399	139.8	-0.86611	139.8	-0.89806
		139.9	-0.14412	139.9	-0.56613	139.9	-0.69852	139.9	-0.75411	139.9	-0.79667	139.9	-0.83408	139.9	-0.86614	139.9	-0.89788
		140	-0.14407	140	-0.56613	140	-0.69854	140	-0.75406	140	-0.79667	140	-0.83408	140	-0.86606	140	-0.89808
		140.1	-0.14406	140.1	-0.56614	140.1	-0.69856	140.1	-0.75392	140.1	-0.79669	140.1	-0.83381	140.1	-0.86604	140.1	-0.89833
		140.2	-0.14407	140.2	-0.56614	140.2	-0.69856	140.2	-0.75383	140.2	-0.79672	140.2	-0.83332	140.2	-0.86611	140.2	-0.89859
		140.3	-0.14407	140.3	-0.56613	140.3	-0.69856	140.3	-0.75384	140.3	-0.79671	140.3	-0.8329	140.3	-0.86622	140.3	-0.89858
		140.4	-0.14407	140.4	-0.56613	140.4	-0.69856	140.4	-0.75384	140.4	-0.79677	140.4	-0.83275	140.4	-0.86669	140.4	-0.89851
		140.5	-0.14407	140.5	-0.56613	140.5	-0.69858	140.5	-0.75384	140.5	-0.79676	140.5	-0.83271	140.5	-0.867	140.5	-0.89837
		140.6	-0.14406	140.6	-0.56616	140.6	-0.6986	140.6	-0.75386	140.6	-0.79677	140.6	-0.83266	140.6	-0.8668	140.6	-0.89819
		140.7	-0.14411	140.7	-0.56619	140.7	-0.6986	140.7	-0.75389	140.7	-0.79669	140.7	-0.83263	140.7	-0.86678	140.7	-0.89801
		140.8	-0.1442	140.8	-0.56619	140.8	-0.6986	140.8	-0.75388	140.8	-0.79667	140.8	-0.83257	140.8	-0.86679	140.8	-0.89778
		140.9	-0.14422	140.9	-0.56617	140.9	-0.69858	140.9	-0.75381	140.9	-0.79672	140.9	-0.83254	140.9	-0.86735	140.9	-0.89754
		141	-0.1442	141	-0.56614	141	-0.69857	141	-0.75367	141	-0.79673	141	-0.83253	141	-0.86909	141	-0.89746
		141.1	-0.14418	141.1	-0.56612	141.1	-0.6986	141.1	-0.75358	141.1	-0.79667	141.1	-0.83241	141.1	-0.8708	141.1	-0.89743
		141.2	-0.1441	141.2	-0.56611	141.2	-0.69864	141.2	-0.75353	141.2	-0.79666	141.2	-0.8322	141.2	-0.87157	141.2	-0.8971
		141.3	-0.14402	141.3	-0.56614	141.3	-0.69863	141.3	-0.7535	141.3	-0.79668	141.3	-0.83208	141.3	-0.8719	141.3	-0.89685
		141.4	-0.14399	141.4	-0.56619	141.4	-0.69862	141.4	-0.75349	141.4	-0.79669	141.4	-0.83202	141.4	-0.87207	141.4	-0.8968
		141.5	-0.14399	141.5	-0.56623	141.5	-0.69861	141.5	-0.75349	141.5	-0.79664	141.5	-0.83205	141.5	-0.87201	141.5	-0.89687
		141.6	-0.14399	141.6	-0.56622	141.6	-0.69861	141.6	-0.75355	141.6	-0.79663	141.6	-0.83218	141.6	-0.87195	141.6	-0.89675
		141.7	-0.14401	141.7	-0.56619	141.7	-0.69866	141.7	-0.75364	141.7	-0.79666	141.7	-0.83243	141.7	-0.87191	141.7	-0.89668
		141.8	-0.14408	141.8	-0.5661	141.8	-0.69872	141.8	-0.75369	141.8	-0.79679	141.8	-0.83255	141.8	-0.87201	141.8	-0.89662
		141.9	-0.14415	141.9	-0.566	141.9	-0.6987	141.9	-0.75372	141.9	-0.79694	141.9	-0.83259	141.9	-0.87202	141.9	-0.89714
		142	-0.14417	142	-0.56603	142	-0.6986	142	-0.75372	142	-0.79696	142	-0.83273	142	-0.87186	142	-0.8983
		142.1	-0.14416	142.1	-0.56605	142.1	-0.69856	142.1	-0.75371	142.1	-0.79696	142.1	-0.83295	142.1	-0.8717	142.1	-0.89902
		142.2	-0.14415	142.2	-0.56606	142.2	-0.69865	142.2	-0.75364	142.2	-0.79696	142.2	-0.8329	142.2	-0.87164	142.2	-0.8993
		142.3	-0.14414	142.3	-0.56608	142.3	-0.69877	142.3	-0.75354	142.3	-0.79703	142.3	-0.83281	142.3	-0.87147	142.3	-0.89957
		142.4	-0.14416	142.4	-0.56608	142.4	-0.69878	142.4	-0.75345	142.4	-0.79715	142.4	-0.83243	142.4	-0.87115	142.4	-0.90019
		142.5	-0.14418	142.5	-0.56611	142.5	-0.69876	142.5	-0.75338	142.5	-0.79722	142.5	-0.8321	142.5	-0.87095	142.5	-0.90044
		142.6	-0.1442	142.6	-0.56611	142.6	-0.69872	142.6	-0.75325	142.6	-0.79719	142.6	-0.83208	142.6	-0.8707	142.6	-0.90044
		142.7	-0.1442	142.7	-0.56618	142.7	-0.69869	142.7	-0.75313	142.7	-0.79707	142.7	-0.83212	142.7	-0.87036	142.7	-0.90045
		142.8	-0.14421	142.8	-0.56625	142.8	-0.69869	142.8	-0.75313	142.8	-0.79692	142.8	-0.83233	142.8	-0.87029	142.8	-0.90069
		142.9	-0.1442	142.9	-0.56627	142.9	-0.69867	142.9	-0.75314	142.9	-0.79687	142.9	-0.83275	142.9	-0.87036	142.9	-0.90103
		143	-0.14418	143	-0.56628	143	-0.69866	143	-0.75322	143	-0.79686	143	-0.83315	143	-0.87036	143	-0.901
		143.1	-0.14417	143.1	-0.56628	143.1	-0.69855	143.1	-0.75335	143.1	-0.79678	143.1	-0.83351	143.1	-0.87032	143.1	-0.90078
		143.2	-0.14417	143.2	-0.56629	143.2	-0.69844	143.2	-0.75335	143.2	-0.7967	143.2	-0.83366	143.2	-0.8703	143.2	-0.90048
		143.3	-0.14417	143.3	-0.5663	143.3	-0.69841	143.3	-0.75339	143.3	-0.79671	143.3	-0.83358	143.3	-0.87051	143.3	-0.90038
		143.4	-0.14417	143.4	-0.5663	143.4	-0.69842	143.4	-0.75377	143.4	-0.79678	143.4	-0.83342	143.4	-0.87086	143.4	-0.9004
		143.5	-0.14418	143.5	-0.5663	143.5	-0.69847	143.5	-0.75465	143.5	-0.79684	143.5	-0.83309	143.5	-0.87075	143.5	-0.90059
		143.6	-0.14418	143.6	-0.56629	143.6	-0.69852	143.6	-0.75537	143.6	-0.79685	143.6	-0.83273	143.6	-0.87066	143.6	-0.90066
		143.7	-0.14417	143.7	-0.56626	143.7	-0.6985	143.7	-0.75574	143.7	-0.79686	143.7	-0.83259	143.7	-0.87002	143.7	-0.90055
		143.8	-0.14416	143.8	-0.5662	143.8	-0.69851	143.8	-0.75591	143.8	-0.79689	143.8	-0.83264	143.8	-0.8699	143.8	-0.90044
		143.9	-0.14416	143.9	-0.56619	143.9	-0.69853	143.9	-0.75599	143.9	-0.79689	143.9	-0.83262	143.9	-0.86998	143.9	-0.90046
		144	-0.14417	144	-0.56618	144	-0.69854	144	-0.75601	144	-0.7969	144	-0.83262	144	-0.86996	144	-0.90046
		144.1	-0.14421	144.1	-0.56617	144.1	-0.69856	144.1	-0.75602	144.1	-0.79687	144.1	-0.83251	144.1	-0.86996	144.1	-0.90048
		144.2	-0.14422	144.2	-0.56616	144.2	-0.6986	144.2	-0.75595	144.2	-0.79687	144.2	-0.83232	144.2	-0.86995	144.2	-0.90049
		144.3	-0.14421	144.3	-0.56617	144.3	-0.69866	144.3	-0.75588	144.3	-0.79686	144.3	-0.8321	144.3	-0.87011	144.3	-0.9005
		144.4	-0.1442	144.4	-0.56618	144.4	-0.69867	144.4	-0.75588	144.4	-0.79688	144.4	-0.83204	144.4	-0.87034	144.4	-0.90024
		144.5	-0.14419	144.5	-0.5662	144.5	-0.69869	144.5	-0.75588	144.5	-0.79688	144.5	-0.83208	144.5	-0.87031	144.5	-0.89995
		144.6	-0.14419	144.6	-0.56622	144.6	-0.6987	144.6	-0.7558	144.6	-0.79686	144.6	-0.83211	144.6	-0.87035	144.6	-0.90003
		144.7	-0.1442	144.7	-0.56626	144.7	-0.69872	144.7	-0.7557	144.7	-0.79683	144.7	-0.83229	144.7	-0.87023	144.7	-0.90018
		144.8	-0.14421	144.8	-0.56636	144.8	-0.69871	144.8	-0.75571	144.8	-0.79677	144.8	-0.83256	144.8	-0.87012	144.8	-0.90025
		144.9	-0.14423	144.9	-0.56643	144.9	-0.69871	144.9	-0.75573	144.9	-0.79666	144.9	-0.8327	144.9	-0.86979	144.9	-0.90005
		145	-0.14425	145	-0.56642	145	-0.69872	145	-0.75585	145	-0.79662	145	-0.83268	145	-0.8697	145	-0.89981
		145.1	-0.14427	145.1	-0.56638	145.1	-0.69872	145.1	-0.75597	145.1	-0.79661	145.1	-0.83266	145.1	-0.86978	145.1	-0.89986
		145.2	-0.1443	145.2	-0.56633	145.2	-0.69872	145.2	-0.756	145.2	-0.79663	145.2	-0.8324	145.2	-0.86987	145.2	-0.89994
		145.3	-0.1443	145.3	-0.56631	145.3	-0.69872	145.3	-0.75599	145.3	-0.79663	145.3	-0.83225	145.3	-0.86987	145.3	-0.89998
		145.4	-0.14431	145.4	-0.56631	145.4	-0.69872	145.4	-0.75595	145.4	-0.79665	145.4	-0.83211	145.4	-0.86991	145.4	-0.89992
		145.5	-0.14431	145.5	-0.56624	145.5	-0.69868	145.5	-0.7559	145.5	-0.79667	145.5	-0.83204	145.5	-0.86994	145.5	-0.89992
		145.6	-0.14432	145.6	-0.56615	145.6	-0.69862	145.6	-0.75592	145.6	-0.7967	145.6	-0.83205	145.6	-0.86997	145.6	-0.89989
		145.7	-0.14428	145.7	-0.56611	145.7	-0.69858	145.7	-0.75594	145.7	-0.79669	145.7	-0.83199	145.7	-0.86971	145.7	-0.89988
		145.8	-0.14424	145.8	-0.5661	145.8	-0.69858	145.8	-0.75596	145.8	-0.79671	145.8	-0.83198	145.8	-0.86937	145.8	-0.89952
		145.9	-0.14423	145.9	-0.5661	145.9	-0.69861	145.9	-0.75594	145.9	-0.79671	145.9	-0.83188	145.9	-0.86941	145.9	-0.89919
		146	-0.14422	146	-0.56608	146	-0.6987	146	-0.75593	146	-0.79672	146	-0.83179	146	-0.86952	146	-0.89931
		146.1	-0.14422	146.1	-0.56607	146.1	-0.69876	146.1	-0.75593	146.1	-0.79665	146.1	-0.83153	146.1	-0.86972	146.1	-0.89937
		146.2	-0.14423	146.2	-0.56605	146.2	-0.69879	146.2	-0.75585	146.2	-0.79652	146.2	-0.83145	146.2	-0.86993	146.2	-0.89948
		146.3	-0.14428	146.3	-0.56604	146.3	-0.69881	146.3	-0.75575	146.3	-0.79642	146.3	-0.83161	146.3	-0.87016	146.3	-0.89945
		146.4	-0.14431	146.4	-0.56599	146.4	-0.69884	146.4	-0.75571	146.4	-0.79642	146.4	-0.83164	146.4	-0.87029	146.4	-0.89937
		146.5	-0.1443	146.5	-0.56596	146.5	-0.69885	146.5	-0.7557	146.5	-0.7965	146.5	-0.8315	146.5	-0.87041	146.5	-0.89924
		146.6	-0.14429	146.6	-0.56597	146.6	-0.69885	146.6	-0.75565	146.6	-0.79652	146.6	-0.83146	146.6	-0.87037	146.6	-0.89926
		146.7	-0.14428	146.7	-0.56595	146.7	-0.69885	146.7	-0.75563	146.7	-0.79647	146.7	-0.83149	146.7	-0.8703	146.7	-0.89931
		146.8	-0.1443	146.8	-0.56594	146.8	-0.69882	146.8	-0.75564	146.8	-0.79637	146.8	-0.83149	146.8	-0.87026	146.8	-0.89934
		146.9	-0.14432	146.9	-0.56593	146.9	-0.69877	146.9	-0.75564	146.9	-0.79642	146.9	-0.83143	146.9	-0.87022	146.9	-0.89909
		147	-0.14431	147	-0.56595	147	-0.69872	147	-0.75564	147	-0.79649	147	-0.83141	147	-0.87019	147	-0.89874
		147.1	-0.14429	147.1	-0.566	147.1	-0.69872	147.1	-0.75561	147.1	-0.79659	147.1	-0.83145	147.1	-0.86992	147.1	-0.8988
		147.2	-0.14424	147.2	-0.56603	147.2	-0.69877	147.2	-0.75554	147.2	-0.79656	147.2	-0.83146	147.2	-0.86942	147.2	-0.89876
		147.3	-0.1442	147.3	-0.56601	147.3	-0.69884	147.3	-0.75541	147.3	-0.79652	147.3	-0.83146	147.3	-0.86909	147.3	-0.89877
		147.4	-0.1442	147.4	-0.56601	147.4	-0.69885	147.4	-0.75542	147.4	-0.79642	147.4	-0.83146	147.4	-0.86917	147.4	-0.8987
		147.5	-0.14419	147.5	-0.56599	147.5	-0.69885	147.5	-0.75545	147.5	-0.79639	147.5	-0.83152	147.5	-0.86939	147.5	-0.89854
		147.6	-0.14419	147.6	-0.566	147.6	-0.69885	147.6	-0.75547	147.6	-0.79641	147.6	-0.83158	147.6	-0.86978	147.6	-0.89861
		147.7	-0.14418	147.7	-0.56601	147.7	-0.6989	147.7	-0.75546	147.7	-0.79652	147.7	-0.83156	147.7	-0.86983	147.7	-0.8986
		147.8	-0.1442	147.8	-0.56607	147.8	-0.69898	147.8	-0.75544	147.8	-0.79671	147.8	-0.83152	147.8	-0.86976	147.8	-0.89863
		147.9	-0.14421	147.9	-0.56611	147.9	-0.69897	147.9	-0.75539	147.9	-0.79682	147.9	-0.83139	147.9	-0.86965	147.9	-0.89863
		148	-0.14425	148	-0.56609	148	-0.69893	148	-0.75537	148	-0.79686	148	-0.83123	148	-0.86941	148	-0.89866
		148.1	-0.14428	148.1	-0.56606	148.1	-0.69884	148.1	-0.75522	148.1	-0.79685	148.1	-0.83113	148.1	-0.86938	148.1	-0.89867
		148.2	-0.14428	148.2	-0.56602	148.2	-0.69876	148.2	-0.75519	148.2	-0.79678	148.2	-0.83106	148.2	-0.86981	148.2	-0.89868
		148.3	-0.14428	148.3	-0.56603	148.3	-0.69874	148.3	-0.75526	148.3	-0.79667	148.3	-0.83088	148.3	-0.87042	148.3	-0.89858
		148.4	-0.14427	148.4	-0.56608	148.4	-0.69873	148.4	-0.75549	148.4	-0.79664	148.4	-0.83087	148.4	-0.87053	148.4	-0.89855
		148.5	-0.14428	148.5	-0.56615	148.5	-0.69874	148.5	-0.75564	148.5	-0.79657	148.5	-0.83104	148.5	-0.87045	148.5	-0.89851
		148.6	-0.14429	148.6	-0.5662	148.6	-0.69873	148.6	-0.75558	148.6	-0.79649	148.6	-0.83117	148.6	-0.86986	148.6	-0.89864
		148.7	-0.1443	148.7	-0.56623	148.7	-0.69874	148.7	-0.75556	148.7	-0.79642	148.7	-0.83122	148.7	-0.86837	148.7	-0.89866
		148.8	-0.1443	148.8	-0.56623	148.8	-0.69873	148.8	-0.75552	148.8	-0.79635	148.8	-0.83182	148.8	-0.86748	148.8	-0.89856
		148.9	-0.14429	148.9	-0.56622	148.9	-0.69871	148.9	-0.75551	148.9	-0.79636	148.9	-0.83289	148.9	-0.86781	148.9	-0.89834
		149	-0.1443	149	-0.56617	149	-0.6987	149	-0.75552	149	-0.79635	149	-0.83338	149	-0.86828	149	-0.89833
		149.1	-0.1443	149.1	-0.56614	149.1	-0.69872	149.1	-0.75555	149.1	-0.79635	149.1	-0.83353	149.1	-0.86899	149.1	-0.89831
		149.2	-0.14437	149.2	-0.56612	149.2	-0.69873	149.2	-0.7556	149.2	-0.79621	149.2	-0.83358	149.2	-0.86918	149.2	-0.89829
		149.3	-0.14441	149.3	-0.56611	149.3	-0.69876	149.3	-0.75577	149.3	-0.79613	149.3	-0.83361	149.3	-0.86924	149.3	-0.8982
		149.4	-0.14439	149.4	-0.5661	149.4	-0.69901	149.4	-0.75599	149.4	-0.7962	149.4	-0.83364	149.4	-0.86925	149.4	-0.89798
		149.5	-0.14438	149.5	-0.56614	149.5	-0.69947	149.5	-0.75607	149.5	-0.79631	149.5	-0.83372	149.5	-0.86923	149.5	-0.89784
		149.6	-0.14438	149.6	-0.56623	149.6	-0.69994	149.6	-0.75611	149.6	-0.79648	149.6	-0.83385	149.6	-0.86893	149.6	-0.89755
		149.7	-0.14438	149.7	-0.56629	149.7	-0.70023	149.7	-0.7561	149.7	-0.79673	149.7	-0.83395	149.7	-0.8685	149.7	-0.89743
		149.8	-0.14437	149.8	-0.56627	149.8	-0.70027	149.8	-0.75602	149.8	-0.79687	149.8	-0.83406	149.8	-0.86854	149.8	-0.89747
		149.9	-0.14436	149.9	-0.56613	149.9	-0.70025	149.9	-0.75577	149.9	-0.79681	149.9	-0.83404	149.9	-0.86861	149.9	-0.8976
		150	-0.14435	150	-0.56587	150	-0.70017	150	-0.75565	150	-0.79681	150	-0.834	150	-0.86877	150	-0.89784
		150.1	-0.14435	150.1	-0.56571	150.1	-0.70015	150.1	-0.75569	150.1	-0.79678	150.1	-0.8338	150.1	-0.86873	150.1	-0.89816
		150.2	-0.14435	150.2	-0.5656	150.2	-0.70022	150.2	-0.7557	150.2	-0.79661	150.2	-0.83335	150.2	-0.86868	150.2	-0.89846
		150.3	-0.14434	150.3	-0.56555	150.3	-0.70028	150.3	-0.7557	150.3	-0.79641	150.3	-0.83316	150.3	-0.86864	150.3	-0.89856
		150.4	-0.14434	150.4	-0.56556	150.4	-0.70026	150.4	-0.7557	150.4	-0.79644	150.4	-0.83329	150.4	-0.86873	150.4	-0.89853
		150.5	-0.14433	150.5	-0.56555	150.5	-0.70025	150.5	-0.75566	150.5	-0.79642	150.5	-0.83327	150.5	-0.86887	150.5	-0.89831
		150.6	-0.14432	150.6	-0.56552	150.6	-0.70022	150.6	-0.7556	150.6	-0.79644	150.6	-0.8331	150.6	-0.8689	150.6	-0.89809
		150.7	-0.1443	150.7	-0.56547	150.7	-0.7002	150.7	-0.75556	150.7	-0.79645	150.7	-0.8328	150.7	-0.86887	150.7	-0.89817
		150.8	-0.14431	150.8	-0.56546	150.8	-0.70018	150.8	-0.75555	150.8	-0.79652	150.8	-0.83272	150.8	-0.86876	150.8	-0.89812
		150.9	-0.14431	150.9	-0.56547	150.9	-0.70011	150.9	-0.75556	150.9	-0.7967	150.9	-0.83271	150.9	-0.8686	150.9	-0.89803
		151	-0.14435	151	-0.5655	151	-0.70006	151	-0.75557	151	-0.79674	151	-0.83278	151	-0.8686	151	-0.89739
		151.1	-0.14439	151.1	-0.56556	151.1	-0.70005	151.1	-0.75557	151.1	-0.79668	151.1	-0.83296	151.1	-0.86861	151.1	-0.89679
		151.2	-0.14441	151.2	-0.56562	151.2	-0.70006	151.2	-0.75553	151.2	-0.7966	151.2	-0.83313	151.2	-0.86862	151.2	-0.89691
		151.3	-0.1444	151.3	-0.56562	151.3	-0.70006	151.3	-0.75547	151.3	-0.7966	151.3	-0.83344	151.3	-0.86862	151.3	-0.897
		151.4	-0.14441	151.4	-0.56562	151.4	-0.70007	151.4	-0.75542	151.4	-0.79664	151.4	-0.83357	151.4	-0.86859	151.4	-0.89727
		151.5	-0.14442	151.5	-0.56562	151.5	-0.70008	151.5	-0.75541	151.5	-0.79667	151.5	-0.83362	151.5	-0.86838	151.5	-0.89729
		151.6	-0.14444	151.6	-0.56566	151.6	-0.70009	151.6	-0.75535	151.6	-0.79665	151.6	-0.83359	151.6	-0.86807	151.6	-0.89723
		151.7	-0.14447	151.7	-0.56576	151.7	-0.70011	151.7	-0.75518	151.7	-0.79663	151.7	-0.83353	151.7	-0.86797	151.7	-0.89708
		151.8	-0.1445	151.8	-0.56584	151.8	-0.70013	151.8	-0.75516	151.8	-0.79659	151.8	-0.83336	151.8	-0.86784	151.8	-0.89707
		151.9	-0.1445	151.9	-0.56586	151.9	-0.70014	151.9	-0.75524	151.9	-0.79652	151.9	-0.83317	151.9	-0.86785	151.9	-0.89724
		152	-0.14448	152	-0.56585	152	-0.70015	152	-0.75526	152	-0.79651	152	-0.83296	152	-0.86795	152	-0.8973
		152.1	-0.14445	152.1	-0.56585	152.1	-0.70015	152.1	-0.75521	152.1	-0.79648	152.1	-0.83265	152.1	-0.86814	152.1	-0.89689
		152.2	-0.14444	152.2	-0.56581	152.2	-0.70014	152.2	-0.75517	152.2	-0.79644	152.2	-0.83251	152.2	-0.86817	152.2	-0.89638
		152.3	-0.14444	152.3	-0.56582	152.3	-0.70012	152.3	-0.75518	152.3	-0.79641	152.3	-0.83246	152.3	-0.86818	152.3	-0.89621
		152.4	-0.14444	152.4	-0.56581	152.4	-0.70009	152.4	-0.75517	152.4	-0.79637	152.4	-0.83248	152.4	-0.86803	152.4	-0.89596
		152.5	-0.14444	152.5	-0.56582	152.5	-0.70009	152.5	-0.75515	152.5	-0.79634	152.5	-0.83249	152.5	-0.8678	152.5	-0.89541
		152.6	-0.14444	152.6	-0.56582	152.6	-0.70008	152.6	-0.75505	152.6	-0.79621	152.6	-0.83249	152.6	-0.86751	152.6	-0.89508
		152.7	-0.14444	152.7	-0.56579	152.7	-0.70009	152.7	-0.75497	152.7	-0.79597	152.7	-0.83239	152.7	-0.86746	152.7	-0.8952
		152.8	-0.14443	152.8	-0.56571	152.8	-0.70008	152.8	-0.75499	152.8	-0.79575	152.8	-0.83223	152.8	-0.86759	152.8	-0.89524
		152.9	-0.14443	152.9	-0.56561	152.9	-0.70007	152.9	-0.75498	152.9	-0.79571	152.9	-0.83218	152.9	-0.86762	152.9	-0.89539
		153	-0.14443	153	-0.56557	153	-0.69994	153	-0.75499	153	-0.7957	153	-0.83216	153	-0.86753	153	-0.89555
		153.1	-0.14443	153.1	-0.56557	153.1	-0.6999	153.1	-0.75496	153.1	-0.79572	153.1	-0.83215	153.1	-0.86751	153.1	-0.89549
		153.2	-0.14443	153.2	-0.56558	153.2	-0.69996	153.2	-0.75495	153.2	-0.79577	153.2	-0.83206	153.2	-0.86747	153.2	-0.89566
		153.3	-0.14443	153.3	-0.56558	153.3	-0.70004	153.3	-0.75499	153.3	-0.79579	153.3	-0.83195	153.3	-0.86735	153.3	-0.89578
		153.4	-0.14443	153.4	-0.56557	153.4	-0.70011	153.4	-0.75504	153.4	-0.79574	153.4	-0.83195	153.4	-0.86716	153.4	-0.89629
		153.5	-0.14439	153.5	-0.56555	153.5	-0.70012	153.5	-0.7551	153.5	-0.79567	153.5	-0.83193	153.5	-0.86719	153.5	-0.89666
		153.6	-0.14437	153.6	-0.56552	153.6	-0.7001	153.6	-0.75526	153.6	-0.79569	153.6	-0.83196	153.6	-0.86728	153.6	-0.89658
		153.7	-0.14438	153.7	-0.56552	153.7	-0.70009	153.7	-0.75544	153.7	-0.79569	153.7	-0.83205	153.7	-0.86736	153.7	-0.89668
		153.8	-0.14446	153.8	-0.56544	153.8	-0.70008	153.8	-0.75546	153.8	-0.79581	153.8	-0.83222	153.8	-0.86732	153.8	-0.89666
		153.9	-0.14461	153.9	-0.56534	153.9	-0.70006	153.9	-0.75543	153.9	-0.79595	153.9	-0.83241	153.9	-0.86698	153.9	-0.89669
		154	-0.1447	154	-0.56531	154	-0.70004	154	-0.75539	154	-0.79601	154	-0.83261	154	-0.86657	154	-0.89669
		154.1	-0.14469	154.1	-0.56528	154.1	-0.70001	154.1	-0.75534	154.1	-0.79599	154.1	-0.83287	154.1	-0.86666	154.1	-0.8967
		154.2	-0.14468	154.2	-0.56526	154.2	-0.69984	154.2	-0.75529	154.2	-0.79601	154.2	-0.83334	154.2	-0.86694	154.2	-0.8967
		154.3	-0.14467	154.3	-0.56525	154.3	-0.69968	154.3	-0.75521	154.3	-0.79615	154.3	-0.8336	154.3	-0.86714	154.3	-0.89653
		154.4	-0.14467	154.4	-0.56525	154.4	-0.69972	154.4	-0.75507	154.4	-0.79636	154.4	-0.83369	154.4	-0.86703	154.4	-0.89616
		154.5	-0.14467	154.5	-0.56525	154.5	-0.69984	154.5	-0.75493	154.5	-0.79641	154.5	-0.83376	154.5	-0.86698	154.5	-0.89603
		154.6	-0.14465	154.6	-0.56527	154.6	-0.70001	154.6	-0.75488	154.6	-0.79638	154.6	-0.8338	154.6	-0.86697	154.6	-0.89575
		154.7	-0.14465	154.7	-0.56528	154.7	-0.70004	154.7	-0.75489	154.7	-0.79628	154.7	-0.83381	154.7	-0.86689	154.7	-0.89575
		154.8	-0.14469	154.8	-0.56529	154.8	-0.70005	154.8	-0.75487	154.8	-0.79615	154.8	-0.8337	154.8	-0.8668	154.8	-0.89566
		154.9	-0.14474	154.9	-0.56528	154.9	-0.7001	154.9	-0.75492	154.9	-0.79618	154.9	-0.83362	154.9	-0.86682	154.9	-0.89559
		155	-0.14478	155	-0.56529	155	-0.70019	155	-0.75494	155	-0.7962	155	-0.83344	155	-0.86674	155	-0.89544
		155.1	-0.14478	155.1	-0.56529	155.1	-0.70019	155.1	-0.75501	155.1	-0.79624	155.1	-0.83326	155.1	-0.86676	155.1	-0.89531
		155.2	-0.14476	155.2	-0.5653	155.2	-0.70017	155.2	-0.75503	155.2	-0.79625	155.2	-0.83296	155.2	-0.86668	155.2	-0.89515
		155.3	-0.14473	155.3	-0.56531	155.3	-0.7001	155.3	-0.75501	155.3	-0.79625	155.3	-0.8327	155.3	-0.8665	155.3	-0.89447
		155.4	-0.14471	155.4	-0.56536	155.4	-0.70005	155.4	-0.75498	155.4	-0.79619	155.4	-0.83258	155.4	-0.86643	155.4	-0.89412
		155.5	-0.14472	155.5	-0.5654	155.5	-0.70006	155.5	-0.75497	155.5	-0.79608	155.5	-0.8326	155.5	-0.86635	155.5	-0.89427
		155.6	-0.14471	155.6	-0.56539	155.6	-0.70007	155.6	-0.75493	155.6	-0.79597	155.6	-0.83268	155.6	-0.86627	155.6	-0.8942
		155.7	-0.14472	155.7	-0.56537	155.7	-0.70008	155.7	-0.75493	155.7	-0.79591	155.7	-0.8328	155.7	-0.8662	155.7	-0.89388
		155.8	-0.1447	155.8	-0.5653	155.8	-0.70006	155.8	-0.75494	155.8	-0.79588	155.8	-0.83278	155.8	-0.86625	155.8	-0.89377
		155.9	-0.1447	155.9	-0.56527	155.9	-0.70001	155.9	-0.75494	155.9	-0.79574	155.9	-0.83275	155.9	-0.86647	155.9	-0.89403
		156	-0.1447	156	-0.56526	156	-0.69995	156	-0.75488	156	-0.79554	156	-0.83257	156	-0.86654	156	-0.89448
		156.1	-0.1447	156.1	-0.56527	156.1	-0.6999	156.1	-0.75468	156.1	-0.79546	156.1	-0.83238	156.1	-0.86638	156.1	-0.89505
		156.2	-0.14469	156.2	-0.56535	156.2	-0.6999	156.2	-0.75453	156.2	-0.79545	156.2	-0.83231	156.2	-0.86628	156.2	-0.89557
		156.3	-0.14468	156.3	-0.56556	156.3	-0.6999	156.3	-0.75458	156.3	-0.79546	156.3	-0.83221	156.3	-0.86629	156.3	-0.89593
		156.4	-0.14456	156.4	-0.56571	156.4	-0.69997	156.4	-0.75463	156.4	-0.79559	156.4	-0.83206	156.4	-0.8663	156.4	-0.89593
		156.5	-0.14435	156.5	-0.56575	156.5	-0.70009	156.5	-0.75476	156.5	-0.79583	156.5	-0.83189	156.5	-0.86628	156.5	-0.89561
		156.6	-0.14426	156.6	-0.56574	156.6	-0.70012	156.6	-0.75483	156.6	-0.79599	156.6	-0.83174	156.6	-0.86615	156.6	-0.89546
		156.7	-0.14424	156.7	-0.56576	156.7	-0.70014	156.7	-0.75485	156.7	-0.79607	156.7	-0.83163	156.7	-0.8657	156.7	-0.89563
		156.8	-0.14424	156.8	-0.56574	156.8	-0.70016	156.8	-0.75491	156.8	-0.79606	156.8	-0.83168	156.8	-0.86564	156.8	-0.89594
		156.9	-0.14423	156.9	-0.56574	156.9	-0.70021	156.9	-0.75494	156.9	-0.79601	156.9	-0.83172	156.9	-0.86573	156.9	-0.89601
		157	-0.14422	157	-0.56569	157	-0.7002	157	-0.75491	157	-0.79592	157	-0.83195	157	-0.86586	157	-0.89589
		157.1	-0.14422	157.1	-0.56562	157.1	-0.70019	157.1	-0.7549	157.1	-0.79579	157.1	-0.83219	157.1	-0.86581	157.1	-0.89568
		157.2	-0.14423	157.2	-0.56563	157.2	-0.70014	157.2	-0.75484	157.2	-0.79567	157.2	-0.83236	157.2	-0.86562	157.2	-0.89547
		157.3	-0.14426	157.3	-0.56566	157.3	-0.7001	157.3	-0.75478	157.3	-0.79562	157.3	-0.83247	157.3	-0.86478	157.3	-0.89508
		157.4	-0.14432	157.4	-0.56571	157.4	-0.70012	157.4	-0.75472	157.4	-0.79559	157.4	-0.83245	157.4	-0.86463	157.4	-0.8947
		157.5	-0.14438	157.5	-0.56577	157.5	-0.70021	157.5	-0.75467	157.5	-0.79557	157.5	-0.83229	157.5	-0.86514	157.5	-0.89467
		157.6	-0.14436	157.6	-0.56579	157.6	-0.70036	157.6	-0.75449	157.6	-0.79545	157.6	-0.83188	157.6	-0.86538	157.6	-0.89472
		157.7	-0.14433	157.7	-0.56587	157.7	-0.70038	157.7	-0.75436	157.7	-0.79537	157.7	-0.83155	157.7	-0.86517	157.7	-0.89499
		157.8	-0.14427	157.8	-0.56591	157.8	-0.70037	157.8	-0.7544	157.8	-0.79541	157.8	-0.83128	157.8	-0.86518	157.8	-0.89531
		157.9	-0.14424	157.9	-0.56589	157.9	-0.70038	157.9	-0.75443	157.9	-0.79546	157.9	-0.83116	157.9	-0.86574	157.9	-0.89559
		158	-0.1442	158	-0.56582	158	-0.70038	158	-0.75445	158	-0.79554	158	-0.83118	158	-0.86673	158	-0.89579
		158.1	-0.14422	158.1	-0.56569	158.1	-0.70038	158.1	-0.75442	158.1	-0.79561	158.1	-0.83117	158.1	-0.86746	158.1	-0.89571
		158.2	-0.14431	158.2	-0.56561	158.2	-0.70037	158.2	-0.75435	158.2	-0.79576	158.2	-0.83117	158.2	-0.86771	158.2	-0.89562
		158.3	-0.14444	158.3	-0.56548	158.3	-0.70037	158.3	-0.75421	158.3	-0.79594	158.3	-0.83119	158.3	-0.86842	158.3	-0.8951
		158.4	-0.14449	158.4	-0.56528	158.4	-0.70034	158.4	-0.75416	158.4	-0.79611	158.4	-0.83119	158.4	-0.86923	158.4	-0.89434
		158.5	-0.14451	158.5	-0.56512	158.5	-0.7003	158.5	-0.75422	158.5	-0.79615	158.5	-0.83107	158.5	-0.86937	158.5	-0.89435
		158.6	-0.14453	158.6	-0.56506	158.6	-0.70031	158.6	-0.75425	158.6	-0.7961	158.6	-0.83098	158.6	-0.86923	158.6	-0.89439
		158.7	-0.14456	158.7	-0.56508	158.7	-0.70033	158.7	-0.75428	158.7	-0.79592	158.7	-0.83103	158.7	-0.86919	158.7	-0.89468
		158.8	-0.14457	158.8	-0.56509	158.8	-0.70038	158.8	-0.75428	158.8	-0.79571	158.8	-0.83107	158.8	-0.86922	158.8	-0.89512
		158.9	-0.14458	158.9	-0.56515	158.9	-0.70039	158.9	-0.75429	158.9	-0.79572	158.9	-0.83112	158.9	-0.86938	158.9	-0.89596
		159	-0.14459	159	-0.56524	159	-0.70041	159	-0.75422	159	-0.79575	159	-0.83128	159	-0.8697	159	-0.89637
		159.1	-0.14463	159.1	-0.56529	159.1	-0.7004	159.1	-0.75415	159.1	-0.79577	159.1	-0.83166	159.1	-0.86978	159.1	-0.8968
		159.2	-0.14466	159.2	-0.56532	159.2	-0.70041	159.2	-0.75417	159.2	-0.7957	159.2	-0.83193	159.2	-0.86981	159.2	-0.89705
		159.3	-0.14467	159.3	-0.56543	159.3	-0.70042	159.3	-0.75421	159.3	-0.79564	159.3	-0.83197	159.3	-0.86971	159.3	-0.89691
		159.4	-0.14467	159.4	-0.56588	159.4	-0.70042	159.4	-0.75423	159.4	-0.79566	159.4	-0.83198	159.4	-0.86943	159.4	-0.89588
		159.5	-0.14467	159.5	-0.56636	159.5	-0.70039	159.5	-0.75415	159.5	-0.79564	159.5	-0.83197	159.5	-0.86911	159.5	-0.89514
		159.6	-0.14467	159.6	-0.5666	159.6	-0.70034	159.6	-0.75407	159.6	-0.79568	159.6	-0.83202	159.6	-0.86903	159.6	-0.89557
		159.7	-0.14472	159.7	-0.56671	159.7	-0.70029	159.7	-0.754	159.7	-0.79569	159.7	-0.83194	159.7	-0.86895	159.7	-0.89593
		159.8	-0.14481	159.8	-0.56669	159.8	-0.70026	159.8	-0.75397	159.8	-0.79595	159.8	-0.83191	159.8	-0.86875	159.8	-0.89628
		159.9	-0.14485	159.9	-0.56667	159.9	-0.70025	159.9	-0.75392	159.9	-0.79619	159.9	-0.83177	159.9	-0.86868	159.9	-0.89642
		160	-0.14485	160	-0.56666	160	-0.70025	160	-0.75391	160	-0.79612	160	-0.83175	160	-0.86888	160	-0.89646
		160.1	-0.14485	160.1	-0.5667	160.1	-0.70025	160.1	-0.75392	160.1	-0.79606	160.1	-0.83175	160.1	-0.86917	160.1	-0.89648
		160.2	-0.14487	160.2	-0.56672	160.2	-0.70024	160.2	-0.75396	160.2	-0.79591	160.2	-0.83197	160.2	-0.86927	160.2	-0.89611
		160.3	-0.14492	160.3	-0.56671	160.3	-0.7002	160.3	-0.75405	160.3	-0.79582	160.3	-0.83222	160.3	-0.86924	160.3	-0.89596
		160.4	-0.14496	160.4	-0.56671	160.4	-0.70014	160.4	-0.75427	160.4	-0.79579	160.4	-0.83223	160.4	-0.86922	160.4	-0.89615
		160.5	-0.14498	160.5	-0.56671	160.5	-0.70011	160.5	-0.75447	160.5	-0.79574	160.5	-0.83222	160.5	-0.86922	160.5	-0.89648
		160.6	-0.145	160.6	-0.56669	160.6	-0.70009	160.6	-0.7545	160.6	-0.79575	160.6	-0.83199	160.6	-0.86922	160.6	-0.89651
		160.7	-0.14503	160.7	-0.56665	160.7	-0.70007	160.7	-0.75451	160.7	-0.79573	160.7	-0.83192	160.7	-0.86922	160.7	-0.89609
		160.8	-0.14505	160.8	-0.56665	160.8	-0.70002	160.8	-0.75449	160.8	-0.79573	160.8	-0.83214	160.8	-0.86922	160.8	-0.89589
		160.9	-0.14505	160.9	-0.56669	160.9	-0.69998	160.9	-0.75449	160.9	-0.79573	160.9	-0.83233	160.9	-0.86925	160.9	-0.89611
		161	-0.14505	161	-0.56673	161	-0.69995	161	-0.75442	161	-0.79575	161	-0.83239	161	-0.86927	161	-0.89612
		161.1	-0.14497	161.1	-0.56672	161.1	-0.69994	161.1	-0.75435	161.1	-0.79575	161.1	-0.8325	161.1	-0.86901	161.1	-0.89621
		161.2	-0.14483	161.2	-0.56671	161.2	-0.69992	161.2	-0.75432	161.2	-0.79573	161.2	-0.83255	161.2	-0.86809	161.2	-0.89609
		161.3	-0.14476	161.3	-0.56668	161.3	-0.69992	161.3	-0.75431	161.3	-0.79568	161.3	-0.83241	161.3	-0.86731	161.3	-0.89623
		161.4	-0.14475	161.4	-0.56666	161.4	-0.69994	161.4	-0.75424	161.4	-0.79571	161.4	-0.83219	161.4	-0.86708	161.4	-0.89646
		161.5	-0.14476	161.5	-0.56664	161.5	-0.69998	161.5	-0.75423	161.5	-0.79578	161.5	-0.83201	161.5	-0.86718	161.5	-0.89687
		161.6	-0.14475	161.6	-0.56663	161.6	-0.70008	161.6	-0.75443	161.6	-0.79587	161.6	-0.83195	161.6	-0.86746	161.6	-0.89728
		161.7	-0.14474	161.7	-0.56663	161.7	-0.7002	161.7	-0.75473	161.7	-0.79585	161.7	-0.8319	161.7	-0.8683	161.7	-0.89786
		161.8	-0.14474	161.8	-0.56661	161.8	-0.70028	161.8	-0.75472	161.8	-0.79586	161.8	-0.83191	161.8	-0.86911	161.8	-0.89824
		161.9	-0.14478	161.9	-0.56661	161.9	-0.70033	161.9	-0.75464	161.9	-0.79591	161.9	-0.8319	161.9	-0.86947	161.9	-0.89835
		162	-0.14483	162	-0.56663	162	-0.70034	162	-0.75451	162	-0.79593	162	-0.83188	162	-0.86949	162	-0.8984
		162.1	-0.14484	162.1	-0.56666	162.1	-0.70032	162.1	-0.75447	162.1	-0.79606	162.1	-0.83184	162.1	-0.86947	162.1	-0.89842
		162.2	-0.14484	162.2	-0.56669	162.2	-0.70029	162.2	-0.75446	162.2	-0.79611	162.2	-0.83178	162.2	-0.86947	162.2	-0.89849
		162.3	-0.14484	162.3	-0.56669	162.3	-0.70027	162.3	-0.7544	162.3	-0.79622	162.3	-0.8317	162.3	-0.86946	162.3	-0.89853
		162.4	-0.14484	162.4	-0.56668	162.4	-0.70026	162.4	-0.75422	162.4	-0.79618	162.4	-0.8317	162.4	-0.86943	162.4	-0.8985
		162.5	-0.14484	162.5	-0.56668	162.5	-0.70024	162.5	-0.75414	162.5	-0.79614	162.5	-0.83171	162.5	-0.86881	162.5	-0.8985
		162.6	-0.14481	162.6	-0.56667	162.6	-0.70025	162.6	-0.75418	162.6	-0.79602	162.6	-0.8318	162.6	-0.86851	162.6	-0.8986
		162.7	-0.1448	162.7	-0.56662	162.7	-0.70033	162.7	-0.75438	162.7	-0.79578	162.7	-0.83192	162.7	-0.86874	162.7	-0.89863
		162.8	-0.14482	162.8	-0.56652	162.8	-0.70048	162.8	-0.75459	162.8	-0.79558	162.8	-0.83198	162.8	-0.86872	162.8	-0.89855
		162.9	-0.14484	162.9	-0.56646	162.9	-0.70055	162.9	-0.75453	162.9	-0.79547	162.9	-0.83198	162.9	-0.86863	162.9	-0.89804
		163	-0.14486	163	-0.56644	163	-0.70054	163	-0.7545	163	-0.79549	163	-0.832	163	-0.8686	163	-0.89781
		163.1	-0.14488	163.1	-0.56643	163.1	-0.70055	163.1	-0.75444	163.1	-0.79548	163.1	-0.83207	163.1	-0.86867	163.1	-0.89803
		163.2	-0.14489	163.2	-0.56642	163.2	-0.70059	163.2	-0.75446	163.2	-0.79549	163.2	-0.83221	163.2	-0.86894	163.2	-0.89813
		163.3	-0.14492	163.3	-0.56646	163.3	-0.70065	163.3	-0.75466	163.3	-0.79545	163.3	-0.83217	163.3	-0.86899	163.3	-0.89809
		163.4	-0.14494	163.4	-0.56653	163.4	-0.70064	163.4	-0.75514	163.4	-0.79539	163.4	-0.83202	163.4	-0.86882	163.4	-0.89791
		163.5	-0.14497	163.5	-0.56663	163.5	-0.70059	163.5	-0.75551	163.5	-0.79537	163.5	-0.83169	163.5	-0.8682	163.5	-0.89766
		163.6	-0.14501	163.6	-0.56667	163.6	-0.70047	163.6	-0.75563	163.6	-0.79538	163.6	-0.83142	163.6	-0.86772	163.6	-0.89755
		163.7	-0.14502	163.7	-0.56667	163.7	-0.70041	163.7	-0.75568	163.7	-0.79538	163.7	-0.83119	163.7	-0.86788	163.7	-0.89736
		163.8	-0.14501	163.8	-0.56668	163.8	-0.70042	163.8	-0.7557	163.8	-0.79538	163.8	-0.83094	163.8	-0.86803	163.8	-0.89688
		163.9	-0.145	163.9	-0.56673	163.9	-0.70042	163.9	-0.7557	163.9	-0.79539	163.9	-0.83099	163.9	-0.86818	163.9	-0.89671
		164	-0.14499	164	-0.56673	164	-0.70041	164	-0.75577	164	-0.79541	164	-0.83093	164	-0.86807	164	-0.89685
		164.1	-0.14495	164.1	-0.56663	164.1	-0.70033	164.1	-0.75581	164.1	-0.79541	164.1	-0.83106	164.1	-0.86795	164.1	-0.89685
		164.2	-0.14492	164.2	-0.56655	164.2	-0.70027	164.2	-0.75583	164.2	-0.79542	164.2	-0.83108	164.2	-0.8678	164.2	-0.8967
		164.3	-0.14491	164.3	-0.56659	164.3	-0.70029	164.3	-0.75589	164.3	-0.79546	164.3	-0.83132	164.3	-0.86765	164.3	-0.89665
		164.4	-0.14492	164.4	-0.5666	164.4	-0.70031	164.4	-0.75598	164.4	-0.7956	164.4	-0.83134	164.4	-0.8674	164.4	-0.89709
		164.5	-0.14492	164.5	-0.56659	164.5	-0.70033	164.5	-0.75596	164.5	-0.79564	164.5	-0.83135	164.5	-0.86731	164.5	-0.89768
		164.6	-0.14492	164.6	-0.56658	164.6	-0.70032	164.6	-0.75592	164.6	-0.79559	164.6	-0.83136	164.6	-0.86714	164.6	-0.8976
		164.7	-0.14492	164.7	-0.56656	164.7	-0.70032	164.7	-0.75583	164.7	-0.79556	164.7	-0.83144	164.7	-0.86713	164.7	-0.89743
		164.8	-0.14492	164.8	-0.56657	164.8	-0.70029	164.8	-0.75578	164.8	-0.79557	164.8	-0.83146	164.8	-0.86723	164.8	-0.89714
		164.9	-0.14495	164.9	-0.56657	164.9	-0.70028	164.9	-0.75576	164.9	-0.79567	164.9	-0.83125	164.9	-0.86726	164.9	-0.89678
		165	-0.145	165	-0.56657	165	-0.70029	165	-0.75575	165	-0.7957	165	-0.83103	165	-0.86701	165	-0.89637
		165.1	-0.14501	165.1	-0.56652	165.1	-0.70029	165.1	-0.75576	165.1	-0.79565	165.1	-0.83109	165.1	-0.86694	165.1	-0.89614
		165.2	-0.14502	165.2	-0.56642	165.2	-0.70029	165.2	-0.75576	165.2	-0.79558	165.2	-0.83126	165.2	-0.86745	165.2	-0.89572
		165.3	-0.14501	165.3	-0.56636	165.3	-0.70027	165.3	-0.7557	165.3	-0.79552	165.3	-0.83143	165.3	-0.86781	165.3	-0.89568
		165.4	-0.14501	165.4	-0.56634	165.4	-0.70026	165.4	-0.7556	165.4	-0.79554	165.4	-0.83136	165.4	-0.86761	165.4	-0.89606
		165.5	-0.14501	165.5	-0.56635	165.5	-0.70025	165.5	-0.75561	165.5	-0.7955	165.5	-0.83122	165.5	-0.86738	165.5	-0.89618
		165.6	-0.14501	165.6	-0.56635	165.6	-0.70028	165.6	-0.75558	165.6	-0.79553	165.6	-0.83101	165.6	-0.86699	165.6	-0.89599
		165.7	-0.14504	165.7	-0.56637	165.7	-0.70036	165.7	-0.75556	165.7	-0.79552	165.7	-0.83094	165.7	-0.86674	165.7	-0.89556
		165.8	-0.14508	165.8	-0.5664	165.8	-0.70043	165.8	-0.75552	165.8	-0.79553	165.8	-0.83087	165.8	-0.86631	165.8	-0.8953
		165.9	-0.14514	165.9	-0.56642	165.9	-0.70043	165.9	-0.75551	165.9	-0.79541	165.9	-0.83074	165.9	-0.86566	165.9	-0.89522
		166	-0.14516	166	-0.56643	166	-0.70042	166	-0.75549	166	-0.79527	166	-0.83074	166	-0.86535	166	-0.89511
		166.1	-0.14515	166.1	-0.56637	166.1	-0.70038	166.1	-0.75547	166.1	-0.79516	166.1	-0.83095	166.1	-0.86544	166.1	-0.89504
		166.2	-0.14515	166.2	-0.56633	166.2	-0.70031	166.2	-0.75547	166.2	-0.79514	166.2	-0.83118	166.2	-0.86568	166.2	-0.89538
		166.3	-0.14516	166.3	-0.56635	166.3	-0.70026	166.3	-0.75544	166.3	-0.79516	166.3	-0.83123	166.3	-0.86606	166.3	-0.89573
		166.4	-0.14518	166.4	-0.56634	166.4	-0.70023	166.4	-0.75539	166.4	-0.79516	166.4	-0.83125	166.4	-0.86618	166.4	-0.89564
		166.5	-0.14519	166.5	-0.56634	166.5	-0.70022	166.5	-0.75537	166.5	-0.79515	166.5	-0.83137	166.5	-0.86627	166.5	-0.89572
		166.6	-0.14525	166.6	-0.56638	166.6	-0.70021	166.6	-0.75538	166.6	-0.79514	166.6	-0.83139	166.6	-0.86647	166.6	-0.89556
		166.7	-0.14531	166.7	-0.56658	166.7	-0.70024	166.7	-0.75549	166.7	-0.79507	166.7	-0.83127	166.7	-0.8665	166.7	-0.89522
		166.8	-0.14533	166.8	-0.56682	166.8	-0.70025	166.8	-0.75561	166.8	-0.79494	166.8	-0.83108	166.8	-0.86592	166.8	-0.89421
		166.9	-0.14537	166.9	-0.56692	166.9	-0.70023	166.9	-0.75557	166.9	-0.79484	166.9	-0.83096	166.9	-0.86557	166.9	-0.89403
		167	-0.14538	167	-0.56693	167	-0.70018	167	-0.7556	167	-0.79477	167	-0.83087	167	-0.86583	167	-0.89437
		167.1	-0.14537	167.1	-0.56692	167.1	-0.70006	167.1	-0.75561	167.1	-0.79467	167.1	-0.83085	167.1	-0.86595	167.1	-0.89483
		167.2	-0.14536	167.2	-0.56691	167.2	-0.69984	167.2	-0.75568	167.2	-0.79453	167.2	-0.83087	167.2	-0.86593	167.2	-0.89518
		167.3	-0.14537	167.3	-0.56677	167.3	-0.69968	167.3	-0.75571	167.3	-0.79445	167.3	-0.83095	167.3	-0.86596	167.3	-0.89537
		167.4	-0.14537	167.4	-0.56652	167.4	-0.69971	167.4	-0.75569	167.4	-0.79448	167.4	-0.83136	167.4	-0.86618	167.4	-0.89563
		167.5	-0.14538	167.5	-0.56634	167.5	-0.6998	167.5	-0.75563	167.5	-0.7945	167.5	-0.8318	167.5	-0.86651	167.5	-0.89593
		167.6	-0.14538	167.6	-0.56627	167.6	-0.70001	167.6	-0.75553	167.6	-0.79458	167.6	-0.83174	167.6	-0.86654	167.6	-0.89601
		167.7	-0.14539	167.7	-0.56624	167.7	-0.7001	167.7	-0.75554	167.7	-0.79459	167.7	-0.83164	167.7	-0.86658	167.7	-0.89582
		167.8	-0.14539	167.8	-0.56623	167.8	-0.70012	167.8	-0.75559	167.8	-0.79447	167.8	-0.83146	167.8	-0.86667	167.8	-0.89565
		167.9	-0.14539	167.9	-0.56623	167.9	-0.70016	167.9	-0.7556	167.9	-0.79441	167.9	-0.83137	167.9	-0.86671	167.9	-0.89559
		168	-0.14538	168	-0.56627	168	-0.70024	168	-0.75547	168	-0.79437	168	-0.83134	168	-0.86668	168	-0.89529
		168.1	-0.14536	168.1	-0.56636	168.1	-0.70031	168.1	-0.75521	168.1	-0.79444	168.1	-0.83136	168.1	-0.86668	168.1	-0.89518
		168.2	-0.14534	168.2	-0.56639	168.2	-0.70032	168.2	-0.75511	168.2	-0.79433	168.2	-0.83145	168.2	-0.86667	168.2	-0.89519
		168.3	-0.14535	168.3	-0.56637	168.3	-0.70031	168.3	-0.7551	168.3	-0.79442	168.3	-0.83161	168.3	-0.86657	168.3	-0.8953
		168.4	-0.14535	168.4	-0.56636	168.4	-0.70029	168.4	-0.75512	168.4	-0.79441	168.4	-0.83165	168.4	-0.86654	168.4	-0.89519
		168.5	-0.14536	168.5	-0.56634	168.5	-0.70027	168.5	-0.75512	168.5	-0.79444	168.5	-0.83167	168.5	-0.86654	168.5	-0.89517
		168.6	-0.14526	168.6	-0.5663	168.6	-0.70023	168.6	-0.75523	168.6	-0.79447	168.6	-0.83164	168.6	-0.86652	168.6	-0.89513
		168.7	-0.14504	168.7	-0.56629	168.7	-0.70021	168.7	-0.75545	168.7	-0.79447	168.7	-0.83163	168.7	-0.86633	168.7	-0.89524
		168.8	-0.14487	168.8	-0.56628	168.8	-0.70019	168.8	-0.75552	168.8	-0.79451	168.8	-0.83158	168.8	-0.86619	168.8	-0.89526
		168.9	-0.14485	168.9	-0.5663	168.9	-0.70015	168.9	-0.75547	168.9	-0.79453	168.9	-0.83156	168.9	-0.86614	168.9	-0.89521
		169	-0.14486	169	-0.56633	169	-0.70006	169	-0.7554	169	-0.79456	169	-0.83154	169	-0.86617	169	-0.89503
		169.1	-0.14486	169.1	-0.56634	169.1	-0.70001	169.1	-0.75537	169.1	-0.79458	169.1	-0.83137	169.1	-0.86607	169.1	-0.89501
		169.2	-0.14484	169.2	-0.56635	169.2	-0.7	169.2	-0.75538	169.2	-0.79466	169.2	-0.83147	169.2	-0.86614	169.2	-0.89518
		169.3	-0.14481	169.3	-0.56635	169.3	-0.70001	169.3	-0.75538	169.3	-0.79479	169.3	-0.83144	169.3	-0.86625	169.3	-0.89528
		169.4	-0.14481	169.4	-0.56639	169.4	-0.70003	169.4	-0.75537	169.4	-0.79482	169.4	-0.83147	169.4	-0.86631	169.4	-0.8952
		169.5	-0.14481	169.5	-0.56646	169.5	-0.70017	169.5	-0.75536	169.5	-0.79483	169.5	-0.83139	169.5	-0.86614	169.5	-0.89506
		169.6	-0.14481	169.6	-0.56648	169.6	-0.70032	169.6	-0.75521	169.6	-0.79484	169.6	-0.83138	169.6	-0.86579	169.6	-0.89482
		169.7	-0.1448	169.7	-0.56652	169.7	-0.70037	169.7	-0.755	169.7	-0.79488	169.7	-0.83135	169.7	-0.86526	169.7	-0.8947
		169.8	-0.14482	169.8	-0.56651	169.8	-0.70039	169.8	-0.75502	169.8	-0.79488	169.8	-0.83134	169.8	-0.86462	169.8	-0.89474
		169.9	-0.14483	169.9	-0.56646	169.9	-0.7004	169.9	-0.75505	169.9	-0.79489	169.9	-0.8313	169.9	-0.86462	169.9	-0.89486
		170	-0.14484	170	-0.56642	170	-0.70039	170	-0.75507	170	-0.79483	170	-0.8313	170	-0.86482	170	-0.89522
		170.1	-0.14483	170.1	-0.56644	170.1	-0.70036	170.1	-0.75493	170.1	-0.79486	170.1	-0.83131	170.1	-0.86489	170.1	-0.89558
		170.2	-0.14482	170.2	-0.56651	170.2	-0.70035	170.2	-0.75486	170.2	-0.79485	170.2	-0.83146	170.2	-0.8642	170.2	-0.89554
		170.3	-0.14482	170.3	-0.56663	170.3	-0.70036	170.3	-0.75493	170.3	-0.79488	170.3	-0.83153	170.3	-0.86381	170.3	-0.89532
		170.4	-0.14482	170.4	-0.56681	170.4	-0.7006	170.4	-0.75504	170.4	-0.79498	170.4	-0.83147	170.4	-0.86412	170.4	-0.89497
		170.5	-0.14482	170.5	-0.567	170.5	-0.70099	170.5	-0.75513	170.5	-0.7951	170.5	-0.83136	170.5	-0.86461	170.5	-0.89477
		170.6	-0.14482	170.6	-0.56708	170.6	-0.70131	170.6	-0.75518	170.6	-0.79525	170.6	-0.83125	170.6	-0.86515	170.6	-0.89471
		170.7	-0.14482	170.7	-0.56711	170.7	-0.70154	170.7	-0.75529	170.7	-0.79551	170.7	-0.83127	170.7	-0.86542	170.7	-0.89475
		170.8	-0.14482	170.8	-0.56712	170.8	-0.70157	170.8	-0.75544	170.8	-0.7957	170.8	-0.8313	170.8	-0.86547	170.8	-0.89479
		170.9	-0.14483	170.9	-0.56712	170.9	-0.70156	170.9	-0.7555	170.9	-0.79567	170.9	-0.83133	170.9	-0.86555	170.9	-0.89479
		171	-0.14485	171	-0.56712	171	-0.70156	171	-0.75559	171	-0.79564	171	-0.83131	171	-0.86564	171	-0.89477
		171.1	-0.14486	171.1	-0.56715	171.1	-0.7016	171.1	-0.75572	171.1	-0.79563	171.1	-0.83127	171.1	-0.86568	171.1	-0.89473
		171.2	-0.14484	171.2	-0.56715	171.2	-0.70165	171.2	-0.75575	171.2	-0.79568	171.2	-0.83098	171.2	-0.86567	171.2	-0.89473
		171.3	-0.14482	171.3	-0.56712	171.3	-0.70166	171.3	-0.75578	171.3	-0.79594	171.3	-0.83049	171.3	-0.86561	171.3	-0.89497
		171.4	-0.14482	171.4	-0.56708	171.4	-0.70165	171.4	-0.75574	171.4	-0.79605	171.4	-0.83049	171.4	-0.86559	171.4	-0.89528
		171.5	-0.14484	171.5	-0.56705	171.5	-0.70163	171.5	-0.7558	171.5	-0.79596	171.5	-0.83064	171.5	-0.86543	171.5	-0.89543
		171.6	-0.14488	171.6	-0.56704	171.6	-0.7016	171.6	-0.7558	171.6	-0.79591	171.6	-0.83084	171.6	-0.86521	171.6	-0.89538
		171.7	-0.14489	171.7	-0.56703	171.7	-0.70145	171.7	-0.75586	171.7	-0.79588	171.7	-0.8308	171.7	-0.86529	171.7	-0.89531
		171.8	-0.14492	171.8	-0.56703	171.8	-0.70136	171.8	-0.7559	171.8	-0.79588	171.8	-0.83061	171.8	-0.86535	171.8	-0.89505
		171.9	-0.14498	171.9	-0.56704	171.9	-0.70141	171.9	-0.75593	171.9	-0.79589	171.9	-0.82981	171.9	-0.86559	171.9	-0.89483
		172	-0.14499	172	-0.56705	172	-0.70142	172	-0.75594	172	-0.79592	172	-0.82963	172	-0.86583	172	-0.89473
		172.1	-0.14497	172.1	-0.56705	172.1	-0.70141	172.1	-0.75589	172.1	-0.79617	172.1	-0.82997	172.1	-0.86592	172.1	-0.8946
		172.2	-0.14495	172.2	-0.56704	172.2	-0.70139	172.2	-0.75584	172.2	-0.79652	172.2	-0.83028	172.2	-0.86593	172.2	-0.89439
		172.3	-0.14496	172.3	-0.56702	172.3	-0.70137	172.3	-0.75583	172.3	-0.79669	172.3	-0.83023	172.3	-0.86574	172.3	-0.89344
		172.4	-0.14496	172.4	-0.56702	172.4	-0.70137	172.4	-0.75584	172.4	-0.79671	172.4	-0.83021	172.4	-0.86547	172.4	-0.8921
		172.5	-0.14496	172.5	-0.56703	172.5	-0.70135	172.5	-0.75584	172.5	-0.7967	172.5	-0.83019	172.5	-0.86533	172.5	-0.89213
		172.6	-0.14496	172.6	-0.56705	172.6	-0.70128	172.6	-0.75584	172.6	-0.79668	172.6	-0.83023	172.6	-0.8653	172.6	-0.89245
		172.7	-0.145	172.7	-0.56705	172.7	-0.7012	172.7	-0.75586	172.7	-0.79659	172.7	-0.83041	172.7	-0.86526	172.7	-0.89319
		172.8	-0.14505	172.8	-0.56705	172.8	-0.70119	172.8	-0.75585	172.8	-0.79646	172.8	-0.8306	172.8	-0.86502	172.8	-0.89401
		172.9	-0.14507	172.9	-0.56707	172.9	-0.70121	172.9	-0.75587	172.9	-0.79641	172.9	-0.83074	172.9	-0.86495	172.9	-0.89416
		173	-0.1451	173	-0.5671	173	-0.70124	173	-0.75594	173	-0.7962	173	-0.83076	173	-0.86484	173	-0.89394
		173.1	-0.14511	173.1	-0.5671	173.1	-0.70126	173.1	-0.756	173.1	-0.79595	173.1	-0.83084	173.1	-0.86509	173.1	-0.8937
		173.2	-0.14512	173.2	-0.5671	173.2	-0.70128	173.2	-0.756	173.2	-0.79579	173.2	-0.83082	173.2	-0.86492	173.2	-0.89372
		173.3	-0.14512	173.3	-0.56708	173.3	-0.70128	173.3	-0.75601	173.3	-0.79578	173.3	-0.83062	173.3	-0.86517	173.3	-0.89382
		173.4	-0.14513	173.4	-0.56701	173.4	-0.70127	173.4	-0.75601	173.4	-0.79585	173.4	-0.83055	173.4	-0.86539	173.4	-0.89399
		173.5	-0.14513	173.5	-0.56693	173.5	-0.70126	173.5	-0.75599	173.5	-0.7959	173.5	-0.83078	173.5	-0.86612	173.5	-0.89395
		173.6	-0.14514	173.6	-0.56689	173.6	-0.70124	173.6	-0.75594	173.6	-0.79587	173.6	-0.83108	173.6	-0.86645	173.6	-0.89396
		173.7	-0.14516	173.7	-0.56684	173.7	-0.70125	173.7	-0.7559	173.7	-0.79585	173.7	-0.83123	173.7	-0.8665	173.7	-0.89393
		173.8	-0.1452	173.8	-0.56682	173.8	-0.70122	173.8	-0.75572	173.8	-0.79584	173.8	-0.8312	173.8	-0.86656	173.8	-0.89392
		173.9	-0.14524	173.9	-0.56681	173.9	-0.70121	173.9	-0.75551	173.9	-0.79583	173.9	-0.83102	173.9	-0.86685	173.9	-0.89389
		174	-0.14526	174	-0.56682	174	-0.70117	174	-0.75549	174	-0.79578	174	-0.83074	174	-0.86719	174	-0.89389
		174.1	-0.14528	174.1	-0.56684	174.1	-0.70115	174.1	-0.75551	174.1	-0.7957	174.1	-0.83079	174.1	-0.86717	174.1	-0.89388
		174.2	-0.14526	174.2	-0.56688	174.2	-0.70114	174.2	-0.75553	174.2	-0.7957	174.2	-0.8307	174.2	-0.86706	174.2	-0.89387
		174.3	-0.14524	174.3	-0.56689	174.3	-0.70111	174.3	-0.75565	174.3	-0.79572	174.3	-0.83068	174.3	-0.86694	174.3	-0.89376
		174.4	-0.14521	174.4	-0.56689	174.4	-0.70105	174.4	-0.75568	174.4	-0.79575	174.4	-0.83045	174.4	-0.86689	174.4	-0.89355
		174.5	-0.1452	174.5	-0.56686	174.5	-0.70098	174.5	-0.75582	174.5	-0.79574	174.5	-0.83018	174.5	-0.86687	174.5	-0.89335
		174.6	-0.1452	174.6	-0.56678	174.6	-0.70095	174.6	-0.75582	174.6	-0.79572	174.6	-0.8302	174.6	-0.86672	174.6	-0.89336
		174.7	-0.14518	174.7	-0.56672	174.7	-0.70096	174.7	-0.75578	174.7	-0.7957	174.7	-0.83026	174.7	-0.86653	174.7	-0.89342
		174.8	-0.14517	174.8	-0.56669	174.8	-0.70098	174.8	-0.7557	174.8	-0.79572	174.8	-0.83052	174.8	-0.86659	174.8	-0.89352
		174.9	-0.14519	174.9	-0.56668	174.9	-0.70101	174.9	-0.75568	174.9	-0.79572	174.9	-0.8306	174.9	-0.86669	174.9	-0.89349
		175	-0.1452	175	-0.56668	175	-0.70102	175	-0.75566	175	-0.79573	175	-0.83052	175	-0.86675	175	-0.89307
		175.1	-0.14519	175.1	-0.56669	175.1	-0.70104	175.1	-0.75562	175.1	-0.79587	175.1	-0.83045	175.1	-0.86666	175.1	-0.89284
		175.2	-0.14519	175.2	-0.56676	175.2	-0.70107	175.2	-0.75558	175.2	-0.79612	175.2	-0.83041	175.2	-0.86653	175.2	-0.89271
		175.3	-0.1452	175.3	-0.56687	175.3	-0.70107	175.3	-0.75559	175.3	-0.79628	175.3	-0.83033	175.3	-0.86609	175.3	-0.8929
		175.4	-0.14521	175.4	-0.56694	175.4	-0.70106	175.4	-0.75562	175.4	-0.79627	175.4	-0.83033	175.4	-0.86635	175.4	-0.89259
		175.5	-0.14522	175.5	-0.56693	175.5	-0.701	175.5	-0.75566	175.5	-0.79626	175.5	-0.83031	175.5	-0.86636	175.5	-0.89266
		175.6	-0.14522	175.6	-0.56692	175.6	-0.70098	175.6	-0.75565	175.6	-0.79624	175.6	-0.83029	175.6	-0.86645	175.6	-0.89258
		175.7	-0.1452	175.7	-0.56685	175.7	-0.701	175.7	-0.75564	175.7	-0.79617	175.7	-0.83025	175.7	-0.86647	175.7	-0.8933
		175.8	-0.14514	175.8	-0.56673	175.8	-0.701	175.8	-0.75564	175.8	-0.79621	175.8	-0.83026	175.8	-0.86651	175.8	-0.89486
		175.9	-0.14509	175.9	-0.5667	175.9	-0.70101	175.9	-0.75549	175.9	-0.79622	175.9	-0.83031	175.9	-0.86661	175.9	-0.89631
		176	-0.14508	176	-0.56674	176	-0.70101	176	-0.7552	176	-0.79624	176	-0.83055	176	-0.86674	176	-0.89692
		176.1	-0.14508	176.1	-0.56678	176.1	-0.70104	176.1	-0.75495	176.1	-0.79617	176.1	-0.83079	176.1	-0.86679	176.1	-0.89674
		176.2	-0.14511	176.2	-0.56683	176.2	-0.7011	176.2	-0.75483	176.2	-0.79604	176.2	-0.83081	176.2	-0.86676	176.2	-0.89667
		176.3	-0.14517	176.3	-0.56688	176.3	-0.70119	176.3	-0.75485	176.3	-0.79598	176.3	-0.83079	176.3	-0.86618	176.3	-0.89644
		176.4	-0.14523	176.4	-0.56693	176.4	-0.7012	176.4	-0.75492	176.4	-0.79601	176.4	-0.83056	176.4	-0.86512	176.4	-0.89638
		176.5	-0.14524	176.5	-0.56694	176.5	-0.70118	176.5	-0.75498	176.5	-0.796	176.5	-0.83026	176.5	-0.86416	176.5	-0.89634
		176.6	-0.14525	176.6	-0.56694	176.6	-0.70117	176.6	-0.75496	176.6	-0.79599	176.6	-0.83021	176.6	-0.86416	176.6	-0.89621
		176.7	-0.14527	176.7	-0.56692	176.7	-0.70115	176.7	-0.75494	176.7	-0.79599	176.7	-0.83021	176.7	-0.86463	176.7	-0.89595
		176.8	-0.14531	176.8	-0.56688	176.8	-0.70117	176.8	-0.75491	176.8	-0.79623	176.8	-0.83023	176.8	-0.86552	176.8	-0.89577
		176.9	-0.14532	176.9	-0.56681	176.9	-0.70117	176.9	-0.75491	176.9	-0.79659	176.9	-0.83019	176.9	-0.86598	176.9	-0.89579
		177	-0.14531	177	-0.56668	177	-0.70118	177	-0.75488	177	-0.79677	177	-0.83008	177	-0.86586	177	-0.89585
		177.1	-0.14527	177.1	-0.56658	177.1	-0.70118	177.1	-0.75475	177.1	-0.79683	177.1	-0.82989	177.1	-0.8658	177.1	-0.89587
		177.2	-0.14526	177.2	-0.56653	177.2	-0.7012	177.2	-0.75455	177.2	-0.79697	177.2	-0.82983	177.2	-0.86545	177.2	-0.8959
		177.3	-0.14529	177.3	-0.56648	177.3	-0.70121	177.3	-0.75451	177.3	-0.797	177.3	-0.82974	177.3	-0.86541	177.3	-0.89596
		177.4	-0.14534	177.4	-0.56646	177.4	-0.70126	177.4	-0.75455	177.4	-0.79689	177.4	-0.82965	177.4	-0.8656	177.4	-0.89615
		177.5	-0.14538	177.5	-0.56645	177.5	-0.70127	177.5	-0.75455	177.5	-0.79672	177.5	-0.82962	177.5	-0.86566	177.5	-0.89644
		177.6	-0.14541	177.6	-0.56645	177.6	-0.70126	177.6	-0.75445	177.6	-0.79656	177.6	-0.82957	177.6	-0.86517	177.6	-0.89646
		177.7	-0.14543	177.7	-0.56646	177.7	-0.70125	177.7	-0.75433	177.7	-0.79642	177.7	-0.82954	177.7	-0.86431	177.7	-0.89637
		177.8	-0.14543	177.8	-0.56651	177.8	-0.70121	177.8	-0.75433	177.8	-0.79643	177.8	-0.82949	177.8	-0.86352	177.8	-0.89634
		177.9	-0.14543	177.9	-0.56657	177.9	-0.70116	177.9	-0.75434	177.9	-0.79649	177.9	-0.82947	177.9	-0.86317	177.9	-0.8963
		178	-0.14543	178	-0.56662	178	-0.70114	178	-0.75441	178	-0.79658	178	-0.82944	178	-0.86331	178	-0.89601
		178.1	-0.14542	178.1	-0.56663	178.1	-0.70108	178.1	-0.75451	178.1	-0.79662	178.1	-0.82948	178.1	-0.86355	178.1	-0.8951
		178.2	-0.14541	178.2	-0.56662	178.2	-0.70105	178.2	-0.75458	178.2	-0.79669	178.2	-0.82949	178.2	-0.86374	178.2	-0.8939
		178.3	-0.14535	178.3	-0.56657	178.3	-0.70102	178.3	-0.75464	178.3	-0.79691	178.3	-0.82942	178.3	-0.8637	178.3	-0.89385
		178.4	-0.14529	178.4	-0.56656	178.4	-0.70101	178.4	-0.75473	178.4	-0.79716	178.4	-0.82928	178.4	-0.86368	178.4	-0.89424
		178.5	-0.14527	178.5	-0.56661	178.5	-0.70099	178.5	-0.75473	178.5	-0.79713	178.5	-0.82927	178.5	-0.8636	178.5	-0.89473
		178.6	-0.14525	178.6	-0.56668	178.6	-0.70102	178.6	-0.7546	178.6	-0.79709	178.6	-0.82935	178.6	-0.86357	178.6	-0.89521
		178.7	-0.14523	178.7	-0.5667	178.7	-0.70107	178.7	-0.75442	178.7	-0.79696	178.7	-0.82938	178.7	-0.86393	178.7	-0.89559
		178.8	-0.14524	178.8	-0.56669	178.8	-0.70107	178.8	-0.75435	178.8	-0.79677	178.8	-0.82927	178.8	-0.86404	178.8	-0.89549
		178.9	-0.14525	178.9	-0.56669	178.9	-0.70104	178.9	-0.7543	178.9	-0.79669	178.9	-0.82904	178.9	-0.86391	178.9	-0.89556
		179	-0.14527	179	-0.56668	179	-0.70099	179	-0.75425	179	-0.79673	179	-0.82893	179	-0.86391	179	-0.89559
		179.1	-0.14528	179.1	-0.56665	179.1	-0.70089	179.1	-0.75418	179.1	-0.79674	179.1	-0.82872	179.1	-0.86387	179.1	-0.89604
		179.2	-0.14528	179.2	-0.56654	179.2	-0.70079	179.2	-0.75417	179.2	-0.79676	179.2	-0.82867	179.2	-0.86381	179.2	-0.89687
		179.3	-0.14525	179.3	-0.5665	179.3	-0.7008	179.3	-0.7542	179.3	-0.79675	179.3	-0.82872	179.3	-0.86377	179.3	-0.89718
		179.4	-0.1452	179.4	-0.56652	179.4	-0.7008	179.4	-0.75426	179.4	-0.79684	179.4	-0.82892	179.4	-0.86411	179.4	-0.89723
		179.5	-0.14518	179.5	-0.56651	179.5	-0.7008	179.5	-0.75431	179.5	-0.79682	179.5	-0.82921	179.5	-0.86461	179.5	-0.89734
		179.6	-0.14517	179.6	-0.56647	179.6	-0.70081	179.6	-0.7543	179.6	-0.79684	179.6	-0.8293	179.6	-0.86474	179.6	-0.89739
		179.7	-0.14512	179.7	-0.5664	179.7	-0.70082	179.7	-0.75429	179.7	-0.79684	179.7	-0.82925	179.7	-0.86477	179.7	-0.8972
		179.8	-0.14504	179.8	-0.56639	179.8	-0.70082	179.8	-0.75427	179.8	-0.79687	179.8	-0.82923	179.8	-0.86479	179.8	-0.89654
		179.9	-0.14502	179.9	-0.5664	179.9	-0.70081	179.9	-0.75427	179.9	-0.79693	179.9	-0.82915	179.9	-0.86489	179.9	-0.89585
		180	-0.14501	180	-0.56641	180	-0.7008	180	-0.75433	180	-0.79697	180	-0.82914	180	-0.86505	180	-0.89562
		180.1	-0.14501	180.1	-0.56646	180.1	-0.70081	180.1	-0.75446	180.1	-0.79698	180.1	-0.82932	180.1	-0.86502	180.1	-0.89544
		180.2	-0.14502	180.2	-0.5665	180.2	-0.70081	180.2	-0.75448	180.2	-0.79694	180.2	-0.8296	180.2	-0.86451	180.2	-0.89527
		180.3	-0.14505	180.3	-0.56653	180.3	-0.70081	180.3	-0.75447	180.3	-0.79693	180.3	-0.82971	180.3	-0.86413	180.3	-0.89443
		180.4	-0.14512	180.4	-0.56652	180.4	-0.70081	180.4	-0.75448	180.4	-0.79696	180.4	-0.82969	180.4	-0.86436	180.4	-0.8941
		180.5	-0.14521	180.5	-0.56651	180.5	-0.70086	180.5	-0.75448	180.5	-0.79696	180.5	-0.82967	180.5	-0.86457	180.5	-0.89429
		180.6	-0.14527	180.6	-0.56648	180.6	-0.70091	180.6	-0.75451	180.6	-0.79693	180.6	-0.82958	180.6	-0.86483	180.6	-0.89453
		180.7	-0.14534	180.7	-0.56647	180.7	-0.70092	180.7	-0.75449	180.7	-0.79688	180.7	-0.82956	180.7	-0.86479	180.7	-0.89462
		180.8	-0.14542	180.8	-0.56646	180.8	-0.70093	180.8	-0.75445	180.8	-0.79687	180.8	-0.82955	180.8	-0.86474	180.8	-0.89509
		180.9	-0.14549	180.9	-0.56644	180.9	-0.70094	180.9	-0.75429	180.9	-0.79674	180.9	-0.82954	180.9	-0.86459	180.9	-0.89546
		181	-0.14564	181	-0.56645	181	-0.70094	181	-0.75415	181	-0.79653	181	-0.82948	181	-0.86445	181	-0.89565
		181.1	-0.14579	181.1	-0.56647	181.1	-0.70098	181.1	-0.75407	181.1	-0.79641	181.1	-0.82946	181.1	-0.86419	181.1	-0.89575
		181.2	-0.14585	181.2	-0.56667	181.2	-0.70105	181.2	-0.75407	181.2	-0.79637	181.2	-0.82944	181.2	-0.86394	181.2	-0.89636
		181.3	-0.14587	181.3	-0.56688	181.3	-0.70112	181.3	-0.75426	181.3	-0.79629	181.3	-0.82922	181.3	-0.86364	181.3	-0.89683
		181.4	-0.1459	181.4	-0.5669	181.4	-0.7012	181.4	-0.75451	181.4	-0.79619	181.4	-0.82913	181.4	-0.86345	181.4	-0.89828
		181.5	-0.14591	181.5	-0.56688	181.5	-0.70122	181.5	-0.75457	181.5	-0.79621	181.5	-0.82919	181.5	-0.86355	181.5	-0.89918
		181.6	-0.1459	181.6	-0.56688	181.6	-0.7012	181.6	-0.75455	181.6	-0.79623	181.6	-0.82918	181.6	-0.86353	181.6	-0.89926
		181.7	-0.14589	181.7	-0.56689	181.7	-0.70115	181.7	-0.75451	181.7	-0.79632	181.7	-0.82906	181.7	-0.86333	181.7	-0.89926
		181.8	-0.14586	181.8	-0.56689	181.8	-0.70108	181.8	-0.75443	181.8	-0.79641	181.8	-0.82873	181.8	-0.86248	181.8	-0.89923
		181.9	-0.14579	181.9	-0.56688	181.9	-0.70104	181.9	-0.75445	181.9	-0.79641	181.9	-0.82861	181.9	-0.86219	181.9	-0.89927
		182	-0.1457	182	-0.56684	182	-0.70102	182	-0.75449	182	-0.79632	182	-0.8287	182	-0.8625	182	-0.89917
		182.1	-0.14564	182.1	-0.56679	182.1	-0.70097	182.1	-0.75461	182.1	-0.79629	182.1	-0.82868	182.1	-0.8625	182.1	-0.89884
		182.2	-0.14561	182.2	-0.56676	182.2	-0.70097	182.2	-0.75469	182.2	-0.79644	182.2	-0.82859	182.2	-0.86193	182.2	-0.89774
		182.3	-0.14558	182.3	-0.56677	182.3	-0.70099	182.3	-0.75471	182.3	-0.79663	182.3	-0.82845	182.3	-0.86102	182.3	-0.89756
		182.4	-0.14555	182.4	-0.56678	182.4	-0.70099	182.4	-0.75471	182.4	-0.79662	182.4	-0.82829	182.4	-0.86088	182.4	-0.8977
		182.5	-0.14552	182.5	-0.56686	182.5	-0.70099	182.5	-0.75471	182.5	-0.7966	182.5	-0.82818	182.5	-0.86091	182.5	-0.89805
		182.6	-0.14552	182.6	-0.56694	182.6	-0.701	182.6	-0.75471	182.6	-0.79656	182.6	-0.82822	182.6	-0.86154	182.6	-0.89838
		182.7	-0.14554	182.7	-0.56695	182.7	-0.70102	182.7	-0.75472	182.7	-0.79647	182.7	-0.82831	182.7	-0.86307	182.7	-0.89874
		182.8	-0.14556	182.8	-0.56695	182.8	-0.70102	182.8	-0.7547	182.8	-0.79633	182.8	-0.82836	182.8	-0.86466	182.8	-0.89856
		182.9	-0.14556	182.9	-0.56691	182.9	-0.70097	182.9	-0.75463	182.9	-0.79635	182.9	-0.82831	182.9	-0.86595	182.9	-0.89862
		183	-0.14554	183	-0.56689	183	-0.70089	183	-0.75453	183	-0.79646	183	-0.82829	183	-0.8668	183	-0.89883
		183.1	-0.14553	183.1	-0.56691	183.1	-0.70088	183.1	-0.75441	183.1	-0.7965	183.1	-0.82825	183.1	-0.86715	183.1	-0.89914
		183.2	-0.14554	183.2	-0.56694	183.2	-0.7009	183.2	-0.75434	183.2	-0.79633	183.2	-0.82828	183.2	-0.86708	183.2	-0.89909
		183.3	-0.14556	183.3	-0.56698	183.3	-0.70092	183.3	-0.75431	183.3	-0.79591	183.3	-0.82837	183.3	-0.86686	183.3	-0.89901
		183.4	-0.14557	183.4	-0.56701	183.4	-0.70092	183.4	-0.7543	183.4	-0.79576	183.4	-0.82857	183.4	-0.86636	183.4	-0.89878
		183.5	-0.14557	183.5	-0.56704	183.5	-0.7009	183.5	-0.75421	183.5	-0.79584	183.5	-0.82872	183.5	-0.86591	183.5	-0.89812
		183.6	-0.1456	183.6	-0.56716	183.6	-0.70087	183.6	-0.75409	183.6	-0.79582	183.6	-0.82869	183.6	-0.86579	183.6	-0.89736
		183.7	-0.14563	183.7	-0.56746	183.7	-0.70082	183.7	-0.75392	183.7	-0.79584	183.7	-0.82874	183.7	-0.86587	183.7	-0.89756
		183.8	-0.14564	183.8	-0.56773	183.8	-0.70078	183.8	-0.75377	183.8	-0.79585	183.8	-0.82904	183.8	-0.86586	183.8	-0.89776
		183.9	-0.14566	183.9	-0.56784	183.9	-0.70075	183.9	-0.75379	183.9	-0.79587	183.9	-0.82985	183.9	-0.86578	183.9	-0.89789
		184	-0.1457	184	-0.56786	184	-0.70073	184	-0.75385	184	-0.79587	184	-0.83051	184	-0.86561	184	-0.89772
		184.1	-0.14573	184.1	-0.56784	184.1	-0.70073	184.1	-0.75395	184.1	-0.79592	184.1	-0.83056	184.1	-0.86555	184.1	-0.89771
		184.2	-0.14577	184.2	-0.56778	184.2	-0.70073	184.2	-0.75394	184.2	-0.79597	184.2	-0.83049	184.2	-0.86543	184.2	-0.89765
		184.3	-0.14577	184.3	-0.56771	184.3	-0.7007	184.3	-0.75396	184.3	-0.79599	184.3	-0.83048	184.3	-0.86516	184.3	-0.897
		184.4	-0.14577	184.4	-0.56767	184.4	-0.70063	184.4	-0.75398	184.4	-0.79603	184.4	-0.83069	184.4	-0.86484	184.4	-0.89601
		184.5	-0.14576	184.5	-0.56765	184.5	-0.70063	184.5	-0.7541	184.5	-0.79609	184.5	-0.83173	184.5	-0.86459	184.5	-0.89614
		184.6	-0.14573	184.6	-0.56763	184.6	-0.70063	184.6	-0.75422	184.6	-0.79607	184.6	-0.83301	184.6	-0.86435	184.6	-0.89641
		184.7	-0.14573	184.7	-0.56764	184.7	-0.70062	184.7	-0.75427	184.7	-0.79606	184.7	-0.8337	184.7	-0.86443	184.7	-0.89655
		184.8	-0.14573	184.8	-0.56767	184.8	-0.7006	184.8	-0.75429	184.8	-0.79602	184.8	-0.83422	184.8	-0.86446	184.8	-0.89621
		184.9	-0.14573	184.9	-0.56769	184.9	-0.70059	184.9	-0.75436	184.9	-0.79603	184.9	-0.83455	184.9	-0.86464	184.9	-0.89614
		185	-0.14573	185	-0.56766	185	-0.7006	185	-0.75437	185	-0.79602	185	-0.83466	185	-0.86493	185	-0.89661
		185.1	-0.14573	185.1	-0.56764	185.1	-0.70063	185.1	-0.75438	185.1	-0.79592	185.1	-0.83474	185.1	-0.86506	185.1	-0.89728
		185.2	-0.14573	185.2	-0.56763	185.2	-0.70063	185.2	-0.75437	185.2	-0.79589	185.2	-0.8349	185.2	-0.86546	185.2	-0.89783
		185.3	-0.14575	185.3	-0.5676	185.3	-0.70064	185.3	-0.75437	185.3	-0.79594	185.3	-0.83489	185.3	-0.86558	185.3	-0.89828
		185.4	-0.1458	185.4	-0.56756	185.4	-0.70077	185.4	-0.75429	185.4	-0.79595	185.4	-0.83478	185.4	-0.86546	185.4	-0.89819
		185.5	-0.14585	185.5	-0.56754	185.5	-0.70108	185.5	-0.75426	185.5	-0.79585	185.5	-0.83439	185.5	-0.86476	185.5	-0.89808
		185.6	-0.14584	185.6	-0.56752	185.6	-0.70135	185.6	-0.75434	185.6	-0.79571	185.6	-0.83396	185.6	-0.86424	185.6	-0.89792
		185.7	-0.14583	185.7	-0.56747	185.7	-0.70148	185.7	-0.75436	185.7	-0.79566	185.7	-0.83379	185.7	-0.86449	185.7	-0.89797
		185.8	-0.14581	185.8	-0.56736	185.8	-0.70149	185.8	-0.7543	185.8	-0.79556	185.8	-0.83377	185.8	-0.86489	185.8	-0.89813
		185.9	-0.14579	185.9	-0.56726	185.9	-0.7015	185.9	-0.75422	185.9	-0.79546	185.9	-0.83376	185.9	-0.86546	185.9	-0.89839
		186	-0.14574	186	-0.56723	186	-0.70148	186	-0.7542	186	-0.79544	186	-0.8338	186	-0.86563	186	-0.89848
		186.1	-0.14566	186.1	-0.56722	186.1	-0.70149	186.1	-0.75419	186.1	-0.79543	186.1	-0.8338	186.1	-0.86559	186.1	-0.89847
		186.2	-0.14565	186.2	-0.56722	186.2	-0.70149	186.2	-0.75415	186.2	-0.79542	186.2	-0.83381	186.2	-0.8655	186.2	-0.8981
		186.3	-0.14568	186.3	-0.56722	186.3	-0.70149	186.3	-0.75402	186.3	-0.79533	186.3	-0.83379	186.3	-0.86522	186.3	-0.89786
		186.4	-0.14577	186.4	-0.56724	186.4	-0.70146	186.4	-0.75383	186.4	-0.79522	186.4	-0.83379	186.4	-0.86493	186.4	-0.89786
		186.5	-0.14585	186.5	-0.56728	186.5	-0.70141	186.5	-0.75375	186.5	-0.79518	186.5	-0.83384	186.5	-0.86468	186.5	-0.89778
		186.6	-0.14587	186.6	-0.5673	186.6	-0.70131	186.6	-0.75372	186.6	-0.79519	186.6	-0.83386	186.6	-0.86459	186.6	-0.89776
		186.7	-0.14586	186.7	-0.56729	186.7	-0.70122	186.7	-0.75384	186.7	-0.79514	186.7	-0.83378	186.7	-0.86446	186.7	-0.89792
		186.8	-0.14586	186.8	-0.56724	186.8	-0.70119	186.8	-0.75395	186.8	-0.79516	186.8	-0.83353	186.8	-0.86445	186.8	-0.89796
		186.9	-0.14586	186.9	-0.56718	186.9	-0.70118	186.9	-0.75394	186.9	-0.79514	186.9	-0.8333	186.9	-0.86444	186.9	-0.89791
		187	-0.14587	187	-0.5672	187	-0.70117	187	-0.75394	187	-0.79524	187	-0.83334	187	-0.86435	187	-0.8979
		187.1	-0.14587	187.1	-0.56721	187.1	-0.70118	187.1	-0.75392	187.1	-0.79549	187.1	-0.83332	187.1	-0.86406	187.1	-0.8979
		187.2	-0.14585	187.2	-0.56724	187.2	-0.70118	187.2	-0.75388	187.2	-0.79563	187.2	-0.83336	187.2	-0.86382	187.2	-0.89791
		187.3	-0.14583	187.3	-0.56723	187.3	-0.70118	187.3	-0.7538	187.3	-0.79558	187.3	-0.83336	187.3	-0.86371	187.3	-0.89795
		187.4	-0.14579	187.4	-0.5672	187.4	-0.70118	187.4	-0.75376	187.4	-0.79555	187.4	-0.83338	187.4	-0.86392	187.4	-0.89797
		187.5	-0.14577	187.5	-0.56714	187.5	-0.70121	187.5	-0.75376	187.5	-0.79553	187.5	-0.83334	187.5	-0.86395	187.5	-0.89799
		187.6	-0.14577	187.6	-0.56715	187.6	-0.70123	187.6	-0.75373	187.6	-0.79549	187.6	-0.83315	187.6	-0.86378	187.6	-0.89811
		187.7	-0.14577	187.7	-0.56717	187.7	-0.70124	187.7	-0.75372	187.7	-0.79534	187.7	-0.83303	187.7	-0.86373	187.7	-0.89815
		187.8	-0.14577	187.8	-0.5672	187.8	-0.70124	187.8	-0.75371	187.8	-0.79528	187.8	-0.83299	187.8	-0.86366	187.8	-0.89798
		187.9	-0.14577	187.9	-0.5672	187.9	-0.70125	187.9	-0.75375	187.9	-0.79538	187.9	-0.83303	187.9	-0.86333	187.9	-0.89775
		188	-0.14576	188	-0.56721	188	-0.70128	188	-0.75393	188	-0.79551	188	-0.83308	188	-0.86309	188	-0.89767
		188.1	-0.14575	188.1	-0.56722	188.1	-0.70133	188.1	-0.75418	188.1	-0.7955	188.1	-0.83325	188.1	-0.86325	188.1	-0.89764
		188.2	-0.14573	188.2	-0.56724	188.2	-0.7014	188.2	-0.75428	188.2	-0.7955	188.2	-0.83333	188.2	-0.86344	188.2	-0.89763
		188.3	-0.14571	188.3	-0.56723	188.3	-0.70149	188.3	-0.75425	188.3	-0.79549	188.3	-0.83329	188.3	-0.86354	188.3	-0.89761
		188.4	-0.14568	188.4	-0.56717	188.4	-0.70158	188.4	-0.75419	188.4	-0.79552	188.4	-0.83323	188.4	-0.86354	188.4	-0.89769
		188.5	-0.14565	188.5	-0.56708	188.5	-0.70162	188.5	-0.75405	188.5	-0.79552	188.5	-0.83321	188.5	-0.86353	188.5	-0.89783
		188.6	-0.14563	188.6	-0.56705	188.6	-0.70161	188.6	-0.75397	188.6	-0.79546	188.6	-0.83318	188.6	-0.86353	188.6	-0.89783
		188.7	-0.14563	188.7	-0.56706	188.7	-0.70159	188.7	-0.75398	188.7	-0.79542	188.7	-0.83309	188.7	-0.86344	188.7	-0.89772
		188.8	-0.14564	188.8	-0.56709	188.8	-0.70154	188.8	-0.754	188.8	-0.79541	188.8	-0.83298	188.8	-0.86328	188.8	-0.89672
		188.9	-0.14567	188.9	-0.56718	188.9	-0.70149	188.9	-0.75407	188.9	-0.7954	188.9	-0.83302	188.9	-0.86308	188.9	-0.89547
		189	-0.14567	189	-0.56737	189	-0.70145	189	-0.75415	189	-0.79537	189	-0.83305	189	-0.86313	189	-0.89565
		189.1	-0.14568	189.1	-0.56754	189.1	-0.70143	189.1	-0.7542	189.1	-0.79537	189.1	-0.83313	189.1	-0.86301	189.1	-0.89594
		189.2	-0.14569	189.2	-0.56762	189.2	-0.7014	189.2	-0.75435	189.2	-0.79547	189.2	-0.8332	189.2	-0.863	189.2	-0.89657
		189.3	-0.14573	189.3	-0.56761	189.3	-0.70139	189.3	-0.75444	189.3	-0.7957	189.3	-0.83322	189.3	-0.86296	189.3	-0.89763
		189.4	-0.1458	189.4	-0.5676	189.4	-0.70138	189.4	-0.7544	189.4	-0.79584	189.4	-0.83308	189.4	-0.86315	189.4	-0.89927
		189.5	-0.14584	189.5	-0.5676	189.5	-0.70142	189.5	-0.7544	189.5	-0.79581	189.5	-0.83285	189.5	-0.8632	189.5	-0.90046
		189.6	-0.14583	189.6	-0.56762	189.6	-0.70144	189.6	-0.7544	189.6	-0.79579	189.6	-0.83273	189.6	-0.86328	189.6	-0.90085
		189.7	-0.14582	189.7	-0.56766	189.7	-0.70145	189.7	-0.75439	189.7	-0.79574	189.7	-0.83275	189.7	-0.86321	189.7	-0.90099
		189.8	-0.14578	189.8	-0.56765	189.8	-0.70153	189.8	-0.75439	189.8	-0.79573	189.8	-0.83275	189.8	-0.86321	189.8	-0.90093
		189.9	-0.14576	189.9	-0.56763	189.9	-0.70167	189.9	-0.75438	189.9	-0.79572	189.9	-0.83278	189.9	-0.86319	189.9	-0.90079
		190	-0.14574	190	-0.56755	190	-0.70171	190	-0.75438	190	-0.79572	190	-0.83278	190	-0.86326	190	-0.9004
		190.1	-0.14573	190.1	-0.56749	190.1	-0.70169	190.1	-0.7544	190.1	-0.79572	190.1	-0.83292	190.1	-0.86344	190.1	-0.90003
		190.2	-0.14573	190.2	-0.56748	190.2	-0.7017	190.2	-0.75441	190.2	-0.79567	190.2	-0.83314	190.2	-0.86346	190.2	-0.89996
		190.3	-0.14574	190.3	-0.56748	190.3	-0.70169	190.3	-0.75438	190.3	-0.79571	190.3	-0.83327	190.3	-0.86329	190.3	-0.8999
		190.4	-0.14575	190.4	-0.56747	190.4	-0.70169	190.4	-0.75422	190.4	-0.7957	190.4	-0.83336	190.4	-0.86316	190.4	-0.89986
		190.5	-0.14574	190.5	-0.56746	190.5	-0.70161	190.5	-0.75409	190.5	-0.79571	190.5	-0.83333	190.5	-0.86321	190.5	-0.8996
		190.6	-0.14573	190.6	-0.56746	190.6	-0.70147	190.6	-0.75409	190.6	-0.79561	190.6	-0.8333	190.6	-0.86319	190.6	-0.89905
		190.7	-0.14573	190.7	-0.56748	190.7	-0.70148	190.7	-0.75408	190.7	-0.79547	190.7	-0.83328	190.7	-0.86303	190.7	-0.899
		190.8	-0.14575	190.8	-0.56751	190.8	-0.70155	190.8	-0.75404	190.8	-0.79542	190.8	-0.83348	190.8	-0.86285	190.8	-0.89875
		190.9	-0.14578	190.9	-0.56752	190.9	-0.70166	190.9	-0.754	190.9	-0.79528	190.9	-0.8336	190.9	-0.86279	190.9	-0.89916
		191	-0.14578	191	-0.56752	191	-0.70172	191	-0.75399	191	-0.79505	191	-0.83351	191	-0.86281	191	-0.89921
		191.1	-0.14578	191.1	-0.56751	191.1	-0.70179	191.1	-0.75396	191.1	-0.79498	191.1	-0.83349	191.1	-0.86281	191.1	-0.89946
		191.2	-0.14578	191.2	-0.5675	191.2	-0.70185	191.2	-0.75386	191.2	-0.79475	191.2	-0.8335	191.2	-0.86281	191.2	-0.89966
		191.3	-0.14578	191.3	-0.56749	191.3	-0.70187	191.3	-0.75372	191.3	-0.79467	191.3	-0.83359	191.3	-0.86278	191.3	-0.89984
		191.4	-0.1458	191.4	-0.56745	191.4	-0.70189	191.4	-0.75341	191.4	-0.79473	191.4	-0.83374	191.4	-0.86277	191.4	-0.90025
		191.5	-0.14586	191.5	-0.56737	191.5	-0.7019	191.5	-0.7533	191.5	-0.79478	191.5	-0.83373	191.5	-0.8629	191.5	-0.90046
		191.6	-0.14588	191.6	-0.56729	191.6	-0.70186	191.6	-0.75354	191.6	-0.7948	191.6	-0.83357	191.6	-0.86301	191.6	-0.90053
		191.7	-0.14586	191.7	-0.56729	191.7	-0.7018	191.7	-0.75368	191.7	-0.79481	191.7	-0.83332	191.7	-0.86306	191.7	-0.90054
		191.8	-0.14582	191.8	-0.56731	191.8	-0.70176	191.8	-0.75366	191.8	-0.79479	191.8	-0.83338	191.8	-0.86311	191.8	-0.90041
		191.9	-0.14575	191.9	-0.56734	191.9	-0.70174	191.9	-0.75366	191.9	-0.79478	191.9	-0.83368	191.9	-0.86325	191.9	-0.89963
		192	-0.1457	192	-0.56735	192	-0.70171	192	-0.75365	192	-0.79477	192	-0.8342	192	-0.86337	192	-0.89913
		192.1	-0.14569	192.1	-0.56736	192.1	-0.70163	192.1	-0.75347	192.1	-0.79477	192.1	-0.83453	192.1	-0.86341	192.1	-0.89941
		192.2	-0.14569	192.2	-0.56738	192.2	-0.70155	192.2	-0.75305	192.2	-0.79474	192.2	-0.83481	192.2	-0.86341	192.2	-0.89974
		192.3	-0.14569	192.3	-0.56744	192.3	-0.70151	192.3	-0.75304	192.3	-0.79472	192.3	-0.83486	192.3	-0.86335	192.3	-0.89984
		192.4	-0.1457	192.4	-0.5675	192.4	-0.70152	192.4	-0.7532	192.4	-0.79471	192.4	-0.83477	192.4	-0.86295	192.4	-0.89982
		192.5	-0.14572	192.5	-0.5675	192.5	-0.70153	192.5	-0.75348	192.5	-0.79476	192.5	-0.83475	192.5	-0.86266	192.5	-0.89984
		192.6	-0.14574	192.6	-0.5675	192.6	-0.70157	192.6	-0.7536	192.6	-0.79485	192.6	-0.83492	192.6	-0.86267	192.6	-0.89987
		192.7	-0.14576	192.7	-0.56749	192.7	-0.70157	192.7	-0.75359	192.7	-0.79492	192.7	-0.83497	192.7	-0.86269	192.7	-0.89988
		192.8	-0.14578	192.8	-0.56748	192.8	-0.7015	192.8	-0.75359	192.8	-0.795	192.8	-0.83484	192.8	-0.8628	192.8	-0.8998
		192.9	-0.14584	192.9	-0.56732	192.9	-0.70144	192.9	-0.75359	192.9	-0.79508	192.9	-0.83478	192.9	-0.86298	192.9	-0.89967
		193	-0.14586	193	-0.56717	193	-0.70143	193	-0.75359	193	-0.79514	193	-0.83481	193	-0.86307	193	-0.89968
		193.1	-0.14585	193.1	-0.56716	193.1	-0.70142	193.1	-0.75353	193.1	-0.79524	193.1	-0.83481	193.1	-0.86307	193.1	-0.89949
		193.2	-0.14585	193.2	-0.56717	193.2	-0.70142	193.2	-0.75343	193.2	-0.7954	193.2	-0.83481	193.2	-0.86303	193.2	-0.8997
		193.3	-0.14585	193.3	-0.56717	193.3	-0.70143	193.3	-0.75344	193.3	-0.79551	193.3	-0.83474	193.3	-0.86283	193.3	-0.89947
		193.4	-0.14588	193.4	-0.56715	193.4	-0.70143	193.4	-0.75348	193.4	-0.79555	193.4	-0.83462	193.4	-0.86263	193.4	-0.89947
		193.5	-0.14593	193.5	-0.56713	193.5	-0.70143	193.5	-0.75351	193.5	-0.79573	193.5	-0.83462	193.5	-0.86267	193.5	-0.89939
		193.6	-0.14598	193.6	-0.56711	193.6	-0.70145	193.6	-0.75352	193.6	-0.79597	193.6	-0.83462	193.6	-0.8628	193.6	-0.8994
		193.7	-0.14598	193.7	-0.56706	193.7	-0.70148	193.7	-0.75354	193.7	-0.79595	193.7	-0.83474	193.7	-0.86314	193.7	-0.89938
		193.8	-0.14585	193.8	-0.56705	193.8	-0.70147	193.8	-0.7537	193.8	-0.79589	193.8	-0.83481	193.8	-0.86315	193.8	-0.89912
		193.9	-0.14568	193.9	-0.56708	193.9	-0.70147	193.9	-0.75379	193.9	-0.79575	193.9	-0.83497	193.9	-0.86294	193.9	-0.89828
		194	-0.14562	194	-0.56713	194	-0.70148	194	-0.75373	194	-0.79551	194	-0.83498	194	-0.86239	194	-0.89757
		194.1	-0.14561	194.1	-0.5672	194.1	-0.70148	194.1	-0.75368	194.1	-0.79526	194.1	-0.83496	194.1	-0.86206	194.1	-0.89735
		194.2	-0.14551	194.2	-0.56721	194.2	-0.70148	194.2	-0.7536	194.2	-0.79515	194.2	-0.83491	194.2	-0.86217	194.2	-0.89728
		194.3	-0.14537	194.3	-0.56717	194.3	-0.70148	194.3	-0.75355	194.3	-0.795	194.3	-0.83473	194.3	-0.86216	194.3	-0.89704
		194.4	-0.14526	194.4	-0.567	194.4	-0.70149	194.4	-0.75341	194.4	-0.79488	194.4	-0.83431	194.4	-0.8622	194.4	-0.89691
		194.5	-0.14524	194.5	-0.56683	194.5	-0.70149	194.5	-0.75322	194.5	-0.79485	194.5	-0.83419	194.5	-0.86209	194.5	-0.89695
		194.6	-0.14523	194.6	-0.56679	194.6	-0.70152	194.6	-0.7531	194.6	-0.79484	194.6	-0.83422	194.6	-0.86199	194.6	-0.89694
		194.7	-0.14523	194.7	-0.5668	194.7	-0.70157	194.7	-0.75302	194.7	-0.79484	194.7	-0.83419	194.7	-0.86186	194.7	-0.89685
		194.8	-0.14518	194.8	-0.56681	194.8	-0.70156	194.8	-0.753	194.8	-0.79484	194.8	-0.83403	194.8	-0.86193	194.8	-0.89664
		194.9	-0.1451	194.9	-0.56694	194.9	-0.70157	194.9	-0.75295	194.9	-0.79493	194.9	-0.83385	194.9	-0.86195	194.9	-0.8965
		195	-0.14508	195	-0.56715	195	-0.70159	195	-0.75287	195	-0.79499	195	-0.83388	195	-0.86204	195	-0.89631
		195.1	-0.14508	195.1	-0.56727	195.1	-0.70166	195.1	-0.75279	195.1	-0.79496	195.1	-0.8339	195.1	-0.86204	195.1	-0.89608
		195.2	-0.14509	195.2	-0.56728	195.2	-0.70171	195.2	-0.75258	195.2	-0.79493	195.2	-0.83391	195.2	-0.8619	195.2	-0.89596
		195.3	-0.1451	195.3	-0.56729	195.3	-0.70169	195.3	-0.75242	195.3	-0.79489	195.3	-0.83385	195.3	-0.86172	195.3	-0.89586
		195.4	-0.14511	195.4	-0.5673	195.4	-0.70167	195.4	-0.7524	195.4	-0.79489	195.4	-0.83383	195.4	-0.86169	195.4	-0.89597
		195.5	-0.1451	195.5	-0.5673	195.5	-0.70164	195.5	-0.75243	195.5	-0.79497	195.5	-0.83386	195.5	-0.8617	195.5	-0.89606
		195.6	-0.14509	195.6	-0.56726	195.6	-0.70159	195.6	-0.75249	195.6	-0.79507	195.6	-0.83386	195.6	-0.86169	195.6	-0.89615
		195.7	-0.1451	195.7	-0.56721	195.7	-0.70151	195.7	-0.75257	195.7	-0.7951	195.7	-0.83364	195.7	-0.86141	195.7	-0.89611
		195.8	-0.1451	195.8	-0.56719	195.8	-0.70145	195.8	-0.75274	195.8	-0.79511	195.8	-0.83329	195.8	-0.86079	195.8	-0.89617
		195.9	-0.14509	195.9	-0.56719	195.9	-0.70143	195.9	-0.75298	195.9	-0.79511	195.9	-0.83331	195.9	-0.86068	195.9	-0.89597
		196	-0.14509	196	-0.5672	196	-0.70142	196	-0.7531	196	-0.79499	196	-0.83343	196	-0.86087	196	-0.89593
		196.1	-0.14508	196.1	-0.56721	196.1	-0.70143	196.1	-0.75314	196.1	-0.7948	196.1	-0.83374	196.1	-0.86092	196.1	-0.89582
		196.2	-0.14507	196.2	-0.5672	196.2	-0.70143	196.2	-0.75326	196.2	-0.79456	196.2	-0.834	196.2	-0.86085	196.2	-0.89575
		196.3	-0.14509	196.3	-0.56718	196.3	-0.70143	196.3	-0.75358	196.3	-0.79453	196.3	-0.83405	196.3	-0.8608	196.3	-0.89574
		196.4	-0.14513	196.4	-0.56716	196.4	-0.70143	196.4	-0.75385	196.4	-0.79466	196.4	-0.83402	196.4	-0.86081	196.4	-0.89572
		196.5	-0.14514	196.5	-0.56715	196.5	-0.70142	196.5	-0.75391	196.5	-0.79485	196.5	-0.83399	196.5	-0.86084	196.5	-0.89579
		196.6	-0.14516	196.6	-0.56713	196.6	-0.70141	196.6	-0.75389	196.6	-0.79496	196.6	-0.83399	196.6	-0.86099	196.6	-0.89581
		196.7	-0.14517	196.7	-0.5671	196.7	-0.70143	196.7	-0.75385	196.7	-0.79504	196.7	-0.83398	196.7	-0.86091	196.7	-0.89552
		196.8	-0.14519	196.8	-0.56708	196.8	-0.70145	196.8	-0.75376	196.8	-0.79519	196.8	-0.834	196.8	-0.86081	196.8	-0.89543
		196.9	-0.14521	196.9	-0.56705	196.9	-0.70147	196.9	-0.75373	196.9	-0.79524	196.9	-0.83409	196.9	-0.86022	196.9	-0.89553
		197	-0.1452	197	-0.56705	197	-0.70148	197	-0.75372	197	-0.7952	197	-0.83427	197	-0.85949	197	-0.89555
		197.1	-0.1452	197.1	-0.56712	197.1	-0.70148	197.1	-0.75371	197.1	-0.7952	197.1	-0.83441	197.1	-0.85931	197.1	-0.89557
		197.2	-0.14519	197.2	-0.56724	197.2	-0.70146	197.2	-0.75368	197.2	-0.79531	197.2	-0.83439	197.2	-0.85936	197.2	-0.89564
		197.3	-0.14519	197.3	-0.56726	197.3	-0.70144	197.3	-0.75368	197.3	-0.79535	197.3	-0.83438	197.3	-0.85932	197.3	-0.89587
		197.4	-0.14519	197.4	-0.56727	197.4	-0.70143	197.4	-0.7538	197.4	-0.79516	197.4	-0.83429	197.4	-0.85896	197.4	-0.89608
		197.5	-0.14519	197.5	-0.56728	197.5	-0.70141	197.5	-0.75393	197.5	-0.79511	197.5	-0.83415	197.5	-0.85872	197.5	-0.89621
		197.6	-0.1452	197.6	-0.56734	197.6	-0.70135	197.6	-0.75391	197.6	-0.79511	197.6	-0.83398	197.6	-0.85876	197.6	-0.89629
		197.7	-0.1452	197.7	-0.56737	197.7	-0.70129	197.7	-0.75393	197.7	-0.7951	197.7	-0.83385	197.7	-0.8588	197.7	-0.89631
		197.8	-0.14518	197.8	-0.56736	197.8	-0.70124	197.8	-0.75401	197.8	-0.79505	197.8	-0.83388	197.8	-0.85877	197.8	-0.89633
		197.9	-0.14513	197.9	-0.56735	197.9	-0.70117	197.9	-0.75411	197.9	-0.79504	197.9	-0.83385	197.9	-0.85883	197.9	-0.8964
		198	-0.14509	198	-0.56735	198	-0.70113	198	-0.75408	198	-0.79511	198	-0.83382	198	-0.85919	198	-0.8969
		198.1	-0.14508	198.1	-0.56735	198.1	-0.70109	198.1	-0.75404	198.1	-0.79513	198.1	-0.83381	198.1	-0.85949	198.1	-0.8974
		198.2	-0.14508	198.2	-0.56732	198.2	-0.70102	198.2	-0.75397	198.2	-0.79509	198.2	-0.83394	198.2	-0.85942	198.2	-0.89724
		198.3	-0.14509	198.3	-0.56728	198.3	-0.70096	198.3	-0.75393	198.3	-0.79509	198.3	-0.83422	198.3	-0.85946	198.3	-0.89667
		198.4	-0.14519	198.4	-0.56727	198.4	-0.70097	198.4	-0.75391	198.4	-0.79519	198.4	-0.83435	198.4	-0.85946	198.4	-0.89642
		198.5	-0.14538	198.5	-0.56727	198.5	-0.70096	198.5	-0.75385	198.5	-0.79535	198.5	-0.83429	198.5	-0.8594	198.5	-0.89694
		198.6	-0.1455	198.6	-0.56727	198.6	-0.70098	198.6	-0.75384	198.6	-0.79546	198.6	-0.83422	198.6	-0.85887	198.6	-0.89727
		198.7	-0.14554	198.7	-0.56727	198.7	-0.70097	198.7	-0.75388	198.7	-0.79563	198.7	-0.83396	198.7	-0.85839	198.7	-0.89741
		198.8	-0.14556	198.8	-0.56729	198.8	-0.70097	198.8	-0.75393	198.8	-0.79568	198.8	-0.83357	198.8	-0.85852	198.8	-0.8975
		198.9	-0.14557	198.9	-0.5673	198.9	-0.70097	198.9	-0.75393	198.9	-0.79565	198.9	-0.83302	198.9	-0.85856	198.9	-0.89787
		199	-0.14556	199	-0.56741	199	-0.701	199	-0.75392	199	-0.79555	199	-0.83259	199	-0.85873	199	-0.89806
		199.1	-0.14556	199.1	-0.56755	199.1	-0.70103	199.1	-0.75386	199.1	-0.7954	199.1	-0.83268	199.1	-0.85872	199.1	-0.89797
		199.2	-0.14555	199.2	-0.56765	199.2	-0.70106	199.2	-0.75374	199.2	-0.79524	199.2	-0.83296	199.2	-0.85875	199.2	-0.898
		199.3	-0.14553	199.3	-0.56778	199.3	-0.70111	199.3	-0.7537	199.3	-0.79519	199.3	-0.83332	199.3	-0.85876	199.3	-0.89781
		199.4	-0.14552	199.4	-0.56778	199.4	-0.70116	199.4	-0.7536	199.4	-0.79513	199.4	-0.83325	199.4	-0.85877	199.4	-0.8978
		199.5	-0.14553	199.5	-0.56773	199.5	-0.70117	199.5	-0.75359	199.5	-0.79516	199.5	-0.83331	199.5	-0.85864	199.5	-0.89774
		199.6	-0.14553	199.6	-0.56752	199.6	-0.7012	199.6	-0.75359	199.6	-0.79516	199.6	-0.83331	199.6	-0.85845	199.6	-0.89771
[truncated: 4,004 more rows]
