# Supplementary material for: Highly selective electrocatalytic alkynol semi-hydrogenation for continuous production of alkenols
Source: Nat Commun. 2023 Mar 20;14:1533. doi: 10.1038/s41467-023-37251-z (PMC10027872; doi:10.1038/s41467-023-37251-z)
Supplement: Supplementary file 3 — Source Data [file 41467_2023_37251_MOESM3_ESM.zip › Supplementary Data/Supplementary data 4 for Supplementary Figure 24.xlsx]

## Sheet: Supplementary Figure 24
		Potential	jMBE
		V vs. RHE	mA cm\+(-2)
			1 M KHCO\-(3)		0.5 M KOH		1 M KOH		2 M KOH		3 M KOH
		-0.91965	-67.9359	-0.72233	-204.077	-0.6946	-228.273	-0.51687	-208.212	-0.4162	-182.909
		-0.97965	-95.394	-0.75233	-307.383	-0.7446	-354.324	-0.59687	-334.14	-0.4462	-267.491
		-1.03965	-133.855	-0.79233	-387.433	-0.7846	-452.145	-0.63687	-435.456	-0.4662	-378.332
		-1.08965	-175.91	-0.82233	-444.641	-0.8146	-558.269	-0.67687	-544.457	-0.5062	-420.78
		-1.13965	-242.513	-0.85233	-532.676	-0.8546	-654.478	-0.70687	-654.268	-0.5462	-516.464
		-1.19965	-349.576	-0.87233	-612.382	-0.8846	-751.533	-0.73687	-726.482	-0.5762	-608.347
