# Supplementary material for: Highly selective electrocatalytic alkynol semi-hydrogenation for continuous production of alkenols
Source: Nat Commun. 2023 Mar 20;14:1533. doi: 10.1038/s41467-023-37251-z (PMC10027872; doi:10.1038/s41467-023-37251-z)
Supplement: Supplementary file 3 — Source Data [file 41467_2023_37251_MOESM3_ESM.zip › Supplementary Data/Supplementary data 5 for Supplementary Figure 26.xlsx]

## Sheet: Supplementary Figure 26a
			pH	Electrical conductivity
				mS cm\+(-1)
		1 M KOH	13.7	177
		1 M KOH+0.5 M KCl	13.7	224
		1 M KOH+1 M KCl	13.6	273

## Sheet: Supplementary Figure 26b
		Time	Current density
		s	A cm\+(-2)
			1 M KOH		1 M KOH + 0.5 M KCl		1 M KOH + 1 M KCl
		0	-1.68011	0	-1.3979	0	-1.40646
		0.1	-1.66514	0.1	-1.40248	0.1	-1.40711
		0.2	-1.6141	0.2	-1.40655	0.2	-1.38441
		0.3	-1.55021	0.3	-1.40644	0.3	-1.34093
		0.4	-1.48927	0.4	-1.39887	0.4	-1.29376
		0.5	-1.43397	0.5	-1.37702	0.5	-1.25406
		0.6	-1.39084	0.6	-1.34836	0.6	-1.22214
		0.7	-1.35787	0.7	-1.31881	0.7	-1.19563
		0.8	-1.32893	0.8	-1.29278	0.8	-1.17226
		0.9	-1.30235	0.9	-1.27191	0.9	-1.15287
		1	-1.27576	1	-1.24981	1	-1.13726
		1.1	-1.25147	1.1	-1.23011	1.1	-1.12235
		1.2	-1.23071	1.2	-1.21632	1.2	-1.11136
		1.3	-1.21646	1.3	-1.20449	1.3	-1.09801
		1.4	-1.20512	1.4	-1.1942	1.4	-1.0827
		1.5	-1.19319	1.5	-1.1876	1.5	-1.07361
		1.6	-1.18255	1.6	-1.18448	1.6	-1.06498
		1.7	-1.17243	1.7	-1.17716	1.7	-1.05223
		1.8	-1.1634	1.8	-1.16651	1.8	-1.04059
		1.9	-1.15355	1.9	-1.15852	1.9	-1.03407
		2	-1.14244	2	-1.15236	2	-1.02957
		2.1	-1.13361	2.1	-1.14641	2.1	-1.02298
		2.2	-1.12951	2.2	-1.13756	2.2	-1.01311
		2.3	-1.12715	2.3	-1.12639	2.3	-1.00232
		2.4	-1.12457	2.4	-1.11566	2.4	-0.99387
		2.5	-1.11507	2.5	-1.11026	2.5	-0.98894
		2.6	-1.10451	2.6	-1.10845	2.6	-0.98494
		2.7	-1.09886	2.7	-1.10645	2.7	-0.98115
		2.8	-1.09698	2.8	-1.10078	2.8	-0.978
		2.9	-1.09411	2.9	-1.09541	2.9	-0.97694
		3	-1.09009	3	-1.09238	3	-0.97166
		3.1	-1.08875	3.1	-1.09137	3.1	-0.96563
		3.2	-1.0832	3.2	-1.08957	3.2	-0.96244
		3.3	-1.0726	3.3	-1.08693	3.3	-0.96062
		3.4	-1.06367	3.4	-1.0856	3.4	-0.95898
		3.5	-1.05704	3.5	-1.08194	3.5	-0.95703
		3.6	-1.05004	3.6	-1.07791	3.6	-0.95263
		3.7	-1.04678	3.7	-1.077	3.7	-0.94906
		3.8	-1.04613	3.8	-1.0767	3.8	-0.94742
		3.9	-1.0459	3.9	-1.0747	3.9	-0.94687
		4	-1.0429	4	-1.07174	4	-0.94662
		4.1	-1.03685	4.1	-1.07001	4.1	-0.9453
		4.2	-1.03331	4.2	-1.06831	4.2	-0.94267
		4.3	-1.03453	4.3	-1.06619	4.3	-0.93903
		4.4	-1.03436	4.4	-1.06441	4.4	-0.93638
		4.5	-1.03467	4.5	-1.06253	4.5	-0.93533
		4.6	-1.0313	4.6	-1.06158	4.6	-0.93447
		4.7	-1.02558	4.7	-1.05525	4.7	-0.93313
		4.8	-1.02186	4.8	-1.04945	4.8	-0.93082
		4.9	-1.01982	4.9	-1.04819	4.9	-0.92864
		5	-1.01848	5	-1.04755	5	-0.92676
		5.1	-1.01804	5.1	-1.04447	5.1	-0.92523
		5.2	-1.01757	5.2	-1.04136	5.2	-0.92343
		5.3	-1.01596	5.3	-1.04087	5.3	-0.92084
		5.4	-1.01243	5.4	-1.04095	5.4	-0.91876
		5.5	-1.0122	5.5	-1.04118	5.5	-0.91581
		5.6	-1.01422	5.6	-1.04101	5.6	-0.91286
		5.7	-1.01767	5.7	-1.04103	5.7	-0.91187
		5.8	-1.02063	5.8	-1.03899	5.8	-0.91146
		5.9	-1.02242	5.9	-1.0354	5.9	-0.91136
		6	-1.02208	6	-1.03161	6	-0.91136
		6.1	-1.02146	6.1	-1.02837	6.1	-0.91132
		6.2	-1.01834	6.2	-1.02684	6.2	-0.90904
		6.3	-1.01432	6.3	-1.02684	6.3	-0.9046
		6.4	-1.01017	6.4	-1.02704	6.4	-0.90178
		6.5	-1.00445	6.5	-1.02816	6.5	-0.90078
		6.6	-0.99666	6.6	-1.02845	6.6	-0.90045
		6.7	-0.99134	6.7	-1.02793	6.7	-0.89989
		6.8	-0.99259	6.8	-1.02751	6.8	-0.89925
		6.9	-0.99328	6.9	-1.02683	6.9	-0.89904
		7	-0.99392	7	-1.0266	7	-0.89761
		7.1	-0.99391	7.1	-1.02354	7.1	-0.89629
		7.2	-0.99409	7.2	-1.01692	7.2	-0.89669
		7.3	-0.99415	7.3	-1.01126	7.3	-0.89834
		7.4	-0.98993	7.4	-1.00954	7.4	-0.90059
		7.5	-0.98378	7.5	-1.00873	7.5	-0.90011
		7.6	-0.9801	7.6	-1.00847	7.6	-0.90071
		7.7	-0.97933	7.7	-1.00669	7.7	-0.89952
		7.8	-0.97852	7.8	-1.00213	7.8	-0.89875
		7.9	-0.97825	7.9	-0.99824	7.9	-0.8921
		8	-0.97658	8	-0.99731	8	-0.88402
		8.1	-0.97432	8.1	-0.99762	8.1	-0.87981
		8.2	-0.97206	8.2	-0.9979	8.2	-0.87706
		8.3	-0.96797	8.3	-0.99897	8.3	-0.87621
		8.4	-0.96471	8.4	-0.99904	8.4	-0.87682
		8.5	-0.96471	8.5	-0.99857	8.5	-0.87822
		8.6	-0.9646	8.6	-0.99751	8.6	-0.87926
		8.7	-0.96457	8.7	-0.99781	8.7	-0.87995
		8.8	-0.96452	8.8	-0.99785	8.8	-0.87938
		8.9	-0.96647	8.9	-0.99936	8.9	-0.87882
		9	-0.9671	9	-1.00204	9	-0.87764
		9.1	-0.96401	9.1	-1.00437	9.1	-0.877
		9.2	-0.95984	9.2	-1.00444	9.2	-0.87639
		9.3	-0.95746	9.3	-1.00382	9.3	-0.87459
		9.4	-0.9542	9.4	-1.00341	9.4	-0.87417
		9.5	-0.95238	9.5	-1.00296	9.5	-0.87484
		9.6	-0.95201	9.6	-1.00202	9.6	-0.87492
		9.7	-0.95188	9.7	-1.00156	9.7	-0.87453
		9.8	-0.95099	9.8	-1.00399	9.8	-0.87371
		9.9	-0.9499	9.9	-1.00803	9.9	-0.87236
		10	-0.95009	10	-1.00859	10	-0.8701
		10.1	-0.94978	10.1	-1.00755	10.1	-0.868
		10.2	-0.94958	10.2	-1.00611	10.2	-0.86772
		10.3	-0.94941	10.3	-1.00424	10.3	-0.86811
		10.4	-0.94978	10.4	-1.00248	10.4	-0.86872
		10.5	-0.94985	10.5	-1.00189	10.5	-0.8703
		10.6	-0.94918	10.6	-0.9956	10.6	-0.87186
		10.7	-0.94494	10.7	-0.98845	10.7	-0.87157
		10.8	-0.94161	10.8	-0.98607	10.8	-0.87166
		10.9	-0.94163	10.9	-0.98493	10.9	-0.87159
		11	-0.94146	11	-0.9845	11	-0.87171
		11.1	-0.94141	11.1	-0.98625	11.1	-0.87172
		11.2	-0.94188	11.2	-0.98931	11.2	-0.87026
		11.3	-0.94347	11.3	-0.99085	11.3	-0.8695
		11.4	-0.94415	11.4	-0.99036	11.4	-0.87022
		11.5	-0.9436	11.5	-0.9903	11.5	-0.87271
		11.6	-0.94256	11.6	-0.99012	11.6	-0.87413
		11.7	-0.93942	11.7	-0.99004	11.7	-0.87316
		11.8	-0.93499	11.8	-0.98818	11.8	-0.87331
		11.9	-0.93053	11.9	-0.98677	11.9	-0.87454
		12	-0.92921	12	-0.9863	12	-0.87608
		12.1	-0.93034	12.1	-0.98542	12.1	-0.87626
		12.2	-0.93107	12.2	-0.98385	12.2	-0.87632
		12.3	-0.93483	12.3	-0.98303	12.3	-0.87624
		12.4	-0.94026	12.4	-0.98121	12.4	-0.876
		12.5	-0.94206	12.5	-0.97968	12.5	-0.8759
		12.6	-0.94138	12.6	-0.97917	12.6	-0.87578
		12.7	-0.93861	12.7	-0.97857	12.7	-0.87482
		12.8	-0.93538	12.8	-0.97833	12.8	-0.87245
		12.9	-0.93326	12.9	-0.97958	12.9	-0.87026
		13	-0.93173	13	-0.98264	13	-0.8686
		13.1	-0.92778	13.1	-0.98592	13.1	-0.86477
		13.2	-0.92417	13.2	-0.98572	13.2	-0.86209
		13.3	-0.92007	13.3	-0.98127	13.3	-0.86282
		13.4	-0.91921	13.4	-0.97376	13.4	-0.86252
		13.5	-0.92031	13.5	-0.97263	13.5	-0.86266
		13.6	-0.92039	13.6	-0.97316	13.6	-0.85896
		13.7	-0.91946	13.7	-0.97296	13.7	-0.85643
		13.8	-0.91627	13.8	-0.96772	13.8	-0.858
		13.9	-0.91402	13.9	-0.96309	13.9	-0.86132
		14	-0.91448	14	-0.96509	14	-0.86685
		14.1	-0.91421	14.1	-0.96439	14.1	-0.86891
		14.2	-0.91354	14.2	-0.96437	14.2	-0.86894
		14.3	-0.91263	14.3	-0.96414	14.3	-0.86863
		14.4	-0.91213	14.4	-0.96511	14.4	-0.86627
		14.5	-0.91197	14.5	-0.96536	14.5	-0.86269
		14.6	-0.91027	14.6	-0.96399	14.6	-0.86115
		14.7	-0.90704	14.7	-0.96362	14.7	-0.86146
		14.8	-0.90446	14.8	-0.96447	14.8	-0.8607
		14.9	-0.90315	14.9	-0.96545	14.9	-0.85867
		15	-0.90093	15	-0.96809	15	-0.8574
		15.1	-0.90031	15.1	-0.97192	15.1	-0.85836
		15.2	-0.90121	15.2	-0.97504	15.2	-0.85879
		15.3	-0.90393	15.3	-0.97489	15.3	-0.85871
		15.4	-0.90686	15.4	-0.97498	15.4	-0.85883
		15.5	-0.90784	15.5	-0.97475	15.5	-0.85929
		15.6	-0.90895	15.6	-0.97448	15.6	-0.85949
		15.7	-0.91114	15.7	-0.973	15.7	-0.85779
		15.8	-0.91254	15.8	-0.96548	15.8	-0.85558
		15.9	-0.91208	15.9	-0.95975	15.9	-0.85444
		16	-0.91132	16	-0.96119	16	-0.85335
		16.1	-0.90911	16.1	-0.96167	16.1	-0.85334
		16.2	-0.90571	16.2	-0.965	16.2	-0.85449
		16.3	-0.90242	16.3	-0.97026	16.3	-0.85721
		16.4	-0.90053	16.4	-0.9735	16.4	-0.85882
		16.5	-0.89572	16.5	-0.97458	16.5	-0.85831
		16.6	-0.88884	16.6	-0.97523	16.6	-0.85867
		16.7	-0.88505	16.7	-0.9776	16.7	-0.85909
		16.8	-0.88524	16.8	-0.98072	16.8	-0.86063
		16.9	-0.88593	16.9	-0.98108	16.9	-0.86075
		17	-0.88794	17	-0.98178	17	-0.85829
		17.1	-0.89174	17.1	-0.98071	17.1	-0.85467
		17.2	-0.89819	17.2	-0.98059	17.2	-0.85217
		17.3	-0.90407	17.3	-0.97833	17.3	-0.85215
		17.4	-0.90608	17.4	-0.97031	17.4	-0.85703
		17.5	-0.90541	17.5	-0.96097	17.5	-0.86582
		17.6	-0.9046	17.6	-0.95569	17.6	-0.86905
		17.7	-0.90396	17.7	-0.95425	17.7	-0.86751
		17.8	-0.90363	17.8	-0.95533	17.8	-0.86141
		17.9	-0.9021	17.9	-0.9582	17.9	-0.85319
		18	-0.89964	18	-0.96134	18	-0.85111
		18.1	-0.89947	18.1	-0.96073	18.1	-0.85071
		18.2	-0.89992	18.2	-0.95822	18.2	-0.85058
		18.3	-0.90169	18.3	-0.9551	18.3	-0.8495
		18.4	-0.90377	18.4	-0.9547	18.4	-0.84629
		18.5	-0.90414	18.5	-0.95457	18.5	-0.84299
		18.6	-0.90401	18.6	-0.95459	18.6	-0.84259
		18.7	-0.90409	18.7	-0.95473	18.7	-0.84256
		18.8	-0.90327	18.8	-0.95584	18.8	-0.8428
		18.9	-0.90303	18.9	-0.95611	18.9	-0.84288
		19	-0.89907	19	-0.95519	19	-0.84432
		19.1	-0.89424	19.1	-0.95386	19.1	-0.84467
		19.2	-0.89201	19.2	-0.95395	19.2	-0.84354
		19.3	-0.89166	19.3	-0.95354	19.3	-0.8418
		19.4	-0.89182	19.4	-0.95333	19.4	-0.84185
		19.5	-0.89203	19.5	-0.95313	19.5	-0.84193
		19.6	-0.89302	19.6	-0.95299	19.6	-0.84261
		19.7	-0.8954	19.7	-0.95278	19.7	-0.8435
		19.8	-0.89994	19.8	-0.95092	19.8	-0.84379
		19.9	-0.90433	19.9	-0.95034	19.9	-0.84537
		20	-0.90533	20	-0.95112	20	-0.84579
		20.1	-0.90468	20.1	-0.95119	20.1	-0.8448
		20.2	-0.9022	20.2	-0.95121	20.2	-0.84277
		20.3	-0.89874	20.3	-0.95124	20.3	-0.84261
		20.4	-0.89639	20.4	-0.95133	20.4	-0.84363
		20.5	-0.89403	20.5	-0.95226	20.5	-0.84392
		20.6	-0.89149	20.6	-0.95254	20.6	-0.84429
		20.7	-0.89001	20.7	-0.94815	20.7	-0.84451
		20.8	-0.88759	20.8	-0.9434	20.8	-0.84471
		20.9	-0.88787	20.9	-0.94436	20.9	-0.84766
		21	-0.88811	21	-0.94501	21	-0.84503
		21.1	-0.88986	21.1	-0.94572	21.1	-0.84605
		21.2	-0.89049	21.2	-0.9452	21.2	-0.8444
		21.3	-0.89279	21.3	-0.94526	21.3	-0.84109
		21.4	-0.89456	21.4	-0.94553	21.4	-0.83331
		21.5	-0.89438	21.5	-0.94677	21.5	-0.82827
		21.6	-0.89354	21.6	-0.94714	21.6	-0.8292
		21.7	-0.89028	21.7	-0.94664	21.7	-0.83026
		21.8	-0.88925	21.8	-0.9453	21.8	-0.83276
		21.9	-0.89047	21.9	-0.94215	21.9	-0.83288
		22	-0.89132	22	-0.94178	22	-0.83226
		22.1	-0.89113	22.1	-0.94312	22.1	-0.83105
		22.2	-0.88731	22.2	-0.9451	22.2	-0.83102
		22.3	-0.88206	22.3	-0.9467	22.3	-0.836
		22.4	-0.88291	22.4	-0.94724	22.4	-0.83853
		22.5	-0.88424	22.5	-0.9474	22.5	-0.83606
		22.6	-0.88497	22.6	-0.94688	22.6	-0.83243
		22.7	-0.88344	22.7	-0.9454	22.7	-0.82846
		22.8	-0.88212	22.8	-0.94303	22.8	-0.8259
		22.9	-0.88198	22.9	-0.94119	22.9	-0.82607
		23	-0.88193	23	-0.94146	23	-0.82694
		23.1	-0.8799	23.1	-0.94259	23.1	-0.82877
		23.2	-0.87631	23.2	-0.94449	23.2	-0.8304
		23.3	-0.87496	23.3	-0.94797	23.3	-0.83321
		23.4	-0.87451	23.4	-0.94871	23.4	-0.83549
		23.5	-0.87386	23.5	-0.94727	23.5	-0.83508
		23.6	-0.87349	23.6	-0.94704	23.6	-0.83489
		23.7	-0.87439	23.7	-0.94709	23.7	-0.83363
		23.8	-0.87681	23.8	-0.94703	23.8	-0.83241
		23.9	-0.87945	23.9	-0.94703	23.9	-0.83239
		24	-0.88061	24	-0.94867	24	-0.83256
		24.1	-0.88037	24.1	-0.9513	24.1	-0.83463
		24.2	-0.87981	24.2	-0.95422	24.2	-0.83521
		24.3	-0.8788	24.3	-0.95517	24.3	-0.83318
		24.4	-0.87825	24.4	-0.95425	24.4	-0.82957
		24.5	-0.87755	24.5	-0.95427	24.5	-0.82633
		24.6	-0.87691	24.6	-0.95396	24.6	-0.82391
		24.7	-0.8767	24.7	-0.95386	24.7	-0.82309
		24.8	-0.87512	24.8	-0.95373	24.8	-0.82075
		24.9	-0.87108	24.9	-0.95378	24.9	-0.81882
		25	-0.86885	25	-0.954	25	-0.8193
		25.1	-0.8698	25.1	-0.95384	25.1	-0.81975
		25.2	-0.87059	25.2	-0.95288	25.2	-0.82197
		25.3	-0.87129	25.3	-0.9476	25.3	-0.82502
		25.4	-0.87152	25.4	-0.93999	25.4	-0.82624
		25.5	-0.87179	25.5	-0.93722	25.5	-0.82665
		25.6	-0.87486	25.6	-0.93855	25.6	-0.82672
		25.7	-0.87769	25.7	-0.93995	25.7	-0.82745
		25.8	-0.87684	25.8	-0.94129	25.8	-0.82805
		25.9	-0.87612	25.9	-0.94076	25.9	-0.82831
		26	-0.87525	26	-0.9399	26	-0.82767
		26.1	-0.87572	26.1	-0.93828	26.1	-0.82582
		26.2	-0.87657	26.2	-0.93728	26.2	-0.8229
		26.3	-0.87711	26.3	-0.93685	26.3	-0.82042
		26.4	-0.87675	26.4	-0.9368	26.4	-0.81822
		26.5	-0.87639	26.5	-0.93742	26.5	-0.81521
		26.6	-0.87611	26.6	-0.93893	26.6	-0.81338
		26.7	-0.87602	26.7	-0.93933	26.7	-0.81391
		26.8	-0.8757	26.8	-0.94059	26.8	-0.81582
		26.9	-0.87557	26.9	-0.94221	26.9	-0.81817
		27	-0.87576	27	-0.94279	27	-0.81763
		27.1	-0.87579	27.1	-0.94166	27.1	-0.81805
		27.2	-0.87518	27.2	-0.93993	27.2	-0.81729
		27.3	-0.87499	27.3	-0.93653	27.3	-0.8179
		27.4	-0.87473	27.4	-0.93161	27.4	-0.81956
		27.5	-0.87336	27.5	-0.92717	27.5	-0.82184
		27.6	-0.87186	27.6	-0.92572	27.6	-0.8226
		27.7	-0.87236	27.7	-0.92658	27.7	-0.82722
		27.8	-0.87301	27.8	-0.92741	27.8	-0.83568
		27.9	-0.87339	27.9	-0.9285	27.9	-0.83721
		28	-0.87247	28	-0.93019	28	-0.8352
		28.1	-0.87149	28.1	-0.93299	28.1	-0.83315
		28.2	-0.87164	28.2	-0.93605	28.2	-0.82724
		28.3	-0.87185	28.3	-0.9391	28.3	-0.81948
		28.4	-0.87198	28.4	-0.93891	28.4	-0.81475
		28.5	-0.8698	28.5	-0.93779	28.5	-0.81438
		28.6	-0.86571	28.6	-0.9307	28.6	-0.81564
		28.7	-0.86059	28.7	-0.92273	28.7	-0.8175
		28.8	-0.85763	28.8	-0.9203	28.8	-0.81866
		28.9	-0.85874	28.9	-0.92001	28.9	-0.81998
		29	-0.85933	29	-0.91991	29	-0.82372
		29.1	-0.86253	29.1	-0.9192	29.1	-0.82595
		29.2	-0.8659	29.2	-0.91546	29.2	-0.8259
		29.3	-0.86552	29.3	-0.9099	29.3	-0.82568
		29.4	-0.8615	29.4	-0.90648	29.4	-0.82462
		29.5	-0.85458	29.5	-0.90707	29.5	-0.82273
		29.6	-0.85127	29.6	-0.90613	29.6	-0.82288
		29.7	-0.8497	29.7	-0.90653	29.7	-0.82426
		29.8	-0.84829	29.8	-0.90603	29.8	-0.82609
		29.9	-0.8468	29.9	-0.90615	29.9	-0.82572
		30	-0.84737	30	-0.90594	30	-0.82484
		30.1	-0.84803	30.1	-0.90603	30.1	-0.82442
		30.2	-0.85072	30.2	-0.9078	30.2	-0.82536
		30.3	-0.85325	30.3	-0.91433	30.3	-0.82572
		30.4	-0.85426	30.4	-0.91842	30.4	-0.82597
		30.5	-0.85559	30.5	-0.91664	30.5	-0.82626
		30.6	-0.85904	30.6	-0.9174	30.6	-0.82873
		30.7	-0.86268	30.7	-0.91799	30.7	-0.82981
		30.8	-0.86308	30.8	-0.92252	30.8	-0.83032
		30.9	-0.86308	30.9	-0.92561	30.9	-0.83085
		31	-0.86322	31	-0.92426	31	-0.83214
		31.1	-0.86439	31.1	-0.9237	31.1	-0.83204
		31.2	-0.86629	31.2	-0.92079	31.2	-0.83244
		31.3	-0.86712	31.3	-0.91874	31.3	-0.83317
		31.4	-0.86683	31.4	-0.91914	31.4	-0.83442
		31.5	-0.86373	31.5	-0.91928	31.5	-0.83453
		31.6	-0.85859	31.6	-0.9202	31.6	-0.83467
		31.7	-0.85616	31.7	-0.92187	31.7	-0.83628
		31.8	-0.85535	31.8	-0.92197	31.8	-0.83787
		31.9	-0.85357	31.9	-0.92072	31.9	-0.83729
		32	-0.8495	32	-0.91773	32	-0.8371
		32.1	-0.84583	32.1	-0.91664	32.1	-0.83083
		32.2	-0.8458	32.2	-0.91675	32.2	-0.81698
		32.3	-0.84663	32.3	-0.91643	32.3	-0.80403
		32.4	-0.84902	32.4	-0.91636	32.4	-0.79695
		32.5	-0.8504	32.5	-0.91598	32.5	-0.79459
		32.6	-0.84981	32.6	-0.91504	32.6	-0.79178
		32.7	-0.84606	32.7	-0.91351	32.7	-0.79147
		32.8	-0.84447	32.8	-0.91376	32.8	-0.79268
		32.9	-0.8465	32.9	-0.91683	32.9	-0.79544
		33	-0.84909	33	-0.92122	33	-0.79845
		33.1	-0.85162	33.1	-0.92126	33.1	-0.80057
		33.2	-0.85242	33.2	-0.92136	33.2	-0.80125
		33.3	-0.85189	33.3	-0.92141	33.3	-0.80147
		33.4	-0.84892	33.4	-0.92282	33.4	-0.80296
		33.5	-0.84433	33.5	-0.92564	33.5	-0.80662
		33.6	-0.84317	33.6	-0.92792	33.6	-0.81003
		33.7	-0.84397	33.7	-0.92788	33.7	-0.8116
		33.8	-0.84385	33.8	-0.92735	33.8	-0.81121
		33.9	-0.8447	33.9	-0.92681	33.9	-0.81161
		34	-0.84494	34	-0.92658	34	-0.81218
		34.1	-0.84769	34.1	-0.92649	34.1	-0.81361
		34.2	-0.85106	34.2	-0.92499	34.2	-0.81616
		34.3	-0.85261	34.3	-0.92069	34.3	-0.81701
		34.4	-0.85228	34.4	-0.91884	34.4	-0.81839
		34.5	-0.85163	34.5	-0.92023	34.5	-0.81787
		34.6	-0.84914	34.6	-0.92214	34.6	-0.81752
		34.7	-0.84855	34.7	-0.92448	34.7	-0.81646
		34.8	-0.84782	34.8	-0.92389	34.8	-0.81489
		34.9	-0.84708	34.9	-0.92339	34.9	-0.81364
		35	-0.84582	35	-0.92129	35	-0.81323
		35.1	-0.84613	35.1	-0.92112	35.1	-0.81267
		35.2	-0.84766	35.2	-0.92221	35.2	-0.80805
		35.3	-0.8485	35.3	-0.92406	35.3	-0.80274
		35.4	-0.84765	35.4	-0.92552	35.4	-0.80083
		35.5	-0.84568	35.5	-0.92544	35.5	-0.79899
		35.6	-0.84287	35.6	-0.92323	35.6	-0.79675
		35.7	-0.84297	35.7	-0.92066	35.7	-0.79577
		35.8	-0.84387	35.8	-0.92131	35.8	-0.79596
		35.9	-0.84531	35.9	-0.92237	35.9	-0.79711
		36	-0.84575	36	-0.92294	36	-0.80099
		36.1	-0.84574	36.1	-0.92191	36.1	-0.80486
		36.2	-0.84531	36.2	-0.91941	36.2	-0.80637
		36.3	-0.84516	36.3	-0.91835	36.3	-0.80641
		36.4	-0.84601	36.4	-0.91734	36.4	-0.80438
		36.5	-0.84706	36.5	-0.91726	36.5	-0.79884
		36.6	-0.84873	36.6	-0.91689	36.6	-0.79501
		36.7	-0.85241	36.7	-0.91583	36.7	-0.79551
		36.8	-0.85329	36.8	-0.91466	36.8	-0.79588
		36.9	-0.85207	36.9	-0.91428	36.9	-0.79962
		37	-0.85069	37	-0.91333	37	-0.80405
		37.1	-0.84982	37.1	-0.91322	37.1	-0.80523
		37.2	-0.84953	37.2	-0.91415	37.2	-0.80475
		37.3	-0.84943	37.3	-0.91559	37.3	-0.80498
		37.4	-0.84864	37.4	-0.91757	37.4	-0.80596
		37.5	-0.84837	37.5	-0.91998	37.5	-0.81123
		37.6	-0.85101	37.6	-0.91993	37.6	-0.81631
		37.7	-0.85479	37.7	-0.9198	37.7	-0.81637
		37.8	-0.85439	37.8	-0.91932	37.8	-0.81578
		37.9	-0.85212	37.9	-0.91932	37.9	-0.81428
		38	-0.84679	38	-0.91905	38	-0.81314
		38.1	-0.8437	38.1	-0.91865	38.1	-0.81239
		38.2	-0.84267	38.2	-0.91793	38.2	-0.81214
		38.3	-0.84035	38.3	-0.9181	38.3	-0.80997
		38.4	-0.83578	38.4	-0.91846	38.4	-0.80774
		38.5	-0.83223	38.5	-0.91863	38.5	-0.80816
		38.6	-0.8285	38.6	-0.91881	38.6	-0.80901
		38.7	-0.82558	38.7	-0.91893	38.7	-0.80944
		38.8	-0.82369	38.8	-0.91953	38.8	-0.80887
		38.9	-0.82189	38.9	-0.91958	38.9	-0.80797
		39	-0.82094	39	-0.91856	39	-0.80715
		39.1	-0.82103	39.1	-0.91609	39.1	-0.80583
		39.2	-0.82052	39.2	-0.91482	39.2	-0.80288
		39.3	-0.81998	39.3	-0.91473	39.3	-0.80159
		39.4	-0.8184	39.4	-0.91492	39.4	-0.80186
		39.5	-0.8164	39.5	-0.916	39.5	-0.80153
		39.6	-0.81625	39.6	-0.91762	39.6	-0.80151
		39.7	-0.81719	39.7	-0.91738	39.7	-0.80271
		39.8	-0.81977	39.8	-0.91625	39.8	-0.806
		39.9	-0.82276	39.9	-0.91521	39.9	-0.80761
		40	-0.82488	40	-0.9157	40	-0.80815
		40.1	-0.8251	40.1	-0.91552	40.1	-0.80879
		40.2	-0.8246	40.2	-0.91527	40.2	-0.80965
		40.3	-0.82428	40.3	-0.91145	40.3	-0.80932
		40.4	-0.82444	40.4	-0.90705	40.4	-0.80926
		40.5	-0.82438	40.5	-0.9067	40.5	-0.80917
		40.6	-0.82251	40.6	-0.90682	40.6	-0.80911
		40.7	-0.81867	40.7	-0.90675	40.7	-0.80815
		40.8	-0.81675	40.8	-0.90577	40.8	-0.80681
		40.9	-0.81611	40.9	-0.90391	40.9	-0.80546
		41	-0.81656	41	-0.90373	41	-0.80417
		41.1	-0.81683	41.1	-0.90421	41.1	-0.80374
		41.2	-0.81707	41.2	-0.90479	41.2	-0.80354
		41.3	-0.81669	41.3	-0.90467	41.3	-0.8035
		41.4	-0.8161	41.4	-0.90424	41.4	-0.80378
		41.5	-0.81496	41.5	-0.90292	41.5	-0.8052
		41.6	-0.81479	41.6	-0.9028	41.6	-0.80805
		41.7	-0.81602	41.7	-0.90362	41.7	-0.81048
		41.8	-0.81967	41.8	-0.90625	41.8	-0.81178
		41.9	-0.82361	41.9	-0.90916	41.9	-0.81711
		42	-0.82569	42	-0.91005	42	-0.82112
		42.1	-0.82578	42.1	-0.91035	42.1	-0.82013
		42.2	-0.82538	42.2	-0.91092	42.2	-0.8198
		42.3	-0.82339	42.3	-0.9125	42.3	-0.8185
		42.4	-0.82094	42.4	-0.91371	42.4	-0.8143
		42.5	-0.82012	42.5	-0.91479	42.5	-0.81063
		42.6	-0.81797	42.6	-0.91629	42.6	-0.80983
		42.7	-0.81545	42.7	-0.91673	42.7	-0.80956
		42.8	-0.81408	42.8	-0.91689	42.8	-0.80823
		42.9	-0.81395	42.9	-0.9171	42.9	-0.80737
		43	-0.81345	43	-0.91766	43	-0.80708
		43.1	-0.81394	43.1	-0.91906	43.1	-0.80647
		43.2	-0.81307	43.2	-0.92057	43.2	-0.80612
		43.3	-0.81127	43.3	-0.9211	43.3	-0.8065
		43.4	-0.81037	43.4	-0.92077	43.4	-0.80798
		43.5	-0.81409	43.5	-0.92083	43.5	-0.81198
		43.6	-0.81787	43.6	-0.9212	43.6	-0.8133
		43.7	-0.81914	43.7	-0.92205	43.7	-0.81192
		43.8	-0.82124	43.8	-0.92284	43.8	-0.81189
		43.9	-0.82201	43.9	-0.9228	43.9	-0.81278
		44	-0.82106	44	-0.92194	44	-0.81622
		44.1	-0.82101	44.1	-0.91874	44.1	-0.81999
		44.2	-0.82068	44.2	-0.91344	44.2	-0.82076
		44.3	-0.82122	44.3	-0.90895	44.3	-0.82059
		44.4	-0.82129	44.4	-0.90677	44.4	-0.82076
		44.5	-0.82252	44.5	-0.90653	44.5	-0.82337
		44.6	-0.82271	44.6	-0.90794	44.6	-0.82621
		44.7	-0.82231	44.7	-0.9093	44.7	-0.82536
		44.8	-0.82224	44.8	-0.90889	44.8	-0.82399
		44.9	-0.82208	44.9	-0.90724	44.9	-0.81912
		45	-0.82093	45	-0.90436	45	-0.81216
		45.1	-0.81995	45.1	-0.90323	45.1	-0.80295
		45.2	-0.81929	45.2	-0.90338	45.2	-0.79506
		45.3	-0.81718	45.3	-0.9035	45.3	-0.7916
		45.4	-0.81174	45.4	-0.90391	45.4	-0.79063
		45.5	-0.80721	45.5	-0.90551	45.5	-0.79087
		45.6	-0.80419	45.6	-0.90459	45.6	-0.79255
		45.7	-0.80419	45.7	-0.90372	45.7	-0.79563
		45.8	-0.80534	45.8	-0.90035	45.8	-0.79724
		45.9	-0.80779	45.9	-0.89872	45.9	-0.79691
		46	-0.80907	46	-0.89953	46	-0.79316
		46.1	-0.80863	46.1	-0.90224	46.1	-0.78935
		46.2	-0.80891	46.2	-0.90554	46.2	-0.78959
		46.3	-0.8102	46.3	-0.90492	46.3	-0.78968
		46.4	-0.81079	46.4	-0.90445	46.4	-0.79107
		46.5	-0.81003	46.5	-0.90405	46.5	-0.79244
		46.6	-0.80997	46.6	-0.90445	46.6	-0.79285
		46.7	-0.80975	46.7	-0.90572	46.7	-0.79263
		46.8	-0.8104	46.8	-0.90795	46.8	-0.79154
		46.9	-0.81104	46.9	-0.90883	46.9	-0.7911
		47	-0.8121	47	-0.90836	47	-0.79193
		47.1	-0.8125	47.1	-0.90697	47.1	-0.7932
		47.2	-0.81263	47.2	-0.90301	47.2	-0.79573
		47.3	-0.81422	47.3	-0.89862	47.3	-0.79817
		47.4	-0.8146	47.4	-0.8956	47.4	-0.79797
		47.5	-0.81381	47.5	-0.89315	47.5	-0.79753
		47.6	-0.81359	47.6	-0.89314	47.6	-0.796
		47.7	-0.81365	47.7	-0.89406	47.7	-0.79469
		47.8	-0.81379	47.8	-0.8963	47.8	-0.79403
		47.9	-0.81386	47.9	-0.89815	47.9	-0.79381
		48	-0.81474	48	-0.89911	48	-0.79248
		48.1	-0.81555	48.1	-0.90042	48.1	-0.79219
		48.2	-0.81533	48.2	-0.90199	48.2	-0.79302
		48.3	-0.81539	48.3	-0.90308	48.3	-0.79469
		48.4	-0.81534	48.4	-0.90306	48.4	-0.79536
		48.5	-0.81596	48.5	-0.90336	48.5	-0.79492
		48.6	-0.81615	48.6	-0.90424	48.6	-0.79425
		48.7	-0.81497	48.7	-0.90582	48.7	-0.79406
		48.8	-0.81269	48.8	-0.90569	48.8	-0.79406
		48.9	-0.80995	48.9	-0.90562	48.9	-0.79414
		49	-0.80844	49	-0.90531	49	-0.79402
		49.1	-0.80896	49.1	-0.90412	49.1	-0.79387
		49.2	-0.8098	49.2	-0.90349	49.2	-0.79378
		49.3	-0.81097	49.3	-0.90408	49.3	-0.79715
		49.4	-0.81136	49.4	-0.90407	49.4	-0.80201
		49.5	-0.81406	49.5	-0.90415	49.5	-0.80194
		49.6	-0.82038	49.6	-0.90417	49.6	-0.80133
		49.7	-0.82178	49.7	-0.90559	49.7	-0.8011
		49.8	-0.8199	49.8	-0.9082	49.8	-0.80075
		49.9	-0.81732	49.9	-0.90887	49.9	-0.80075
		50	-0.81292	50	-0.90825	50	-0.80033
		50.1	-0.8078	50.1	-0.90651	50.1	-0.8005
		50.2	-0.8055	50.2	-0.90545	50.2	-0.80119
		50.3	-0.80614	50.3	-0.9051	50.3	-0.80253
		50.4	-0.80645	50.4	-0.90447	50.4	-0.80378
		50.5	-0.80801	50.5	-0.90345	50.5	-0.80481
		50.6	-0.81065	50.6	-0.90265	50.6	-0.80791
		50.7	-0.81633	50.7	-0.90304	50.7	-0.81167
		50.8	-0.81929	50.8	-0.90382	50.8	-0.81437
		50.9	-0.81952	50.9	-0.90447	50.9	-0.81671
		51	-0.81959	51	-0.90509	51	-0.81771
		51.1	-0.82016	51.1	-0.90551	51.1	-0.81851
		51.2	-0.82027	51.2	-0.90611	51.2	-0.81879
		51.3	-0.81881	51.3	-0.90602	51.3	-0.81832
		51.4	-0.81485	51.4	-0.90607	51.4	-0.81256
		51.5	-0.80975	51.5	-0.90731	51.5	-0.80443
		51.6	-0.80716	51.6	-0.9093	51.6	-0.801
		51.7	-0.80675	51.7	-0.90913	51.7	-0.7984
		51.8	-0.80692	51.8	-0.90775	51.8	-0.7961
		51.9	-0.80687	51.9	-0.90634	51.9	-0.79555
		52	-0.80817	52	-0.90538	52	-0.79557
		52.1	-0.81007	52.1	-0.90503	52.1	-0.7954
		52.2	-0.81035	52.2	-0.90345	52.2	-0.79492
		52.3	-0.8106	52.3	-0.90238	52.3	-0.79334
		52.4	-0.81222	52.4	-0.90083	52.4	-0.78908
		52.5	-0.81326	52.5	-0.89906	52.5	-0.78484
		52.6	-0.81245	52.6	-0.89935	52.6	-0.78332
		52.7	-0.81009	52.7	-0.89967	52.7	-0.78365
		52.8	-0.80647	52.8	-0.903	52.8	-0.78411
		52.9	-0.80552	52.9	-0.90659	52.9	-0.78488
		53	-0.80624	53	-0.90716	53	-0.78478
		53.1	-0.80617	53.1	-0.90686	53.1	-0.78495
		53.2	-0.80543	53.2	-0.9068	53.2	-0.78535
		53.3	-0.80516	53.3	-0.90679	53.3	-0.78634
		53.4	-0.80593	53.4	-0.90676	53.4	-0.78787
		53.5	-0.80609	53.5	-0.90463	53.5	-0.78947
		53.6	-0.80532	53.6	-0.9001	53.6	-0.78998
		53.7	-0.80363	53.7	-0.89568	53.7	-0.79014
		53.8	-0.80235	53.8	-0.89298	53.8	-0.7901
		53.9	-0.80212	53.9	-0.89217	53.9	-0.79056
		54	-0.80223	54	-0.89234	54	-0.79028
		54.1	-0.8033	54.1	-0.89263	54.1	-0.78981
		54.2	-0.80645	54.2	-0.89332	54.2	-0.78813
		54.3	-0.81175	54.3	-0.89329	54.3	-0.7872
		54.4	-0.81358	54.4	-0.89304	54.4	-0.7876
		54.5	-0.81204	54.5	-0.89295	54.5	-0.78813
		54.6	-0.81067	54.6	-0.89402	54.6	-0.78924
		54.7	-0.80837	54.7	-0.89856	54.7	-0.78921
		54.8	-0.80527	54.8	-0.90115	54.8	-0.78827
		54.9	-0.80344	54.9	-0.89966	54.9	-0.78688
		55	-0.80284	55	-0.899	55	-0.78714
		55.1	-0.8024	55.1	-0.89753	55.1	-0.78723
		55.2	-0.80175	55.2	-0.89656	55.2	-0.78764
		55.3	-0.80164	55.3	-0.89636	55.3	-0.78778
		55.4	-0.8017	55.4	-0.89627	55.4	-0.7889
		55.5	-0.80271	55.5	-0.89617	55.5	-0.78961
		55.6	-0.80462	55.6	-0.89828	55.6	-0.78985
		55.7	-0.80601	55.7	-0.89949	55.7	-0.79015
		55.8	-0.80703	55.8	-0.89853	55.8	-0.79033
		55.9	-0.80754	55.9	-0.89759	55.9	-0.79049
		56	-0.80771	56	-0.89752	56	-0.79114
		56.1	-0.80843	56.1	-0.89795	56.1	-0.79315
		56.2	-0.80966	56.2	-0.90303	56.2	-0.79562
		56.3	-0.81065	56.3	-0.90899	56.3	-0.79789
		56.4	-0.81164	56.4	-0.91108	56.4	-0.79884
		56.5	-0.81202	56.5	-0.91205	56.5	-0.79844
		56.6	-0.81063	56.6	-0.91324	56.6	-0.79524
		56.7	-0.80996	56.7	-0.91363	56.7	-0.79066
		56.8	-0.80973	56.8	-0.91366	56.8	-0.78931
		56.9	-0.80944	56.9	-0.91358	56.9	-0.78973
		57	-0.80666	57	-0.91356	57	-0.79044
		57.1	-0.80434	57.1	-0.91456	57.1	-0.79375
		57.2	-0.8051	57.2	-0.91488	57.2	-0.79931
		57.3	-0.80535	57.3	-0.91356	57.3	-0.80157
		57.4	-0.80612	57.4	-0.90915	57.4	-0.8002
		57.5	-0.80598	57.5	-0.90588	57.5	-0.79761
		57.6	-0.80366	57.6	-0.90696	57.6	-0.79636
		57.7	-0.80284	57.7	-0.90788	57.7	-0.79547
		57.8	-0.80317	57.8	-0.9115	57.8	-0.79445
		57.9	-0.80349	57.9	-0.91699	57.9	-0.79071
		58	-0.80365	58	-0.92031	58	-0.7881
		58.1	-0.8044	58.1	-0.91921	58.1	-0.78875
		58.2	-0.80707	58.2	-0.91679	58.2	-0.78936
		58.3	-0.81313	58.3	-0.91249	58.3	-0.7901
		58.4	-0.81863	58.4	-0.91037	58.4	-0.78973
		58.5	-0.81956	58.5	-0.90846	58.5	-0.78985
		58.6	-0.82007	58.6	-0.90725	58.6	-0.79092
		58.7	-0.82107	58.7	-0.90685	58.7	-0.7934
		58.8	-0.82157	58.8	-0.90566	58.8	-0.79573
		58.9	-0.8208	58.9	-0.90519	58.9	-0.79781
		59	-0.81833	59	-0.9065	59	-0.79784
		59.1	-0.81366	59.1	-0.91072	59.1	-0.79682
		59.2	-0.81056	59.2	-0.9114	59.2	-0.79414
		59.3	-0.8107	59.3	-0.90875	59.3	-0.79136
		59.4	-0.811	59.4	-0.90548	59.4	-0.78973
		59.5	-0.81115	59.5	-0.90404	59.5	-0.78991
		59.6	-0.81019	59.6	-0.90437	59.6	-0.79388
		59.7	-0.80885	59.7	-0.90605	59.7	-0.80655
		59.8	-0.80873	59.8	-0.90893	59.8	-0.81775
		59.9	-0.80834	59.9	-0.90867	59.9	-0.81721
		60	-0.80792	60	-0.90736	60	-0.81531
		60.1	-0.80765	60.1	-0.9046	60.1	-0.81186
		60.2	-0.80822	60.2	-0.90233	60.2	-0.80565
		60.3	-0.80832	60.3	-0.90246	60.3	-0.79488
		60.4	-0.80438	60.4	-0.90439	60.4	-0.78989
		60.5	-0.79942	60.5	-0.90803	60.5	-0.79157
		60.6	-0.80036	60.6	-0.9087	60.6	-0.79213
		60.7	-0.80229	60.7	-0.90782	60.7	-0.79334
		60.8	-0.80347	60.8	-0.90682	60.8	-0.79336
		60.9	-0.80226	60.9	-0.90345	60.9	-0.79315
		61	-0.80157	61	-0.90035	61	-0.79266
		61.1	-0.80176	61.1	-0.90127	61.1	-0.7925
		61.2	-0.80168	61.2	-0.90162	61.2	-0.7897
		61.3	-0.80171	61.3	-0.90284	61.3	-0.7857
		61.4	-0.80169	61.4	-0.90256	61.4	-0.78243
		61.5	-0.80221	61.5	-0.90141	61.5	-0.78096
		61.6	-0.80303	61.6	-0.89929	61.6	-0.78171
		61.7	-0.80346	61.7	-0.89823	61.7	-0.7832
		61.8	-0.80514	61.8	-0.89843	61.8	-0.78368
		61.9	-0.80818	61.9	-0.8994	61.9	-0.78281
		62	-0.8107	62	-0.90026	62	-0.78255
		62.1	-0.81173	62.1	-0.89984	62.1	-0.78288
		62.2	-0.81152	62.2	-0.89958	62.2	-0.7853
		62.3	-0.81086	62.3	-0.89919	62.3	-0.7894
		62.4	-0.80642	62.4	-0.89924	62.4	-0.79348
		62.5	-0.80004	62.5	-0.89927	62.5	-0.79641
		62.6	-0.79711	62.6	-0.9	62.6	-0.79732
		62.7	-0.79776	62.7	-0.90072	62.7	-0.79714
		62.8	-0.79813	62.8	-0.90349	62.8	-0.79677
		62.9	-0.80013	62.9	-0.90462	62.9	-0.79591
		63	-0.80082	63	-0.90383	63	-0.79592
		63.1	-0.80034	63.1	-0.90233	63.1	-0.79641
		63.2	-0.80005	63.2	-0.89942	63.2	-0.798
		63.3	-0.80002	63.3	-0.8967	63.3	-0.79989
		63.4	-0.8	63.4	-0.89519	63.4	-0.80109
		63.5	-0.80053	63.5	-0.89308	63.5	-0.8017
		63.6	-0.8015	63.6	-0.88992	63.6	-0.80156
		63.7	-0.80147	63.7	-0.88884	63.7	-0.80136
		63.8	-0.80143	63.8	-0.88941	63.8	-0.80006
		63.9	-0.80135	63.9	-0.89159	63.9	-0.7978
		64	-0.80008	64	-0.89488	64	-0.79474
		64.1	-0.79892	64.1	-0.89787	64.1	-0.79226
		64.2	-0.79937	64.2	-0.90014	64.2	-0.79185
		64.3	-0.80013	64.3	-0.89965	64.3	-0.79212
		64.4	-0.80126	64.4	-0.89857	64.4	-0.79222
		64.5	-0.80164	64.5	-0.89716	64.5	-0.79234
		64.6	-0.80227	64.6	-0.89758	64.6	-0.79238
		64.7	-0.80408	64.7	-0.89889	64.7	-0.79418
		64.8	-0.80733	64.8	-0.90054	64.8	-0.79617
		64.9	-0.80968	64.9	-0.90166	64.9	-0.79623
		65	-0.81046	65	-0.901	65	-0.79637
		65.1	-0.81015	65.1	-0.90132	65.1	-0.79614
		65.2	-0.80969	65.2	-0.90121	65.2	-0.79555
		65.3	-0.80717	65.3	-0.90128	65.3	-0.79253
		65.4	-0.80462	65.4	-0.902	65.4	-0.78929
		65.5	-0.80108	65.5	-0.90227	65.5	-0.78932
		65.6	-0.79636	65.6	-0.90351	65.6	-0.78949
		65.7	-0.79419	65.7	-0.90489	65.7	-0.79018
		65.8	-0.79351	65.8	-0.90797	65.8	-0.79087
		65.9	-0.79329	65.9	-0.909	65.9	-0.79532
		66	-0.79247	66	-0.91107	66	-0.79967
		66.1	-0.79165	66.1	-0.91057	66.1	-0.79946
		66.2	-0.79137	66.2	-0.90913	66.2	-0.79889
		66.3	-0.79121	66.3	-0.90157	66.3	-0.79666
		66.4	-0.79103	66.4	-0.89419	66.4	-0.79469
		66.5	-0.79068	66.5	-0.89293	66.5	-0.79401
		66.6	-0.79061	66.6	-0.8935	66.6	-0.79415
		66.7	-0.79234	66.7	-0.89356	66.7	-0.79426
		66.8	-0.79408	66.8	-0.89436	66.8	-0.79468
		66.9	-0.79353	66.9	-0.89462	66.9	-0.79471
		67	-0.79307	67	-0.89619	67	-0.79043
		67.1	-0.79249	67.1	-0.89865	67.1	-0.78473
		67.2	-0.79232	67.2	-0.89884	67.2	-0.78407
		67.3	-0.79215	67.3	-0.89793	67.3	-0.78431
		67.4	-0.79204	67.4	-0.89512	67.4	-0.78417
		67.5	-0.79334	67.5	-0.8914	67.5	-0.78215
		67.6	-0.79658	67.6	-0.89112	67.6	-0.77934
		67.7	-0.80058	67.7	-0.89016	67.7	-0.77989
		67.8	-0.80386	67.8	-0.88891	67.8	-0.78128
		67.9	-0.8061	67.9	-0.88502	67.9	-0.78498
		68	-0.80599	68	-0.88168	68	-0.78833
		68.1	-0.80497	68.1	-0.88022	68.1	-0.79031
		68.2	-0.8043	68.2	-0.88052	68.2	-0.79009
		68.3	-0.80479	68.3	-0.88097	68.3	-0.78858
		68.4	-0.80628	68.4	-0.88277	68.4	-0.78639
		68.5	-0.80713	68.5	-0.88572	68.5	-0.78525
		68.6	-0.80653	68.6	-0.8881	68.6	-0.7842
		68.7	-0.80616	68.7	-0.88917	68.7	-0.7835
		68.8	-0.80568	68.8	-0.89017	68.8	-0.78396
		68.9	-0.80464	68.9	-0.89154	68.9	-0.78529
		69	-0.8021	69	-0.8914	69	-0.78793
		69.1	-0.79824	69.1	-0.89048	69.1	-0.78933
		69.2	-0.79651	69.2	-0.88845	69.2	-0.79146
		69.3	-0.79731	69.3	-0.88843	69.3	-0.79117
		69.4	-0.797	69.4	-0.8908	69.4	-0.79018
		69.5	-0.79722	69.5	-0.89582	69.5	-0.78861
		69.6	-0.79719	69.6	-0.89832	69.6	-0.78606
		69.7	-0.79725	69.7	-0.89737	69.7	-0.78335
		69.8	-0.79692	69.8	-0.8978	69.8	-0.78203
		69.9	-0.79683	69.9	-0.89775	69.9	-0.78174
		70	-0.79679	70	-0.89817	70	-0.78154
		70.1	-0.79675	70.1	-0.89819	70.1	-0.78179
		70.2	-0.79582	70.2	-0.89783	70.2	-0.782
		70.3	-0.79423	70.3	-0.89615	70.3	-0.78271
		70.4	-0.79357	70.4	-0.89413	70.4	-0.78292
		70.5	-0.79372	70.5	-0.89262	70.5	-0.78219
		70.6	-0.79377	70.6	-0.89379	70.6	-0.78101
		70.7	-0.79382	70.7	-0.89445	70.7	-0.78042
		70.8	-0.79402	70.8	-0.89563	70.8	-0.78023
		70.9	-0.79396	70.9	-0.89829	70.9	-0.78033
		71	-0.79401	71	-0.89976	71	-0.77994
		71.1	-0.79338	71.1	-0.90025	71.1	-0.78003
		71.2	-0.79252	71.2	-0.90061	71.2	-0.77968
		71.3	-0.79077	71.3	-0.90128	71.3	-0.77977
		71.4	-0.79035	71.4	-0.90151	71.4	-0.77976
		71.5	-0.79157	71.5	-0.90159	71.5	-0.78105
		71.6	-0.79184	71.6	-0.90165	71.6	-0.78304
		71.7	-0.79117	71.7	-0.89936	71.7	-0.7837
		71.8	-0.78893	71.8	-0.89472	71.8	-0.78656
		71.9	-0.78855	71.9	-0.89264	71.9	-0.78996
		72	-0.7905	72	-0.89317	72	-0.7923
		72.1	-0.79246	72.1	-0.89335	72.1	-0.79293
		72.2	-0.79194	72.2	-0.89338	72.2	-0.79208
		72.3	-0.7906	72.3	-0.89249	72.3	-0.79087
		72.4	-0.78998	72.4	-0.89108	72.4	-0.78919
		72.5	-0.79163	72.5	-0.8912	72.5	-0.78755
		72.6	-0.79497	72.6	-0.89181	72.6	-0.78652
		72.7	-0.79747	72.7	-0.89393	72.7	-0.78661
		72.8	-0.79782	72.8	-0.89419	72.8	-0.78756
		72.9	-0.79761	72.9	-0.89259	72.9	-0.78816
		73	-0.79475	73	-0.89046	73	-0.78815
		73.1	-0.7896	73.1	-0.88924	73.1	-0.78834
		73.2	-0.78675	73.2	-0.8857	73.2	-0.78909
		73.3	-0.78735	73.3	-0.88168	73.3	-0.79011
		73.4	-0.78918	73.4	-0.88232	73.4	-0.79008
		73.5	-0.79274	73.5	-0.88376	73.5	-0.78896
		73.6	-0.79285	73.6	-0.88963	73.6	-0.78773
		73.7	-0.79278	73.7	-0.89556	73.7	-0.78807
		73.8	-0.79226	73.8	-0.89899	73.8	-0.78803
		73.9	-0.79209	73.9	-0.89892	73.9	-0.78813
		74	-0.78959	74	-0.89742	74	-0.78815
		74.1	-0.78775	74.1	-0.89523	74.1	-0.78819
		74.2	-0.78715	74.2	-0.89552	74.2	-0.78821
		74.3	-0.78771	74.3	-0.89668	74.3	-0.78738
		74.4	-0.7874	74.4	-0.89952	74.4	-0.78429
		74.5	-0.78766	74.5	-0.90234	74.5	-0.78119
		74.6	-0.78764	74.6	-0.90816	74.6	-0.7806
		74.7	-0.79178	74.7	-0.91232	74.7	-0.7804
		74.8	-0.79641	74.8	-0.91135	74.8	-0.7807
		74.9	-0.79549	74.9	-0.91114	74.9	-0.78273
		75	-0.79477	75	-0.9106	75	-0.78648
		75.1	-0.79248	75.1	-0.90805	75.1	-0.78914
		75.2	-0.78927	75.2	-0.90289	75.2	-0.79103
		75.3	-0.78773	75.3	-0.8977	75.3	-0.79238
		75.4	-0.7886	75.4	-0.89498	75.4	-0.79228
		75.5	-0.78948	75.5	-0.89577	75.5	-0.79152
		75.6	-0.78986	75.6	-0.89628	75.6	-0.78959
		75.7	-0.79012	75.7	-0.89761	75.7	-0.78824
		75.8	-0.79241	75.8	-0.89733	75.8	-0.78627
		75.9	-0.79438	75.9	-0.8937	75.9	-0.78562
		76	-0.79383	76	-0.88736	76	-0.78325
		76.1	-0.79365	76.1	-0.88411	76.1	-0.78171
		76.2	-0.79166	76.2	-0.88475	76.2	-0.78097
		76.3	-0.78858	76.3	-0.88644	76.3	-0.78061
		76.4	-0.78822	76.4	-0.88747	76.4	-0.78074
		76.5	-0.78883	76.5	-0.88648	76.5	-0.78174
		76.6	-0.79081	76.6	-0.88543	76.6	-0.7854
		76.7	-0.79118	76.7	-0.88454	76.7	-0.78977
		76.8	-0.79022	76.8	-0.88443	76.8	-0.793
		76.9	-0.79002	76.9	-0.88448	76.9	-0.79367
		77	-0.79136	77	-0.886	77	-0.79293
		77.1	-0.79324	77.1	-0.89024	77.1	-0.79106
		77.2	-0.79311	77.2	-0.89353	77.2	-0.78845
		77.3	-0.79286	77.3	-0.89328	77.3	-0.78555
		77.4	-0.79142	77.4	-0.89281	77.4	-0.78371
		77.5	-0.79067	77.5	-0.89257	77.5	-0.77991
		77.6	-0.79041	77.6	-0.89359	77.6	-0.77743
		77.7	-0.78909	77.7	-0.89663	77.7	-0.77649
		77.8	-0.78856	77.8	-0.90125	77.8	-0.77608
		77.9	-0.78977	77.9	-0.90398	77.9	-0.77629
		78	-0.79057	78	-0.90489	78	-0.77641
		78.1	-0.791	78.1	-0.90758	78.1	-0.77684
		78.2	-0.79061	78.2	-0.91087	78.2	-0.77743
		78.3	-0.78946	78.3	-0.91004	78.3	-0.77883
		78.4	-0.78685	78.4	-0.91018	78.4	-0.78037
		78.5	-0.78515	78.5	-0.90835	78.5	-0.78178
		78.6	-0.78484	78.6	-0.90701	78.6	-0.78228
		78.7	-0.785	78.7	-0.90537	78.7	-0.78608
		78.8	-0.78508	78.8	-0.90614	78.8	-0.79201
		78.9	-0.78679	78.9	-0.90631	78.9	-0.79645
		79	-0.78907	79	-0.90639	79	-0.79752
		79.1	-0.79065	79.1	-0.90568	79.1	-0.79746
		79.2	-0.79076	79.2	-0.90547	79.2	-0.79693
		79.3	-0.78772	79.3	-0.90517	79.3	-0.79516
		79.4	-0.78334	79.4	-0.90488	79.4	-0.79107
		79.5	-0.7824	79.5	-0.90231	79.5	-0.78776
		79.6	-0.78301	79.6	-0.89953	79.6	-0.78617
		79.7	-0.7845	79.7	-0.89861	79.7	-0.78646
		79.8	-0.78686	79.8	-0.89709	79.8	-0.78688
		79.9	-0.78675	79.9	-0.89313	79.9	-0.78764
		80	-0.78581	80	-0.88993	80	-0.78751
		80.1	-0.78546	80.1	-0.88886	80.1	-0.78592
		80.2	-0.78658	80.2	-0.88728	80.2	-0.78278
		80.3	-0.78684	80.3	-0.88678	80.3	-0.78049
		80.4	-0.78594	80.4	-0.88766	80.4	-0.77925
		80.5	-0.78573	80.5	-0.89038	80.5	-0.77954
		80.6	-0.78628	80.6	-0.89324	80.6	-0.77986
		80.7	-0.7882	80.7	-0.89457	80.7	-0.78104
		80.8	-0.79184	80.8	-0.89488	80.8	-0.782
		80.9	-0.7973	80.9	-0.89461	80.9	-0.78184
		81	-0.79876	81	-0.89446	81	-0.78147
		81.1	-0.79706	81.1	-0.8945	81.1	-0.77921
		81.2	-0.79401	81.2	-0.89446	81.2	-0.77649
		81.3	-0.78967	81.3	-0.89228	81.3	-0.77402
		81.4	-0.7863	81.4	-0.88828	81.4	-0.77328
		81.5	-0.7843	81.5	-0.88602	81.5	-0.77408
		81.6	-0.78284	81.6	-0.88526	81.6	-0.7755
		81.7	-0.78214	81.7	-0.88488	81.7	-0.77717
		81.8	-0.78227	81.8	-0.88326	81.8	-0.77838
		81.9	-0.78286	81.9	-0.88091	81.9	-0.77918
		82	-0.7839	82	-0.87936	82	-0.77989
		82.1	-0.78508	82.1	-0.87953	82.1	-0.78088
		82.2	-0.7885	82.2	-0.88086	82.2	-0.78096
		82.3	-0.79017	82.3	-0.88248	82.3	-0.78129
		82.4	-0.78929	82.4	-0.88254	82.4	-0.78116
		82.5	-0.78955	82.5	-0.88242	82.5	-0.78122
		82.6	-0.79023	82.6	-0.8811	82.6	-0.7812
		82.7	-0.79055	82.7	-0.87682	82.7	-0.78161
		82.8	-0.78964	82.8	-0.87259	82.8	-0.78349
		82.9	-0.78642	82.9	-0.87322	82.9	-0.78384
		83	-0.78229	83	-0.87471	83	-0.78221
		83.1	-0.77926	83.1	-0.87722	83.1	-0.78068
		83.2	-0.77856	83.2	-0.87891	83.2	-0.78055
		83.3	-0.77923	83.3	-0.87895	83.3	-0.7805
		83.4	-0.78176	83.4	-0.87905	83.4	-0.78008
		83.5	-0.7836	83.5	-0.87868	83.5	-0.77871
		83.6	-0.78307	83.6	-0.87859	83.6	-0.77727
		83.7	-0.78318	83.7	-0.88118	83.7	-0.77612
		83.8	-0.78402	83.8	-0.8856	83.8	-0.77449
		83.9	-0.78527	83.9	-0.88849	83.9	-0.77455
		84	-0.78623	84	-0.89004	84	-0.77566
		84.1	-0.78731	84.1	-0.8919	84.1	-0.77763
		84.2	-0.78876	84.2	-0.89337	84.2	-0.78054
		84.3	-0.79088	84.3	-0.89299	84.3	-0.78173
		84.4	-0.79366	84.4	-0.89258	84.4	-0.78174
		84.5	-0.7964	84.5	-0.89165	84.5	-0.78213
		84.6	-0.7969	84.6	-0.89101	84.6	-0.7823
		84.7	-0.79638	84.7	-0.88953	84.7	-0.78209
		84.8	-0.79637	84.8	-0.8881	84.8	-0.78208
		84.9	-0.79753	84.9	-0.88788	84.9	-0.78218
		85	-0.79965	85	-0.88813	85	-0.78279
		85.1	-0.80059	85.1	-0.88934	85.1	-0.78436
		85.2	-0.80197	85.2	-0.88965	85.2	-0.785
		85.3	-0.80278	85.3	-0.88841	85.3	-0.7845
		85.4	-0.80576	85.4	-0.88811	85.4	-0.78455
		85.5	-0.80576	85.5	-0.88916	85.5	-0.78373
		85.6	-0.80442	85.6	-0.8895	85.6	-0.78317
		85.7	-0.80398	85.7	-0.88901	85.7	-0.78256
		85.8	-0.80516	85.8	-0.8863	85.8	-0.783
		85.9	-0.80541	85.9	-0.88281	85.9	-0.78466
		86	-0.80434	86	-0.8798	86	-0.7888
		86.1	-0.8021	86.1	-0.87756	86.1	-0.79296
		86.2	-0.79984	86.2	-0.87342	86.2	-0.79509
		86.3	-0.79996	86.3	-0.8738	86.3	-0.79671
		86.4	-0.80084	86.4	-0.87493	86.4	-0.79915
		86.5	-0.80127	86.5	-0.8767	86.5	-0.80029
		86.6	-0.80159	86.6	-0.87641	86.6	-0.80035
		86.7	-0.80104	86.7	-0.8769	86.7	-0.80023
		86.8	-0.80045	86.8	-0.87767	86.8	-0.80021
		86.9	-0.79751	86.9	-0.87985	86.9	-0.80017
		87	-0.79578	87	-0.88171	87	-0.80014
		87.1	-0.79651	87.1	-0.8851	87.1	-0.79921
		87.2	-0.79675	87.2	-0.88885	87.2	-0.79557
		87.3	-0.79719	87.3	-0.8908	87.3	-0.79184
		87.4	-0.79716	87.4	-0.8918	87.4	-0.79033
		87.5	-0.79542	87.5	-0.89189	87.5	-0.7898
		87.6	-0.79245	87.6	-0.89185	87.6	-0.79006
		87.7	-0.79141	87.7	-0.89139	87.7	-0.79143
		87.8	-0.79106	87.8	-0.88901	87.8	-0.7929
		87.9	-0.79067	87.9	-0.88713	87.9	-0.79248
		88	-0.79042	88	-0.88639	88	-0.79209
		88.1	-0.7908	88.1	-0.88611	88.1	-0.78967
		88.2	-0.79137	88.2	-0.88431	88.2	-0.78705
		88.3	-0.79241	88.3	-0.88244	88.3	-0.78368
		88.4	-0.79385	88.4	-0.87985	88.4	-0.78023
		88.5	-0.79491	88.5	-0.87587	88.5	-0.77979
		88.6	-0.79527	88.6	-0.87301	88.6	-0.78006
		88.7	-0.79649	88.7	-0.87206	88.7	-0.78
		88.8	-0.7969	88.8	-0.87195	88.8	-0.77889
		88.9	-0.79634	88.9	-0.87119	88.9	-0.77704
		89	-0.79438	89	-0.87084	89	-0.7757
		89.1	-0.7914	89.1	-0.87047	89.1	-0.77573
		89.2	-0.78959	89.2	-0.87079	89.2	-0.77811
		89.3	-0.78911	89.3	-0.87125	89.3	-0.78228
		89.4	-0.78923	89.4	-0.87185	89.4	-0.78534
		89.5	-0.78981	89.5	-0.87353	89.5	-0.78596
		89.6	-0.79073	89.6	-0.87666	89.6	-0.786
		89.7	-0.79061	89.7	-0.87847	89.7	-0.78506
		89.8	-0.79088	89.8	-0.8782	89.8	-0.78199
		89.9	-0.79028	89.9	-0.87833	89.9	-0.77851
		90	-0.78911	90	-0.87828	90	-0.77612
		90.1	-0.78617	90.1	-0.878	90.1	-0.77603
		90.2	-0.78396	90.2	-0.87789	90.2	-0.77669
		90.3	-0.78387	90.3	-0.87776	90.3	-0.77947
		90.4	-0.78408	90.4	-0.87714	90.4	-0.78131
		90.5	-0.7853	90.5	-0.87604	90.5	-0.78192
		90.6	-0.78722	90.6	-0.87513	90.6	-0.78318
		90.7	-0.78941	90.7	-0.8751	90.7	-0.78758
		90.8	-0.79073	90.8	-0.87626	90.8	-0.79011
		90.9	-0.79029	90.9	-0.87772	90.9	-0.79096
		91	-0.78947	91	-0.87848	91	-0.79065
		91.1	-0.78869	91.1	-0.87914	91.1	-0.79083
		91.2	-0.78913	91.2	-0.88012	91.2	-0.79012
		91.3	-0.7909	91.3	-0.88136	91.3	-0.78602
		91.4	-0.79622	91.4	-0.88334	91.4	-0.78315
		91.5	-0.8035	91.5	-0.88428	91.5	-0.78435
		91.6	-0.80438	91.6	-0.88638	91.6	-0.78449
		91.7	-0.80442	91.7	-0.88752	91.7	-0.78495
		91.8	-0.80344	91.8	-0.88712	91.8	-0.78527
		91.9	-0.80313	91.9	-0.88686	91.9	-0.7867
		92	-0.80024	92	-0.88586	92	-0.78899
		92.1	-0.79404	92.1	-0.88418	92.1	-0.79067
		92.2	-0.78846	92.2	-0.88142	92.2	-0.79122
		92.3	-0.78792	92.3	-0.88007	92.3	-0.79276
		92.4	-0.78727	92.4	-0.88072	92.4	-0.79542
		92.5	-0.78652	92.5	-0.88169	92.5	-0.79705
		92.6	-0.78259	92.6	-0.88396	92.6	-0.79759
		92.7	-0.77928	92.7	-0.88479	92.7	-0.79799
		92.8	-0.78009	92.8	-0.88422	92.8	-0.79806
		92.9	-0.78189	92.9	-0.88329	92.9	-0.79572
		93	-0.78484	93	-0.88091	93	-0.79183
		93.1	-0.78647	93.1	-0.87998	93.1	-0.78906
		93.2	-0.78766	93.2	-0.87953	93.2	-0.78817
		93.3	-0.7888	93.3	-0.87877	93.3	-0.788
		93.4	-0.79087	93.4	-0.87634	93.4	-0.78966
		93.5	-0.79102	93.5	-0.87335	93.5	-0.7904
		93.6	-0.78994	93.6	-0.87332	93.6	-0.78959
		93.7	-0.78836	93.7	-0.87395	93.7	-0.78728
		93.8	-0.78668	93.8	-0.87415	93.8	-0.78333
		93.9	-0.78347	93.9	-0.87443	93.9	-0.77955
		94	-0.78139	94	-0.87461	94	-0.77943
		94.1	-0.78075	94.1	-0.87579	94.1	-0.78052
		94.2	-0.78054	94.2	-0.87702	94.2	-0.78397
		94.3	-0.78031	94.3	-0.87744	94.3	-0.78721
		94.4	-0.78036	94.4	-0.87936	94.4	-0.78739
		94.5	-0.78084	94.5	-0.88294	94.5	-0.7869
		94.6	-0.78142	94.6	-0.88552	94.6	-0.785
		94.7	-0.78194	94.7	-0.88637	94.7	-0.78464
		94.8	-0.78295	94.8	-0.88652	94.8	-0.78552
		94.9	-0.78468	94.9	-0.88721	94.9	-0.78569
		95	-0.7851	95	-0.88795	95	-0.78517
		95.1	-0.78524	95.1	-0.89096	95.1	-0.78456
		95.2	-0.78556	95.2	-0.89124	95.2	-0.78447
		95.3	-0.78572	95.3	-0.88818	95.3	-0.78442
		95.4	-0.78536	95.4	-0.8842	95.4	-0.78451
		95.5	-0.78463	95.5	-0.88288	95.5	-0.78513
		95.6	-0.78333	95.6	-0.88306	95.6	-0.78607
		95.7	-0.78005	95.7	-0.8829	95.7	-0.78593
		95.8	-0.77943	95.8	-0.88343	95.8	-0.78409
		95.9	-0.78084	95.9	-0.88438	95.9	-0.78141
		96	-0.78493	96	-0.88765	96	-0.7818
		96.1	-0.78783	96.1	-0.89159	96.1	-0.78176
		96.2	-0.78712	96.2	-0.89374	96.2	-0.78187
		96.3	-0.78753	96.3	-0.8932	96.3	-0.78092
		96.4	-0.78804	96.4	-0.89223	96.4	-0.78064
		96.5	-0.78881	96.5	-0.88853	96.5	-0.78131
		96.6	-0.78934	96.6	-0.8852	96.6	-0.78208
		96.7	-0.79061	96.7	-0.88265	96.7	-0.78199
		96.8	-0.7929	96.8	-0.88025	96.8	-0.78152
		96.9	-0.79505	96.9	-0.87887	96.9	-0.78134
		97	-0.797	97	-0.87815	97	-0.78117
		97.1	-0.79682	97.1	-0.87788	97.1	-0.78181
		97.2	-0.79652	97.2	-0.87897	97.2	-0.78245
		97.3	-0.79586	97.3	-0.88059	97.3	-0.78331
		97.4	-0.7959	97.4	-0.88058	97.4	-0.78296
		97.5	-0.79606	97.5	-0.88014	97.5	-0.78244
		97.6	-0.79613	97.6	-0.87792	97.6	-0.78147
		97.7	-0.79487	97.7	-0.87658	97.7	-0.78154
		97.8	-0.79262	97.8	-0.87731	97.8	-0.7823
		97.9	-0.79093	97.9	-0.87824	97.9	-0.78423
		98	-0.78945	98	-0.87913	98	-0.78604
		98.1	-0.78593	98.1	-0.87885	98.1	-0.78673
		98.2	-0.78376	98.2	-0.87792	98.2	-0.78651
		98.3	-0.78461	98.3	-0.87738	98.3	-0.78558
		98.4	-0.78489	98.4	-0.87792	98.4	-0.78257
		98.5	-0.78538	98.5	-0.8803	98.5	-0.78192
		98.6	-0.78953	98.6	-0.88092	98.6	-0.78301
		98.7	-0.79129	98.7	-0.87927	98.7	-0.78428
		98.8	-0.7893	98.8	-0.87354	98.8	-0.78419
		98.9	-0.78724	98.9	-0.86713	98.9	-0.78371
		99	-0.78555	99	-0.86589	99	-0.78311
		99.1	-0.78293	99.1	-0.86682	99.1	-0.78327
		99.2	-0.77974	99.2	-0.86912	99.2	-0.78385
		99.3	-0.77741	99.3	-0.87526	99.3	-0.78608
		99.4	-0.77594	99.4	-0.88099	99.4	-0.78915
		99.5	-0.77584	99.5	-0.88376	99.5	-0.79173
		99.6	-0.7761	99.6	-0.88796	99.6	-0.7934
		99.7	-0.77777	99.7	-0.8886	99.7	-0.79446
		99.8	-0.78049	99.8	-0.88681	99.8	-0.79502
		99.9	-0.78473	99.9	-0.884	99.9	-0.79521
		100	-0.79159	100	-0.88271	100	-0.7954
		100.1	-0.7977	100.1	-0.88228	100.1	-0.7963
		100.2	-0.80079	100.2	-0.8826	100.2	-0.79818
		100.3	-0.80203	100.3	-0.88206	100.3	-0.79813
		100.4	-0.8034	100.4	-0.88198	100.4	-0.79624
		100.5	-0.80482	100.5	-0.88178	100.5	-0.79304
		100.6	-0.80585	100.6	-0.88249	100.6	-0.79118
		100.7	-0.80833	100.7	-0.88413	100.7	-0.79122
		100.8	-0.80915	100.8	-0.88675	100.8	-0.79147
		100.9	-0.80815	100.9	-0.88889	100.9	-0.79156
		101	-0.80773	101	-0.88994	101	-0.78844
		101.1	-0.80775	101.1	-0.88994	101.1	-0.78288
		101.2	-0.80764	101.2	-0.88894	101.2	-0.77983
		101.3	-0.80541	101.3	-0.88658	101.3	-0.77845
		101.4	-0.79856	101.4	-0.88537	101.4	-0.779
		101.5	-0.79139	101.5	-0.88587	101.5	-0.77945
		101.6	-0.78713	101.6	-0.88682	101.6	-0.78121
		101.7	-0.78418	101.7	-0.88874	101.7	-0.78449
		101.8	-0.78202	101.8	-0.88868	101.8	-0.78754
		101.9	-0.78074	101.9	-0.88767	101.9	-0.78734
		102	-0.78101	102	-0.88732	102	-0.7868
		102.1	-0.78161	102.1	-0.88915	102.1	-0.78504
		102.2	-0.78196	102.2	-0.89291	102.2	-0.78365
		102.3	-0.78217	102.3	-0.89481	102.3	-0.78319
		102.4	-0.78187	102.4	-0.89555	102.4	-0.78159
		102.5	-0.78217	102.5	-0.89747	102.5	-0.77996
		102.6	-0.78218	102.6	-0.89836	102.6	-0.78046
		102.7	-0.78398	102.7	-0.89492	102.7	-0.78108
		102.8	-0.78886	102.8	-0.88741	102.8	-0.7828
		102.9	-0.79531	102.9	-0.88435	102.9	-0.78397
		103	-0.79705	103	-0.88634	103	-0.78601
		103.1	-0.79548	103.1	-0.88599	103.1	-0.78843
		103.2	-0.7952	103.2	-0.88297	103.2	-0.78954
		103.3	-0.79558	103.3	-0.87593	103.3	-0.79075
		103.4	-0.79561	103.4	-0.87234	103.4	-0.79229
		103.5	-0.79393	103.5	-0.87371	103.5	-0.79227
		103.6	-0.79229	103.6	-0.87457	103.6	-0.79112
		103.7	-0.79247	103.7	-0.8762	103.7	-0.78955
		103.8	-0.79253	103.8	-0.87674	103.8	-0.78743
		103.9	-0.7931	103.9	-0.87742	103.9	-0.78193
		104	-0.79416	104	-0.87824	104	-0.77675
		104.1	-0.79421	104.1	-0.87915	104.1	-0.77551
		104.2	-0.79227	104.2	-0.88055	104.2	-0.77589
		104.3	-0.79084	104.3	-0.88211	104.3	-0.7756
		104.4	-0.79067	104.4	-0.88364	104.4	-0.77508
		104.5	-0.79029	104.5	-0.88481	104.5	-0.77428
		104.6	-0.79005	104.6	-0.88474	104.6	-0.77394
		104.7	-0.79028	104.7	-0.88367	104.7	-0.77352
		104.8	-0.79268	104.8	-0.88144	104.8	-0.77335
		104.9	-0.7973	104.9	-0.87969	104.9	-0.77476
		105	-0.79833	105	-0.87986	105	-0.7772
		105.1	-0.79713	105.1	-0.87977	105.1	-0.77789
		105.2	-0.79182	105.2	-0.87979	105.2	-0.77738
		105.3	-0.78564	105.3	-0.87768	105.3	-0.77744
		105.4	-0.78338	105.4	-0.87195	105.4	-0.77789
		105.5	-0.78366	105.5	-0.86716	105.5	-0.77964
		105.6	-0.7857	105.6	-0.86696	105.6	-0.78277
		105.7	-0.79008	105.7	-0.86766	105.7	-0.78763
		105.8	-0.79394	105.8	-0.86871	105.8	-0.79095
		105.9	-0.79646	105.9	-0.86994	105.9	-0.79158
		106	-0.79697	106	-0.87166	106	-0.79178
		106.1	-0.79657	106.1	-0.87325	106.1	-0.79184
		106.2	-0.79625	106.2	-0.87316	106.2	-0.79071
		106.3	-0.79592	106.3	-0.87246	106.3	-0.79035
		106.4	-0.79593	106.4	-0.8703	106.4	-0.79004
		106.5	-0.79609	106.5	-0.86964	106.5	-0.78981
		106.6	-0.79653	106.6	-0.8693	106.6	-0.78923
		106.7	-0.79824	106.7	-0.86897	106.7	-0.78929
		106.8	-0.80075	106.8	-0.86781	106.8	-0.78999
		106.9	-0.80042	106.9	-0.86753	106.9	-0.79024
		107	-0.79799	107	-0.86788	107	-0.78846
		107.1	-0.79293	107.1	-0.86857	107.1	-0.78588
		107.2	-0.78845	107.2	-0.86963	107.2	-0.78556
		107.3	-0.78653	107.3	-0.87155	107.3	-0.78606
		107.4	-0.78722	107.4	-0.87224	107.4	-0.78695
		107.5	-0.78893	107.5	-0.87226	107.5	-0.78896
		107.6	-0.79226	107.6	-0.87249	107.6	-0.7911
		107.7	-0.79412	107.7	-0.87349	107.7	-0.79263
		107.8	-0.79636	107.8	-0.87459	107.8	-0.79343
		107.9	-0.79683	107.9	-0.87542	107.9	-0.7937
		108	-0.79418	108	-0.87656	108	-0.79348
		108.1	-0.78975	108.1	-0.87678	108.1	-0.79269
		108.2	-0.78741	108.2	-0.87651	108.2	-0.79113
		108.3	-0.78718	108.3	-0.87649	108.3	-0.79122
		108.4	-0.7871	108.4	-0.87657	108.4	-0.79165
		108.5	-0.78722	108.5	-0.8766	108.5	-0.7923
		108.6	-0.78752	108.6	-0.87663	108.6	-0.79252
		108.7	-0.78864	108.7	-0.87655	108.7	-0.79366
		108.8	-0.78877	108.8	-0.87665	108.8	-0.79462
		108.9	-0.78586	108.9	-0.87753	108.9	-0.79461
		109	-0.78423	109	-0.87855	109	-0.79454
		109.1	-0.78559	109.1	-0.87889	109.1	-0.79342
		109.2	-0.7855	109.2	-0.87878	109.2	-0.79006
		109.3	-0.78417	109.3	-0.87903	109.3	-0.78665
		109.4	-0.78179	109.4	-0.87985	109.4	-0.7848
		109.5	-0.7808	109.5	-0.88327	109.5	-0.7823
		109.6	-0.78104	109.6	-0.88655	109.6	-0.78176
		109.7	-0.78089	109.7	-0.8868	109.7	-0.78281
		109.8	-0.78104	109.8	-0.88635	109.8	-0.78409
		109.9	-0.78105	109.9	-0.88445	109.9	-0.78559
		110	-0.7811	110	-0.88173	110	-0.78923
		110.1	-0.78093	110.1	-0.88025	110.1	-0.79285
		110.2	-0.78049	110.2	-0.87975	110.2	-0.79219
		110.3	-0.78044	110.3	-0.87782	110.3	-0.79085
		110.4	-0.78345	110.4	-0.87537	110.4	-0.78934
		110.5	-0.78774	110.5	-0.87455	110.5	-0.78945
		110.6	-0.78979	110.6	-0.87336	110.6	-0.78938
		110.7	-0.79018	110.7	-0.87309	110.7	-0.78939
		110.8	-0.78981	110.8	-0.87381	110.8	-0.78996
		110.9	-0.78574	110.9	-0.87464	110.9	-0.79071
		111	-0.78027	111	-0.87452	111	-0.79059
		111.1	-0.77827	111.1	-0.87445	111.1	-0.7908
		111.2	-0.77846	111.2	-0.87439	111.2	-0.7904
		111.3	-0.7788	111.3	-0.87635	111.3	-0.7887
		111.4	-0.77969	111.4	-0.87905	111.4	-0.78601
		111.5	-0.781	111.5	-0.87919	111.5	-0.78511
		111.6	-0.78169	111.6	-0.87871	111.6	-0.78452
		111.7	-0.78353	111.7	-0.87666	111.7	-0.78456
		111.8	-0.78754	111.8	-0.87424	111.8	-0.7849
		111.9	-0.79305	111.9	-0.87209	111.9	-0.78503
		112	-0.79658	112	-0.86995	112	-0.78519
		112.1	-0.79776	112.1	-0.86925	112.1	-0.78461
		112.2	-0.79995	112.2	-0.86902	112.2	-0.78447
		112.3	-0.80252	112.3	-0.86899	112.3	-0.78195
		112.4	-0.80363	112.4	-0.87035	112.4	-0.78022
		112.5	-0.80353	112.5	-0.8745	112.5	-0.78103
		112.6	-0.80375	112.6	-0.87944	112.6	-0.78072
		112.7	-0.80338	112.7	-0.88241	112.7	-0.77927
		112.8	-0.80326	112.8	-0.88373	112.8	-0.7768
		112.9	-0.80194	112.9	-0.88538	112.9	-0.77573
		113	-0.79808	113	-0.8868	113	-0.77547
		113.1	-0.79194	113.1	-0.88651	113.1	-0.77551
		113.2	-0.78751	113.2	-0.88304	113.2	-0.77667
		113.3	-0.78462	113.3	-0.87721	113.3	-0.77852
		113.4	-0.78229	113.4	-0.87313	113.4	-0.78111
		113.5	-0.78254	113.5	-0.87045	113.5	-0.7838
		113.6	-0.78296	113.6	-0.86955	113.6	-0.78347
		113.7	-0.7846	113.7	-0.86948	113.7	-0.78285
		113.8	-0.7858	113.8	-0.86951	113.8	-0.78246
		113.9	-0.78547	113.9	-0.86969	113.9	-0.78285
		114	-0.78433	114	-0.87047	114	-0.78388
		114.1	-0.78199	114.1	-0.87134	114.1	-0.78572
		114.2	-0.78175	114.2	-0.87275	114.2	-0.78742
		114.3	-0.78237	114.3	-0.87344	114.3	-0.78803
		114.4	-0.78249	114.4	-0.8752	114.4	-0.78825
		114.5	-0.78175	114.5	-0.87578	114.5	-0.78802
		114.6	-0.7799	114.6	-0.87627	114.6	-0.78691
		114.7	-0.77763	114.7	-0.87753	114.7	-0.78405
		114.8	-0.77583	114.8	-0.87958	114.8	-0.7825
		114.9	-0.77588	114.9	-0.87973	114.9	-0.78289
		115	-0.77569	115	-0.87984	115	-0.78302
		115.1	-0.77565	115.1	-0.87993	115.1	-0.78299
		115.2	-0.77506	115.2	-0.88128	115.2	-0.78208
		115.3	-0.77395	115.3	-0.88274	115.3	-0.78038
		115.4	-0.77313	115.4	-0.88242	115.4	-0.78004
		115.5	-0.7733	115.5	-0.88116	115.5	-0.78026
		115.6	-0.77308	115.6	-0.87965	115.6	-0.78023
		115.7	-0.77298	115.7	-0.87911	115.7	-0.78029
		115.8	-0.77287	115.8	-0.87941	115.8	-0.78078
		115.9	-0.77435	115.9	-0.87968	115.9	-0.78424
		116	-0.77787	116	-0.88078	116	-0.78731
		116.1	-0.78186	116.1	-0.88225	116.1	-0.78637
		116.2	-0.78626	116.2	-0.88506	116.2	-0.7845
		116.3	-0.78853	116.3	-0.88785	116.3	-0.78238
		116.4	-0.78762	116.4	-0.89022	116.4	-0.78324
		116.5	-0.78783	116.5	-0.89289	116.5	-0.78411
		116.6	-0.78775	116.6	-0.89272	116.6	-0.78656
		116.7	-0.78885	116.7	-0.88935	116.7	-0.78983
		116.8	-0.79043	116.8	-0.88272	116.8	-0.79382
		116.9	-0.79027	116.9	-0.87807	116.9	-0.7939
		117	-0.78906	117	-0.87792	117	-0.79195
		117.1	-0.7862	117.1	-0.87885	117.1	-0.79091
		117.2	-0.78509	117.2	-0.8813	117.2	-0.79158
		117.3	-0.7848	117.3	-0.88421	117.3	-0.79145
		117.4	-0.7844	117.4	-0.88713	117.4	-0.79143
		117.5	-0.78268	117.5	-0.88874	117.5	-0.79111
		117.6	-0.7789	117.6	-0.8882	117.6	-0.7899
		117.7	-0.7759	117.7	-0.88638	117.7	-0.78742
		117.8	-0.77573	117.8	-0.8834	117.8	-0.78648
		117.9	-0.77558	117.9	-0.88208	117.9	-0.78696
		118	-0.77584	118	-0.8811	118	-0.7874
		118.1	-0.77721	118.1	-0.88094	118.1	-0.78838
		118.2	-0.77799	118.2	-0.88182	118.2	-0.7896
		118.3	-0.77787	118.3	-0.8854	118.3	-0.79128
		118.4	-0.77774	118.4	-0.88606	118.4	-0.79292
		118.5	-0.77801	118.5	-0.88301	118.5	-0.79279
		118.6	-0.77802	118.6	-0.87937	118.6	-0.79233
		118.7	-0.77825	118.7	-0.87759	118.7	-0.79184
		118.8	-0.77898	118.8	-0.877	118.8	-0.79202
		118.9	-0.7812	118.9	-0.87682	118.9	-0.79256
		119	-0.78292	119	-0.88022	119	-0.79279
		119.1	-0.78252	119.1	-0.8813	119.1	-0.79276
		119.2	-0.78225	119.2	-0.87827	119.2	-0.79245
		119.3	-0.78104	119.3	-0.87564	119.3	-0.79271
		119.4	-0.7803	119.4	-0.87642	119.4	-0.79295
		119.5	-0.78054	119.5	-0.87714	119.5	-0.79376
		119.6	-0.78046	119.6	-0.8803	119.6	-0.79441
		119.7	-0.78051	119.7	-0.8832	119.7	-0.79517
		119.8	-0.77998	119.8	-0.88304	119.8	-0.79535
		119.9	-0.77982	119.9	-0.88241	119.9	-0.79485
		120	-0.78086	120	-0.87851	120	-0.79474
		120.1	-0.78341	120.1	-0.87462	120.1	-0.79581
		120.2	-0.78488	120.2	-0.87474	120.2	-0.7973
		120.3	-0.78431	120.3	-0.87524	120.3	-0.79808
		120.4	-0.78313	120.4	-0.87617	120.4	-0.79787
		120.5	-0.78066	120.5	-0.87695	120.5	-0.79726
		120.6	-0.77875	120.6	-0.87721	120.6	-0.79514
		120.7	-0.77811	120.7	-0.87785	120.7	-0.79156
		120.8	-0.77715	120.8	-0.87945	120.8	-0.7895
		120.9	-0.77715	120.9	-0.88088	120.9	-0.79025
		121	-0.77752	121	-0.88136	121	-0.79091
		121.1	-0.77764	121.1	-0.88204	121.1	-0.79277
		121.2	-0.77716	121.2	-0.88311	121.2	-0.79374
		121.3	-0.77704	121.3	-0.88397	121.3	-0.79596
		121.4	-0.77815	121.4	-0.88426	121.4	-0.79608
		121.5	-0.78046	121.5	-0.88539	121.5	-0.79527
		121.6	-0.78225	121.6	-0.88675	121.6	-0.79403
		121.7	-0.78322	121.7	-0.8867	121.7	-0.79189
		121.8	-0.78421	121.8	-0.88519	121.8	-0.78932
		121.9	-0.78596	121.9	-0.88292	121.9	-0.78901
		122	-0.78694	122	-0.88137	122	-0.78952
		122.1	-0.78784	122.1	-0.88057	122.1	-0.7901
		122.2	-0.78814	122.2	-0.87764	122.2	-0.79013
		122.3	-0.79002	122.3	-0.87723	122.3	-0.79027
		122.4	-0.79301	122.4	-0.87891	122.4	-0.79004
		122.5	-0.79523	122.5	-0.88214	122.5	-0.78811
		122.6	-0.79486	122.6	-0.88261	122.6	-0.78684
		122.7	-0.79366	122.7	-0.88159	122.7	-0.78779
		122.8	-0.79314	122.8	-0.87956	122.8	-0.78836
		122.9	-0.79399	122.9	-0.87665	122.9	-0.78877
		123	-0.79891	123	-0.87577	123	-0.7889
		123.1	-0.8018	123.1	-0.87525	123.1	-0.7902
		123.2	-0.79988	123.2	-0.87402	123.2	-0.79205
		123.3	-0.796	123.3	-0.87081	123.3	-0.79357
		123.4	-0.79171	123.4	-0.87069	123.4	-0.79427
		123.5	-0.79028	123.5	-0.87179	123.5	-0.79389
		123.6	-0.78869	123.6	-0.87226	123.6	-0.79231
		123.7	-0.78668	123.7	-0.87279	123.7	-0.78961
		123.8	-0.78683	123.8	-0.87313	123.8	-0.78673
		123.9	-0.78727	123.9	-0.87428	123.9	-0.78655
		124	-0.78807	124	-0.87514	124	-0.78554
		124.1	-0.79178	124.1	-0.87494	124.1	-0.78506
		124.2	-0.79625	124.2	-0.87471	124.2	-0.78456
		124.3	-0.79795	124.3	-0.87443	124.3	-0.78524
		124.4	-0.79852	124.4	-0.87349	124.4	-0.78582
		124.5	-0.79926	124.5	-0.87315	124.5	-0.78573
		124.6	-0.79992	124.6	-0.87272	124.6	-0.78556
		124.7	-0.79989	124.7	-0.87337	124.7	-0.78501
		124.8	-0.79952	124.8	-0.8739	124.8	-0.78489
		124.9	-0.79792	124.9	-0.87454	124.9	-0.78507
		125	-0.79764	125	-0.87579	125	-0.78677
		125.1	-0.79702	125.1	-0.87881	125.1	-0.78773
		125.2	-0.79644	125.2	-0.88009	125.2	-0.787
		125.3	-0.79073	125.3	-0.88032	125.3	-0.78685
		125.4	-0.78423	125.4	-0.87998	125.4	-0.78666
		125.5	-0.78158	125.5	-0.8789	125.5	-0.78627
		125.6	-0.78076	125.6	-0.87843	125.6	-0.78608
		125.7	-0.78113	125.7	-0.87968	125.7	-0.78638
		125.8	-0.7818	125.8	-0.88087	125.8	-0.78967
		125.9	-0.78343	125.9	-0.88126	125.9	-0.79377
		126	-0.78448	126	-0.88111	126	-0.79307
		126.1	-0.78473	126.1	-0.88012	126.1	-0.79178
		126.2	-0.78482	126.2	-0.87772	126.2	-0.78952
		126.3	-0.78594	126.3	-0.87582	126.3	-0.78743
		126.4	-0.78873	126.4	-0.87393	126.4	-0.78542
		126.5	-0.79073	126.5	-0.87117	126.5	-0.78342
		126.6	-0.79023	126.6	-0.86986	126.6	-0.78095
		126.7	-0.78872	126.7	-0.86944	126.7	-0.77916
		126.8	-0.78506	126.8	-0.86972	126.8	-0.77885
		126.9	-0.78081	126.9	-0.86967	126.9	-0.77926
		127	-0.7787	127	-0.8702	127	-0.77961
		127.1	-0.77955	127.1	-0.87031	127.1	-0.78054
		127.2	-0.78003	127.2	-0.86886	127.2	-0.78151
		127.3	-0.78127	127.3	-0.86747	127.3	-0.78206
		127.4	-0.78175	127.4	-0.86794	127.4	-0.78282
		127.5	-0.78283	127.5	-0.86764	127.5	-0.78441
		127.6	-0.7837	127.6	-0.86739	127.6	-0.78586
		127.7	-0.7852	127.7	-0.86699	127.7	-0.78589
		127.8	-0.78713	127.8	-0.8659	127.8	-0.78371
		127.9	-0.78822	127.9	-0.86662	127.9	-0.77956
		128	-0.79063	128	-0.86672	128	-0.77728
		128.1	-0.79168	128.1	-0.86914	128.1	-0.77784
		128.2	-0.79104	128.2	-0.87214	128.2	-0.77808
		128.3	-0.79057	128.3	-0.87707	128.3	-0.77835
		128.4	-0.78938	128.4	-0.88043	128.4	-0.77853
		128.5	-0.7862	128.5	-0.87943	128.5	-0.77875
		128.6	-0.78473	128.6	-0.87975	128.6	-0.77962
		128.7	-0.78549	128.7	-0.87922	128.7	-0.78077
		128.8	-0.78771	128.8	-0.87912	128.8	-0.78137
		128.9	-0.78844	128.9	-0.87891	128.9	-0.78162
		129	-0.78673	129	-0.88046	129	-0.78194
		129.1	-0.78577	129.1	-0.88091	129.1	-0.78454
		129.2	-0.78616	129.2	-0.87999	129.2	-0.78676
		129.3	-0.78603	129.3	-0.87881	129.3	-0.78607
		129.4	-0.78546	129.4	-0.8777	129.4	-0.78552
		129.5	-0.78193	129.5	-0.8774	129.5	-0.7843
		129.6	-0.77819	129.6	-0.8766	129.6	-0.78391
		129.7	-0.77694	129.7	-0.87579	129.7	-0.78397
		129.8	-0.77563	129.8	-0.87421	129.8	-0.78406
		129.9	-0.77534	129.9	-0.87386	129.9	-0.78412
		130	-0.77846	130	-0.87389	130	-0.78417
		130.1	-0.78275	130.1	-0.87391	130.1	-0.78463
		130.2	-0.78421	130.2	-0.8742	130.2	-0.78509
		130.3	-0.78382	130.3	-0.87429	130.3	-0.78545
		130.4	-0.78281	130.4	-0.87441	130.4	-0.78573
		130.5	-0.77996	130.5	-0.8735	130.5	-0.786
		130.6	-0.77942	130.6	-0.87324	130.6	-0.78689
		130.7	-0.78034	130.7	-0.87266	130.7	-0.78705
		130.8	-0.78526	130.8	-0.87294	130.8	-0.78808
		130.9	-0.78838	130.9	-0.87284	130.9	-0.78818
		131	-0.7872	131	-0.87219	131	-0.78815
		131.1	-0.78756	131.1	-0.87022	131.1	-0.787
		131.2	-0.78813	131.2	-0.86845	131.2	-0.78455
		131.3	-0.7898	131.3	-0.86774	131.3	-0.78278
		131.4	-0.78985	131.4	-0.86667	131.4	-0.78049
		131.5	-0.78842	131.5	-0.86588	131.5	-0.77782
		131.6	-0.78612	131.6	-0.86618	131.6	-0.77839
		131.7	-0.78629	131.7	-0.86841	131.7	-0.77906
		131.8	-0.78625	131.8	-0.87156	131.8	-0.78092
		131.9	-0.78629	131.9	-0.872	131.9	-0.7825
		132	-0.78393	132	-0.87159	132	-0.78365
		132.1	-0.78057	132.1	-0.8707	132.1	-0.78439
		132.2	-0.77712	132.2	-0.86953	132.2	-0.78478
		132.3	-0.77208	132.3	-0.8684	132.3	-0.78484
		132.4	-0.769	132.4	-0.86684	132.4	-0.78499
		132.5	-0.76778	132.5	-0.86679	132.5	-0.78543
		132.6	-0.76771	132.6	-0.86689	132.6	-0.78604
		132.7	-0.76759	132.7	-0.86723	132.7	-0.7859
		132.8	-0.76873	132.8	-0.86744	132.8	-0.78518
		132.9	-0.77253	132.9	-0.86759	132.9	-0.78489
		133	-0.77636	133	-0.86741	133	-0.78551
		133.1	-0.77715	133.1	-0.8674	133.1	-0.78561
		133.2	-0.77692	133.2	-0.86822	133.2	-0.78549
		133.3	-0.77705	133.3	-0.86993	133.3	-0.78548
		133.4	-0.77771	133.4	-0.87257	133.4	-0.78622
		133.5	-0.77927	133.5	-0.87623	133.5	-0.78832
		133.6	-0.78072	133.6	-0.87785	133.6	-0.79032
		133.7	-0.7812	133.7	-0.87711	133.7	-0.79099
		133.8	-0.7838	133.8	-0.87741	133.8	-0.79121
		133.9	-0.78733	133.9	-0.8784	133.9	-0.79107
		134	-0.7888	134	-0.87883	134	-0.78987
		134.1	-0.78928	134.1	-0.87789	134.1	-0.78673
		134.2	-0.78912	134.2	-0.87767	134.2	-0.7855
		134.3	-0.78946	134.3	-0.87808	134.3	-0.78635
		134.4	-0.78953	134.4	-0.87874	134.4	-0.78622
		134.5	-0.79011	134.5	-0.88002	134.5	-0.78581
		134.6	-0.79015	134.6	-0.88021	134.6	-0.78445
		134.7	-0.78746	134.7	-0.87943	134.7	-0.78321
		134.8	-0.7827	134.8	-0.87739	134.8	-0.78217
		134.9	-0.78103	134.9	-0.87434	134.9	-0.78175
		135	-0.78186	135	-0.87031	135	-0.78212
		135.1	-0.78338	135.1	-0.8657	135.1	-0.78346
		135.2	-0.78721	135.2	-0.86325	135.2	-0.78673
		135.3	-0.79076	135.3	-0.86394	135.3	-0.7891
		135.4	-0.79564	135.4	-0.8637	135.4	-0.78902
		135.5	-0.80002	135.5	-0.86385	135.5	-0.7888
		135.6	-0.79906	135.6	-0.86341	135.6	-0.78844
		135.7	-0.79781	135.7	-0.86314	135.7	-0.7885
		135.8	-0.79477	135.8	-0.86329	135.8	-0.7884
		135.9	-0.79422	135.9	-0.86448	135.9	-0.78824
		136	-0.79492	136	-0.86874	136	-0.78672
		136.1	-0.79754	136.1	-0.87301	136.1	-0.78635
		136.2	-0.79938	136.2	-0.87362	136.2	-0.78769
		136.3	-0.79854	136.3	-0.87392	136.3	-0.78868
		136.4	-0.79637	136.4	-0.87423	136.4	-0.78824
		136.5	-0.7932	136.5	-0.87761	136.5	-0.78736
		136.6	-0.79037	136.6	-0.88594	136.6	-0.78644
		136.7	-0.78481	136.7	-0.89108	136.7	-0.78646
		136.8	-0.77986	136.8	-0.88936	136.8	-0.78646
		136.9	-0.77718	136.9	-0.88879	136.9	-0.78646
		137	-0.77442	137	-0.88375	137	-0.78541
		137.1	-0.77265	137.1	-0.87605	137.1	-0.78345
		137.2	-0.77178	137.2	-0.87125	137.2	-0.78065
		137.3	-0.77179	137.3	-0.87039	137.3	-0.77822
		137.4	-0.77127	137.4	-0.87075	137.4	-0.77867
		137.5	-0.77103	137.5	-0.87223	137.5	-0.77964
		137.6	-0.7708	137.6	-0.87497	137.6	-0.78094
		137.7	-0.7704	137.7	-0.87684	137.7	-0.78182
		137.8	-0.76991	137.8	-0.87687	137.8	-0.78249
		137.9	-0.76961	137.9	-0.87671	137.9	-0.78547
		138	-0.77055	138	-0.87635	138	-0.78866
		138.1	-0.77076	138.1	-0.87556	138.1	-0.79048
		138.2	-0.77029	138.2	-0.8753	138.2	-0.79009
		138.3	-0.76938	138.3	-0.87462	138.3	-0.78858
		138.4	-0.76932	138.4	-0.87403	138.4	-0.78501
		138.5	-0.76991	138.5	-0.87299	138.5	-0.78311
		138.6	-0.77186	138.6	-0.87032	138.6	-0.78274
		138.7	-0.77374	138.7	-0.86812	138.7	-0.78262
		138.8	-0.77447	138.8	-0.86704	138.8	-0.78248
		138.9	-0.77613	138.9	-0.86562	138.9	-0.78266
		139	-0.7792	139	-0.86477	139	-0.78267
		139.1	-0.7823	139.1	-0.86512	139.1	-0.78248
		139.2	-0.78499	139.2	-0.86496	139.2	-0.78187
		139.3	-0.78779	139.3	-0.86414	139.3	-0.78178
		139.4	-0.79024	139.4	-0.86286	139.4	-0.78242
		139.5	-0.7901	139.5	-0.86302	139.5	-0.78261
		139.6	-0.78947	139.6	-0.86332	139.6	-0.78138
		139.7	-0.78538	139.7	-0.86432	139.7	-0.7788
		139.8	-0.77848	139.8	-0.86478	139.8	-0.77864
		139.9	-0.77299	139.9	-0.86452	139.9	-0.77955
		140	-0.77119	140	-0.86372	140	-0.7818
		140.1	-0.7706	140.1	-0.86327	140.1	-0.78456
		140.2	-0.77062	140.2	-0.86364	140.2	-0.78627
		140.3	-0.77043	140.3	-0.86493	140.3	-0.78631
		140.4	-0.77158	140.4	-0.8654	140.4	-0.78608
		140.5	-0.77385	140.5	-0.86593	140.5	-0.78602
		140.6	-0.7767	140.6	-0.86513	140.6	-0.78647
		140.7	-0.77934	140.7	-0.86493	140.7	-0.78789
		140.8	-0.78062	140.8	-0.8646	140.8	-0.78861
		140.9	-0.783	140.9	-0.86559	140.9	-0.78819
		141	-0.78314	141	-0.86657	141	-0.78743
		141.1	-0.78193	141.1	-0.86699	141.1	-0.78665
		141.2	-0.779	141.2	-0.86681	141.2	-0.78611
		141.3	-0.77653	141.3	-0.86721	141.3	-0.78538
		141.4	-0.77543	141.4	-0.86752	141.4	-0.78336
		141.5	-0.77551	141.5	-0.86902	141.5	-0.78175
		141.6	-0.7759	141.6	-0.87086	141.6	-0.7808
		141.7	-0.77605	141.7	-0.87227	141.7	-0.78067
		141.8	-0.77602	141.8	-0.87198	141.8	-0.7816
		141.9	-0.77529	141.9	-0.8718	141.9	-0.78338
		142	-0.77322	142	-0.87051	142	-0.78478
		142.1	-0.76847	142.1	-0.86847	142.1	-0.78601
		142.2	-0.76633	142.2	-0.86525	142.2	-0.7871
		142.3	-0.76718	142.3	-0.86116	142.3	-0.78868
		142.4	-0.76808	142.4	-0.86137	142.4	-0.79144
		142.5	-0.7701	142.5	-0.86196	142.5	-0.79344
		142.6	-0.77272	142.6	-0.86541	142.6	-0.79411
		142.7	-0.77784	142.7	-0.86919	142.7	-0.79398
		142.8	-0.78011	142.8	-0.8706	142.8	-0.79164
		142.9	-0.77899	142.9	-0.87107	142.9	-0.78595
		143	-0.77937	143	-0.87251	143	-0.78341
		143.1	-0.78175	143.1	-0.8729	143.1	-0.78475
		143.2	-0.7858	143.2	-0.87127	143.2	-0.78515
		143.3	-0.78799	143.3	-0.86867	143.3	-0.78524
		143.4	-0.78778	143.4	-0.86875	143.4	-0.7845
		143.5	-0.78744	143.5	-0.8702	143.5	-0.78428
		143.6	-0.78533	143.6	-0.87241	143.6	-0.78408
		143.7	-0.78164	143.7	-0.87293	143.7	-0.78409
		143.8	-0.78037	143.8	-0.8731	143.8	-0.78381
		143.9	-0.78129	143.9	-0.8739	143.9	-0.78333
		144	-0.78124	144	-0.87676	144	-0.78314
		144.1	-0.78103	144.1	-0.87981	144.1	-0.78442
		144.2	-0.77967	144.2	-0.88241	144.2	-0.78666
		144.3	-0.77705	144.3	-0.8852	144.3	-0.78815
		144.4	-0.77546	144.4	-0.88512	144.4	-0.78931
		144.5	-0.77592	144.5	-0.88255	144.5	-0.7913
		144.6	-0.77668	144.6	-0.87623	144.6	-0.79241
		144.7	-0.77922	144.7	-0.87235	144.7	-0.79201
		144.8	-0.7797	144.8	-0.87324	144.8	-0.79026
		144.9	-0.77883	144.9	-0.87366	144.9	-0.78805
		145	-0.77804	145	-0.8741	145	-0.78796
		145.1	-0.7782	145.1	-0.87392	145.1	-0.78813
		145.2	-0.78439	145.2	-0.874	145.2	-0.78861
		145.3	-0.78684	145.3	-0.87524	145.3	-0.78945
		145.4	-0.78393	145.4	-0.87566	145.4	-0.78972
		145.5	-0.78177	145.5	-0.87616	145.5	-0.78949
		145.6	-0.78105	145.6	-0.87646	145.6	-0.78951
		145.7	-0.78122	145.7	-0.87764	145.7	-0.78924
		145.8	-0.78087	145.8	-0.87859	145.8	-0.78661
		145.9	-0.78063	145.9	-0.87957	145.9	-0.78072
		146	-0.78044	146	-0.88085	146	-0.77694
		146.1	-0.78203	146.1	-0.88128	146.1	-0.77777
		146.2	-0.7856	146.2	-0.8833	146.2	-0.77804
		146.3	-0.78994	146.3	-0.88561	146.3	-0.7784
		146.4	-0.79203	146.4	-0.88656	146.4	-0.77743
		146.5	-0.79121	146.5	-0.88808	146.5	-0.77609
		146.6	-0.7909	146.6	-0.88844	146.6	-0.77617
		146.7	-0.79024	146.7	-0.88746	146.7	-0.77658
		146.8	-0.79002	146.8	-0.88668	146.8	-0.77885
		146.9	-0.78823	146.9	-0.88695	146.9	-0.78333
		147	-0.78684	147	-0.88765	147	-0.78614
		147.1	-0.78737	147.1	-0.88797	147.1	-0.78539
		147.2	-0.78754	147.2	-0.88694	147.2	-0.78544
		147.3	-0.78863	147.3	-0.88301	147.3	-0.78521
		147.4	-0.79056	147.4	-0.87793	147.4	-0.7857
		147.5	-0.79165	147.5	-0.8769	147.5	-0.78658
		147.6	-0.79141	147.6	-0.87718	147.6	-0.78741
		147.7	-0.79003	147.7	-0.87694	147.7	-0.78802
		147.8	-0.78948	147.8	-0.87665	147.8	-0.78807
		147.9	-0.79061	147.9	-0.87663	147.9	-0.78827
		148	-0.791	148	-0.87804	148	-0.78872
		148.1	-0.79056	148.1	-0.88161	148.1	-0.78911
		148.2	-0.78739	148.2	-0.88602	148.2	-0.78899
		148.3	-0.7854	148.3	-0.88681	148.3	-0.78838
		148.4	-0.78606	148.4	-0.88559	148.4	-0.78646
		148.5	-0.78608	148.5	-0.88329	148.5	-0.78463
		148.6	-0.78625	148.6	-0.88074	148.6	-0.78314
		148.7	-0.7865	148.7	-0.87879	148.7	-0.78211
		148.8	-0.78659	148.8	-0.87477	148.8	-0.78204
		148.9	-0.78679	148.9	-0.87208	148.9	-0.78201
		149	-0.78683	149	-0.87096	149	-0.78206
		149.1	-0.78522	149.1	-0.87143	149.1	-0.78485
		149.2	-0.78285	149.2	-0.87093	149.2	-0.78856
		149.3	-0.7824	149.3	-0.87092	149.3	-0.78926
		149.4	-0.78205	149.4	-0.87033	149.4	-0.78894
		149.5	-0.78206	149.5	-0.8703	149.5	-0.78904
		149.6	-0.78177	149.6	-0.87176	149.6	-0.78998
		149.7	-0.78138	149.7	-0.87378	149.7	-0.79102
		149.8	-0.77946	149.8	-0.87606	149.8	-0.79071
		149.9	-0.77777	149.9	-0.87752	149.9	-0.79076
		150	-0.77674	150	-0.87678	150	-0.78966
		150.1	-0.77668	150.1	-0.87702	150.1	-0.78929
		150.2	-0.77645	150.2	-0.8777	150.2	-0.78887
		150.3	-0.77773	150.3	-0.8791	150.3	-0.78922
		150.4	-0.78016	150.4	-0.88088	150.4	-0.78919
		150.5	-0.78202	150.5	-0.88009	150.5	-0.78809
		150.6	-0.78261	150.6	-0.87965	150.6	-0.78696
		150.7	-0.78289	150.7	-0.87739	150.7	-0.78716
		150.8	-0.783	150.8	-0.87328	150.8	-0.78702
		150.9	-0.78546	150.9	-0.8701	150.9	-0.7863
		151	-0.79049	151	-0.87009	151	-0.78447
		151.1	-0.79193	151.1	-0.87041	151.1	-0.78361
		151.2	-0.79285	151.2	-0.87162	151.2	-0.78362
		151.3	-0.79383	151.3	-0.87181	151.3	-0.78349
		151.4	-0.79581	151.4	-0.87018	151.4	-0.78266
		151.5	-0.79678	151.5	-0.8697	151.5	-0.7808
		151.6	-0.7971	151.6	-0.87095	151.6	-0.77958
		151.7	-0.79822	151.7	-0.8712	151.7	-0.77918
		151.8	-0.8011	151.8	-0.8692	151.8	-0.77828
		151.9	-0.806	151.9	-0.86615	151.9	-0.77666
		152	-0.81017	152	-0.86639	152	-0.77682
		152.1	-0.80965	152.1	-0.86749	152.1	-0.77865
		152.2	-0.80263	152.2	-0.87122	152.2	-0.78086
		152.3	-0.79308	152.3	-0.87474	152.3	-0.78032
		152.4	-0.78988	152.4	-0.87683	152.4	-0.78072
		152.5	-0.78662	152.5	-0.87848	152.5	-0.78068
		152.6	-0.7823	152.6	-0.87979	152.6	-0.78112
		152.7	-0.78116	152.7	-0.8793	152.7	-0.78256
		152.8	-0.78077	152.8	-0.87889	152.8	-0.78514
		152.9	-0.78067	152.9	-0.87819	152.9	-0.78654
		153	-0.78051	153	-0.87781	153	-0.78607
		153.1	-0.78186	153.1	-0.87768	153.1	-0.78606
		153.2	-0.78429	153.2	-0.87755	153.2	-0.78587
		153.3	-0.78612	153.3	-0.8787	153.3	-0.78596
		153.4	-0.78711	153.4	-0.88043	153.4	-0.78712
		153.5	-0.78878	153.5	-0.88318	153.5	-0.78896
		153.6	-0.79141	153.6	-0.88806	153.6	-0.79032
		153.7	-0.79138	153.7	-0.89167	153.7	-0.79218
		153.8	-0.79029	153.8	-0.89103	153.8	-0.79452
		153.9	-0.78445	153.9	-0.8897	153.9	-0.79478
		154	-0.77772	154	-0.88697	154	-0.79409
		154.1	-0.77379	154.1	-0.88445	154.1	-0.79306
		154.2	-0.77071	154.2	-0.88095	154.2	-0.79254
		154.3	-0.76872	154.3	-0.87663	154.3	-0.79236
		154.4	-0.76805	154.4	-0.87483	154.4	-0.79204
		154.5	-0.76508	154.5	-0.87423	154.5	-0.79028
		154.6	-0.76089	154.6	-0.87366	154.6	-0.78656
		154.7	-0.75998	154.7	-0.8695	154.7	-0.78394
		154.8	-0.76082	154.8	-0.86771	154.8	-0.78412
		154.9	-0.76106	154.9	-0.8693	154.9	-0.78439
		155	-0.76205	155	-0.8716	155	-0.78531
		155.1	-0.76262	155.1	-0.8719	155.1	-0.78618
		155.2	-0.76552	155.2	-0.87078	155.2	-0.78622
		155.3	-0.76825	155.3	-0.86774	155.3	-0.78654
		155.4	-0.76851	155.4	-0.86601	155.4	-0.78682
		155.5	-0.76801	155.5	-0.86678	155.5	-0.78797
		155.6	-0.76728	155.6	-0.8665	155.6	-0.78908
		155.7	-0.76729	155.7	-0.86557	155.7	-0.78897
		155.8	-0.76847	155.8	-0.86234	155.8	-0.78929
		155.9	-0.76923	155.9	-0.86028	155.9	-0.7889
		156	-0.76869	156	-0.86052	156	-0.78887
		156.1	-0.76767	156.1	-0.86043	156.1	-0.78874
		156.2	-0.76744	156.2	-0.86058	156.2	-0.78936
		156.3	-0.76807	156.3	-0.86136	156.3	-0.79039
		156.4	-0.7682	156.4	-0.86186	156.4	-0.79119
		156.5	-0.76741	156.5	-0.86209	156.5	-0.79115
		156.6	-0.76531	156.6	-0.8622	156.6	-0.7914
		156.7	-0.76425	156.7	-0.86264	156.7	-0.79242
		156.8	-0.76459	156.8	-0.86278	156.8	-0.79436
		156.9	-0.7647	156.9	-0.86361	156.9	-0.79425
		157	-0.76532	157	-0.86388	157	-0.7901
		157.1	-0.76689	157.1	-0.86502	157.1	-0.7842
		157.2	-0.76886	157.2	-0.86588	157.2	-0.78204
		157.3	-0.77138	157.3	-0.86641	157.3	-0.78132
		157.4	-0.77362	157.4	-0.86625	157.4	-0.78148
		157.5	-0.77413	157.5	-0.86604	157.5	-0.78095
		157.6	-0.7738	157.6	-0.86428	157.6	-0.78144
		157.7	-0.77368	157.7	-0.86389	157.7	-0.78142
		157.8	-0.77363	157.8	-0.86574	157.8	-0.78314
		157.9	-0.77364	157.9	-0.86812	157.9	-0.78625
		158	-0.77482	158	-0.86782	158	-0.78925
		158.1	-0.77785	158.1	-0.86723	158.1	-0.79137
		158.2	-0.77878	158.2	-0.86694	158.2	-0.79253
		158.3	-0.77787	158.3	-0.86743	158.3	-0.79317
		158.4	-0.77788	158.4	-0.86758	158.4	-0.79398
		158.5	-0.77904	158.5	-0.86781	158.5	-0.79442
		158.6	-0.77956	158.6	-0.86871	158.6	-0.79434
		158.7	-0.77896	158.7	-0.86908	158.7	-0.79426
		158.8	-0.77713	158.8	-0.86781	158.8	-0.79401
		158.9	-0.77493	158.9	-0.866	158.9	-0.7934
		159	-0.77445	159	-0.86612	159	-0.79173
		159.1	-0.77407	159.1	-0.86676	159.1	-0.79158
		159.2	-0.77426	159.2	-0.86775	159.2	-0.79347
		159.3	-0.77513	159.3	-0.86843	159.3	-0.79841
		159.4	-0.7768	159.4	-0.86817	159.4	-0.80064
		159.5	-0.77969	159.5	-0.86735	159.5	-0.80009
		159.6	-0.78365	159.6	-0.86699	159.6	-0.80051
		159.7	-0.78522	159.7	-0.86835	159.7	-0.80242
		159.8	-0.78574	159.8	-0.87051	159.8	-0.80463
		159.9	-0.78646	159.9	-0.87393	159.9	-0.8057
		160	-0.78734	160	-0.8769	160	-0.80528
		160.1	-0.78697	160.1	-0.87761	160.1	-0.79806
		160.2	-0.7848	160.2	-0.87785	160.2	-0.79094
		160.3	-0.78141	160.3	-0.87912	160.3	-0.79101
		160.4	-0.78007	160.4	-0.88173	160.4	-0.79118
		160.5	-0.78039	160.5	-0.88506	160.5	-0.79268
		160.6	-0.78202	160.6	-0.88616	160.6	-0.79629
		160.7	-0.78451	160.7	-0.88524	160.7	-0.79967
		160.8	-0.78744	160.8	-0.88133	160.8	-0.80033
		160.9	-0.79101	160.9	-0.88028	160.9	-0.79964
		161	-0.79189	161	-0.87965	161	-0.79788
		161.1	-0.79128	161.1	-0.87909	161.1	-0.79585
		161.2	-0.79137	161.2	-0.87445	161.2	-0.79548
		161.3	-0.79262	161.3	-0.87025	161.3	-0.79531
		161.4	-0.7959	161.4	-0.86988	161.4	-0.79195
		161.5	-0.79613	161.5	-0.86991	161.5	-0.78604
		161.6	-0.7947	161.6	-0.86993	161.6	-0.78513
		161.7	-0.791	161.7	-0.86993	161.7	-0.78647
		161.8	-0.78566	161.8	-0.86993	161.8	-0.78803
		161.9	-0.78112	161.9	-0.86661	161.9	-0.789
		162	-0.7783	162	-0.86319	162	-0.78888
		162.1	-0.77701	162.1	-0.86427	162.1	-0.78896
		162.2	-0.77609	162.2	-0.86469	162.2	-0.78894
		162.3	-0.77628	162.3	-0.86617	162.3	-0.78917
		162.4	-0.77634	162.4	-0.86912	162.4	-0.78939
		162.5	-0.77649	162.5	-0.87282	162.5	-0.78933
		162.6	-0.77688	162.6	-0.87265	162.6	-0.78938
		162.7	-0.77705	162.7	-0.8722	162.7	-0.78962
		162.8	-0.77725	162.8	-0.87042	162.8	-0.79055
		162.9	-0.77735	162.9	-0.86941	162.9	-0.79159
		163	-0.77798	163	-0.86991	163	-0.79194
		163.1	-0.77806	163.1	-0.87004	163.1	-0.79196
		163.2	-0.77656	163.2	-0.87009	163.2	-0.7915
		163.3	-0.77515	163.3	-0.86979	163.3	-0.78998
		163.4	-0.77468	163.4	-0.86901	163.4	-0.78952
		163.5	-0.77443	163.5	-0.86787	163.5	-0.79008
		163.6	-0.77329	163.6	-0.86733	163.6	-0.79011
		163.7	-0.77323	163.7	-0.86756	163.7	-0.78876
		163.8	-0.77653	163.8	-0.86788	163.8	-0.78715
		163.9	-0.78358	163.9	-0.86801	163.9	-0.78624
		164	-0.79032	164	-0.86705	164	-0.78628
		164.1	-0.79488	164.1	-0.8654	164.1	-0.78573
		164.2	-0.79916	164.2	-0.86462	164.2	-0.78601
		164.3	-0.79951	164.3	-0.86436	164.3	-0.78605
		164.4	-0.79123	164.4	-0.86319	164.4	-0.78794
		164.5	-0.77614	164.5	-0.86157	164.5	-0.79054
		164.6	-0.7657	164.6	-0.86103	164.6	-0.79028
		164.7	-0.7628	164.7	-0.86076	164.7	-0.78929
		164.8	-0.76413	164.8	-0.86016	164.8	-0.78475
		164.9	-0.76538	164.9	-0.85996	164.9	-0.77976
		165	-0.76756	165	-0.86016	165	-0.77763
		165.1	-0.76957	165.1	-0.86045	165.1	-0.77734
		165.2	-0.7727	165.2	-0.86208	165.2	-0.77757
		165.3	-0.77315	165.3	-0.8647	165.3	-0.77864
		165.4	-0.77202	165.4	-0.86512	165.4	-0.77927
		165.5	-0.76676	165.5	-0.8645	165.5	-0.77951
		165.6	-0.76103	165.6	-0.86292	165.6	-0.77911
		165.7	-0.76125	165.7	-0.8614	165.7	-0.77885
		165.8	-0.76224	165.8	-0.86121	165.8	-0.77864
		165.9	-0.76623	165.9	-0.86139	165.9	-0.7801
		166	-0.77019	166	-0.86277	166	-0.78305
		166.1	-0.77328	166.1	-0.86318	166.1	-0.78545
		166.2	-0.7764	166.2	-0.86176	166.2	-0.78688
		166.3	-0.77817	166.3	-0.85971	166.3	-0.78845
		166.4	-0.77772	166.4	-0.85944	166.4	-0.79005
		166.5	-0.77721	166.5	-0.8599	166.5	-0.7903
		166.6	-0.77529	166.6	-0.86235	166.6	-0.78994
		166.7	-0.77349	166.7	-0.86451	166.7	-0.78934
		166.8	-0.77328	166.8	-0.86501	166.8	-0.78899
		166.9	-0.7734	166.9	-0.8647	166.9	-0.78911
		167	-0.77399	167	-0.8637	167	-0.78918
		167.1	-0.77469	167.1	-0.86146	167.1	-0.78955
		167.2	-0.77493	167.2	-0.86148	167.2	-0.78968
		167.3	-0.77565	167.3	-0.8623	167.3	-0.79094
		167.4	-0.77588	167.4	-0.86344	167.4	-0.79247
		167.5	-0.77549	167.5	-0.86464	167.5	-0.79226
		167.6	-0.775	167.6	-0.86803	167.6	-0.79166
		167.7	-0.77462	167.7	-0.87276	167.7	-0.79058
		167.8	-0.77464	167.8	-0.87365	167.8	-0.79004
		167.9	-0.77606	167.9	-0.87242	167.9	-0.79011
		168	-0.77843	168	-0.87015	168	-0.78996
		168.1	-0.77827	168.1	-0.86723	168.1	-0.78791
		168.2	-0.77729	168.2	-0.865	168.2	-0.78453
		168.3	-0.77541	168.3	-0.86444	168.3	-0.7822
		168.4	-0.77388	168.4	-0.86426	168.4	-0.78227
		168.5	-0.77436	168.5	-0.86293	168.5	-0.78356
		168.6	-0.77506	168.6	-0.85976	168.6	-0.78626
		168.7	-0.77545	168.7	-0.85937	168.7	-0.78802
		168.8	-0.77486	168.8	-0.86041	168.8	-0.78844
		168.9	-0.77417	168.9	-0.86397	168.9	-0.78858
		169	-0.77378	169	-0.86851	169	-0.78912
		169.1	-0.77366	169.1	-0.87104	169.1	-0.79004
		169.2	-0.77356	169.2	-0.87338	169.2	-0.79153
		169.3	-0.77353	169.3	-0.8763	169.3	-0.7941
		169.4	-0.77349	169.4	-0.87937	169.4	-0.79617
		169.5	-0.77223	169.5	-0.88179	169.5	-0.79759
		169.6	-0.77161	169.6	-0.8827	169.6	-0.79924
		169.7	-0.77225	169.7	-0.88251	169.7	-0.79921
		169.8	-0.77403	169.8	-0.88134	169.8	-0.79878
		169.9	-0.77763	169.9	-0.87983	169.9	-0.79676
		170	-0.78117	170	-0.88017	170	-0.79484
		170.1	-0.78512	170.1	-0.88049	170.1	-0.7942
		170.2	-0.78899	170.2	-0.88098	170.2	-0.7944
		170.3	-0.78857	170.3	-0.88081	170.3	-0.79473
		170.4	-0.78623	170.4	-0.88006	170.4	-0.79566
		170.5	-0.78228	170.5	-0.87884	170.5	-0.79645
		170.6	-0.77936	170.6	-0.87899	170.6	-0.79731
		170.7	-0.77741	170.7	-0.87993	170.7	-0.79705
		170.8	-0.77778	170.8	-0.88355	170.8	-0.7963
		170.9	-0.77845	170.9	-0.88407	170.9	-0.79258
		171	-0.78141	171	-0.88074	171	-0.79051
		171.1	-0.78471	171.1	-0.87452	171.1	-0.79172
		171.2	-0.78713	171.2	-0.87153	171.2	-0.79144
		171.3	-0.78793	171.3	-0.87262	171.3	-0.79101
		171.4	-0.78968	171.4	-0.87453	171.4	-0.79001
		171.5	-0.79103	171.5	-0.87608	171.5	-0.78802
		171.6	-0.79132	171.6	-0.87593	171.6	-0.78421
		171.7	-0.79113	171.7	-0.87552	171.7	-0.78083
		171.8	-0.79115	171.8	-0.87474	171.8	-0.78012
		171.9	-0.79119	171.9	-0.86853	171.9	-0.78087
		172	-0.79121	172	-0.86401	172	-0.78137
		172.1	-0.79093	172.1	-0.86519	172.1	-0.78201
		172.2	-0.79074	172.2	-0.86558	172.2	-0.78272
		172.3	-0.79068	172.3	-0.86658	172.3	-0.78527
		172.4	-0.78422	172.4	-0.86819	172.4	-0.78814
		172.5	-0.77634	172.5	-0.86835	172.5	-0.7908
		172.6	-0.77668	172.6	-0.86884	172.6	-0.7931
		172.7	-0.77773	172.7	-0.86992	172.7	-0.79319
		172.8	-0.7801	172.8	-0.87233	172.8	-0.79263
		172.9	-0.78049	172.9	-0.87258	172.9	-0.79181
		173	-0.77986	173	-0.87194	173	-0.79166
		173.1	-0.77817	173.1	-0.87057	173.1	-0.79156
		173.2	-0.77538	173.2	-0.8679	173.2	-0.79084
		173.3	-0.77089	173.3	-0.86419	173.3	-0.78966
		173.4	-0.76762	173.4	-0.86185	173.4	-0.78891
		173.5	-0.76807	173.5	-0.8623	173.5	-0.78835
		173.6	-0.76843	173.6	-0.8625	173.6	-0.78746
		173.7	-0.77068	173.7	-0.86285	173.7	-0.78698
		173.8	-0.77339	173.8	-0.86296	173.8	-0.78675
		173.9	-0.77505	173.9	-0.86377	173.9	-0.78582
		174	-0.77634	174	-0.86542	174	-0.78422
		174.1	-0.7769	174.1	-0.8671	174.1	-0.78286
		174.2	-0.77665	174.2	-0.86922	174.2	-0.78301
		174.3	-0.77659	174.3	-0.87095	174.3	-0.78299
		174.4	-0.77656	174.4	-0.87089	174.4	-0.78381
		174.5	-0.77653	174.5	-0.87124	174.5	-0.78446
		174.6	-0.77621	174.6	-0.87134	174.6	-0.78417
		174.7	-0.77478	174.7	-0.87152	174.7	-0.78429
		174.8	-0.77415	174.8	-0.87191	174.8	-0.78654
		174.9	-0.77426	174.9	-0.87159	174.9	-0.79025
		175	-0.7745	175	-0.87114	175	-0.79018
		175.1	-0.77531	175.1	-0.86943	175.1	-0.78922
		175.2	-0.77582	175.2	-0.86862	175.2	-0.78733
		175.3	-0.77537	175.3	-0.86909	175.3	-0.78665
		175.4	-0.77393	175.4	-0.86901	175.4	-0.78701
		175.5	-0.7697	175.5	-0.86894	175.5	-0.78805
		175.6	-0.76912	175.6	-0.86889	175.6	-0.78878
		175.7	-0.77098	175.7	-0.86916	175.7	-0.78899
		175.8	-0.77343	175.8	-0.86923	175.8	-0.78913
		175.9	-0.7732	175.9	-0.86935	175.9	-0.78959
		176	-0.77205	176	-0.86991	176	-0.78945
		176.1	-0.77158	176.1	-0.87283	176.1	-0.78982
		176.2	-0.77295	176.2	-0.87365	176.2	-0.7899
		176.3	-0.77566	176.3	-0.87239	176.3	-0.79174
		176.4	-0.77837	176.4	-0.87079	176.4	-0.79419
		176.5	-0.78102	176.5	-0.8688	176.5	-0.79539
		176.6	-0.7817	176.6	-0.86676	176.6	-0.79736
		176.7	-0.78091	176.7	-0.86646	176.7	-0.80012
		176.8	-0.77612	176.8	-0.86689	176.8	-0.80047
		176.9	-0.77222	176.9	-0.86761	176.9	-0.80033
		177	-0.77233	177	-0.86766	177	-0.80017
		177.1	-0.77208	177.1	-0.86754	177.1	-0.80017
		177.2	-0.77203	177.2	-0.86729	177.2	-0.80011
		177.3	-0.77215	177.3	-0.86721	177.3	-0.80025
		177.4	-0.77256	177.4	-0.86701	177.4	-0.80096
		177.5	-0.77263	177.5	-0.8666	177.5	-0.80112
		177.6	-0.7728	177.6	-0.86653	177.6	-0.80069
		177.7	-0.7743	177.7	-0.86637	177.7	-0.80028
		177.8	-0.77847	177.8	-0.86575	177.8	-0.80038
		177.9	-0.77969	177.9	-0.86398	177.9	-0.80133
		178	-0.78061	178	-0.86267	178	-0.80334
		178.1	-0.78134	178.1	-0.86223	178.1	-0.80381
		178.2	-0.78189	178.2	-0.86236	178.2	-0.8033
		178.3	-0.78107	178.3	-0.86366	178.3	-0.80249
		178.4	-0.77772	178.4	-0.86569	178.4	-0.79886
		178.5	-0.77361	178.5	-0.86601	178.5	-0.79446
		178.6	-0.77121	178.6	-0.86638	178.6	-0.79325
		178.7	-0.77028	178.7	-0.86693	178.7	-0.7927
		178.8	-0.76653	178.8	-0.86969	178.8	-0.79259
		178.9	-0.76252	178.9	-0.87312	178.9	-0.79258
		179	-0.76129	179	-0.87539	179	-0.79442
		179.1	-0.76148	179.1	-0.87694	179.1	-0.79682
		179.2	-0.76198	179.2	-0.87788	179.2	-0.79639
		179.3	-0.76469	179.3	-0.87819	179.3	-0.79598
		179.4	-0.76519	179.4	-0.8788	179.4	-0.79555
		179.5	-0.76348	179.5	-0.87915	179.5	-0.79582
		179.6	-0.76301	179.6	-0.87893	179.6	-0.79707
		179.7	-0.7632	179.7	-0.87791	179.7	-0.79745
		179.8	-0.76329	179.8	-0.8775	179.8	-0.79616
		179.9	-0.76335	179.9	-0.87761	179.9	-0.7929
		180	-0.76601	180	-0.87791	180	-0.79035
		180.1	-0.77111	180.1	-0.87795	180.1	-0.79094
		180.2	-0.77366	180.2	-0.87807	180.2	-0.79145
		180.3	-0.77406	180.3	-0.87766	180.3	-0.79217
		180.4	-0.7742	180.4	-0.87249	180.4	-0.79187
		180.5	-0.77467	180.5	-0.8635	180.5	-0.79166
		180.6	-0.77502	180.6	-0.86139	180.6	-0.79155
		180.7	-0.7749	180.7	-0.86328	180.7	-0.79294
		180.8	-0.7751	180.8	-0.86459	180.8	-0.79497
		180.9	-0.77545	180.9	-0.86641	180.9	-0.79578
		181	-0.77689	181	-0.86945	181	-0.79616
		181.1	-0.77707	181.1	-0.87142	181.1	-0.79628
		181.2	-0.77493	181.2	-0.87257	181.2	-0.79646
		181.3	-0.76993	181.3	-0.87268	181.3	-0.79641
		181.4	-0.76708	181.4	-0.87164	181.4	-0.79643
		181.5	-0.7681	181.5	-0.86904	181.5	-0.79681
		181.6	-0.7693	181.6	-0.86815	181.6	-0.79736
		181.7	-0.77277	181.7	-0.86766	181.7	-0.79808
		181.8	-0.7741	181.8	-0.86672	181.8	-0.79895
		181.9	-0.77382	181.9	-0.86625	181.9	-0.79923
		182	-0.77365	182	-0.8676	182	-0.79926
		182.1	-0.7735	182.1	-0.86924	182.1	-0.79915
		182.2	-0.77215	182.2	-0.86979	182.2	-0.7973
		182.3	-0.77185	182.3	-0.86977	182.3	-0.79554
		182.4	-0.77269	182.4	-0.8695	182.4	-0.79601
		182.5	-0.77388	182.5	-0.86886	182.5	-0.79616
		182.6	-0.77542	182.6	-0.86884	182.6	-0.79702
		182.7	-0.77705	182.7	-0.86958	182.7	-0.79704
		182.8	-0.77994	182.8	-0.8706	182.8	-0.79796
		182.9	-0.7852	182.9	-0.8724	182.9	-0.79827
		183	-0.78917	183	-0.87281	183	-0.80046
		183.1	-0.7911	183.1	-0.87181	183.1	-0.80234
		183.2	-0.79049	183.2	-0.87035	183.2	-0.80297
		183.3	-0.7882	183.3	-0.86995	183.3	-0.8036
		183.4	-0.78366	183.4	-0.87026	183.4	-0.8037
		183.5	-0.78106	183.5	-0.87043	183.5	-0.80312
		183.6	-0.78091	183.6	-0.87042	183.6	-0.79871
		183.7	-0.78059	183.7	-0.86966	183.7	-0.79252
		183.8	-0.78028	183.8	-0.8694	183.8	-0.79081
		183.9	-0.77709	183.9	-0.86875	183.9	-0.79179
		184	-0.77245	184	-0.86827	184	-0.79155
		184.1	-0.77023	184.1	-0.86611	184.1	-0.79127
		184.2	-0.77053	184.2	-0.86518	184.2	-0.78883
		184.3	-0.77083	184.3	-0.86538	184.3	-0.78651
		184.4	-0.77251	184.4	-0.86515	184.4	-0.78637
		184.5	-0.77612	184.5	-0.86515	184.5	-0.78651
		184.6	-0.78111	184.6	-0.86876	184.6	-0.78708
		184.7	-0.78119	184.7	-0.87083	184.7	-0.78791
		184.8	-0.77949	184.8	-0.86911	184.8	-0.78848
		184.9	-0.77636	184.9	-0.86755	184.9	-0.7889
		185	-0.77442	185	-0.86749	185	-0.78966
		185.1	-0.77476	185.1	-0.86907	185.1	-0.79068
		185.2	-0.77547	185.2	-0.87147	185.2	-0.79054
		185.3	-0.7781	185.3	-0.87124	185.3	-0.79053
		185.4	-0.77839	185.4	-0.87012	185.4	-0.79048
		185.5	-0.77473	185.5	-0.86686	185.5	-0.79171
		185.6	-0.76831	185.6	-0.86376	185.6	-0.7926
		185.7	-0.76563	185.7	-0.86193	185.7	-0.79209
		185.8	-0.76667	185.8	-0.86087	185.8	-0.7915
		185.9	-0.76757	185.9	-0.86012	185.9	-0.79134
		186	-0.76921	186	-0.85942	186	-0.79229
		186.1	-0.7699	186.1	-0.85949	186.1	-0.79456
		186.2	-0.77062	186.2	-0.85928	186.2	-0.79658
		186.3	-0.77147	186.3	-0.85884	186.3	-0.79788
		186.4	-0.77218	186.4	-0.85848	186.4	-0.79842
		186.5	-0.77284	186.5	-0.85871	186.5	-0.798
		186.6	-0.77284	186.6	-0.85923	186.6	-0.79747
		186.7	-0.77307	186.7	-0.85937	186.7	-0.7974
		186.8	-0.77332	186.8	-0.85975	186.8	-0.79778
		186.9	-0.77412	186.9	-0.86025	186.9	-0.79863
		187	-0.77563	187	-0.86329	187	-0.80053
		187.1	-0.77623	187.1	-0.86906	187.1	-0.80083
		187.2	-0.77571	187.2	-0.8735	187.2	-0.80064
		187.3	-0.77406	187.3	-0.87453	187.3	-0.80068
		187.4	-0.77151	187.4	-0.87473	187.4	-0.80372
		187.5	-0.77032	187.5	-0.87461	187.5	-0.80655
		187.6	-0.77067	187.6	-0.87385	187.6	-0.80544
		187.7	-0.77188	187.7	-0.87312	187.7	-0.80295
		187.8	-0.77396	187.8	-0.87342	187.8	-0.79779
		187.9	-0.77459	187.9	-0.87395	187.9	-0.7975
		188	-0.7756	188	-0.87432	188	-0.79897
		188.1	-0.77594	188.1	-0.87406	188.1	-0.80143
		188.2	-0.77764	188.2	-0.87409	188.2	-0.80149
		188.3	-0.77871	188.3	-0.87439	188.3	-0.80075
		188.4	-0.7783	188.4	-0.8745	188.4	-0.79891
		188.5	-0.77853	188.5	-0.87415	188.5	-0.7969
		188.6	-0.77891	188.6	-0.87407	188.6	-0.79621
		188.7	-0.77911	188.7	-0.87398	188.7	-0.79579
		188.8	-0.77881	188.8	-0.87392	188.8	-0.79576
		188.9	-0.77802	188.9	-0.87387	188.9	-0.79565
		189	-0.7769	189	-0.87465	189	-0.79561
		189.1	-0.7755	189.1	-0.8777	189.1	-0.79607
		189.2	-0.77423	189.2	-0.88151	189.2	-0.79825
		189.3	-0.77256	189.3	-0.88402	189.3	-0.80192
		189.4	-0.77199	189.4	-0.88451	189.4	-0.80199
		189.5	-0.77222	189.5	-0.88399	189.5	-0.80012
		189.6	-0.77288	189.6	-0.88267	189.6	-0.79643
		189.7	-0.77621	189.7	-0.88118	189.7	-0.79344
		189.8	-0.7768	189.8	-0.88121	189.8	-0.79301
		189.9	-0.77324	189.9	-0.8809	189.9	-0.79311
		190	-0.76999	190	-0.88009	190	-0.79396
		190.1	-0.76978	190.1	-0.87512	190.1	-0.79475
		190.2	-0.7697	190.2	-0.87068	190.2	-0.79442
		190.3	-0.76952	190.3	-0.87055	190.3	-0.794
		190.4	-0.76959	190.4	-0.87079	190.4	-0.79316
		190.5	-0.76955	190.5	-0.87144	190.5	-0.7932
		190.6	-0.76939	190.6	-0.8739	190.6	-0.79372
		190.7	-0.7678	190.7	-0.87817	190.7	-0.79556
		190.8	-0.76379	190.8	-0.87868	190.8	-0.79731
		190.9	-0.76059	190.9	-0.87759	190.9	-0.7994
		191	-0.76001	191	-0.8774	191	-0.80101
		191.1	-0.76022	191.1	-0.87773	191.1	-0.80046
		191.2	-0.76152	191.2	-0.87826	191.2	-0.80082
		191.3	-0.76354	191.3	-0.87872	191.3	-0.80119
		191.4	-0.7644	191.4	-0.88071	191.4	-0.80143
		191.5	-0.76426	191.5	-0.88316	191.5	-0.8005
		191.6	-0.76449	191.6	-0.88297	191.6	-0.79997
		191.7	-0.76551	191.7	-0.88118	191.7	-0.80025
		191.8	-0.76678	191.8	-0.88007	191.8	-0.80035
		191.9	-0.76756	191.9	-0.88096	191.9	-0.8003
		192	-0.76736	192	-0.88357	192	-0.79986
		192.1	-0.76795	192.1	-0.88587	192.1	-0.79853
		192.2	-0.76882	192.2	-0.88511	192.2	-0.7984
		192.3	-0.76927	192.3	-0.88442	192.3	-0.80033
		192.4	-0.7685	192.4	-0.87856	192.4	-0.80473
		192.5	-0.76759	192.5	-0.87154	192.5	-0.80846
		192.6	-0.76671	192.6	-0.87048	192.6	-0.81006
		192.7	-0.76439	192.7	-0.87161	192.7	-0.81088
		192.8	-0.76414	192.8	-0.87298	192.8	-0.81188
		192.9	-0.76699	192.9	-0.87304	192.9	-0.81352
		193	-0.77266	193	-0.87244	193	-0.81429
		193.1	-0.78168	193.1	-0.86835	193.1	-0.81447
		193.2	-0.79049	193.2	-0.8637	193.2	-0.81443
		193.3	-0.78974	193.3	-0.86151	193.3	-0.81406
		193.4	-0.78767	193.4	-0.86158	193.4	-0.81295
		193.5	-0.7822	193.5	-0.86162	193.5	-0.8119
		193.6	-0.77493	193.6	-0.86258	193.6	-0.80663
		193.7	-0.76821	193.7	-0.86285	193.7	-0.80032
		193.8	-0.76463	193.8	-0.86123	193.8	-0.79749
		193.9	-0.76211	193.9	-0.86053	193.9	-0.79654
		194	-0.76126	194	-0.86128	194	-0.79574
		194.1	-0.76192	194.1	-0.86209	194.1	-0.79507
		194.2	-0.76326	194.2	-0.86273	194.2	-0.79481
		194.3	-0.76514	194.3	-0.86332	194.3	-0.7947
		194.4	-0.76504	194.4	-0.86335	194.4	-0.79458
		194.5	-0.76295	194.5	-0.86355	194.5	-0.7949
		194.6	-0.76172	194.6	-0.86405	194.6	-0.79544
		194.7	-0.76273	194.7	-0.86429	194.7	-0.79594
		194.8	-0.76411	194.8	-0.86493	194.8	-0.79662
		194.9	-0.76616	194.9	-0.86552	194.9	-0.79752
		195	-0.76676	195	-0.86851	195	-0.79834
		195.1	-0.76632	195.1	-0.87171	195.1	-0.79814
		195.2	-0.76638	195.2	-0.87402	195.2	-0.79736
		195.3	-0.76735	195.3	-0.87735	195.3	-0.79608
		195.4	-0.77028	195.4	-0.87881	195.4	-0.79635
		195.5	-0.77281	195.5	-0.87787	195.5	-0.7967
		195.6	-0.77237	195.6	-0.87332	195.6	-0.79803
		195.7	-0.77092	195.7	-0.8676	195.7	-0.79873
		195.8	-0.76903	195.8	-0.8665	195.8	-0.79866
		195.9	-0.76926	195.9	-0.86704	195.9	-0.79861
		196	-0.76948	196	-0.86823	196	-0.79802
		196.1	-0.76963	196.1	-0.86863	196.1	-0.79781
		196.2	-0.76938	196.2	-0.86788	196.2	-0.79818
		196.3	-0.7688	196.3	-0.86598	196.3	-0.80054
		196.4	-0.76907	196.4	-0.86549	196.4	-0.80352
		196.5	-0.76917	196.5	-0.86621	196.5	-0.80419
		196.6	-0.77017	196.6	-0.86912	196.6	-0.80383
		196.7	-0.77222	196.7	-0.86977	196.7	-0.80269
		196.8	-0.77448	196.8	-0.86775	196.8	-0.80061
		196.9	-0.77623	196.9	-0.86612	196.9	-0.79956
		197	-0.77727	197	-0.86583	197	-0.79867
		197.1	-0.77709	197.1	-0.86606	197.1	-0.79902
		197.2	-0.77608	197.2	-0.8669	197.2	-0.80083
		197.3	-0.77294	197.3	-0.86726	197.3	-0.80256
		197.4	-0.77048	197.4	-0.86643	197.4	-0.80257
		197.5	-0.76962	197.5	-0.86544	197.5	-0.80244
		197.6	-0.76824	197.6	-0.86511	197.6	-0.80159
		197.7	-0.76723	197.7	-0.86478	197.7	-0.80004
		197.8	-0.76782	197.8	-0.86478	197.8	-0.80014
		197.9	-0.76792	197.9	-0.86497	197.9	-0.79966
		198	-0.76789	198	-0.86559	198	-0.79911
		198.1	-0.7673	198.1	-0.86588	198.1	-0.79642
		198.2	-0.76709	198.2	-0.86598	198.2	-0.7931
		198.3	-0.76838	198.3	-0.867	198.3	-0.79186
		198.4	-0.77075	198.4	-0.86855	198.4	-0.79167
		198.5	-0.77192	198.5	-0.86943	198.5	-0.7917
		198.6	-0.7723	198.6	-0.87043	198.6	-0.79164
		198.7	-0.77256	198.7	-0.87118	198.7	-0.79302
		198.8	-0.77356	198.8	-0.87258	198.8	-0.79517
		198.9	-0.77534	198.9	-0.87358	198.9	-0.79599
		199	-0.77547	199	-0.87392	199	-0.79872
		199.1	-0.77574	199.1	-0.87387	199.1	-0.80246
		199.2	-0.77587	199.2	-0.87409	199.2	-0.80436
		199.3	-0.77916	199.3	-0.87468	199.3	-0.80454
		199.4	-0.78492	199.4	-0.87495	199.4	-0.80435
		199.5	-0.78608	199.5	-0.87131	199.5	-0.80358
		199.6	-0.78487	199.6	-0.86528	199.6	-0.80236
[truncated: 4,004 more rows]

## Sheet: Supplementary Figure 26c
			FE\-(MBE)	jMBE
			%	mA cm\+(-2)
		1 M KOH	60	494
		1 M KOH+0.5 M KCl	61	528
		1 M KOH+1 M KCl	61	508
