# Supplementary material for: Highly selective electrocatalytic alkynol semi-hydrogenation for continuous production of alkenols
Source: Nat Commun. 2023 Mar 20;14:1533. doi: 10.1038/s41467-023-37251-z (PMC10027872; doi:10.1038/s41467-023-37251-z)
Supplement: Supplementary file 3 — Source Data [file 41467_2023_37251_MOESM3_ESM.zip › Supplementary Data/Supplementary data 6 for Supplementary Figure 28.xlsx]

## Sheet: Supplementary Figure 28
		Wavenumber	Absorbance
		cm\+(-1)	a.u.
			MBY	MBE
		649.893	0.09939	0.02643
		650.375	0.09893	0.0264
		650.857	0.09846	0.02638
		651.34	0.09807	0.02638
		651.822	0.09776	0.02643
		652.304	0.09747	0.02648
		652.786	0.09711	0.02652
		653.268	0.09661	0.02652
		653.75	0.09595	0.02649
		654.232	0.09521	0.02644
		654.715	0.09448	0.02641
		655.197	0.09383	0.02642
		655.679	0.09325	0.02647
		656.161	0.09269	0.02654
		656.643	0.09207	0.02661
		657.125	0.09132	0.02665
		657.607	0.09045	0.02666
		658.089	0.08953	0.02666
		658.571	0.08864	0.02666
		659.053	0.08786	0.02669
		659.536	0.08718	0.02674
		660.018	0.08656	0.02681
		660.5	0.0859	0.02688
		660.982	0.08516	0.02692
		661.464	0.08432	0.02695
		661.946	0.08342	0.02698
		662.428	0.08255	0.02703
		662.91	0.08175	0.02712
		663.393	0.08104	0.02725
		663.875	0.08036	0.02742
		664.357	0.07964	0.02759
		664.839	0.07881	0.02775
		665.321	0.07779	0.02791
		665.803	0.07655	0.02806
		666.285	0.07506	0.02817
		666.767	0.07331	0.02824
		667.25	0.07137	0.02823
		667.732	0.0694	0.02816
		668.214	0.06775	0.02811
		668.696	0.06672	0.02813
		669.178	0.06632	0.02823
		669.66	0.06636	0.02837
		670.142	0.06654	0.02853
		670.624	0.0667	0.02873
		671.106	0.06673	0.02898
		671.589	0.06659	0.02928
		672.071	0.06625	0.02962
		672.553	0.06571	0.02995
		673.035	0.06504	0.03028
		673.517	0.06428	0.03059
		673.999	0.06352	0.0309
		674.481	0.06279	0.03125
		674.963	0.06212	0.03165
		675.446	0.06147	0.0321
		675.928	0.06081	0.0326
		676.41	0.06011	0.03311
		676.892	0.05938	0.03365
		677.374	0.05864	0.03422
		677.856	0.05793	0.03485
		678.338	0.05726	0.03555
		678.82	0.05664	0.03634
		679.302	0.05603	0.0372
		679.784	0.05543	0.03809
		680.267	0.05479	0.039
		680.749	0.05414	0.0399
		681.231	0.05348	0.0408
		681.713	0.05285	0.04173
		682.195	0.05225	0.0427
		682.677	0.05169	0.04374
		683.159	0.05113	0.04482
		683.641	0.05057	0.04589
		684.124	0.04998	0.04691
		684.606	0.04938	0.04784
		685.088	0.04878	0.04867
		685.57	0.04823	0.04941
		686.052	0.04772	0.05007
		686.534	0.04726	0.05064
		687.016	0.04683	0.05111
		687.498	0.0464	0.05143
		687.981	0.04597	0.05157
		688.463	0.04552	0.0515
		688.945	0.04506	0.05125
		689.427	0.04462	0.05083
		689.909	0.04421	0.05029
		690.391	0.04383	0.04965
		690.873	0.04346	0.0489
		691.355	0.04309	0.04803
		691.837	0.04271	0.04704
		692.32	0.04233	0.04595
		692.802	0.04195	0.04477
		693.284	0.0416	0.04357
		693.766	0.04126	0.04237
		694.248	0.04095	0.04119
		694.73	0.04065	0.04003
		695.212	0.04035	0.03889
		695.694	0.04004	0.03776
		696.177	0.03974	0.03665
		696.659	0.03945	0.03559
		697.141	0.03921	0.03458
		697.623	0.03902	0.03364
		698.105	0.0389	0.03276
		698.587	0.03883	0.03195
		699.069	0.0388	0.03117
		699.551	0.03881	0.03042
		700.033	0.03886	0.0297
		700.516	0.03895	0.02902
		700.998	0.03911	0.0284
		701.48	0.03935	0.02783
		701.962	0.03967	0.02732
		702.444	0.04006	0.02686
		702.926	0.04052	0.02642
		703.408	0.04102	0.02599
		703.89	0.04154	0.02556
		704.372	0.04207	0.02514
		704.855	0.0426	0.02474
		705.337	0.04308	0.02437
		705.819	0.04349	0.02403
		706.301	0.04376	0.02372
		706.783	0.04385	0.02342
		707.265	0.04372	0.02313
		707.747	0.04335	0.02284
		708.229	0.04277	0.02256
		708.712	0.04201	0.02229
		709.194	0.04111	0.02204
		709.676	0.04012	0.02181
		710.158	0.03906	0.0216
		710.64	0.03797	0.02141
		711.122	0.03688	0.02121
		711.604	0.03581	0.02101
		712.086	0.03479	0.02082
		712.568	0.03383	0.02063
		713.051	0.03295	0.02047
		713.533	0.03215	0.02033
		714.015	0.03141	0.0202
		714.497	0.03074	0.02008
		714.979	0.03011	0.01997
		715.461	0.02953	0.01986
		715.943	0.029	0.01976
		716.425	0.02851	0.01968
		716.908	0.02808	0.01963
		717.39	0.02769	0.01961
		717.872	0.02733	0.01962
		718.354	0.02699	0.01965
		718.836	0.02665	0.01971
		719.318	0.02631	0.0198
		719.8	0.02597	0.01993
		720.282	0.02563	0.02011
		720.764	0.02531	0.02036
		721.247	0.02501	0.02068
		721.729	0.02473	0.02108
		722.211	0.02447	0.02155
		722.693	0.02424	0.02209
		723.175	0.02401	0.02272
		723.657	0.0238	0.02344
		724.139	0.0236	0.02428
		724.621	0.02341	0.02523
		725.104	0.02322	0.02628
		725.586	0.02303	0.02741
		726.068	0.02284	0.02856
		726.55	0.02264	0.02967
		727.032	0.02243	0.03068
		727.514	0.02223	0.03154
		727.996	0.02204	0.03224
		728.478	0.02186	0.03276
		728.96	0.02168	0.03309
		729.443	0.02151	0.03324
		729.925	0.02133	0.03321
		730.407	0.02115	0.03303
		730.889	0.02096	0.03271
		731.371	0.02077	0.03228
		731.853	0.02058	0.03175
		732.335	0.0204	0.03114
		732.817	0.02023	0.03045
		733.299	0.02007	0.02966
		733.782	0.01991	0.02879
		734.264	0.01975	0.02783
		734.746	0.0196	0.02681
		735.228	0.01944	0.02575
		735.71	0.01929	0.02469
		736.192	0.01914	0.02366
		736.674	0.019	0.02268
		737.156	0.01886	0.02176
		737.639	0.01873	0.02091
		738.121	0.01858	0.02013
		738.603	0.01844	0.01942
		739.085	0.01829	0.01878
		739.567	0.01814	0.01821
		740.049	0.018	0.01771
		740.531	0.01786	0.01728
		741.013	0.01772	0.01691
		741.495	0.01759	0.01658
		741.978	0.01746	0.01629
		742.46	0.01733	0.01601
		742.942	0.01718	0.01575
		743.424	0.01704	0.01551
		743.906	0.01688	0.01529
		744.388	0.01673	0.01508
		744.87	0.01656	0.01489
		745.352	0.0164	0.0147
		745.835	0.01624	0.01453
		746.317	0.01609	0.01436
		746.799	0.01595	0.0142
		747.281	0.01582	0.01405
		747.763	0.0157	0.01391
		748.245	0.01559	0.01378
		748.727	0.01549	0.01365
		749.209	0.01538	0.01354
		749.692	0.01527	0.01341
		750.174	0.01515	0.01329
		750.656	0.01503	0.01317
		751.138	0.01491	0.01305
		751.62	0.0148	0.01294
		752.102	0.01468	0.01284
		752.584	0.01458	0.01274
		753.066	0.01448	0.01264
		753.548	0.01438	0.01253
		754.03	0.01428	0.01241
		754.513	0.01417	0.0123
		754.995	0.01406	0.01218
		755.477	0.01395	0.01208
		755.959	0.01383	0.01199
		756.441	0.01372	0.01192
		756.923	0.0136	0.01185
		757.405	0.01348	0.01179
		757.888	0.01337	0.01173
		758.37	0.01327	0.01168
		758.852	0.01317	0.01162
		759.334	0.01308	0.01157
		759.816	0.01299	0.01151
		760.298	0.0129	0.01145
		760.78	0.01282	0.01138
		761.262	0.01272	0.0113
		761.744	0.01263	0.01121
		762.227	0.01253	0.01113
		762.709	0.01243	0.01104
		763.191	0.01233	0.01096
		763.673	0.01223	0.01089
		764.155	0.01214	0.01083
		764.637	0.01205	0.01077
		765.119	0.01197	0.01072
		765.601	0.01189	0.01066
		766.083	0.0118	0.01059
		766.566	0.01173	0.01053
		767.048	0.01165	0.01046
		767.53	0.01157	0.0104
		768.012	0.0115	0.01034
		768.494	0.01142	0.01028
		768.976	0.01134	0.01022
		769.458	0.01126	0.01017
		769.94	0.01119	0.01011
		770.423	0.01111	0.01006
		770.905	0.01104	0.01002
		771.387	0.01098	0.00998
		771.869	0.01091	0.00993
		772.351	0.01085	0.00989
		772.833	0.01079	0.00983
		773.315	0.01073	0.00977
		773.797	0.01067	0.0097
		774.279	0.01061	0.00963
		774.762	0.01055	0.00955
		775.244	0.01049	0.00949
		775.726	0.01043	0.00943
		776.208	0.01038	0.00938
		776.69	0.01032	0.00933
		777.172	0.01026	0.00928
		777.654	0.01021	0.00923
		778.136	0.01015	0.00918
		778.619	0.0101	0.00913
		779.101	0.01005	0.00908
		779.583	0.01	0.00904
		780.065	0.00996	0.00899
		780.547	0.00991	0.00894
		781.029	0.00987	0.00889
		781.511	0.00982	0.00884
		781.993	0.00977	0.0088
		782.476	0.00972	0.00875
		782.957	0.00966	0.00871
		783.44	0.00961	0.00866
		783.922	0.00956	0.00862
		784.404	0.00951	0.00858
		784.886	0.00947	0.00853
		785.368	0.00943	0.00849
		785.85	0.00939	0.00844
		786.332	0.00936	0.00839
		786.814	0.00932	0.00835
		787.297	0.00928	0.0083
		787.779	0.00923	0.00826
		788.261	0.00918	0.00821
		788.743	0.00913	0.00817
		789.225	0.00909	0.00812
		789.707	0.00904	0.00808
		790.189	0.00899	0.00805
		790.671	0.00894	0.00802
		791.154	0.0089	0.00799
		791.636	0.00885	0.00796
		792.118	0.00881	0.00792
		792.6	0.00876	0.00788
		793.082	0.00871	0.00783
		793.564	0.00866	0.00778
		794.046	0.00861	0.00773
		794.528	0.00856	0.00769
		795.01	0.00851	0.00765
		795.493	0.00846	0.00762
		795.975	0.00841	0.00758
		796.457	0.00837	0.00754
		796.939	0.00833	0.0075
		797.421	0.00829	0.00745
		797.903	0.00826	0.0074
		798.385	0.00823	0.00735
		798.867	0.00821	0.00731
		799.35	0.00819	0.00727
		799.832	0.00816	0.00724
		800.314	0.00814	0.00721
		800.796	0.00811	0.00718
		801.278	0.00807	0.00716
		801.76	0.00804	0.00714
		802.242	0.008	0.00713
		802.724	0.00797	0.00711
		803.206	0.00794	0.00709
		803.689	0.00792	0.00708
		804.171	0.00791	0.00705
		804.653	0.0079	0.00703
		805.135	0.00789	0.00701
		805.617	0.00788	0.00699
		806.099	0.00787	0.00698
		806.581	0.00786	0.00696
		807.063	0.00785	0.00695
		807.545	0.00783	0.00693
		808.028	0.00781	0.0069
		808.51	0.0078	0.00687
		808.992	0.00778	0.00683
		809.474	0.00777	0.00678
		809.956	0.00775	0.00674
		810.438	0.00774	0.0067
		810.92	0.00772	0.00667
		811.403	0.00769	0.00664
		811.885	0.00767	0.00661
		812.367	0.00764	0.00658
		812.849	0.00761	0.00655
		813.331	0.00758	0.00652
		813.813	0.00756	0.00649
		814.295	0.00754	0.00646
		814.777	0.00753	0.00644
		815.259	0.00751	0.00642
		815.741	0.0075	0.0064
		816.224	0.00749	0.00637
		816.706	0.00747	0.00635
		817.188	0.00745	0.00632
		817.67	0.00743	0.0063
		818.152	0.0074	0.00628
		818.634	0.00738	0.00626
		819.116	0.00735	0.00625
		819.598	0.00733	0.00624
		820.081	0.00732	0.00623
		820.563	0.00731	0.00623
		821.045	0.0073	0.00623
		821.527	0.0073	0.00622
		822.009	0.0073	0.00622
		822.491	0.0073	0.00621
		822.973	0.00731	0.00619
		823.455	0.00731	0.00618
		823.938	0.0073	0.00616
		824.42	0.00729	0.00615
		824.902	0.00727	0.00614
		825.384	0.00725	0.00613
		825.866	0.00723	0.00612
		826.348	0.0072	0.00612
		826.83	0.00718	0.00611
		827.312	0.00715	0.00609
		827.794	0.00713	0.00606
		828.277	0.00712	0.00603
		828.759	0.0071	0.006
		829.241	0.00709	0.00597
		829.723	0.00709	0.00594
		830.205	0.00709	0.00593
		830.687	0.00709	0.00593
		831.169	0.00709	0.00593
		831.651	0.00709	0.00593
		832.134	0.0071	0.00594
		832.616	0.00711	0.00594
		833.098	0.00712	0.00594
		833.58	0.00712	0.00594
		834.062	0.00713	0.00594
		834.544	0.00713	0.00593
		835.026	0.00712	0.00592
		835.508	0.00711	0.00591
		835.99	0.0071	0.0059
		836.472	0.00708	0.00588
		836.955	0.00707	0.00588
		837.437	0.00706	0.00588
		837.919	0.00705	0.00588
		838.401	0.00705	0.00588
		838.883	0.00705	0.00589
		839.365	0.00705	0.0059
		839.847	0.00705	0.00591
		840.33	0.00705	0.00592
		840.812	0.00706	0.00593
		841.294	0.00706	0.00594
		841.776	0.00707	0.00595
		842.258	0.00708	0.00596
		842.74	0.00708	0.00598
		843.222	0.00707	0.00599
		843.704	0.00706	0.00601
		844.186	0.00705	0.00602
		844.668	0.00704	0.00604
		845.151	0.00703	0.00605
		845.633	0.00703	0.00607
		846.115	0.00704	0.00608
		846.597	0.00705	0.0061
		847.079	0.00707	0.00611
		847.561	0.00709	0.00613
		848.043	0.00711	0.00614
		848.525	0.00712	0.00616
		849.008	0.00713	0.00617
		849.49	0.00714	0.00619
		849.972	0.00714	0.0062
		850.454	0.00714	0.00622
		850.936	0.00713	0.00624
		851.418	0.00711	0.00626
		851.9	0.00709	0.00629
		852.382	0.00708	0.00632
		852.865	0.00708	0.00635
		853.347	0.00709	0.00639
		853.829	0.0071	0.00642
		854.311	0.00713	0.00645
		854.793	0.00716	0.00648
		855.275	0.00719	0.00652
		855.757	0.00723	0.00656
		856.239	0.00726	0.00661
		856.721	0.00729	0.00667
		857.204	0.00733	0.00674
		857.686	0.00736	0.0068
		858.168	0.0074	0.00687
		858.65	0.00743	0.00694
		859.132	0.00747	0.007
		859.614	0.00751	0.00706
		860.096	0.00755	0.00713
		860.578	0.0076	0.0072
		861.061	0.00765	0.00728
		861.543	0.00771	0.00736
		862.025	0.00778	0.00744
		862.507	0.00786	0.00754
		862.989	0.00794	0.00764
		863.471	0.00803	0.00776
		863.953	0.00812	0.00788
		864.435	0.00822	0.00802
		864.917	0.00833	0.00817
		865.399	0.00845	0.00833
		865.882	0.00857	0.00849
		866.364	0.0087	0.00866
		866.846	0.00885	0.00884
		867.328	0.009	0.00904
		867.81	0.00917	0.00926
		868.292	0.00936	0.0095
		868.774	0.00956	0.00976
		869.256	0.00978	0.01004
		869.739	0.01003	0.01033
		870.221	0.01029	0.01064
		870.703	0.01058	0.01098
		871.185	0.0109	0.01134
		871.667	0.01125	0.01174
		872.149	0.01164	0.01217
		872.631	0.01207	0.01266
		873.113	0.01256	0.01319
		873.596	0.01309	0.01376
		874.078	0.0137	0.01439
		874.56	0.01438	0.01508
		875.042	0.01515	0.01583
		875.524	0.01603	0.01665
		876.006	0.01703	0.01754
		876.488	0.01815	0.0185
		876.97	0.0194	0.01954
		877.452	0.02079	0.02065
		877.935	0.02235	0.02186
		878.417	0.02408	0.02316
		878.899	0.02601	0.02457
		879.381	0.02815	0.02609
		879.863	0.03052	0.02772
		880.345	0.03312	0.02945
		880.827	0.03594	0.03126
		881.309	0.03896	0.03316
		881.792	0.04217	0.03514
		882.274	0.04554	0.03721
		882.756	0.04904	0.03939
		883.238	0.0526	0.04168
		883.72	0.05617	0.04407
		884.202	0.05963	0.04655
		884.684	0.06289	0.0491
		885.166	0.06585	0.05169
		885.648	0.06842	0.05432
		886.131	0.07055	0.05695
		886.613	0.07219	0.05956
		887.095	0.07329	0.06211
		887.577	0.07382	0.06453
		888.059	0.07376	0.06676
		888.541	0.07312	0.06871
		889.023	0.07193	0.07032
		889.505	0.07026	0.07155
		889.987	0.06819	0.07235
		890.47	0.0658	0.07269
		890.952	0.06316	0.07256
		891.434	0.06035	0.07191
		891.916	0.05741	0.07074
		892.398	0.0544	0.06906
		892.88	0.05138	0.06691
		893.362	0.04841	0.06439
		893.844	0.04552	0.06158
		894.327	0.04276	0.05859
		894.809	0.04014	0.05552
		895.291	0.03767	0.05243
		895.773	0.03534	0.04939
		896.255	0.03314	0.04644
		896.737	0.03107	0.04363
		897.219	0.02912	0.041
		897.701	0.0273	0.03856
		898.183	0.0256	0.03634
		898.666	0.02402	0.03433
		899.148	0.02255	0.03254
		899.63	0.02117	0.03096
		900.112	0.01989	0.02958
		900.594	0.0187	0.02839
		901.076	0.0176	0.02741
		901.558	0.01658	0.02663
		902.04	0.01565	0.02606
		902.523	0.0148	0.02567
		903.005	0.01404	0.02548
		903.487	0.01335	0.02547
		903.969	0.01274	0.02563
		904.451	0.01219	0.02596
		904.933	0.0117	0.02647
		905.415	0.01126	0.02717
		905.897	0.01087	0.02807
		906.38	0.01052	0.02917
		906.862	0.01021	0.0305
		907.344	0.00993	0.03204
		907.826	0.00968	0.03382
		908.308	0.00945	0.03586
		908.79	0.00924	0.03816
		909.272	0.00905	0.04075
		909.754	0.00888	0.04366
		910.236	0.00872	0.0469
		910.718	0.00857	0.05046
		911.201	0.00844	0.05432
		911.683	0.00832	0.05846
		912.165	0.00822	0.06284
		912.647	0.00813	0.06743
		913.129	0.00805	0.07217
		913.611	0.00798	0.07701
		914.093	0.00792	0.08188
		914.575	0.00787	0.08666
		915.058	0.00783	0.09122
		915.54	0.00779	0.09545
		916.022	0.00776	0.09923
		916.504	0.00773	0.10248
		916.986	0.00771	0.10516
		917.468	0.0077	0.10722
		917.95	0.00769	0.10865
		918.432	0.00769	0.10942
		918.914	0.0077	0.10951
		919.397	0.00772	0.10894
		919.879	0.00775	0.10774
		920.361	0.00778	0.106
		920.843	0.00781	0.10381
		921.325	0.00786	0.10125
		921.807	0.0079	0.09839
		922.289	0.00796	0.0953
		922.771	0.00802	0.09201
		923.254	0.00808	0.08858
		923.736	0.00815	0.08504
		924.218	0.00823	0.08147
		924.7	0.0083	0.07792
		925.182	0.00838	0.07445
		925.664	0.00847	0.07106
		926.146	0.00856	0.06778
		926.628	0.00865	0.06461
		927.111	0.00875	0.06156
		927.593	0.00885	0.05864
		928.075	0.00894	0.05587
		928.557	0.00902	0.05328
		929.039	0.0091	0.05087
		929.521	0.00916	0.04864
		930.003	0.00921	0.0466
		930.485	0.00925	0.04472
		930.967	0.00929	0.043
		931.449	0.00931	0.04143
		931.932	0.00934	0.04002
		932.414	0.00937	0.03877
		932.896	0.0094	0.03768
		933.378	0.00944	0.03676
		933.86	0.00948	0.03599
		934.342	0.00953	0.03536
		934.824	0.00958	0.03488
		935.307	0.00965	0.03453
		935.789	0.00973	0.03433
		936.271	0.00982	0.03428
		936.753	0.00993	0.03439
		937.235	0.01006	0.03467
		937.717	0.01021	0.03512
		938.199	0.01039	0.03575
		938.681	0.01058	0.03656
		939.163	0.0108	0.03757
		939.645	0.01105	0.03877
		940.128	0.01131	0.0402
		940.61	0.0116	0.04186
		941.092	0.01192	0.04377
		941.574	0.01227	0.04591
		942.056	0.01264	0.04828
		942.538	0.01305	0.05084
		943.02	0.01349	0.05356
		943.502	0.01397	0.05643
		943.985	0.01451	0.0594
		944.467	0.0151	0.06245
		944.949	0.01577	0.06551
		945.431	0.01651	0.06853
		945.913	0.01733	0.07141
		946.395	0.01825	0.07407
		946.877	0.01928	0.07644
		947.359	0.02042	0.07845
		947.841	0.0217	0.08005
		948.324	0.02315	0.08123
		948.806	0.02477	0.08195
		949.288	0.0266	0.0822
		949.77	0.02865	0.08197
		950.252	0.03093	0.08129
		950.734	0.03346	0.0802
		951.216	0.03626	0.07879
		951.698	0.03934	0.07713
		952.181	0.04272	0.07529
		952.663	0.04639	0.07335
		953.145	0.05033	0.07132
		953.627	0.05452	0.06921
		954.109	0.05889	0.06702
		954.591	0.0634	0.06476
		955.073	0.06797	0.06242
		955.555	0.07255	0.06001
		956.038	0.07706	0.05751
		956.52	0.08144	0.05492
		957.002	0.08558	0.05224
		957.484	0.08941	0.04947
		957.966	0.09282	0.04663
		958.448	0.09576	0.04374
		958.93	0.09819	0.04084
		959.412	0.10008	0.03799
		959.894	0.1014	0.03522
		960.377	0.10215	0.03258
		960.859	0.10227	0.03008
		961.341	0.10172	0.02774
		961.823	0.10048	0.02559
		962.305	0.09855	0.02363
		962.787	0.09597	0.02186
		963.269	0.09281	0.02029
		963.751	0.08913	0.01891
		964.234	0.08502	0.0177
		964.716	0.08054	0.01664
		965.198	0.0758	0.01572
		965.68	0.07087	0.01491
		966.162	0.06587	0.01421
		966.644	0.0609	0.01359
		967.126	0.05606	0.01306
		967.608	0.05144	0.0126
		968.091	0.04708	0.01221
		968.572	0.04301	0.01187
		969.055	0.03926	0.01158
		969.537	0.03582	0.01133
		970.019	0.03271	0.0111
		970.501	0.0299	0.01091
		970.983	0.02741	0.01074
		971.465	0.0252	0.01059
		971.947	0.02325	0.01048
		972.429	0.02155	0.01038
		972.912	0.02005	0.01031
		973.394	0.01874	0.01026
		973.876	0.01758	0.01024
		974.358	0.01657	0.01023
		974.84	0.01567	0.01025
		975.322	0.01487	0.01029
		975.804	0.01417	0.01036
		976.286	0.01354	0.01046
		976.769	0.01297	0.01058
		977.251	0.01246	0.01074
		977.733	0.012	0.01092
		978.215	0.01157	0.01113
		978.697	0.01119	0.01138
		979.179	0.01083	0.01166
		979.661	0.01051	0.01199
		980.143	0.01021	0.01236
		980.625	0.00994	0.01279
		981.107	0.00969	0.01329
		981.59	0.00946	0.01386
		982.072	0.00924	0.01451
		982.554	0.00904	0.01526
		983.036	0.00885	0.01613
		983.518	0.00868	0.01713
		984	0.00851	0.01828
		984.482	0.00835	0.01958
		984.965	0.0082	0.02105
		985.447	0.00807	0.02269
		985.929	0.00793	0.02449
		986.411	0.00781	0.02645
		986.893	0.0077	0.02854
		987.375	0.00759	0.0307
		987.857	0.00749	0.03286
		988.339	0.0074	0.03492
		988.821	0.00732	0.03677
		989.304	0.00724	0.03832
		989.786	0.00716	0.03948
		990.268	0.00709	0.04022
		990.75	0.00702	0.04051
		991.232	0.00695	0.04038
		991.714	0.00688	0.03989
		992.196	0.00683	0.0391
		992.678	0.00678	0.0381
		993.16	0.00673	0.03698
		993.643	0.00669	0.03585
		994.125	0.00665	0.03479
		994.607	0.00661	0.03385
		995.089	0.00658	0.03307
		995.571	0.00656	0.03247
		996.053	0.00653	0.03204
		996.535	0.00652	0.03175
		997.018	0.00651	0.03159
		997.5	0.0065	0.03152
		997.982	0.0065	0.03152
		998.464	0.0065	0.03154
		998.946	0.0065	0.03156
		999.428	0.00651	0.03154
		999.91	0.00654	0.03145
		1000.39	0.00659	0.03127
		1000.87	0.00666	0.03099
		1001.36	0.00674	0.03061
		1001.84	0.00684	0.03015
		1002.32	0.00695	0.02961
		1002.8	0.00707	0.02902
		1003.28	0.00719	0.02836
		1003.77	0.00731	0.02764
		1004.25	0.00743	0.02685
		1004.73	0.00753	0.02598
		1005.21	0.00762	0.02505
		1005.7	0.00768	0.02405
		1006.18	0.00772	0.023
		1006.66	0.00774	0.02192
		1007.14	0.00773	0.02082
		1007.62	0.00769	0.01971
		1008.11	0.00763	0.01863
		1008.59	0.00754	0.01758
		1009.07	0.00743	0.01659
		1009.55	0.0073	0.01567
		1010.03	0.00716	0.01482
		1010.52	0.00702	0.01405
		1011	0.00687	0.01335
		1011.48	0.00673	0.01272
		1011.96	0.0066	0.01215
		1012.45	0.00647	0.01164
		1012.93	0.00635	0.01118
		1013.41	0.00625	0.01077
		1013.89	0.00616	0.01041
		1014.37	0.00607	0.01011
		1014.86	0.00601	0.00984
		1015.34	0.00595	0.00961
		1015.82	0.0059	0.00942
		1016.3	0.00586	0.00926
		1016.78	0.00583	0.00912
		1017.27	0.00579	0.00901
		1017.75	0.00576	0.00892
		1018.23	0.00572	0.00886
		1018.71	0.00569	0.00883
		1019.2	0.00566	0.00882
		1019.68	0.00564	0.00884
		1020.16	0.00562	0.00888
		1020.64	0.00561	0.00895
		1021.12	0.00561	0.00905
		1021.61	0.0056	0.00917
		1022.09	0.0056	0.00931
		1022.57	0.0056	0.00948
		1023.05	0.0056	0.00966
		1023.53	0.0056	0.00986
		1024.02	0.00559	0.01008
		1024.5	0.00559	0.0103
		1024.98	0.00559	0.01053
		1025.46	0.0056	0.01076
		1025.94	0.00561	0.01099
		1026.43	0.00562	0.01121
		1026.91	0.00564	0.01144
		1027.39	0.00566	0.01164
		1027.87	0.00568	0.01183
		1028.36	0.00569	0.012
		1028.84	0.00569	0.01213
		1029.32	0.00569	0.01221
		1029.8	0.00568	0.01225
		1030.28	0.00567	0.01223
		1030.77	0.00566	0.01216
		1031.25	0.00565	0.01202
		1031.73	0.00565	0.01184
		1032.21	0.00566	0.01161
		1032.69	0.00566	0.01135
		1033.18	0.00567	0.01108
		1033.66	0.00568	0.0108
		1034.14	0.00569	0.01051
		1034.62	0.0057	0.01023
		1035.11	0.00571	0.00994
		1035.59	0.00572	0.00967
		1036.07	0.00572	0.00942
		1036.55	0.00572	0.00919
		1037.03	0.00573	0.00898
		1037.52	0.00573	0.00882
		1038	0.00573	0.00868
		1038.48	0.00574	0.00858
		1038.96	0.00575	0.00852
		1039.44	0.00576	0.00848
		1039.93	0.00577	0.00848
		1040.41	0.00578	0.0085
		1040.89	0.00578	0.00854
		1041.37	0.00578	0.0086
		1041.85	0.00579	0.00868
		1042.34	0.00579	0.00875
		1042.82	0.00579	0.00882
		1043.3	0.00578	0.00888
		1043.78	0.00578	0.00891
		1044.27	0.00577	0.00892
		1044.75	0.00577	0.0089
		1045.23	0.00577	0.00886
		1045.71	0.00577	0.00879
		1046.19	0.00578	0.00869
		1046.67	0.00579	0.00856
		1047.16	0.0058	0.0084
		1047.64	0.0058	0.00823
		1048.12	0.00581	0.00804
		1048.6	0.00581	0.00783
		1049.09	0.0058	0.00763
		1049.57	0.00581	0.00742
		1050.05	0.00581	0.00721
		1050.53	0.00582	0.00699
		1051.02	0.00583	0.00679
		1051.5	0.00584	0.00658
		1051.98	0.00584	0.00639
		1052.46	0.00584	0.00621
		1052.94	0.00583	0.00604
		1053.42	0.00583	0.00588
		1053.91	0.00583	0.00573
		1054.39	0.00583	0.00559
		1054.87	0.00584	0.00546
		1055.35	0.00585	0.00533
		1055.84	0.00587	0.00521
		1056.32	0.00588	0.00509
		1056.8	0.0059	0.00499
		1057.28	0.00591	0.00491
		1057.76	0.00591	0.00485
		1058.25	0.00592	0.00481
		1058.73	0.00592	0.00478
		1059.21	0.00592	0.00476
		1059.69	0.00592	0.00475
		1060.17	0.00591	0.00474
		1060.66	0.00591	0.00472
		1061.14	0.00592	0.0047
		1061.62	0.00593	0.00466
		1062.1	0.00594	0.00461
		1062.59	0.00596	0.00455
		1063.07	0.00599	0.00447
		1063.55	0.00601	0.00437
		1064.03	0.00604	0.00427
		1064.51	0.00606	0.00417
		1065	0.00609	0.00409
		1065.48	0.00612	0.00402
		1065.96	0.00616	0.00398
		1066.44	0.00619	0.00397
		1066.92	0.00622	0.00399
		1067.41	0.00625	0.00402
		1067.89	0.00627	0.00407
		1068.37	0.00629	0.00411
		1068.85	0.00632	0.00414
		1069.34	0.00634	0.00416
		1069.82	0.00636	0.00417
		1070.3	0.00638	0.00416
		1070.78	0.00641	0.00414
		1071.26	0.00643	0.00413
		1071.74	0.00647	0.00412
		1072.23	0.0065	0.00412
		1072.71	0.00654	0.00412
		1073.19	0.00658	0.00414
		1073.67	0.00663	0.00416
		1074.16	0.00667	0.00418
		1074.64	0.0067	0.00421
		1075.12	0.00673	0.00424
		1075.6	0.00675	0.00427
		1076.09	0.00677	0.0043
		1076.57	0.00678	0.00434
		1077.05	0.0068	0.00438
		1077.53	0.00682	0.00443
		1078.01	0.00685	0.00447
		1078.49	0.00688	0.00452
		1078.98	0.00691	0.00458
		1079.46	0.00695	0.00464
		1079.94	0.007	0.0047
		1080.42	0.00705	0.00477
		1080.91	0.0071	0.00485
		1081.39	0.00715	0.00493
		1081.87	0.0072	0.00502
		1082.35	0.00725	0.00512
		1082.83	0.00729	0.00521
		1083.32	0.00733	0.00531
		1083.8	0.00738	0.00541
		1084.28	0.00743	0.00551
		1084.76	0.00748	0.00562
		1085.24	0.00755	0.00572
		1085.73	0.00761	0.00583
		1086.21	0.00768	0.00594
		1086.69	0.00775	0.00605
		1087.17	0.00783	0.00617
		1087.65	0.0079	0.0063
		1088.14	0.00798	0.00643
		1088.62	0.00806	0.00657
		1089.1	0.00814	0.00672
		1089.58	0.00822	0.00687
		1090.07	0.0083	0.00703
		1090.55	0.00838	0.00719
		1091.03	0.00846	0.00736
		1091.51	0.00855	0.00753
		1091.99	0.00865	0.00771
		1092.48	0.00876	0.00788
		1092.96	0.00888	0.00804
		1093.44	0.009	0.00821
		1093.92	0.00913	0.00837
		1094.4	0.00927	0.00854
		1094.89	0.0094	0.00871
		1095.37	0.00955	0.00888
		1095.85	0.00969	0.00907
		1096.33	0.00984	0.00926
		1096.82	0.00999	0.00946
		1097.3	0.01015	0.00967
		1097.78	0.01032	0.00988
		1098.26	0.01049	0.01011
		1098.74	0.01068	0.01034
		1099.23	0.01087	0.01059
		1099.71	0.01108	0.01084
		1100.19	0.01131	0.01111
		1100.67	0.01154	0.01138
		1101.15	0.01179	0.01165
		1101.64	0.01205	0.01193
		1102.12	0.01232	0.01221
		1102.6	0.01259	0.0125
		1103.08	0.01288	0.0128
		1103.57	0.01319	0.0131
		1104.05	0.0135	0.01341
		1104.53	0.01383	0.01373
		1105.01	0.01416	0.01406
		1105.49	0.0145	0.01438
		1105.98	0.01485	0.01472
		1106.46	0.01521	0.01507
		1106.94	0.01558	0.01543
		1107.42	0.01598	0.01581
		1107.9	0.01639	0.01618
		1108.39	0.01682	0.01657
		1108.87	0.01727	0.01695
		1109.35	0.01774	0.01734
		1109.83	0.01823	0.01773
		1110.32	0.01874	0.01814
		1110.8	0.01927	0.01857
		1111.28	0.01981	0.01901
		1111.76	0.02038	0.01947
		1112.24	0.02095	0.01994
		1112.72	0.02154	0.02042
		1113.21	0.02215	0.02092
		1113.69	0.02276	0.02144
		1114.17	0.0234	0.02197
		1114.65	0.02406	0.02253
		1115.14	0.02475	0.02311
		1115.62	0.02544	0.0237
		1116.1	0.02615	0.0243
		1116.58	0.02686	0.02491
		1117.06	0.02758	0.02553
		1117.55	0.02831	0.02617
		1118.03	0.02905	0.02683
		1118.51	0.02981	0.02751
		1118.99	0.03057	0.02821
		1119.47	0.03135	0.02892
		1119.96	0.03213	0.02964
		1120.44	0.03291	0.03036
		1120.92	0.03369	0.03109
		1121.4	0.03449	0.03182
		1121.89	0.0353	0.03257
		1122.37	0.03611	0.03334
		1122.85	0.03694	0.03412
		1123.33	0.03777	0.03491
		1123.81	0.0386	0.0357
		1124.3	0.03942	0.03649
		1124.78	0.04024	0.03729
		1125.26	0.04107	0.0381
		1125.74	0.04191	0.03892
		1126.22	0.04279	0.03977
		1126.71	0.04368	0.04064
		1127.19	0.04458	0.04151
		1127.67	0.04549	0.04239
		1128.15	0.0464	0.04326
		1128.63	0.04731	0.04413
		1129.12	0.04824	0.04501
		1129.6	0.04918	0.04591
		1130.08	0.05013	0.04682
		1130.56	0.0511	0.04775
		1131.05	0.05206	0.04868
		1131.53	0.05302	0.04959
		1132.01	0.05396	0.0505
		1132.49	0.05489	0.0514
		1132.97	0.05582	0.0523
		1133.46	0.05676	0.05322
		1133.94	0.05771	0.05415
		1134.42	0.05866	0.05508
		1134.9	0.05959	0.05601
		1135.38	0.06049	0.05691
		1135.87	0.06136	0.05779
		1136.35	0.06219	0.05863
		1136.83	0.063	0.05946
		1137.31	0.06379	0.06029
		1137.8	0.06456	0.0611
		1138.28	0.06531	0.0619
		1138.76	0.06603	0.06268
		1139.24	0.0667	0.06341
		1139.72	0.06732	0.06409
		1140.21	0.06789	0.06474
		1140.69	0.06843	0.06536
		1141.17	0.06896	0.06597
		1141.65	0.06946	0.06655
		1142.13	0.06993	0.06711
		1142.62	0.07037	0.06762
		1143.1	0.07075	0.06807
		1143.58	0.07107	0.06846
		1144.06	0.07135	0.06879
		1144.55	0.0716	0.06907
		1145.03	0.07184	0.06932
		1145.51	0.07207	0.06954
		1145.99	0.07228	0.06972
		1146.47	0.07247	0.06984
		1146.96	0.07261	0.06989
		1147.44	0.07272	0.06987
		1147.92	0.07281	0.0698
		1148.4	0.07288	0.06968
		1148.88	0.07296	0.06953
		1149.37	0.07305	0.06936
		1149.85	0.07315	0.06916
		1150.33	0.07325	0.06891
		1150.81	0.07335	0.0686
		1151.3	0.07344	0.06823
		1151.78	0.07355	0.06782
		1152.26	0.07369	0.06739
		1152.74	0.07388	0.06694
		1153.22	0.07414	0.06649
		1153.7	0.07445	0.06603
		1154.19	0.0748	0.06555
		1154.67	0.07519	0.06505
		1155.15	0.07562	0.06452
		1155.63	0.0761	0.06398
		1156.12	0.07664	0.06344
		1156.6	0.07726	0.06292
		1157.08	0.07796	0.06243
		1157.56	0.07872	0.06195
		1158.04	0.07953	0.06147
		1158.53	0.08037	0.06098
		1159.01	0.08122	0.06048
		1159.49	0.08208	0.05997
		1159.97	0.08295	0.05947
		1160.45	0.08384	0.05898
		1160.94	0.08472	0.05851
		1161.42	0.08558	0.05805
		1161.9	0.08637	0.05758
		1162.38	0.08706	0.0571
		1162.87	0.08764	0.05659
		1163.35	0.08811	0.05607
		1163.83	0.08847	0.05555
		1164.31	0.08873	0.05503
		1164.79	0.08889	0.05451
		1165.28	0.08893	0.05399
		1165.76	0.08883	0.05345
		1166.24	0.08858	0.05288
		1166.72	0.08819	0.05228
		1167.2	0.08766	0.05166
		1167.69	0.08703	0.05103
		1168.17	0.08632	0.0504
		1168.65	0.08552	0.04976
		1169.13	0.08465	0.04911
		1169.62	0.08367	0.04843
		1170.1	0.0826	0.04774
		1170.58	0.08142	0.04701
		1171.06	0.08016	0.04627
		1171.54	0.07884	0.04551
		1172.03	0.07747	0.04476
		1172.51	0.07606	0.044
		1172.99	0.07459	0.04325
		1173.47	0.07305	0.04248
		1173.95	0.07145	0.04172
		1174.44	0.06977	0.04095
		1174.92	0.06805	0.04019
		1175.4	0.06629	0.03946
		1175.88	0.06452	0.03877
		1176.37	0.06273	0.03814
		1176.85	0.06094	0.03755
		1177.33	0.05911	0.03702
		1177.81	0.05726	0.03654
		1178.29	0.05539	0.03612
		1178.78	0.0535	0.03577
		1179.26	0.05161	0.0355
		1179.74	0.04974	0.03532
		1180.22	0.0479	0.03525
		1180.7	0.04607	0.03527
		1181.19	0.04428	0.03539
		1181.67	0.0425	0.03559
		1182.15	0.04076	0.03587
		1182.63	0.03906	0.03623
		1183.12	0.03743	0.03665
		1183.6	0.03587	0.03712
		1184.08	0.0344	0.03763
		1184.56	0.033	0.03813
		1185.04	0.03168	0.0386
		1185.53	0.03043	0.03899
		1186.01	0.02925	0.03926
		1186.49	0.02816	0.03938
		1186.97	0.02715	0.03932
		1187.45	0.02622	0.03907
		1187.94	0.02539	0.03862
		1188.42	0.02463	0.03795
		1188.9	0.02396	0.03708
		1189.38	0.02335	0.03601
		1189.86	0.02281	0.03479
		1190.35	0.02233	0.03346
		1190.83	0.02191	0.03205
		1191.31	0.02155	0.03063
		1191.79	0.02124	0.02921
		1192.28	0.02098	0.02784
		1192.76	0.02076	0.02653
		1193.24	0.02057	0.0253
		1193.72	0.02041	0.02416
		1194.2	0.02029	0.02313
		1194.68	0.02019	0.0222
		1195.17	0.02012	0.02138
		1195.65	0.02009	0.02066
		1196.13	0.02009	0.02004
		1196.61	0.02012	0.01951
		1197.1	0.02018	0.01904
		1197.58	0.02027	0.01864
		1198.06	0.02039	0.01829
		1198.54	0.02056	0.018
		1199.02	0.02076	0.01776
		1199.51	0.02102	0.01757
		1199.99	0.02132	0.01743
		1200.47	0.02167	0.01732
		1200.95	0.02207	0.01724
		1201.43	0.02252	0.01719
		1201.92	0.02301	0.01717
		1202.4	0.02357	0.01716
		1202.88	0.02419	0.01718
		1203.36	0.02488	0.01722
		1203.85	0.02565	0.01727
		1204.33	0.02648	0.01735
		1204.81	0.02739	0.01744
		1205.29	0.02836	0.01754
		1205.77	0.02939	0.01766
		1206.26	0.0305	0.01779
		1206.74	0.03168	0.01793
		1207.22	0.03292	0.01808
		1207.7	0.03423	0.01825
		1208.18	0.03559	0.01842
		1208.67	0.03698	0.01859
		1209.15	0.03839	0.01876
		1209.63	0.03979	0.01893
		1210.11	0.04118	0.01911
		1210.6	0.04255	0.01928
		1211.08	0.04386	0.01946
		1211.56	0.04509	0.01964
		1212.04	0.04619	0.01981
		1212.52	0.04712	0.01997
		1213.01	0.04787	0.02012
		1213.49	0.0484	0.02025
		1213.97	0.04872	0.02036
		1214.45	0.0488	0.02046
		1214.93	0.04866	0.02056
		1215.42	0.04828	0.02065
		1215.9	0.04766	0.02073
		1216.38	0.04679	0.0208
		1216.86	0.04571	0.02086
		1217.35	0.04443	0.02091
		1217.83	0.043	0.02095
		1218.31	0.04145	0.021
		1218.79	0.03983	0.02106
		1219.27	0.03815	0.02112
		1219.76	0.03646	0.02119
		1220.24	0.03476	0.02127
		1220.72	0.0331	0.02135
		1221.2	0.03149	0.02144
		1221.68	0.02996	0.02154
		1222.17	0.02851	0.02166
		1222.65	0.02717	0.0218
		1223.13	0.02593	0.02197
		1223.61	0.02478	0.02215
		1224.09	0.02372	0.02236
		1224.58	0.02274	0.02259
		1225.06	0.02184	0.02285
		1225.54	0.02103	0.02315
		1226.02	0.02028	0.02348
		1226.51	0.0196	0.02384
		1226.99	0.01899	0.02424
		1227.47	0.01842	0.02467
		1227.95	0.01791	0.02512
		1228.43	0.01743	0.02559
		1228.92	0.01699	0.02606
		1229.4	0.01659	0.02655
		1229.88	0.01623	0.02704
		1230.36	0.01589	0.02752
		1230.84	0.01559	0.02798
		1231.33	0.01531	0.02839
		1231.81	0.01505	0.02874
		1232.29	0.01481	0.02899
		1232.77	0.01459	0.02915
		1233.26	0.01438	0.0292
		1233.74	0.01419	0.02914
		1234.22	0.01401	0.02896
		1234.7	0.01385	0.02866
		1235.18	0.0137	0.02823
		1235.66	0.01356	0.02769
		1236.15	0.01343	0.02705
		1236.63	0.0133	0.02631
		1237.11	0.01317	0.0255
		1237.59	0.01305	0.02464
		1238.08	0.01294	0.02375
		1238.56	0.01283	0.02284
		1239.04	0.01272	0.02191
		1239.52	0.01263	0.02099
		1240	0.01254	0.02008
		1240.49	0.01245	0.01921
		1240.97	0.01238	0.01838
		1241.45	0.0123	0.01762
		1241.93	0.01224	0.01692
		1242.41	0.01218	0.01628
		1242.9	0.01212	0.01569
		1243.38	0.01207	0.01516
		1243.86	0.01201	0.01466
		1244.34	0.01196	0.0142
		1244.83	0.01191	0.01378
		1245.31	0.01186	0.0134
		1245.79	0.01181	0.01306
		1246.27	0.01177	0.01274
		1246.75	0.01173	0.01246
		1247.24	0.0117	0.0122
		1247.72	0.01167	0.01196
		1248.2	0.01164	0.01173
		1248.68	0.01161	0.01152
		1249.16	0.01158	0.01133
		1249.65	0.01156	0.01115
		1250.13	0.01153	0.01098
		1250.61	0.01151	0.01082
		1251.09	0.01149	0.01067
		1251.58	0.01147	0.01052
		1252.06	0.01145	0.01036
		1252.54	0.01144	0.01021
		1253.02	0.01142	0.01006
		1253.5	0.01141	0.0099
		1253.99	0.01141	0.00975
		1254.47	0.0114	0.00961
		1254.95	0.0114	0.00946
		1255.43	0.0114	0.00931
		1255.91	0.0114	0.00916
		1256.4	0.0114	0.00901
		1256.88	0.0114	0.00885
		1257.36	0.01141	0.00871
		1257.84	0.01142	0.00857
		1258.33	0.01143	0.00843
		1258.81	0.01145	0.0083
		1259.29	0.01146	0.00818
		1259.77	0.01148	0.00806
		1260.25	0.0115	0.00795
		1260.73	0.01151	0.00785
		1261.22	0.01153	0.00776
		1261.7	0.01154	0.00767
		1262.18	0.01156	0.00759
		1262.66	0.01157	0.00751
		1263.15	0.01157	0.00743
		1263.63	0.01158	0.00735
		1264.11	0.01157	0.00726
		1264.59	0.01157	0.00717
		1265.07	0.01156	0.00708
		1265.56	0.01154	0.00699
		1266.04	0.01153	0.00691
		1266.52	0.0115	0.00683
		1267	0.01148	0.00675
		1267.48	0.01145	0.00667
		1267.97	0.01142	0.0066
		1268.45	0.01138	0.00653
		1268.93	0.01135	0.00646
		1269.41	0.01132	0.0064
		1269.9	0.0113	0.00634
		1270.38	0.01127	0.00629
		1270.86	0.01123	0.00624
		1271.34	0.0112	0.0062
		1271.82	0.01116	0.00617
		1272.31	0.01112	0.00614
		1272.79	0.01107	0.00612
		1273.27	0.01104	0.0061
		1273.75	0.01101	0.0061
		1274.23	0.01099	0.00609
		1274.72	0.01097	0.00609
		1275.2	0.01095	0.00609
		1275.68	0.01094	0.0061
		1276.16	0.01093	0.0061
		1276.64	0.01092	0.0061
		1277.13	0.01091	0.00611
		1277.61	0.01091	0.00613
		1278.09	0.0109	0.00615
		1278.57	0.0109	0.00618
		1279.06	0.01089	0.00621
		1279.54	0.01089	0.00624
		1280.02	0.01088	0.00628
		1280.5	0.01088	0.00633
		1280.98	0.01088	0.00638
		1281.47	0.01088	0.00645
		1281.95	0.01088	0.00652
		1282.43	0.01089	0.00661
		1282.91	0.01089	0.0067
		1283.39	0.0109	0.0068
		1283.88	0.0109	0.00691
		1284.36	0.01091	0.00704
		1284.84	0.01092	0.00719
		1285.32	0.01094	0.00735
		1285.81	0.01095	0.00753
		1286.29	0.01097	0.00773
		1286.77	0.01098	0.00794
		1287.25	0.011	0.00816
		1287.73	0.01102	0.00838
		1288.22	0.01104	0.00861
		1288.7	0.01106	0.00884
		1289.18	0.01109	0.00905
		1289.66	0.01113	0.00924
		1290.14	0.01116	0.0094
		1290.63	0.01119	0.00953
		1291.11	0.01122	0.00962
		1291.59	0.01125	0.00967
		1292.07	0.01128	0.00969
		1292.56	0.01131	0.00967
		1293.04	0.01135	0.00962
		1293.52	0.01138	0.00955
		1294	0.01141	0.00945
		1294.48	0.01143	0.00934
		1294.97	0.01146	0.00922
		1295.45	0.01148	0.0091
		1295.93	0.0115	0.00898
		1296.41	0.01153	0.00887
		1296.89	0.01156	0.00876
		1297.38	0.0116	0.00866
		1297.86	0.01164	0.00856
		1298.34	0.01169	0.00847
		1298.82	0.01174	0.00838
		1299.31	0.01179	0.0083
		1299.79	0.01184	0.00822
		1300.27	0.0119	0.00815
		1300.75	0.01196	0.00808
		1301.23	0.01202	0.00802
		1301.71	0.01208	0.00796
		1302.2	0.01213	0.00791
		1302.68	0.01218	0.00786
		1303.16	0.01223	0.00782
		1303.64	0.01229	0.00779
		1304.13	0.01234	0.00777
		1304.61	0.01241	0.00777
		1305.09	0.01247	0.00777
		1305.57	0.01254	0.00778
		1306.05	0.01262	0.0078
		1306.54	0.01269	0.00783
		1307.02	0.01276	0.00786
		1307.5	0.01284	0.00791
		1307.98	0.01292	0.00797
		1308.46	0.01301	0.00804
		1308.95	0.01309	0.00811
		1309.43	0.01318	0.00819
		1309.91	0.01326	0.00828
		1310.39	0.01335	0.00836
		1310.88	0.01344	0.00844
		1311.36	0.01353	0.00853
		1311.84	0.01364	0.00863
		1312.32	0.01377	0.00874
		1312.8	0.0139	0.00886
		1313.29	0.01403	0.00899
		1313.77	0.01416	0.00912
		1314.25	0.01428	0.00926
		1314.73	0.01441	0.00939
		1315.21	0.01453	0.00952
		1315.7	0.01466	0.00966
		1316.18	0.0148	0.00979
		1316.66	0.01494	0.00992
		1317.14	0.01509	0.01004
		1317.62	0.01525	0.01017
		1318.11	0.01541	0.01028
		1318.59	0.01558	0.0104
		1319.07	0.01575	0.01052
		1319.55	0.01593	0.01064
		1320.04	0.0161	0.01076
		1320.52	0.01627	0.01088
		1321	0.01643	0.01098
		1321.48	0.01659	0.01107
		1321.96	0.01675	0.01114
		1322.45	0.01691	0.01121
		1322.93	0.01707	0.01128
		1323.41	0.01723	0.01134
		1323.89	0.0174	0.01141
		1324.38	0.01756	0.01147
		1324.86	0.01772	0.01154
		1325.34	0.01787	0.01159
		1325.82	0.01802	0.01165
		1326.3	0.01816	0.0117
		1326.79	0.01831	0.01176
		1327.27	0.01845	0.01181
		1327.75	0.0186	0.01188
		1328.23	0.01874	0.01194
		1328.71	0.01888	0.012
		1329.2	0.01901	0.01207
		1329.68	0.01913	0.01213
		1330.16	0.01925	0.01219
		1330.64	0.01938	0.01225
		1331.12	0.01949	0.01232
		1331.61	0.01961	0.01239
		1332.09	0.01971	0.01247
		1332.57	0.0198	0.01255
		1333.05	0.01988	0.01263
		1333.54	0.01995	0.0127
		1334.02	0.02001	0.01279
		1334.5	0.02007	0.01288
		1334.98	0.02013	0.01298
		1335.46	0.02019	0.01308
		1335.95	0.02024	0.0132
		1336.43	0.02028	0.01331
		1336.91	0.02031	0.01342
		1337.39	0.02033	0.01354
		1337.87	0.02035	0.01367
		1338.36	0.02038	0.01382
		1338.84	0.02042	0.01401
		1339.32	0.02045	0.01422
		1339.8	0.02048	0.01446
		1340.29	0.0205	0.01469
		1340.77	0.02051	0.01492
		1341.25	0.02051	0.01514
		1341.73	0.02051	0.01535
		1342.21	0.02052	0.01557
		1342.69	0.02055	0.0158
		1343.18	0.02058	0.01605
		1343.66	0.02061	0.01632
		1344.14	0.02065	0.01661
		1344.62	0.02069	0.01691
		1345.11	0.02073	0.01723
		1345.59	0.02077	0.01757
		1346.07	0.02083	0.01793
		1346.55	0.0209	0.01831
		1347.03	0.02099	0.01873
		1347.52	0.02109	0.01916
		1348	0.0212	0.01962
		1348.48	0.02132	0.0201
		1348.96	0.02145	0.02062
		1349.44	0.0216	0.02118
		1349.93	0.02178	0.02178
		1350.41	0.02198	0.02242
		1350.89	0.0222	0.0231
		1351.37	0.02243	0.02382
		1351.86	0.02269	0.02456
		1352.34	0.02296	0.02534
		1352.82	0.02327	0.02617
		1353.3	0.02361	0.02709
		1353.78	0.02401	0.0281
		1354.27	0.02448	0.02921
		1354.75	0.025	0.03042
		1355.23	0.02558	0.03171
		1355.71	0.0262	0.03305
		1356.19	0.02688	0.03443
		1356.68	0.02761	0.03583
		1357.16	0.02842	0.03724
		1357.64	0.0293	0.03865
		1358.12	0.03028	0.04003
		1358.61	0.03134	0.04133
		1359.09	0.03248	0.0425
		1359.57	0.03369	0.04351
		1360.05	0.03498	0.04433
		1360.53	0.03637	0.04496
		1361.02	0.0379	0.0454
		1361.5	0.03957	0.04564
		1361.98	0.04134	0.04568
		1362.46	0.0431	0.04552
		1362.94	0.04467	0.04518
		1363.43	0.04589	0.04472
		1363.91	0.04671	0.04423
		1364.39	0.04716	0.04378
		1364.87	0.04731	0.0434
		1365.36	0.04722	0.04309
		1365.84	0.04695	0.04284
		1366.32	0.04649	0.04263
		1366.8	0.04587	0.04243
		1367.28	0.04508	0.04225
		1367.77	0.04416	0.0421
		1368.25	0.04317	0.04198
		1368.73	0.04217	0.04193
		1369.21	0.04123	0.04194
		1369.69	0.04041	0.042
		1370.18	0.03971	0.04208
		1370.66	0.03913	0.04213
		1371.14	0.03865	0.04215
		1371.62	0.03827	0.04211
		1372.1	0.03799	0.04202
		1372.59	0.03781	0.04187
		1373.07	0.03773	0.04165
		1373.55	0.03775	0.04133
		1374.03	0.03784	0.04088
		1374.52	0.03794	0.04028
		1375	0.03803	0.03957
		1375.48	0.03806	0.03878
		1375.96	0.03805	0.03796
		1376.44	0.03798	0.03712
		1376.93	0.03784	0.03626
		1377.41	0.0376	0.03534
		1377.89	0.03724	0.03433
		1378.37	0.03672	0.03323
		1378.85	0.03603	0.03205
		1379.34	0.0352	0.03086
		1379.82	0.03427	0.02969
		1380.3	0.03327	0.02858
		1380.78	0.03224	0.02755
		1381.27	0.03118	0.02659
		1381.75	0.03011	0.02569
		1382.23	0.02904	0.02484
		1382.71	0.02798	0.02403
		1383.19	0.02698	0.0233
		1383.67	0.02604	0.02263
		1384.16	0.02518	0.02205
		1384.64	0.0244	0.02153
		1385.12	0.02365	0.02105
		1385.6	0.0229	0.0206
		1386.09	0.02212	0.02016
		1386.57	0.02131	0.01973
		1387.05	0.02048	0.01932
		1387.53	0.01971	0.01898
		1388.01	0.01905	0.0187
		1388.5	0.01851	0.01849
		1388.98	0.01809	0.01833
		1389.46	0.01776	0.0182
		1389.94	0.01749	0.01808
		1390.42	0.01727	0.01797
		1390.91	0.01708	0.01786
		1391.39	0.01693	0.01776
		1391.87	0.0168	0.01767
		1392.35	0.01669	0.01758
		1392.84	0.0166	0.01749
		1393.32	0.0165	0.0174
		1393.8	0.01641	0.01731
		1394.28	0.0163	0.01723
		1394.76	0.01621	0.01718
		1395.25	0.01613	0.01716
		1395.73	0.01607	0.01719
		1396.21	0.01603	0.01723
		1396.69	0.01598	0.01728
		1397.17	0.01593	0.01732
		1397.66	0.01586	0.01736
		1398.14	0.01578	0.01739
		1398.62	0.01569	0.01743
		1399.1	0.01559	0.01749
		1399.59	0.01551	0.01759
		1400.07	0.01543	0.01771
		1400.55	0.01537	0.01784
		1401.03	0.01531	0.01798
		1401.51	0.01525	0.01811
		1402	0.01518	0.01825
		1402.48	0.01511	0.0184
		1402.96	0.01505	0.0186
		1403.44	0.01498	0.01884
		1403.92	0.01491	0.01913
		1404.41	0.01483	0.01947
		1404.89	0.01474	0.01983
		1405.37	0.01464	0.02019
		1405.85	0.01454	0.02053
		1406.34	0.01444	0.02084
		1406.82	0.01435	0.02111
		1407.3	0.01427	0.02135
		1407.78	0.01419	0.02156
		1408.26	0.01411	0.02175
		1408.74	0.01403	0.02191
		1409.23	0.01393	0.02204
		1409.71	0.01382	0.02215
		1410.19	0.01371	0.02224
		1410.67	0.01361	0.02232
		1411.16	0.01351	0.02237
		1411.64	0.01341	0.0224
		1412.12	0.01331	0.0224
		1412.6	0.0132	0.02236
		1413.08	0.01309	0.02228
		1413.57	0.01297	0.02215
		1414.05	0.01285	0.02199
		1414.53	0.01274	0.02181
		1415.01	0.01264	0.02159
		1415.49	0.01255	0.02136
		1415.98	0.01247	0.02109
		1416.46	0.01239	0.02078
		1416.94	0.0123	0.02041
		1417.42	0.0122	0.01996
		1417.9	0.01209	0.0194
		1418.39	0.01197	0.01873
		1418.87	0.01185	0.01798
		1419.35	0.01174	0.01724
		1419.83	0.01165	0.01657
		1420.32	0.01156	0.016
		1420.8	0.01149	0.01554
		1421.28	0.01142	0.01514
		1421.76	0.01135	0.01478
		1422.24	0.01128	0.01442
		1422.73	0.01121	0.01403
		1423.21	0.01114	0.01361
		1423.69	0.01106	0.01316
		1424.17	0.01097	0.01269
		1424.65	0.01087	0.01225
		1425.14	0.01078	0.01185
		1425.62	0.0107	0.01152
		1426.1	0.01063	0.01124
		1426.58	0.01056	0.011
		1427.07	0.0105	0.01078
		1427.55	0.01043	0.01057
		1428.03	0.01036	0.01035
		1428.51	0.01028	0.01012
		1428.99	0.01019	0.0099
		1429.48	0.0101	0.00968
		1429.96	0.01001	0.00949
		1430.44	0.00993	0.00931
		1430.92	0.00986	0.00916
		1431.4	0.0098	0.00903
		1431.89	0.00975	0.00891
		1432.37	0.0097	0.00881
		1432.85	0.00966	0.00871
		1433.33	0.00963	0.00863
		1433.82	0.00961	0.00855
		1434.3	0.00959	0.00848
		1434.78	0.00958	0.00841
		1435.26	0.00958	0.00834
		1435.74	0.0096	0.00827
		1436.23	0.00962	0.0082
		1436.71	0.00967	0.00815
		1437.19	0.00973	0.00811
		1437.67	0.00981	0.0081
		1438.15	0.00989	0.00811
		1438.64	0.00997	0.00812
		1439.12	0.01007	0.00815
		1439.6	0.01017	0.00818
		1440.08	0.01029	0.00822
		1440.57	0.01043	0.00826
		1441.05	0.01058	0.00832
		1441.53	0.01075	0.00839
		1442.01	0.01093	0.00847
		1442.49	0.01112	0.00855
		1442.97	0.0113	0.00864
		1443.46	0.01149	0.00874
		1443.94	0.01166	0.00884
		1444.42	0.01182	0.00894
		1444.9	0.01196	0.00905
		1445.39	0.01208	0.00917
		1445.87	0.0122	0.0093
		1446.35	0.01232	0.00943
		1446.83	0.01244	0.00959
		1447.31	0.01256	0.00975
		1447.8	0.01268	0.00993
		1448.28	0.01279	0.01009
		1448.76	0.0129	0.01024
		1449.24	0.013	0.01038
		1449.72	0.01311	0.01049
		1450.21	0.01323	0.0106
		1450.69	0.01337	0.0107
		1451.17	0.01354	0.0108
		1451.65	0.01373	0.0109
		1452.14	0.01395	0.01101
		1452.62	0.01418	0.01111
		1453.1	0.01443	0.01122
		1453.58	0.01468	0.01131
		1454.06	0.01493	0.0114
		1454.55	0.01518	0.01148
		1455.03	0.01542	0.01156
		1455.51	0.01566	0.01164
		1455.99	0.01589	0.01175
		1456.47	0.01611	0.01191
		1456.96	0.0163	0.01217
		1457.44	0.01639	0.01249
		1457.92	0.01638	0.01283
		1458.4	0.0163	0.01311
		1458.88	0.01619	0.01331
		1459.37	0.01607	0.01346
		1459.85	0.01594	0.01356
		1460.33	0.01581	0.01363
		1460.81	0.01568	0.01368
		1461.3	0.01557	0.01372
		1461.78	0.01547	0.01374
		1462.26	0.01537	0.01377
		1462.74	0.01528	0.01379
		1463.22	0.01518	0.0138
		1463.71	0.01507	0.01381
		1464.19	0.01493	0.01382
		1464.67	0.01475	0.01381
		1465.15	0.01454	0.01381
		1465.63	0.01429	0.0138
		1466.12	0.01401	0.01379
		1466.6	0.01372	0.01376
		1467.08	0.0134	0.01373
		1467.56	0.01307	0.01368
		1468.05	0.01273	0.01361
		1468.53	0.01238	0.01353
		1469.01	0.01205	0.01343
		1469.49	0.01173	0.01333
		1469.97	0.01143	0.01321
		1470.46	0.01113	0.01306
		1470.94	0.01083	0.01286
		1471.42	0.01049	0.01257
		1471.9	0.01012	0.01218
		1472.38	0.00972	0.01168
		1472.87	0.00933	0.01116
		1473.35	0.00899	0.01068
		1473.83	0.00872	0.01031
		1474.31	0.00851	0.01
		1474.8	0.00831	0.00973
		1475.28	0.00812	0.00945
		1475.76	0.00792	0.00915
		1476.24	0.00773	0.00884
		1476.72	0.00756	0.00855
		1477.21	0.00741	0.00827
		1477.69	0.00729	0.00802
		1478.17	0.00719	0.00779
		1478.65	0.0071	0.00757
		1479.13	0.00701	0.00735
		1479.62	0.00692	0.00712
		1480.1	0.00682	0.00687
		1480.58	0.00672	0.00662
		1481.06	0.00662	0.00636
		1481.55	0.00653	0.0061
		1482.03	0.00645	0.00586
		1482.51	0.00636	0.00564
		1482.99	0.00629	0.00545
		1483.47	0.00622	0.00527
		1483.95	0.00616	0.0051
		1484.44	0.00611	0.00495
		1484.92	0.00606	0.00481
		1485.4	0.00602	0.00467
		1485.88	0.00598	0.00454
		1486.37	0.00593	0.00441
		1486.85	0.00588	0.00427
		1487.33	0.00582	0.00412
		1487.81	0.00577	0.00397
		1488.29	0.00571	0.00383
		1488.78	0.00567	0.0037
		1489.26	0.00562	0.00358
		1489.74	0.00556	0.00347
		1490.22	0.00549	0.00338
		1490.7	0.00542	0.00329
		1491.19	0.00536	0.00322
		1491.67	0.00532	0.00316
		1492.15	0.00529	0.00311
		1492.63	0.00528	0.00308
		1493.12	0.00528	0.00305
		1493.6	0.00527	0.00301
		1494.08	0.00526	0.00297
		1494.56	0.00524	0.00292
		1495.04	0.00521	0.00287
		1495.53	0.00518	0.0028
		1496.01	0.00514	0.00273
		1496.49	0.00511	0.00268
		1496.97	0.00508	0.00264
		1497.45	0.00505	0.00261
		1497.94	0.00501	0.00259
		1498.42	0.00496	0.00256
		1498.9	0.00491	0.00253
		1499.38	0.00487	0.00249
		1499.87	0.00484	0.00246
		1500.35	0.00483	0.00243
		1500.83	0.00483	0.00241
		1501.31	0.00482	0.00239
		1501.79	0.00482	0.00237
		1502.28	0.00482	0.00234
		1502.76	0.00482	0.00232
		1503.24	0.00482	0.00229
		1503.72	0.00481	0.00227
		1504.2	0.00479	0.00225
		1504.69	0.00474	0.00225
		1505.17	0.00465	0.00226
		1505.65	0.00452	0.00228
		1506.13	0.00438	0.00229
		1506.62	0.00429	0.00226
		1507.1	0.00429	0.00218
		1507.58	0.00434	0.00208
		1508.06	0.0044	0.00201
		1508.54	0.00445	0.00197
		1509.03	0.00448	0.00194
		1509.51	0.00449	0.00192
		1509.99	0.00449	0.0019
		1510.47	0.00448	0.00189
		1510.95	0.00447	0.00187
		1511.44	0.00446	0.00187
		1511.92	0.00445	0.00187
		1512.4	0.00444	0.00187
		1512.88	0.00443	0.00187
		1513.37	0.00441	0.00187
		1513.85	0.00439	0.00187
		1514.33	0.00437	0.00185
		1514.81	0.00435	0.00183
		1515.29	0.00433	0.00181
		1515.78	0.00432	0.00179
		1516.26	0.00432	0.00176
		1516.74	0.00432	0.00174
		1517.22	0.00433	0.00172
		1517.7	0.00433	0.0017
		1518.19	0.00432	0.00169
		1518.67	0.00432	0.00168
		1519.15	0.00432	0.00168
		1519.63	0.00432	0.00168
		1520.11	0.00431	0.00169
		1520.6	0.00431	0.0017
		1521.08	0.0043	0.0017
		1521.56	0.00429	0.00168
		1522.04	0.00429	0.00165
		1522.53	0.00428	0.00162
		1523.01	0.00427	0.0016
		1523.49	0.00427	0.00158
		1523.97	0.00427	0.00157
		1524.45	0.00427	0.00157
		1524.93	0.00427	0.00156
		1525.42	0.00425	0.00154
		1525.9	0.00424	0.00152
		1526.38	0.00422	0.00151
		1526.86	0.0042	0.0015
		1527.35	0.00418	0.00149
		1527.83	0.00416	0.0015
		1528.31	0.00414	0.0015
		1528.79	0.00411	0.0015
		1529.27	0.00409	0.0015
		1529.76	0.00407	0.00149
		1530.24	0.00405	0.00149
		1530.72	0.00403	0.00148
		1531.2	0.00402	0.00148
		1531.68	0.004	0.00147
		1532.17	0.00398	0.00147
		1532.65	0.00396	0.00146
		1533.13	0.00394	0.00146
		1533.61	0.00393	0.00145
		1534.1	0.00392	0.00143
		1534.58	0.00393	0.00143
		1535.06	0.00394	0.00142
		1535.54	0.00396	0.00142
		1536.02	0.00398	0.00141
		1536.51	0.00399	0.00141
		1536.99	0.00399	0.0014
		1537.47	0.00396	0.00139
		1537.95	0.00391	0.00139
		1538.43	0.00385	0.00138
		1538.92	0.00379	0.00139
		1539.4	0.00378	0.00139
		1539.88	0.00384	0.00137
		1540.36	0.00394	0.00133
		1540.85	0.00403	0.00125
		1541.33	0.00407	0.00117
		1541.81	0.00406	0.00112
		1542.29	0.00405	0.0011
		1542.77	0.00403	0.00111
		1543.26	0.00401	0.00113
		1543.74	0.00398	0.00115
		1544.22	0.00394	0.00118
		1544.7	0.00388	0.00119
		1545.18	0.00384	0.0012
		1545.67	0.0038	0.0012
		1546.15	0.00378	0.0012
		1546.63	0.00376	0.00119
		1547.11	0.00375	0.00118
		1547.6	0.00374	0.00116
		1548.08	0.00373	0.00114
		1548.56	0.00371	0.00112
		1549.04	0.00369	0.00109
		1549.52	0.00368	0.00107
		1550.01	0.00367	0.00106
		1550.49	0.00367	0.00106
		1550.97	0.00368	0.00107
		1551.45	0.0037	0.00108
		1551.93	0.00371	0.00109
		1552.42	0.00372	0.00109
		1552.9	0.00374	0.00109
		1553.38	0.00375	0.00109
		1553.86	0.00376	0.00109
		1554.34	0.00379	0.00109
		1554.83	0.00381	0.00109
		1555.31	0.00382	0.00108
		1555.79	0.00382	0.00108
		1556.27	0.0038	0.00107
		1556.76	0.00374	0.00107
		1557.24	0.00363	0.00106
		1557.72	0.00349	0.00106
		1558.2	0.00333	0.00107
		1558.68	0.00324	0.00107
		1559.17	0.00325	0.00106
		1559.65	0.00333	0.00104
		1560.13	0.00343	0.00102
		1560.61	0.00351	0.00101
		1561.09	0.00357	0.00101
		1561.58	0.0036	0.00102
		1562.06	0.00361	0.00102
		1562.54	0.00361	0.00103
		1563.02	0.0036	0.00103
		1563.51	0.00358	0.00103
		1563.99	0.00356	0.00102
		1564.47	0.00354	0.00101
		1564.95	0.00353	0.00101
		1565.43	0.00352	0.00101
		1565.91	0.00351	0.00101
		1566.4	0.0035	0.00101
		1566.88	0.0035	0.00101
		1567.36	0.00348	0.001
		1567.84	0.00347	0.000990943
		1568.33	0.00345	0.000978855
		1568.81	0.00343	0.00097032
		1569.29	0.00343	0.000971184
		1569.77	0.00343	0.000984301
		1570.25	0.00344	0.001
		1570.74	0.00344	0.00103
		1571.22	0.00344	0.00104
		1571.7	0.00344	0.00105
		1572.18	0.00344	0.00105
		1572.66	0.00344	0.00105
		1573.15	0.00345	0.00104
		1573.63	0.00347	0.00104
		1574.11	0.00348	0.00104
		1574.59	0.00349	0.00104
		1575.08	0.0035	0.00104
		1575.56	0.00349	0.00104
		1576.04	0.00347	0.00105
		1576.52	0.00345	0.00106
		1577	0.00342	0.00108
		1577.49	0.00339	0.0011
		1577.97	0.00336	0.00112
		1578.45	0.00333	0.00113
		1578.93	0.0033	0.00113
		1579.41	0.00328	0.00113
		1579.9	0.00326	0.00113
		1580.38	0.00324	0.00113
		1580.86	0.00323	0.00114
		1581.34	0.00322	0.00114
		1581.83	0.00322	0.00115
		1582.31	0.00321	0.00116
		1582.79	0.0032	0.00118
		1583.27	0.00319	0.00119
		1583.75	0.00317	0.0012
		1584.24	0.00316	0.00121
		1584.72	0.00314	0.00122
		1585.2	0.00312	0.00123
		1585.68	0.0031	0.00124
		1586.16	0.00307	0.00124
		1586.65	0.00305	0.00125
		1587.13	0.00303	0.00125
		1587.61	0.003	0.00125
		1588.09	0.00298	0.00126
		1588.58	0.00296	0.00127
		1589.06	0.00294	0.00129
		1589.54	0.00292	0.0013
		1590.02	0.0029	0.00132
		1590.5	0.00288	0.00134
		1590.98	0.00285	0.00135
		1591.47	0.00282	0.00137
		1591.95	0.00279	0.00138
		1592.43	0.00277	0.0014
		1592.91	0.00276	0.00142
		1593.4	0.00276	0.00144
		1593.88	0.00276	0.00146
		1594.36	0.00278	0.00147
		1594.84	0.0028	0.00149
		1595.32	0.00282	0.00151
		1595.81	0.00285	0.00153
		1596.29	0.00289	0.00156
		1596.77	0.00293	0.00159
		1597.25	0.00298	0.00162
		1597.73	0.00302	0.00165
		1598.22	0.00307	0.00168
		1598.7	0.00311	0.0017
		1599.18	0.00315	0.00173
		1599.66	0.00319	0.00176
		1600.15	0.00323	0.0018
		1600.63	0.00327	0.00183
		1601.11	0.00331	0.00187
		1601.59	0.00334	0.00191
		1602.07	0.00337	0.00194
		1602.56	0.00339	0.00198
		1603.04	0.00341	0.00202
		1603.52	0.00343	0.00205
		1604	0.00345	0.00209
		1604.48	0.00346	0.00212
		1604.97	0.00348	0.00215
		1605.45	0.0035	0.00218
		1605.93	0.00351	0.0022
		1606.41	0.00352	0.00222
		1606.89	0.00353	0.00223
		1607.38	0.00354	0.00225
		1607.86	0.00356	0.00227
		1608.34	0.00357	0.00229
		1608.82	0.00359	0.00232
		1609.31	0.00361	0.00234
		1609.79	0.00362	0.00235
		1610.27	0.00363	0.00236
		1610.75	0.00365	0.00237
		1611.23	0.00366	0.00238
		1611.72	0.00367	0.00239
		1612.2	0.00369	0.0024
[truncated: 4,953 more rows]
