# Supplementary material for: Highly selective electrocatalytic alkynol semi-hydrogenation for continuous production of alkenols
Source: Nat Commun. 2023 Mar 20;14:1533. doi: 10.1038/s41467-023-37251-z (PMC10027872; doi:10.1038/s41467-023-37251-z)
Supplement: Supplementary file 3 — Source Data [file 41467_2023_37251_MOESM3_ESM.zip › Supplementary Data/Supplementary data 7 for Supplementary Figure 30.xlsx]

## Sheet: Supplementary Figure 30a
		Chemical Shift
		ppm
		-3.13613	0.0211
		-3.13589	0.13076
		-3.13564	0.2352
		-3.1354	0.20788
		-3.13516	0.08132
		-3.13491	0.04491
		-3.13467	0.17341
		-3.13442	0.28173
		-3.13418	0.17356
		-3.13394	-0.06542
		-3.13369	-0.16953
		-3.13345	-0.03709
		-3.13321	0.16092
		-3.13296	0.20821
		-3.13272	0.08358
		-3.13247	-0.04886
		-3.13223	-0.05304
		-3.13199	0.00773
		-3.13174	-0.03895
		-3.1315	-0.19993
		-3.13125	-0.24706
		-3.13101	-0.02808
		-3.13077	0.27045
		-3.13052	0.35651
		-3.13028	0.23784
		-3.13004	0.15211
		-3.12979	0.15191
		-3.12955	0.066
		-3.1293	-0.11824
		-3.12906	-0.17698
		-3.12882	-0.05067
		-3.12857	0.00886
		-3.12833	-0.13925
		-3.12809	-0.24983
		-3.12784	-0.06587
		-3.1276	0.2625
		-3.12735	0.38078
		-3.12711	0.19391
		-3.12687	-0.0905
		-3.12662	-0.25608
		-3.12638	-0.22897
		-3.12613	-0.04963
		-3.12589	0.14561
		-3.12565	0.21447
		-3.1254	0.18345
		-3.12516	0.19616
		-3.12492	0.23273
		-3.12467	0.11382
		-3.12443	-0.12362
		-3.12418	-0.16924
		-3.12394	0.06423
		-3.1237	0.22325
		-3.12345	0.05726
		-3.12321	-0.14584
		-3.12296	-0.02429
		-3.12272	0.24815
		-3.12248	0.25743
		-3.12223	0.03922
		-3.12199	-0.01864
		-3.12175	0.15804
		-3.1215	0.26164
		-3.12126	0.16367
		-3.12101	0.06153
		-3.12077	0.04632
		-3.12053	-0.01498
		-3.12028	-0.10385
		-3.12004	-0.01036
		-3.11979	0.22691
		-3.11955	0.27969
		-3.11931	0.07773
		-3.11906	-0.03271
		-3.11882	0.12248
		-3.11858	0.21847
		-3.11833	-0.02802
		-3.11809	-0.36119
		-3.11784	-0.37903
		-3.1176	-0.14189
		-3.11736	-0.01333
		-3.11711	-0.08876
		-3.11687	-0.1576
		-3.11663	-0.1151
		-3.11638	-0.0533
		-3.11614	0.00422
		-3.11589	0.1289
		-3.11565	0.25108
		-3.11541	0.18545
		-3.11516	-0.06416
		-3.11492	-0.25722
		-3.11467	-0.22866
		-3.11443	-0.06705
		-3.11419	0.05857
		-3.11394	0.07726
		-3.1137	-0.01157
		-3.11346	-0.17298
		-3.11321	-0.28466
		-3.11297	-0.20917
		-3.11272	0.00614
		-3.11248	0.13632
		-3.11224	0.06561
		-3.11199	-0.05723
		-3.11175	-0.04849
		-3.1115	0.04464
		-3.11126	0.04875
		-3.11102	-0.04574
		-3.11077	-0.07263
		-3.11053	0.03847
		-3.11029	0.14592
		-3.11004	0.10873
		-3.1098	-0.01299
		-3.10955	-0.06677
		-3.10931	-0.0308
		-3.10907	-0.00679
		-3.10882	-0.03265
		-3.10858	-0.03773
		-3.10833	0.01039
		-3.10809	0.04404
		-3.10785	0.03021
		-3.1076	0.0551
		-3.10736	0.18934
		-3.10712	0.34447
		-3.10687	0.36277
		-3.10663	0.21586
		-3.10638	0.02875
		-3.10614	-0.07818
		-3.1059	-0.09862
		-3.10565	-0.09815
		-3.10541	-0.12593
		-3.10517	-0.17403
		-3.10492	-0.18944
		-3.10468	-0.1276
		-3.10443	-0.01098
		-3.10419	0.08675
		-3.10395	0.1293
		-3.1037	0.14718
		-3.10346	0.16222
		-3.10321	0.14106
		-3.10297	0.06082
		-3.10273	-0.0328
		-3.10248	-0.0768
		-3.10224	-0.06038
		-3.102	-0.01917
		-3.10175	-0.00683
		-3.10151	-0.06941
		-3.10126	-0.17296
		-3.10102	-0.17521
		-3.10078	0.00332
		-3.10053	0.19516
		-3.10029	0.16183
		-3.10004	-0.02626
		-3.0998	-0.03568
		-3.09956	0.21437
		-3.09931	0.37071
		-3.09907	0.17195
		-3.09883	-0.12778
		-3.09858	-0.15285
		-3.09834	0.01522
		-3.09809	0.03014
		-3.09785	-0.11136
		-3.09761	-0.09911
		-3.09736	0.10924
		-3.09712	0.19901
		-3.09687	0.04548
		-3.09663	-0.08265
		-3.09639	0.00111
		-3.09614	0.11143
		-3.0959	0.06984
		-3.09566	0.02553
		-3.09541	0.15228
		-3.09517	0.30724
		-3.09492	0.26959
		-3.09468	0.10889
		-3.09444	0.04436
		-3.09419	0.09741
		-3.09395	0.14161
		-3.09371	0.1654
		-3.09346	0.22988
		-3.09322	0.26932
		-3.09297	0.18392
		-3.09273	0.05539
		-3.09249	0.03194
		-3.09224	0.06215
		-3.092	-0.00639
		-3.09175	-0.10742
		-3.09151	-0.01182
		-3.09127	0.26911
		-3.09102	0.40498
		-3.09078	0.1859
		-3.09054	-0.15603
		-3.09029	-0.22239
		-3.09005	0.05774
		-3.0898	0.36196
		-3.08956	0.37455
		-3.08932	0.1339
		-3.08907	-0.05604
		-3.08883	0.000826917
		-3.08858	0.17683
		-3.08834	0.20073
		-3.0881	0.00528
		-3.08785	-0.18396
		-3.08761	-0.12498
		-3.08737	0.14518
		-3.08712	0.34956
		-3.08688	0.28096
		-3.08663	0.02045
		-3.08639	-0.16542
		-3.08615	-0.12535
		-3.0859	0.01465
		-3.08566	0.03045
		-3.08541	-0.08682
		-3.08517	-0.11665
		-3.08493	0.0481
		-3.08468	0.20116
		-3.08444	0.11105
		-3.0842	-0.12014
		-3.08395	-0.20587
		-3.08371	-0.1036
		-3.08346	-0.02609
		-3.08322	-0.04441
		-3.08298	0.01199
		-3.08273	0.1946
		-3.08249	0.28665
		-3.08224	0.16434
		-3.082	0.03521
		-3.08176	0.10552
		-3.08151	0.23268
		-3.08127	0.1613
		-3.08103	-0.05656
		-3.08078	-0.14873
		-3.08054	-0.0385
		-3.08029	0.09194
		-3.08005	0.11856
		-3.07981	0.1173
		-3.07956	0.17063
		-3.07932	0.22912
		-3.07908	0.21928
		-3.07883	0.15879
		-3.07859	0.11166
		-3.07834	0.10642
		-3.0781	0.12739
		-3.07786	0.13868
		-3.07761	0.11125
		-3.07737	0.04996
		-3.07712	-0.02066
		-3.07688	-0.09259
		-3.07664	-0.14676
		-3.07639	-0.11534
		-3.07615	0.02348
		-3.07591	0.13559
		-3.07566	0.06927
		-3.07542	-0.09406
		-3.07517	-0.11571
		-3.07493	0.04521
		-3.07469	0.17015
		-3.07444	0.13394
		-3.0742	0.07318
		-3.07395	0.09945
		-3.07371	0.10348
		-3.07347	-0.00105
		-3.07322	-0.09122
		-3.07298	-0.07789
		-3.07274	-0.09074
		-3.07249	-0.21115
		-3.07225	-0.2694
		-3.072	-0.1469
		-3.07176	-0.02603
		-3.07152	-0.05934
		-3.07127	-0.05643
		-3.07103	0.15607
		-3.07078	0.32221
		-3.07054	0.13252
		-3.0703	-0.1919
		-3.07005	-0.18741
		-3.06981	0.1017
		-3.06957	0.1909
		-3.06932	-0.05376
		-3.06908	-0.23144
		-3.06883	-0.08816
		-3.06859	0.12004
		-3.06835	0.10692
		-3.0681	-0.03051
		-3.06786	-0.08123
		-3.06762	-0.04872
		-3.06737	-0.00521
		-3.06713	0.0867
		-3.06688	0.21563
		-3.06664	0.23586
		-3.0664	0.10206
		-3.06615	-0.03486
		-3.06591	-0.0776
		-3.06566	-0.08845
		-3.06542	-0.06774
		-3.06518	0.0825
		-3.06493	0.28222
		-3.06469	0.28683
		-3.06445	0.1009
		-3.0642	0.0356
		-3.06396	0.19858
		-3.06371	0.29114
		-3.06347	0.12162
		-3.06323	-0.0491
		-3.06298	0.04876
		-3.06274	0.24085
		-3.06249	0.22477
		-3.06225	0.05387
		-3.06201	-0.03977
		-3.06176	-0.06227
		-3.06152	-0.13731
		-3.06128	-0.17355
		-3.06103	-0.02657
		-3.06079	0.16248
		-3.06054	0.15244
		-3.0603	-2.21668e-05
		-3.06006	-0.07045
		-3.05981	-0.06579
		-3.05957	-0.13186
		-3.05932	-0.17727
		-3.05908	0.00633
		-3.05884	0.30305
		-3.05859	0.36323
		-3.05835	0.14601
		-3.05811	-0.016
		-3.05786	0.05182
		-3.05762	0.14111
		-3.05737	0.07037
		-3.05713	-0.02642
		-3.05689	0.01039
		-3.05664	0.07171
		-3.0564	-0.00964
		-3.05616	-0.14627
		-3.05591	-0.11728
		-3.05567	0.08951
		-3.05542	0.24042
		-3.05518	0.151
		-3.05494	-0.08856
		-3.05469	-0.2126
		-3.05445	-0.08094
		-3.0542	0.15822
		-3.05396	0.26154
		-3.05372	0.21467
		-3.05347	0.21346
		-3.05323	0.30209
		-3.05299	0.26461
		-3.05274	0.00995
		-3.0525	-0.18808
		-3.05225	-0.08174
		-3.05201	0.13238
		-3.05177	0.1098
		-3.05152	-0.08609
		-3.05128	-0.10826
		-3.05103	0.08266
		-3.05079	0.17604
		-3.05055	0.06104
		-3.0503	-0.01018
		-3.05006	0.10398
		-3.04982	0.19749
		-3.04957	0.10581
		-3.04933	-0.01826
		-3.04908	-0.00741
		-3.04884	0.04228
		-3.0486	-0.000967663
		-3.04835	-0.05934
		-3.04811	-0.03112
		-3.04786	0.01367
		-3.04762	0.01662
		-3.04738	0.07787
		-3.04713	0.22345
		-3.04689	0.26593
		-3.04665	0.11462
		-3.0464	-0.02061
		-3.04616	0.01779
		-3.04591	0.0353
		-3.04567	-0.15581
		-3.04543	-0.32677
		-3.04518	-0.17482
		-3.04494	0.1137
		-3.04469	0.10778
		-3.04445	-0.15311
		-3.04421	-0.19705
		-3.04396	0.10093
		-3.04372	0.29635
		-3.04348	0.09998
		-3.04323	-0.15101
		-3.04299	-0.05228
		-3.04274	0.21323
		-3.0425	0.19259
		-3.04226	-0.09109
		-3.04201	-0.17127
		-3.04177	0.13324
		-3.04153	0.44781
		-3.04128	0.39721
		-3.04104	0.09655
		-3.04079	-0.09735
		-3.04055	-0.0882
		-3.04031	-0.05052
		-3.04006	-0.06282
		-3.03982	-0.00275
		-3.03957	0.17781
		-3.03933	0.29849
		-3.03909	0.19103
		-3.03884	-0.02912
		-3.0386	-0.08342
		-3.03836	0.10691
		-3.03811	0.31552
		-3.03787	0.3055
		-3.03762	0.12423
		-3.03738	0.01336
		-3.03714	0.07852
		-3.03689	0.17385
		-3.03665	0.13821
		-3.0364	0.02513
		-3.03616	-0.00404
		-3.03592	0.05535
		-3.03567	0.05036
		-3.03543	-0.05649
		-3.03519	-0.0864
		-3.03494	0.08099
		-3.0347	0.27144
		-3.03445	0.22978
		-3.03421	-0.00627
		-3.03397	-0.1562
		-3.03372	-0.10493
		-3.03348	-0.02589
		-3.03323	-0.04844
		-3.03299	-0.05752
		-3.03275	0.03748
		-3.0325	0.07715
		-3.03226	-0.07271
		-3.03202	-0.20579
		-3.03177	-0.04051
		-3.03153	0.2981
		-3.03128	0.40264
		-3.03104	0.1848
		-3.0308	0.00872
		-3.03055	0.138
		-3.03031	0.37407
		-3.03007	0.41626
		-3.02982	0.3044
		-3.02958	0.25904
		-3.02933	0.28584
		-3.02909	0.22785
		-3.02885	0.09658
		-3.0286	0.05821
		-3.02836	0.12756
		-3.02811	0.14576
		-3.02787	0.07745
		-3.02763	0.07948
		-3.02738	0.21212
		-3.02714	0.30783
		-3.0269	0.23758
		-3.02665	0.12133
		-3.02641	0.1299
		-3.02616	0.21898
		-3.02592	0.22872
		-3.02568	0.15548
		-3.02543	0.14182
		-3.02519	0.23001
		-3.02494	0.30002
		-3.0247	0.26819
		-3.02446	0.19679
		-3.02421	0.15765
		-3.02397	0.11877
		-3.02373	0.04689
		-3.02348	0.01881
		-3.02324	0.11672
		-3.02299	0.26885
		-3.02275	0.3123
		-3.02251	0.20314
		-3.02226	0.06725
		-3.02202	0.03669
		-3.02177	0.11857
		-3.02153	0.23733
		-3.02129	0.32446
		-3.02104	0.33788
		-3.0208	0.26524
		-3.02056	0.15172
		-3.02031	0.07964
		-3.02007	0.08804
		-3.01982	0.14313
		-3.01958	0.18917
		-3.01934	0.18015
		-3.01909	0.07926
		-3.01885	-0.08386
		-3.01861	-0.16432
		-3.01836	-0.03902
		-3.01812	0.18395
		-3.01787	0.24687
		-3.01763	0.10177
		-3.01739	0.01927
		-3.01714	0.20601
		-3.0169	0.46765
		-3.01665	0.45698
		-3.01641	0.16349
		-3.01617	-0.08233
		-3.01592	-0.07506
		-3.01568	0.03378
		-3.01544	0.02599
		-3.01519	-0.06697
		-3.01495	-0.06223
		-3.0147	0.08591
		-3.01446	0.23737
		-3.01422	0.26675
		-3.01397	0.20591
		-3.01373	0.1707
		-3.01348	0.19669
		-3.01324	0.19517
		-3.013	0.09346
		-3.01275	-0.02548
		-3.01251	-0.01678
		-3.01227	0.0957
		-3.01202	0.1247
		-3.01178	0.00995
		-3.01153	-0.06836
		-3.01129	0.01107
		-3.01105	0.0835
		-3.0108	-0.01803
		-3.01056	-0.11529
		-3.01031	0.06967
		-3.01007	0.39848
		-3.00983	0.41153
		-3.00958	-0.01401
		-3.00934	-0.44148
		-3.0091	-0.44766
		-3.00885	-0.13839
		-3.00861	0.093
		-3.00836	0.09819
		-3.00812	0.04098
		-3.00788	0.07237
		-3.00763	0.16088
		-3.00739	0.19909
		-3.00715	0.13181
		-3.0069	-0.000424513
		-3.00666	-0.07785
		-3.00641	-0.01479
		-3.00617	0.11809
		-3.00593	0.18512
		-3.00568	0.20418
		-3.00544	0.30856
		-3.00519	0.46378
		-3.00495	0.44518
		-3.00471	0.19186
		-3.00446	-0.04374
		-3.00422	-0.04671
		-3.00398	0.06861
		-3.00373	0.09764
		-3.00349	0.08042
		-3.00324	0.17104
		-3.003	0.32416
		-3.00276	0.36114
		-3.00251	0.25664
		-3.00227	0.13515
		-3.00202	0.05743
		-3.00178	0.0192
		-3.00154	0.08342
		-3.00129	0.2864
		-3.00105	0.46393
		-3.00081	0.40145
		-3.00056	0.14557
		-3.00032	-0.0342
		-3.00007	0.01044
		-2.99983	0.17442
		-2.99959	0.29302
		-2.99934	0.29134
		-2.9991	0.15763
		-2.99885	-0.05117
		-2.99861	-0.17738
		-2.99837	-0.10447
		-2.99812	0.06184
		-2.99788	0.10345
		-2.99764	-0.02335
		-2.99739	-0.15324
		-2.99715	-0.14614
		-2.9969	-0.00866
		-2.99666	0.18869
		-2.99642	0.34859
		-2.99617	0.32971
		-2.99593	0.08481
		-2.99568	-0.18444
		-2.99544	-0.20478
		-2.9952	0.01217
		-2.99495	0.17204
		-2.99471	0.09007
		-2.99447	-0.09665
		-2.99422	-0.15983
		-2.99398	-0.05346
		-2.99373	0.11619
		-2.99349	0.24996
		-2.99325	0.29826
		-2.993	0.251
		-2.99276	0.16852
		-2.99252	0.15577
		-2.99227	0.24778
		-2.99203	0.36007
		-2.99178	0.37465
		-2.99154	0.2529
		-2.9913	0.08646
		-2.99105	0.05433
		-2.99081	0.24733
		-2.99056	0.4934
		-2.99032	0.49231
		-2.99008	0.21351
		-2.98983	-0.01516
		-2.98959	0.03404
		-2.98935	0.1483
		-2.9891	0.03766
		-2.98886	-0.16128
		-2.98861	-0.10396
		-2.98837	0.16502
		-2.98813	0.26515
		-2.98788	0.10801
		-2.98764	0.01401
		-2.98739	0.12402
		-2.98715	0.15616
		-2.98691	-0.06254
		-2.98666	-0.25015
		-2.98642	-0.14544
		-2.98618	0.02692
		-2.98593	-0.06551
		-2.98569	-0.27829
		-2.98544	-0.2045
		-2.9852	0.15772
		-2.98496	0.37581
		-2.98471	0.21986
		-2.98447	-0.04305
		-2.98422	-0.09321
		-2.98398	-0.00204
		-2.98374	-0.04454
		-2.98349	-0.24691
		-2.98325	-0.3527
		-2.98301	-0.20518
		-2.98276	0.04106
		-2.98252	0.16587
		-2.98227	0.18725
		-2.98203	0.25362
		-2.98179	0.3224
		-2.98154	0.20721
		-2.9813	-0.03096
		-2.98106	-0.05577
		-2.98081	0.2213
		-2.98057	0.4098
		-2.98032	0.22003
		-2.98008	-0.02737
		-2.97984	0.1029
		-2.97959	0.40036
		-2.97935	0.31854
		-2.9791	-0.07449
		-2.97886	-0.14496
		-2.97862	0.24396
		-2.97837	0.45404
		-2.97813	0.12465
		-2.97789	-0.20623
		-2.97764	-0.00115
		-2.9774	0.37079
		-2.97715	0.26661
		-2.97691	-0.14544
		-2.97667	-0.1866
		-2.97642	0.1984
		-2.97618	0.39625
		-2.97593	0.16585
		-2.97569	-0.03075
		-2.97545	0.12707
		-2.9752	0.31045
		-2.97496	0.16475
		-2.97472	-0.08472
		-2.97447	-0.03581
		-2.97423	0.23281
		-2.97398	0.31325
		-2.97374	0.09345
		-2.9735	-0.12907
		-2.97325	-0.09977
		-2.97301	0.10314
		-2.97276	0.24576
		-2.97252	0.21404
		-2.97228	0.06121
		-2.97203	-0.10242
		-2.97179	-0.19015
		-2.97155	-0.15041
		-2.9713	0.01822
		-2.97106	0.21738
		-2.97081	0.26389
		-2.97057	0.06243
		-2.97033	-0.22101
		-2.97008	-0.27299
		-2.96984	0.01798
		-2.9696	0.41307
		-2.96935	0.57859
		-2.96911	0.40907
		-2.96886	0.07091
		-2.96862	-0.16051
		-2.96838	-0.09089
		-2.96813	0.21027
		-2.96789	0.39937
		-2.96764	0.22425
		-2.9674	-0.09461
		-2.96716	-0.11882
		-2.96691	0.15431
		-2.96667	0.27567
		-2.96643	0.08516
		-2.96618	-0.01098
		-2.96594	0.23798
		-2.96569	0.43279
		-2.96545	0.19082
		-2.96521	-0.13454
		-2.96496	0.0122
		-2.96472	0.45311
		-2.96447	0.54514
		-2.96423	0.20221
		-2.96399	-0.0481
		-2.96374	0.03006
		-2.9635	0.11671
		-2.96326	0.02955
		-2.96301	0.00926
		-2.96277	0.15646
		-2.96252	0.19436
		-2.96228	0.01395
		-2.96204	-0.08435
		-2.96179	0.06197
		-2.96155	0.18219
		-2.9613	0.08275
		-2.96106	-0.01396
		-2.96082	0.07743
		-2.96057	0.15074
		-2.96033	0.01775
		-2.96009	-0.11818
		-2.95984	-0.01937
		-2.9596	0.19278
		-2.95935	0.29758
		-2.95911	0.30866
		-2.95887	0.27722
		-2.95862	0.0966
		-2.95838	-0.21415
		-2.95813	-0.3617
		-2.95789	-0.2014
		-2.95765	0.00949
		-2.9574	0.04783
		-2.95716	0.06059
		-2.95692	0.18393
		-2.95667	0.22148
		-2.95643	0.04298
		-2.95618	-0.0876
		-2.95594	0.03521
		-2.9557	0.16202
		-2.95545	0.05567
		-2.95521	-0.04405
		-2.95497	0.11043
		-2.95472	0.24522
		-2.95448	0.05228
		-2.95423	-0.17564
		-2.95399	-0.02736
		-2.95375	0.2442
		-2.9535	0.13465
		-2.95326	-0.17819
		-2.95301	-0.09877
		-2.95277	0.3438
		-2.95253	0.54201
		-2.95228	0.3517
		-2.95204	0.2483
		-2.9518	0.38553
		-2.95155	0.34862
		-2.95131	0.02736
		-2.95106	-0.09833
		-2.95082	0.14824
		-2.95058	0.24243
		-2.95033	-0.12868
		-2.95009	-0.46089
		-2.94984	-0.25482
		-2.9496	0.1645
		-2.94936	0.23499
		-2.94911	0.05828
		-2.94887	0.07114
		-2.94863	0.21115
		-2.94838	0.10493
		-2.94814	-0.15659
		-2.94789	-0.1286
		-2.94765	0.19366
		-2.94741	0.3341
		-2.94716	0.12014
		-2.94692	-0.05242
		-2.94667	0.13356
		-2.94643	0.45608
		-2.94619	0.52521
		-2.94594	0.29067
		-2.9457	-0.00162
		-2.94546	-0.1348
		-2.94521	-0.05822
		-2.94497	0.13788
		-2.94472	0.28096
		-2.94448	0.26369
		-2.94424	0.17539
		-2.94399	0.17301
		-2.94375	0.23128
		-2.94351	0.18551
		-2.94326	0.02937
		-2.94302	-0.02631
		-2.94277	0.14027
		-2.94253	0.36453
		-2.94229	0.41318
		-2.94204	0.28374
		-2.9418	0.15905
		-2.94155	0.12067
		-2.94131	0.04791
		-2.94107	-0.16299
		-2.94082	-0.37545
		-2.94058	-0.32197
		-2.94034	0.05062
		-2.94009	0.45126
		-2.93985	0.54599
		-2.9396	0.32565
		-2.93936	0.06559
		-2.93912	-0.02634
		-2.93887	0.02192
		-2.93863	0.09361
		-2.93838	0.11653
		-2.93814	0.04095
		-2.9379	-0.12848
		-2.93765	-0.24074
		-2.93741	-0.12349
		-2.93717	0.1478
		-2.93692	0.29672
		-2.93668	0.22519
		-2.93643	0.13639
		-2.93619	0.18977
		-2.93595	0.2641
		-2.9357	0.20969
		-2.93546	0.11969
		-2.93521	0.15456
		-2.93497	0.26466
		-2.93473	0.29576
		-2.93448	0.24486
		-2.93424	0.21428
		-2.934	0.21261
		-2.93375	0.18223
		-2.93351	0.14139
		-2.93326	0.14382
		-2.93302	0.1796
		-2.93278	0.2346
		-2.93253	0.32982
		-2.93229	0.39274
		-2.93205	0.26279
		-2.9318	-0.03048
		-2.93156	-0.19688
		-2.93131	-0.08191
		-2.93107	0.08303
		-2.93083	0.06414
		-2.93058	0.02295
		-2.93034	0.20132
		-2.93009	0.41268
		-2.92985	0.27941
		-2.92961	-0.11001
		-2.92936	-0.24141
		-2.92912	0.085
		-2.92888	0.46314
		-2.92863	0.45582
		-2.92839	0.13475
		-2.92814	-0.11792
		-2.9279	-0.10421
		-2.92766	0.06188
		-2.92741	0.16583
		-2.92717	0.10179
		-2.92692	-0.04723
		-2.92668	-0.09887
		-2.92644	-0.007
		-2.92619	0.05925
		-2.92595	-0.00593
		-2.92571	-0.02939
		-2.92546	0.14862
		-2.92522	0.3181
		-2.92497	0.17859
		-2.92473	-0.12351
		-2.92449	-0.16143
		-2.92424	0.08239
		-2.924	0.16705
		-2.92375	-0.07704
		-2.92351	-0.25541
		-2.92327	-0.04982
		-2.92302	0.29036
		-2.92278	0.38305
		-2.92254	0.26598
		-2.92229	0.18877
		-2.92205	0.17083
		-2.9218	0.12143
		-2.92156	0.13366
		-2.92132	0.28042
		-2.92107	0.3328
		-2.92083	0.07574
		-2.92059	-0.25884
		-2.92034	-0.27178
		-2.9201	0.01002
		-2.91985	0.21623
		-2.91961	0.21907
		-2.91937	0.21681
		-2.91912	0.27134
		-2.91888	0.20709
		-2.91863	0.02168
		-2.91839	-0.02961
		-2.91815	0.11082
		-2.9179	0.14939
		-2.91766	-0.05983
		-2.91742	-0.20214
		-2.91717	0.0386
		-2.91693	0.45757
		-2.91668	0.5898
		-2.91644	0.36292
		-2.9162	0.16396
		-2.91595	0.26578
		-2.91571	0.47114
		-2.91546	0.42909
		-2.91522	0.11592
		-2.91498	-0.16469
		-2.91473	-0.18914
		-2.91449	-0.05182
		-2.91425	0.03219
		-2.914	0.01609
		-2.91376	-0.00223
		-2.91351	-8.75562e-05
		-2.91327	-0.04467
		-2.91303	-0.10098
		-2.91278	-0.02936
		-2.91254	0.16403
		-2.91229	0.26949
		-2.91205	0.17565
		-2.91181	0.04428
		-2.91156	0.0399
		-2.91132	0.074
		-2.91108	0.01409
		-2.91083	-0.03899
		-2.91059	0.05302
		-2.91034	0.14564
		-2.9101	0.01823
		-2.90986	-0.18857
		-2.90961	-0.11894
		-2.90937	0.21715
		-2.90912	0.39685
		-2.90888	0.202
		-2.90864	-0.08321
		-2.90839	-0.14071
		-2.90815	-0.03873
		-2.90791	0.03009
		-2.90766	0.11158
		-2.90742	0.29433
		-2.90717	0.40089
		-2.90693	0.2354
		-2.90669	-0.00582
		-2.90644	0.05254
		-2.9062	0.38878
		-2.90596	0.58443
		-2.90571	0.43425
		-2.90547	0.21172
		-2.90522	0.20094
		-2.90498	0.27024
		-2.90474	0.14534
		-2.90449	-0.10044
		-2.90425	-0.13579
		-2.904	0.11109
		-2.90376	0.3305
		-2.90352	0.29638
		-2.90327	0.1915
		-2.90303	0.28632
		-2.90279	0.48163
		-2.90254	0.45336
		-2.9023	0.18878
		-2.90205	0.0472
		-2.90181	0.20926
		-2.90157	0.38541
		-2.90132	0.27549
		-2.90108	0.04768
		-2.90083	0.0502
		-2.90059	0.2363
		-2.90035	0.26689
		-2.9001	0.10117
		-2.89986	0.05052
		-2.89962	0.21122
		-2.89937	0.28328
		-2.89913	0.10235
		-2.89888	-0.05667
		-2.89864	0.04659
		-2.8984	0.19135
		-2.89815	0.06806
		-2.89791	-0.18775
		-2.89766	-0.20213
		-2.89742	0.06713
		-2.89718	0.32972
		-2.89693	0.42462
		-2.89669	0.43328
		-2.89645	0.39885
		-2.8962	0.28091
		-2.89596	0.17321
		-2.89571	0.23673
		-2.89547	0.3952
		-2.89523	0.39811
		-2.89498	0.2166
		-2.89474	0.08214
		-2.8945	0.09352
		-2.89425	0.09478
		-2.89401	0.0109
		-2.89376	-0.01828
		-2.89352	0.04745
		-2.89328	0.02365
		-2.89303	-0.14229
		-2.89279	-0.19771
		-2.89254	0.0083
		-2.8923	0.22129
		-2.89206	0.16468
		-2.89181	-0.00328
		-2.89157	0.05126
		-2.89133	0.2785
		-2.89108	0.31502
		-2.89084	0.05835
		-2.89059	-0.18412
		-2.89035	-0.15463
		-2.89011	0.05276
		-2.88986	0.2308
		-2.88962	0.33455
		-2.88937	0.39371
		-2.88913	0.36917
		-2.88889	0.25876
		-2.88864	0.18774
		-2.8884	0.22663
		-2.88816	0.23766
		-2.88791	0.08165
		-2.88767	-0.10847
		-2.88742	-0.07368
		-2.88718	0.16519
		-2.88694	0.27042
		-2.88669	0.03972
		-2.88645	-0.28487
		-2.8862	-0.32469
		-2.88596	-0.07556
		-2.88572	0.10862
		-2.88547	0.03997
		-2.88523	-0.03649
		-2.88499	0.17077
		-2.88474	0.533
		-2.8845	0.65349
		-2.88425	0.41659
		-2.88401	0.12645
		-2.88377	0.06232
		-2.88352	0.1366
		-2.88328	0.11877
		-2.88304	0.00261
		-2.88279	-0.04682
		-2.88255	0.00331
		-2.8823	0.02958
		-2.88206	0.00429
		-2.88182	0.0585
		-2.88157	0.2445
		-2.88133	0.40151
		-2.88108	0.35507
		-2.88084	0.15142
		-2.8806	-0.00709
		-2.88035	-0.00894
		-2.88011	0.0743
		-2.87987	0.12453
		-2.87962	0.1215
		-2.87938	0.1228
		-2.87913	0.14779
		-2.87889	0.13962
		-2.87865	0.05877
		-2.8784	-0.02319
		-2.87816	0.01997
		-2.87791	0.20303
		-2.87767	0.36573
		-2.87743	0.32441
		-2.87718	0.08143
		-2.87694	-0.15344
		-2.8767	-0.1663
		-2.87645	0.04331
		-2.87621	0.25336
		-2.87596	0.23712
		-2.87572	-0.0012
		-2.87548	-0.2255
		-2.87523	-0.22403
		-2.87499	-0.03644
		-2.87474	0.12766
		-2.8745	0.16685
		-2.87426	0.18152
		-2.87401	0.27011
		-2.87377	0.35179
		-2.87353	0.28889
		-2.87328	0.11828
		-2.87304	0.03271
		-2.87279	0.12211
		-2.87255	0.23376
		-2.87231	0.15463
		-2.87206	-0.10052
		-2.87182	-0.25687
		-2.87157	-0.07942
		-2.87133	0.31847
		-2.87109	0.54963
		-2.87084	0.38559
		-2.8706	0.04004
		-2.87036	-0.08623
		-2.87011	0.10077
		-2.86987	0.30634
		-2.86962	0.27305
		-2.86938	0.10402
		-2.86914	0.05418
		-2.86889	0.14761
		-2.86865	0.18154
		-2.86841	0.05441
		-2.86816	-0.09167
		-2.86792	-0.08276
		-2.86767	0.06018
		-2.86743	0.17018
		-2.86719	0.14636
		-2.86694	0.05427
		-2.8667	0.02526
		-2.86645	0.09946
		-2.86621	0.20236
		-2.86597	0.26711
		-2.86572	0.30817
		-2.86548	0.32774
		-2.86524	0.24358
		-2.86499	0.03337
		-2.86475	-0.1275
		-2.8645	-0.07187
		-2.86426	0.04651
		-2.86402	-0.08963
		-2.86377	-0.44199
		-2.86353	-0.56106
		-2.86328	-0.21335
		-2.86304	0.22511
		-2.8628	0.2698
		-2.86255	-0.00425
		-2.86231	-0.13418
		-2.86207	0.03809
		-2.86182	0.22955
		-2.86158	0.22493
		-2.86133	0.13713
		-2.86109	0.11376
		-2.86085	0.12506
		-2.8606	0.14056
		-2.86036	0.22296
		-2.86011	0.33211
		-2.85987	0.30341
		-2.85963	0.14181
		-2.85938	0.07426
		-2.85914	0.1737
		-2.8589	0.21099
		-2.85865	0.06497
		-2.85841	-0.00826
		-2.85816	0.20997
		-2.85792	0.45745
		-2.85768	0.32222
		-2.85743	-0.10884
		-2.85719	-0.31836
		-2.85695	-0.07718
		-2.8567	0.24982
		-2.85646	0.21905
		-2.85621	-0.13289
		-2.85597	-0.4025
		-2.85573	-0.32809
		-2.85548	-0.02402
		-2.85524	0.21582
		-2.85499	0.22187
		-2.85475	0.07512
		-2.85451	-0.00477
		-2.85426	0.09546
		-2.85402	0.24547
		-2.85378	0.23353
		-2.85353	0.06472
		-2.85329	-0.01167
		-2.85304	0.16892
		-2.8528	0.43838
		-2.85256	0.5017
		-2.85231	0.33304
		-2.85207	0.20097
		-2.85182	0.28499
		-2.85158	0.44249
		-2.85134	0.45291
		-2.85109	0.33961
		-2.85085	0.27676
		-2.85061	0.27575
		-2.85036	0.19167
		-2.85012	0.01532
		-2.84987	-0.08952
		-2.84963	-0.07648
		-2.84939	-0.08874
		-2.84914	-0.1538
		-2.8489	-0.0783
		-2.84865	0.19543
		-2.84841	0.40015
		-2.84817	0.33985
		-2.84792	0.22201
		-2.84768	0.30196
		-2.84744	0.43091
		-2.84719	0.32875
		-2.84695	0.11235
		-2.8467	0.10409
		-2.84646	0.24457
		-2.84622	0.20761
		-2.84597	0.04621
		-2.84573	0.14853
		-2.84549	0.49249
		-2.84524	0.55649
		-2.845	0.1684
		-2.84475	-0.14983
		-2.84451	-0.00182
		-2.84427	0.27032
		-2.84402	0.21966
		-2.84378	0.05172
		-2.84353	0.2018
		-2.84329	0.52014
		-2.84305	0.49951
		-2.8428	0.11588
		-2.84256	-0.15476
		-2.84232	-0.07483
		-2.84207	0.13333
		-2.84183	0.26549
		-2.84158	0.3334
		-2.84134	0.28896
		-2.8411	0.04125
		-2.84085	-0.20842
		-2.84061	-0.12011
		-2.84036	0.21101
		-2.84012	0.29038
		-2.83988	-0.03535
		-2.83963	-0.31571
		-2.83939	-0.17361
		-2.83915	0.15708
		-2.8389	0.2426
		-2.83866	0.07827
		-2.83841	-0.0094
		-2.83817	0.11607
		-2.83793	0.28195
		-2.83768	0.3124
		-2.83744	0.22016
		-2.83719	0.12433
		-2.83695	0.1159
		-2.83671	0.18171
		-2.83646	0.21001
		-2.83622	0.13326
		-2.83598	0.06353
		-2.83573	0.15521
		-2.83549	0.33156
		-2.83524	0.33059
		-2.835	0.06857
		-2.83476	-0.21841
		-2.83451	-0.26447
		-2.83427	-0.05816
		-2.83403	0.21035
		-2.83378	0.33921
		-2.83354	0.22726
		-2.83329	-0.03539
		-2.83305	-0.16913
		-2.83281	0.01487
		-2.83256	0.31722
		-2.83232	0.34931
		-2.83207	0.06336
		-2.83183	-0.16121
		-2.83159	-0.03647
		-2.83134	0.27293
		-2.8311	0.42429
		-2.83086	0.31769
		-2.83061	0.10433
		-2.83037	-0.05456
		-2.83012	-0.10185
		-2.82988	-0.07341
		-2.82964	-0.05285
		-2.82939	-0.04768
		-2.82915	0.06786
		-2.8289	0.32905
		-2.82866	0.48079
		-2.82842	0.2813
		-2.82817	-0.04402
		-2.82793	-0.02835
		-2.82769	0.32734
		-2.82744	0.4969
		-2.8272	0.20311
		-2.82695	-0.18832
		-2.82671	-0.26195
		-2.82647	-0.11814
		-2.82622	-0.04925
		-2.82598	-0.03024
		-2.82573	0.09506
		-2.82549	0.21721
		-2.82525	0.15262
		-2.825	0.01972
		-2.82476	0.04483
		-2.82452	0.16171
		-2.82427	0.15865
		-2.82403	0.07294
		-2.82378	0.09149
		-2.82354	0.19212
		-2.8233	0.2204
		-2.82305	0.19913
		-2.82281	0.23214
		-2.82256	0.22803
		-2.82232	0.05798
		-2.82208	-0.13727
		-2.82183	-0.14987
		-2.82159	-0.08969
		-2.82135	-0.18788
		-2.8211	-0.32898
		-2.82086	-0.20496
		-2.82061	0.12532
		-2.82037	0.27625
		-2.82013	0.13704
		-2.81988	0.0029
		-2.81964	0.05829
		-2.8194	0.14266
		-2.81915	0.12005
		-2.81891	0.09389
		-2.81866	0.12918
		-2.81842	0.11042
		-2.81818	0.01734
		-2.81793	0.02624
		-2.81769	0.18949
		-2.81744	0.30363
		-2.8172	0.24573
		-2.81696	0.17106
		-2.81671	0.22478
		-2.81647	0.31306
		-2.81623	0.31855
		-2.81598	0.30114
		-2.81574	0.31671
		-2.81549	0.26364
		-2.81525	0.09444
		-2.81501	-0.01804
		-2.81476	0.07759
		-2.81452	0.25911
		-2.81427	0.30741
		-2.81403	0.21459
		-2.81379	0.14385
		-2.81354	0.17116
		-2.8133	0.22408
		-2.81306	0.22965
		-2.81281	0.20041
		-2.81257	0.1784
		-2.81232	0.1514
		-2.81208	0.04329
		-2.81184	-0.17569
		-2.81159	-0.36078
		-2.81135	-0.30251
		-2.8111	-0.04946
		-2.81086	0.06165
		-2.81062	-0.1183
		-2.81037	-0.24988
		-2.81013	0.01882
		-2.80989	0.45191
		-2.80964	0.5168
		-2.8094	0.18644
		-2.80915	-0.0344
		-2.80891	0.09435
		-2.80867	0.23632
		-2.80842	0.10125
		-2.80818	-0.10788
		-2.80794	-0.11339
		-2.80769	-0.01378
		-2.80745	-0.01773
		-2.8072	-0.05824
		-2.80696	0.02052
		-2.80672	0.15402
		-2.80647	0.2159
		-2.80623	0.25518
		-2.80598	0.32646
		-2.80574	0.31716
		-2.8055	0.18212
		-2.80525	0.1081
		-2.80501	0.20692
		-2.80477	0.30276
		-2.80452	0.26786
		-2.80428	0.27578
		-2.80403	0.43396
		-2.80379	0.48184
		-2.80355	0.22388
		-2.8033	-0.02777
		-2.80306	0.11498
		-2.80281	0.46591
		-2.80257	0.52479
		-2.80233	0.23748
		-2.80208	0.00441
		-2.80184	0.01039
		-2.8016	0.03976
		-2.80135	-0.03949
		-2.80111	-0.07153
		-2.80086	0.03161
		-2.80062	0.11994
		-2.80038	0.09368
		-2.80013	0.05309
		-2.79989	0.08358
		-2.79964	0.15139
		-2.7994	0.24057
		-2.79916	0.34019
		-2.79891	0.31839
		-2.79867	0.09858
		-2.79843	-0.08512
		-2.79818	0.04878
		-2.79794	0.34586
		-2.79769	0.38709
		-2.79745	0.1351
		-2.79721	-0.02783
		-2.79696	0.05772
		-2.79672	0.13619
		-2.79648	0.09727
		-2.79623	0.19986
		-2.79599	0.50723
		-2.79574	0.61286
		-2.7955	0.2852
		-2.79526	-0.05562
		-2.79501	0.05096
		-2.79477	0.36822
		-2.79452	0.34791
		-2.79428	0.01474
		-2.79404	-0.09444
		-2.79379	0.21406
		-2.79355	0.53718
		-2.79331	0.52348
		-2.79306	0.30737
		-2.79282	0.16239
		-2.79257	0.10372
		-2.79233	0.02709
		-2.79209	-0.04486
		-2.79184	-0.0608
		-2.7916	-0.07564
		-2.79135	-0.09961
		-2.79111	0.01154
		-2.79087	0.31855
		-2.79062	0.58944
		-2.79038	0.54389
		-2.79014	0.23374
		-2.78989	-0.01843
		-2.78965	-0.02936
		-2.7894	0.07739
		-2.78916	0.1115
		-2.78892	0.05034
		-2.78867	-0.00652
		-2.78843	0.0223
		-2.78818	0.15452
		-2.78794	0.31847
		-2.7877	0.33314
		-2.78745	0.06623
		-2.78721	-0.31029
		-2.78697	-0.39678
		-2.78672	-0.05073
		-2.78648	0.35657
		-2.78623	0.38478
		-2.78599	0.11013
		-2.78575	-0.01892
		-2.7855	0.14331
		-2.78526	0.2716
		-2.78501	0.14882
		-2.78477	0.03088
		-2.78453	0.19888
		-2.78428	0.45015
		-2.78404	0.38677
		-2.7838	0.05198
		-2.78355	-0.10114
		-2.78331	0.14141
		-2.78306	0.46857
		-2.78282	0.48713
		-2.78258	0.20416
		-2.78233	-0.05951
		-2.78209	-0.08315
		-2.78185	0.06044
		-2.7816	0.16396
		-2.78136	0.13797
		-2.78111	0.07683
		-2.78087	0.0818
		-2.78063	0.08671
		-2.78038	-0.02118
		-2.78014	-0.13563
		-2.77989	-0.00956
		-2.77965	0.3302
		-2.77941	0.50713
		-2.77916	0.30903
		-2.77892	0.02679
		-2.77868	0.02791
		-2.77843	0.22527
		-2.77819	0.29907
		-2.77794	0.2453
		-2.7777	0.29366
		-2.77746	0.41297
		-2.77721	0.35803
		-2.77697	0.15862
		-2.77672	0.0938
		-2.77648	0.17712
		-2.77624	0.14637
		-2.77599	0.00623
		-2.77575	0.06456
		-2.77551	0.32273
		-2.77526	0.37726
		-2.77502	0.12084
		-2.77477	-0.01794
		-2.77453	0.17945
		-2.77429	0.29652
		-2.77404	0.00459
		-2.7738	-0.31385
		-2.77355	-0.18578
		-2.77331	0.15399
		-2.77307	0.19845
		-2.77282	0.04615
		-2.77258	0.14368
		-2.77234	0.3932
		-2.77209	0.29858
		-2.77185	-0.07441
		-2.7716	-0.0987
		-2.77136	0.34008
		-2.77112	0.55038
		-2.77087	0.11918
		-2.77063	-0.38433
		-2.77039	-0.24718
		-2.77014	0.3489
		-2.7699	0.66005
		-2.76965	0.42907
		-2.76941	0.06849
		-2.76917	-0.03727
		-2.76892	0.07827
		-2.76868	0.23042
		-2.76843	0.32959
		-2.76819	0.31969
		-2.76795	0.17787
		-2.7677	0.03523
		-2.76746	0.06779
		-2.76722	0.22793
		-2.76697	0.28649
		-2.76673	0.17047
		-2.76648	0.05753
		-2.76624	0.09392
		-2.766	0.21756
		-2.76575	0.32564
		-2.76551	0.41929
		-2.76526	0.47917
		-2.76502	0.3878
		-2.76478	0.13892
		-2.76453	-0.0231
		-2.76429	0.11193
		-2.76405	0.37149
		-2.7638	0.37779
		-2.76356	0.08016
		-2.76331	-0.13734
		-2.76307	0.01867
		-2.76283	0.33479
		-2.76258	0.39538
		-2.76234	0.16152
		-2.76209	-0.01465
		-2.76185	0.07566
		-2.76161	0.21793
		-2.76136	0.11927
		-2.76112	-0.16682
		-2.76088	-0.31601
		-2.76063	-0.14014
		-2.76039	0.21032
		-2.76014	0.4175
		-2.7599	0.306
		-2.75966	0.02128
		-2.75941	-0.08733
		-2.75917	0.15626
		-2.75893	0.50186
		-2.75868	0.54528
		-2.75844	0.26388
		-2.75819	0.05598
		-2.75795	0.1659
		-2.75771	0.34614
		-2.75746	0.29285
		-2.75722	0.14992
		-2.75697	0.24141
		-2.75673	0.4725
		-2.75649	0.42353
		-2.75624	0.0246
		-2.756	-0.28055
		-2.75576	-0.15666
		-2.75551	0.18408
		-2.75527	0.34892
		-2.75502	0.29421
		-2.75478	0.25181
		-2.75454	0.31612
		-2.75429	0.36909
		-2.75405	0.33814
		-2.7538	0.29739
		-2.75356	0.30521
		-2.75332	0.29717
		-2.75307	0.18741
		-2.75283	0.00429
		-2.75259	-0.11484
		-2.75234	-0.06496
		-2.7521	0.09017
		-2.75185	0.16184
		-2.75161	0.05952
		-2.75137	-0.09325
		-2.75112	-0.14955
		-2.75088	-0.15265
		-2.75063	-0.20542
		-2.75039	-0.22038
		-2.75015	-0.04243
		-2.7499	0.21964
		-2.74966	0.28197
		-2.74942	0.13438
		-2.74917	0.07882
		-2.74893	0.232
		-2.74868	0.33833
		-2.74844	0.24381
		-2.7482	0.19072
		-2.74795	0.37028
		-2.74771	0.51997
		-2.74747	0.33889
		-2.74722	0.03483
		-2.74698	0.01594
		-2.74673	0.22747
		-2.74649	0.28481
		-2.74625	0.15675
		-2.746	0.18013
		-2.74576	0.40046
		-2.74551	0.45486
		-2.74527	0.2259
		-2.74503	0.07866
		-2.74478	0.2313
		-2.74454	0.37796
		-2.7443	0.23658
		-2.74405	0.03172
		-2.74381	0.0603
		-2.74356	0.16266
		-2.74332	0.07347
		-2.74308	-0.0185
		-2.74283	0.20948
		-2.74259	0.54395
		-2.74234	0.46829
		-2.7421	0.000482081
		-2.74186	-0.27332
		-2.74161	-0.06023
		-2.74137	0.26853
		-2.74113	0.31423
		-2.74088	0.18146
		-2.74064	0.13936
		-2.74039	0.15382
		-2.74015	0.06215
		-2.73991	-0.07116
		-2.73966	-0.07788
		-2.73942	0.02531
		-2.73917	0.11736
		-2.73893	0.17187
		-2.73869	0.16902
		-2.73844	0.00646
		-2.7382	-0.27286
		-2.73796	-0.3634
		-2.73771	-0.0777
		-2.73747	0.31803
		-2.73722	0.42799
		-2.73698	0.24646
		-2.73674	0.06691
		-2.73649	0.00709
		-2.73625	-0.04584
		-2.736	-0.10431
		-2.73576	-0.04761
		-2.73552	0.09835
		-2.73527	0.16985
		-2.73503	0.15914
		-2.73479	0.20185
		-2.73454	0.27122
		-2.7343	0.19881
		-2.73405	0.02425
		-2.73381	0.00138
		-2.73357	0.19823
		-2.73332	0.39917
		-2.73308	0.46534
		-2.73284	0.47279
		-2.73259	0.42816
		-2.73235	0.2133
		-2.7321	-0.07387
		-2.73186	-0.11653
		-2.73162	0.10188
		-2.73137	0.17516
		-2.73113	-0.0771
		-2.73088	-0.24308
		-2.73064	0.03791
		-2.7304	0.42428
		-2.73015	0.34378
		-2.72991	-0.12075
		-2.72967	-0.35181
		-2.72942	-0.11353
		-2.72918	0.17731
		-2.72893	0.13948
		-2.72869	-0.08002
		-2.72845	-0.15382
		-2.7282	-0.05134
		-2.72796	0.04833
		-2.72771	0.08632
		-2.72747	0.14931
		-2.72723	0.27462
		-2.72698	0.38416
		-2.72674	0.38309
		-2.7265	0.26953
		-2.72625	0.16177
		-2.72601	0.18905
		-2.72576	0.31741
		-2.72552	0.36708
		-2.72528	0.2676
		-2.72503	0.16205
		-2.72479	0.15105
		-2.72454	0.11611
		-2.7243	-0.02302
		-2.72406	-0.07751
		-2.72381	0.11536
		-2.72357	0.34204
		-2.72333	0.29556
		-2.72308	0.08016
		-2.72284	0.04856
		-2.72259	0.21724
		-2.72235	0.27505
		-2.72211	0.15741
		-2.72186	0.14405
		-2.72162	0.3156
		-2.72138	0.38543
		-2.72113	0.22919
		-2.72089	0.1344
		-2.72064	0.29111
		-2.7204	0.43705
		-2.72016	0.30014
		-2.71991	0.04831
		-2.71967	-0.02949
		-2.71942	-0.00299
		-2.71918	-0.10568
		-2.71894	-0.27981
		-2.71869	-0.28215
		-2.71845	-0.10865
		-2.71821	0.01395
		-2.71796	-0.02391
		-2.71772	-0.13823
		-2.71747	-0.23531
		-2.71723	-0.24762
		-2.71699	-0.09742
		-2.71674	0.16291
		-2.7165	0.30676
		-2.71625	0.23737
		-2.71601	0.16623
		-2.71577	0.2597
		-2.71552	0.32253
		-2.71528	0.13505
		-2.71504	-0.10913
		-2.71479	-0.08591
		-2.71455	0.10756
		-2.7143	0.12224
		-2.71406	-0.0337
		-2.71382	-0.04013
		-2.71357	0.1228
		-2.71333	0.13478
		-2.71308	-0.0332
		-2.71284	0.01125
		-2.7126	0.39709
		-2.71235	0.67377
		-2.71211	0.47288
		-2.71187	0.07606
		-2.71162	-0.03129
		-2.71138	0.14772
		-2.71113	0.26131
		-2.71089	0.20034
		-2.71065	0.134
		-2.7104	0.09562
		-2.71016	-0.05225
		-2.70992	-0.2714
		-2.70967	-0.32736
		-2.70943	-0.15006
		-2.70918	0.07014
		-2.70894	0.18846
		-2.7087	0.25303
		-2.70845	0.29836
		-2.70821	0.24722
		-2.70796	0.11409
		-2.70772	0.07752
		-2.70748	0.20762
		-2.70723	0.30166
		-2.70699	0.16307
		-2.70675	-0.08086
		-2.7065	-0.13118
		-2.70626	0.0717
		-2.70601	0.2751
		-2.70577	0.25878
		-2.70553	0.09446
		-2.70528	0.00455
		-2.70504	0.07815
		-2.70479	0.21849
		-2.70455	0.30545
		-2.70431	0.3025
		-2.70406	0.2191
		-2.70382	0.07808
		-2.70358	-0.04185
		-2.70333	-0.02032
		-2.70309	0.16481
		-2.70284	0.35486
		-2.7026	0.36374
		-2.70236	0.20797
		-2.70211	0.08534
		-2.70187	0.10217
		-2.70162	0.13527
		-2.70138	0.04554
		-2.70114	-0.07311
		-2.70089	-0.01534
		-2.70065	0.19398
		-2.70041	0.27658
		-2.70016	0.09492
		-2.69992	-0.10917
		-2.69967	-0.04008
		-2.69943	0.20864
		-2.69919	0.28407
		-2.69894	0.11101
		-2.6987	-0.00264
		-2.69845	0.11923
		-2.69821	0.22122
		-2.69797	0.06055
		-2.69772	-0.12594
		-2.69748	0.02849
		-2.69724	0.36536
		-2.69699	0.36447
		-2.69675	-0.04191
		-2.6965	-0.31722
		-2.69626	-0.13636
		-2.69602	0.13272
		-2.69577	0.07727
		-2.69553	-0.05889
		-2.69529	0.18824
		-2.69504	0.63755
		-2.6948	0.63541
		-2.69455	0.05161
		-2.69431	-0.47327
		-2.69407	-0.41819
		-2.69382	-0.04163
		-2.69358	0.10204
		-2.69333	-0.06263
		-2.69309	-0.17683
		-2.69285	-0.0428
		-2.6926	0.17802
		-2.69236	0.28771
		-2.69212	0.28744
		-2.69187	0.27084
		-2.69163	0.26411
		-2.69138	0.21881
		-2.69114	0.08815
		-2.6909	-0.08977
		-2.69065	-0.16543
		-2.69041	-0.01484
		-2.69016	0.25608
		-2.68992	0.36275
		-2.68968	0.17674
		-2.68943	-0.10762
		-2.68919	-0.23283
		-2.68895	-0.17385
		-2.6887	-0.05757
		-2.68846	0.06778
		-2.68821	0.20963
		-2.68797	0.29126
		-2.68773	0.24012
		-2.68748	0.15134
		-2.68724	0.1674
		-2.68699	0.24458
		-2.68675	0.23806
		-2.68651	0.17126
		-2.68626	0.18989
		-2.68602	0.2705
		-2.68578	0.23822
		-2.68553	0.10145
		-2.68529	0.08329
		-2.68504	0.22814
		-2.6848	0.26839
		-2.68456	0.05593
		-2.68431	-0.13994
		-2.68407	-0.02038
		-2.68383	0.26435
		-2.68358	0.33936
		-2.68334	0.17836
		-2.68309	0.09491
		-2.68285	0.20258
		-2.68261	0.26839
		-2.68236	0.17412
		-2.68212	0.14573
		-2.68187	0.33186
		-2.68163	0.47402
		-2.68139	0.29086
		-2.68114	-0.02742
		-2.6809	-0.05905
		-2.68066	0.21721
		-2.68041	0.39052
		-2.68017	0.22679
		-2.67992	-0.02496
		-2.67968	-0.03865
		-2.67944	0.14631
		-2.67919	0.25348
		-2.67895	0.15685
		-2.6787	-0.03015
		-2.67846	-0.13635
		-2.67822	-0.06492
		-2.67797	0.15991
		-2.67773	0.36439
		-2.67749	0.34566
		-2.67724	0.12916
		-2.677	-0.01144
		-2.67675	0.08387
		-2.67651	0.21461
		-2.67627	0.10709
		-2.67602	-0.16959
		-2.67578	-0.29204
		-2.67553	-0.12018
		-2.67529	0.17694
		-2.67505	0.39581
		-2.6748	0.46791
		-2.67456	0.36683
		-2.67432	0.10122
		-2.67407	-0.15571
		-2.67383	-0.17368
		-2.67358	0.01372
		-2.67334	0.11757
		-2.6731	0.01946
		-2.67285	-0.04981
		-2.67261	0.0982
		-2.67237	0.28429
		-2.67212	0.25566
		-2.67188	0.10397
		-2.67163	0.09444
		-2.67139	0.20545
		-2.67115	0.18243
		-2.6709	0.01878
		-2.67066	0.01708
		-2.67041	0.28136
		-2.67017	0.47953
		-2.66993	0.31101
		-2.66968	-0.03293
		-2.66944	-0.13258
		-2.6692	0.08966
		-2.66895	0.34173
		-2.66871	0.43073
		-2.66846	0.45805
		-2.66822	0.51705
		-2.66798	0.48263
		-2.66773	0.24647
		-2.66749	-0.03557
		-2.66724	-0.12468
		-2.667	-0.02965
		-2.66676	0.02145
		-2.66651	-0.10022
		-2.66627	-0.28342
		-2.66603	-0.3427
		-2.66578	-0.20547
		-2.66554	0.05693
		-2.66529	0.27709
		-2.66505	0.28636
		-2.66481	0.07883
		-2.66456	-0.12736
		-2.66432	-0.11236
		-2.66407	0.07058
		-2.66383	0.17866
		-2.66359	0.13319
		-2.66334	0.11381
		-2.6631	0.25421
		-2.66286	0.42282
		-2.66261	0.4125
		-2.66237	0.21806
		-2.66212	0.01205
		-2.66188	-0.06177
		-2.66164	0.02245
		-2.66139	0.20028
		-2.66115	0.34646
		-2.66091	0.3577
		-2.66066	0.2719
		-2.66042	0.21478
		-2.66017	0.19043
		-2.65993	0.07161
		-2.65969	-0.13607
		-2.65944	-0.20276
		-2.6592	0.02472
		-2.65895	0.38041
		-2.65871	0.57184
		-2.65847	0.48489
		-2.65822	0.19895
		-2.65798	-0.1191
		-2.65774	-0.22622
		-2.65749	0.04281
		-2.65725	0.45596
		-2.657	0.49825
		-2.65676	0.05855
		-2.65652	-0.29338
		-2.65627	-0.06503
		-2.65603	0.41583
		-2.65578	0.48798
		-2.65554	0.15298
		-2.6553	-0.00953
		-2.65505	0.18726
		-2.65481	0.323
		-2.65457	0.18465
		-2.65432	0.12051
		-2.65408	0.35532
		-2.65383	0.55317
		-2.65359	0.40497
		-2.65335	0.15866
		-2.6531	0.17202
		-2.65286	0.33798
		-2.65261	0.36191
		-2.65237	0.27256
		-2.65213	0.23601
		-2.65188	0.14926
		-2.65164	-0.13607
		-2.6514	-0.40828
		-2.65115	-0.36228
		-2.65091	-0.11617
		-2.65066	-0.03526
		-2.65042	-0.15786
		-2.65018	-0.20963
		-2.64993	-0.10741
		-2.64969	-0.03851
		-2.64944	-0.06855
		-2.6492	-0.04959
[truncated: 63,538 more rows]

## Sheet: Supplementary Figure 30b
		Chemical Shift
		ppm
		-3.28973	0.19681
		-3.28949	0.06972
		-3.28924	-0.07025
		-3.289	-0.11631
		-3.28876	-0.07354
		-3.28851	-0.07472
		-3.28827	-0.16708
		-3.28802	-0.2022
		-3.28778	-0.06624
		-3.28754	0.09625
		-3.28729	0.07409
		-3.28705	-0.0752
		-3.2868	-0.11106
		-3.28656	-0.00274
		-3.28632	0.02769
		-3.28607	-0.09647
		-3.28583	-0.14277
		-3.28559	0.04974
		-3.28534	0.26195
		-3.2851	0.19538
		-3.28485	-0.07615
		-3.28461	-0.22054
		-3.28437	-0.13816
		-3.28412	-0.061
		-3.28388	-0.15215
		-3.28363	-0.26754
		-3.28339	-0.21203
		-3.28315	-0.02952
		-3.2829	0.10375
		-3.28266	0.14076
		-3.28242	0.16181
		-3.28217	0.18631
		-3.28193	0.14127
		-3.28168	0.00773
		-3.28144	-0.12044
		-3.2812	-0.15003
		-3.28095	-0.09134
		-3.28071	-0.0236
		-3.28047	0.000542308
		-3.28022	-0.00386
		-3.27998	0.01093
		-3.27973	0.06048
		-3.27949	0.10352
		-3.27925	0.09872
		-3.279	0.07627
		-3.27876	0.09841
		-3.27851	0.13789
		-3.27827	0.07505
		-3.27803	-0.12593
		-3.27778	-0.30956
		-3.27754	-0.29875
		-3.2773	-0.13644
		-3.27705	-0.03576
		-3.27681	-0.08341
		-3.27656	-0.12335
		-3.27632	-0.00101
		-3.27608	0.18667
		-3.27583	0.20274
		-3.27559	-0.01104
		-3.27534	-0.25065
		-3.2751	-0.30074
		-3.27486	-0.17595
		-3.27461	-0.06257
		-3.27437	-0.0796
		-3.27413	-0.16485
		-3.27388	-0.18559
		-3.27364	-0.10566
		-3.27339	-0.01928
		-3.27315	-0.03455
		-3.27291	-0.14853
		-3.27266	-0.25043
		-3.27242	-0.24128
		-3.27217	-0.12897
		-3.27193	0.00239
		-3.27169	0.08666
		-3.27144	0.11114
		-3.2712	0.08549
		-3.27096	0.02643
		-3.27071	-0.02525
		-3.27047	-0.02341
		-3.27022	0.03098
		-3.26998	0.09564
		-3.26974	0.15462
		-3.26949	0.22886
		-3.26925	0.2968
		-3.26901	0.26991
		-3.26876	0.11082
		-3.26852	-0.06932
		-3.26827	-0.11391
		-3.26803	-0.01425
		-3.26779	0.07819
		-3.26754	0.04905
		-3.2673	-0.04304
		-3.26705	-0.0697
		-3.26681	-0.01467
		-3.26657	0.01984
		-3.26632	-0.02503
		-3.26608	-0.07379
		-3.26584	-0.02598
		-3.26559	0.08761
		-3.26535	0.12793
		-3.2651	0.03082
		-3.26486	-0.10486
		-3.26462	-0.15863
		-3.26437	-0.15501
		-3.26413	-0.20045
		-3.26388	-0.2889
		-3.26364	-0.29735
		-3.2634	-0.18947
		-3.26315	-0.08382
		-3.26291	-0.05757
		-3.26267	-0.02104
		-3.26242	0.097
		-3.26218	0.16454
		-3.26193	0.0221
		-3.26169	-0.23166
		-3.26145	-0.33635
		-3.2612	-0.23121
		-3.26096	-0.10796
		-3.26071	-0.07716
		-3.26047	-0.01609
		-3.26023	0.15704
		-3.25998	0.27318
		-3.25974	0.15563
		-3.2595	-0.06844
		-3.25925	-0.11081
		-3.25901	0.07948
		-3.25876	0.2558
		-3.25852	0.21277
		-3.25828	0.02649
		-3.25803	-0.08982
		-3.25779	-0.05567
		-3.25755	0.01492
		-3.2573	-0.02475
		-3.25706	-0.18017
		-3.25681	-0.30712
		-3.25657	-0.27687
		-3.25633	-0.13388
		-3.25608	-0.03674
		-3.25584	-0.04784
		-3.25559	-0.0745
		-3.25535	-0.04546
		-3.25511	-0.02337
		-3.25486	-0.06649
		-3.25462	-0.09877
		-3.25438	-0.03912
		-3.25413	0.03757
		-3.25389	0.01672
		-3.25364	-0.04961
		-3.2534	-0.01878
		-3.25316	0.10217
		-3.25291	0.16312
		-3.25267	0.10579
		-3.25242	0.02559
		-3.25218	-0.00485
		-3.25194	-0.01318
		-3.25169	-0.00985
		-3.25145	0.03992
		-3.25121	0.08647
		-3.25096	0.00233
		-3.25072	-0.21116
		-3.25047	-0.36387
		-3.25023	-0.31034
		-3.24999	-0.13209
		-3.24974	-0.00734
		-3.2495	0.0064
		-3.24925	-0.01488
		-3.24901	0.01776
		-3.24877	0.13703
		-3.24852	0.29773
		-3.24828	0.38214
		-3.24804	0.31106
		-3.24779	0.17345
		-3.24755	0.134
		-3.2473	0.18662
		-3.24706	0.15176
		-3.24682	-0.02798
		-3.24657	-0.17173
		-3.24633	-0.14942
		-3.24608	-0.10699
		-3.24584	-0.22893
		-3.2456	-0.41514
		-3.24535	-0.41046
		-3.24511	-0.18555
		-3.24487	0.03125
		-3.24462	0.08371
		-3.24438	0.04679
		-3.24413	0.02983
		-3.24389	0.00368
		-3.24365	-0.09696
		-3.2434	-0.22554
		-3.24316	-0.27791
		-3.24292	-0.23709
		-3.24267	-0.18583
		-3.24243	-0.18937
		-3.24218	-0.21848
		-3.24194	-0.20433
		-3.2417	-0.1478
		-3.24145	-0.12369
		-3.24121	-0.15178
		-3.24096	-0.13411
		-3.24072	-0.01175
		-3.24048	0.08103
		-3.24023	-0.01598
		-3.23999	-0.19156
		-3.23975	-0.15965
		-3.2395	0.09863
		-3.23926	0.24819
		-3.23901	0.08814
		-3.23877	-0.13609
		-3.23853	-0.12751
		-3.23828	0.000812314
		-3.23804	-0.0303
		-3.23779	-0.15334
		-3.23755	-0.08576
		-3.23731	0.11662
		-3.23706	0.08788
		-3.23682	-0.22814
		-3.23658	-0.42119
		-3.23633	-0.22946
		-3.23609	0.06557
		-3.23584	0.08608
		-3.2356	-0.10571
		-3.23536	-0.19257
		-3.23511	-0.09588
		-3.23487	0.01417
		-3.23462	0.05521
		-3.23438	0.08826
		-3.23414	0.11295
		-3.23389	0.06171
		-3.23365	-0.03542
		-3.23341	-0.08802
		-3.23316	-0.11348
		-3.23292	-0.18174
		-3.23267	-0.23789
		-3.23243	-0.17762
		-3.23219	-0.06512
		-3.23194	-0.06405
		-3.2317	-0.15901
		-3.23146	-0.16093
		-3.23121	-0.01411
		-3.23097	0.11313
		-3.23072	0.10232
		-3.23048	0.05066
		-3.23024	0.07097
		-3.22999	0.09989
		-3.22975	0.03061
		-3.2295	-0.09347
		-3.22926	-0.15213
		-3.22902	-0.12647
		-3.22877	-0.08407
		-3.22853	-0.05938
		-3.22829	-0.06168
		-3.22804	-0.13347
		-3.2278	-0.27369
		-3.22755	-0.35233
		-3.22731	-0.23969
		-3.22707	-0.00357
		-3.22682	0.1534
		-3.22658	0.15046
		-3.22633	0.08714
		-3.22609	0.03272
		-3.22585	-0.08078
		-3.2256	-0.28118
		-3.22536	-0.42121
		-3.22512	-0.35815
		-3.22487	-0.17398
		-3.22463	-0.06131
		-3.22438	-0.04819
		-3.22414	-0.0114
		-3.2239	0.06342
		-3.22365	0.04753
		-3.22341	-0.06552
		-3.22316	-0.08674
		-3.22292	0.05231
		-3.22268	0.11872
		-3.22243	-0.07934
		-3.22219	-0.32423
		-3.22195	-0.24731
		-3.2217	0.10474
		-3.22146	0.28126
		-3.22121	0.05882
		-3.22097	-0.24464
		-3.22073	-0.24397
		-3.22048	-0.02074
		-3.22024	0.06445
		-3.22	-0.07163
		-3.21975	-0.16953
		-3.21951	-0.07499
		-3.21926	0.04883
		-3.21902	0.02971
		-3.21878	-0.03964
		-3.21853	0.00732
		-3.21829	0.10806
		-3.21804	0.06465
		-3.2178	-0.1192
		-3.21756	-0.20091
		-3.21731	-0.03834
		-3.21707	0.19276
		-3.21683	0.22304
		-3.21658	0.03515
		-3.21634	-0.14377
		-3.21609	-0.15241
		-3.21585	-0.054
		-3.21561	0.02527
		-3.21536	0.06336
		-3.21512	0.07281
		-3.21487	-0.00258
		-3.21463	-0.18571
		-3.21439	-0.33996
		-3.21414	-0.30324
		-3.2139	-0.12487
		-3.21366	-0.0208
		-3.21341	-0.08783
		-3.21317	-0.20126
		-3.21292	-0.22174
		-3.21268	-0.16771
		-3.21244	-0.13034
		-3.21219	-0.13129
		-3.21195	-0.12941
		-3.2117	-0.08635
		-3.21146	0.01553
		-3.21122	0.13908
		-3.21097	0.16219
		-3.21073	0.000892428
		-3.21049	-0.21246
		-3.21024	-0.22719
		-3.21	-0.01506
		-3.20975	0.14731
		-3.20951	0.04137
		-3.20927	-0.20063
		-3.20902	-0.30664
		-3.20878	-0.23284
		-3.20853	-0.13818
		-3.20829	-0.09144
		-3.20805	-0.02371
		-3.2078	0.05668
		-3.20756	0.02374
		-3.20732	-0.14264
		-3.20707	-0.26237
		-3.20683	-0.17884
		-3.20658	0.02181
		-3.20634	0.11086
		-3.2061	-0.00141
		-3.20585	-0.16288
		-3.20561	-0.16978
		-3.20537	-0.01293
		-3.20512	0.12052
		-3.20488	0.09419
		-3.20463	-0.01177
		-3.20439	-0.04817
		-3.20415	-0.02253
		-3.2039	-0.03953
		-3.20366	-0.0794
		-3.20341	-0.03514
		-3.20317	0.04515
		-3.20293	-0.00201
		-3.20268	-0.13317
		-3.20244	-0.09099
		-3.2022	0.16801
		-3.20195	0.32657
		-3.20171	0.17746
		-3.20146	-0.029
		-3.20122	0.03061
		-3.20098	0.25237
		-3.20073	0.30607
		-3.20049	0.15691
		-3.20024	0.03157
		-3.2	-0.01498
		-3.19976	-0.12132
		-3.19951	-0.26809
		-3.19927	-0.28241
		-3.19903	-0.18703
		-3.19878	-0.1827
		-3.19854	-0.25716
		-3.19829	-0.17297
		-3.19805	0.08836
		-3.19781	0.22344
		-3.19756	0.06599
		-3.19732	-0.16235
		-3.19707	-0.20143
		-3.19683	-0.08727
		-3.19659	-0.000343493
		-3.19634	-0.01179
		-3.1961	-0.09893
		-3.19586	-0.20295
		-3.19561	-0.19388
		-3.19537	-0.00468
		-3.19512	0.16172
		-3.19488	0.0451
		-3.19464	-0.21599
		-3.19439	-0.20105
		-3.19415	0.1349
		-3.19391	0.33587
		-3.19366	0.14015
		-3.19342	-0.1378
		-3.19317	-0.17036
		-3.19293	-0.12115
		-3.19269	-0.23628
		-3.19244	-0.33381
		-3.1922	-0.14868
		-3.19195	0.12481
		-3.19171	0.12046
		-3.19147	-0.10019
		-3.19122	-0.21841
		-3.19098	-0.23378
		-3.19074	-0.35907
		-3.19049	-0.49075
		-3.19025	-0.33945
		-3.19	-0.02305
		-3.18976	0.03388
		-3.18952	-0.18943
		-3.18927	-0.25095
		-3.18903	0.01074
		-3.18878	0.20196
		-3.18854	0.01591
		-3.1883	-0.3181
		-3.18805	-0.44399
		-3.18781	-0.3374
		-3.18757	-0.13679
		-3.18732	0.10801
		-3.18708	0.28504
		-3.18683	0.17711
		-3.18659	-0.16709
		-3.18635	-0.34568
		-3.1861	-0.1631
		-3.18586	0.04039
		-3.18561	-0.07879
		-3.18537	-0.32339
		-3.18513	-0.31384
		-3.18488	-0.10825
		-3.18464	-0.02087
		-3.1844	-0.03154
		-3.18415	0.11624
		-3.18391	0.32943
		-3.18366	0.22253
		-3.18342	-0.19429
		-3.18318	-0.39961
		-3.18293	-0.11719
		-3.18269	0.24079
		-3.18245	0.16568
		-3.1822	-0.23378
		-3.18196	-0.4493
		-3.18171	-0.30192
		-3.18147	-0.08566
		-3.18123	-0.05548
		-3.18098	-0.12707
		-3.18074	-0.14154
		-3.18049	-0.13808
		-3.18025	-0.21149
		-3.18001	-0.28812
		-3.17976	-0.22974
		-3.17952	-0.06755
		-3.17928	0.03704
		-3.17903	0.02106
		-3.17879	-0.0431
		-3.17854	-0.11089
		-3.1783	-0.20038
		-3.17806	-0.26169
		-3.17781	-0.19568
		-3.17757	-0.05319
		-3.17732	-0.03178
		-3.17708	-0.18217
		-3.17684	-0.30102
		-3.17659	-0.24809
		-3.17635	-0.17814
		-3.17611	-0.25703
		-3.17586	-0.32524
		-3.17562	-0.13514
		-3.17537	0.18114
		-3.17513	0.22699
		-3.17489	-0.07508
		-3.17464	-0.35166
		-3.1744	-0.31005
		-3.17415	-0.09175
		-3.17391	0.03907
		-3.17367	0.07278
		-3.17342	0.11826
		-3.17318	0.12261
		-3.17294	-0.01891
		-3.17269	-0.21079
		-3.17245	-0.25573
		-3.1722	-0.13539
		-3.17196	-0.00611
		-3.17172	0.02226
		-3.17147	-0.05523
		-3.17123	-0.22129
		-3.17099	-0.40356
		-3.17074	-0.43132
		-3.1705	-0.21924
		-3.17025	0.04326
		-3.17001	0.07849
		-3.16977	-0.11064
		-3.16952	-0.24258
		-3.16928	-0.14724
		-3.16903	0.02431
		-3.16879	0.04452
		-3.16855	-0.08427
		-3.1683	-0.17777
		-3.16806	-0.14365
		-3.16782	-0.0863
		-3.16757	-0.13392
		-3.16733	-0.24412
		-3.16708	-0.25249
		-3.16684	-0.11065
		-3.1666	0.01154
		-3.16635	-0.06045
		-3.16611	-0.24933
		-3.16586	-0.31595
		-3.16562	-0.19146
		-3.16538	-0.05639
		-3.16513	-0.05461
		-3.16489	-0.10632
		-3.16465	-0.09088
		-3.1644	-0.04319
		-3.16416	-0.03827
		-3.16391	-0.03245
		-3.16367	0.02267
		-3.16343	0.04045
		-3.16318	-0.04536
		-3.16294	-0.10153
		-3.16269	0.0164
		-3.16245	0.18211
		-3.16221	0.14433
		-3.16196	-0.08014
		-3.16172	-0.20501
		-3.16148	-0.08593
		-3.16123	0.09246
		-3.16099	0.10382
		-3.16074	-0.03918
		-3.1605	-0.18169
		-3.16026	-0.24719
		-3.16001	-0.25135
		-3.15977	-0.20757
		-3.15952	-0.13253
		-3.15928	-0.08455
		-3.15904	-0.1026
		-3.15879	-0.13356
		-3.15855	-0.08657
		-3.15831	0.04197
		-3.15806	0.13642
		-3.15782	0.08187
		-3.15757	-0.07737
		-3.15733	-0.14686
		-3.15709	-0.02339
		-3.15684	0.11602
		-3.1566	0.02312
		-3.15636	-0.22109
		-3.15611	-0.25088
		-3.15587	0.03629
		-3.15562	0.24817
		-3.15538	0.04681
		-3.15514	-0.31215
		-3.15489	-0.33758
		-3.15465	-0.03787
		-3.1544	0.13391
		-3.15416	0.01347
		-3.15392	-0.07785
		-3.15367	0.05364
		-3.15343	0.14464
		-3.15319	-0.02796
		-3.15294	-0.23478
		-3.1527	-0.18381
		-3.15245	0.00162
		-3.15221	0.03776
		-3.15197	-0.04125
		-3.15172	-0.02899
		-3.15148	0.03083
		-3.15123	-0.03067
		-3.15099	-0.09832
		-3.15075	0.07621
		-3.1505	0.36754
		-3.15026	0.36638
		-3.15002	0.01577
		-3.14977	-0.26416
		-3.14953	-0.201
		-3.14928	-0.02906
		-3.14904	-0.04993
		-3.1488	-0.19539
		-3.14855	-0.26963
		-3.14831	-0.31212
		-3.14806	-0.41736
		-3.14782	-0.44932
		-3.14758	-0.28259
		-3.14733	-0.12943
		-3.14709	-0.23575
		-3.14685	-0.38943
		-3.1466	-0.18234
		-3.14636	0.27928
		-3.14611	0.42501
		-3.14587	0.07966
		-3.14563	-0.22235
		-3.14538	-0.03616
		-3.14514	0.3099
		-3.1449	0.22777
		-3.14465	-0.23106
		-3.14441	-0.47647
		-3.14416	-0.25627
		-3.14392	0.05597
		-3.14368	0.0756
		-3.14343	-0.12149
		-3.14319	-0.27268
		-3.14294	-0.32089
		-3.1427	-0.33286
		-3.14246	-0.2817
		-3.14221	-0.13459
		-3.14197	0.0012
		-3.14173	0.00686
		-3.14148	-0.07994
		-3.14124	-0.15345
		-3.14099	-0.18052
		-3.14075	-0.15354
		-3.14051	-0.04913
		-3.14026	0.06038
		-3.14002	0.02235
		-3.13977	-0.1441
		-3.13953	-0.19761
		-3.13929	-0.03349
		-3.13904	0.10714
		-3.1388	-0.00301
		-3.13856	-0.19883
		-3.13831	-0.17161
		-3.13807	0.05113
		-3.13782	0.17965
		-3.13758	0.12362
		-3.13734	0.06073
		-3.13709	0.08246
		-3.13685	0.08704
		-3.1366	0.037
		-3.13636	0.02893
		-3.13612	0.06449
		-3.13587	0.02033
		-3.13563	-0.10115
		-3.13539	-0.14762
		-3.13514	-0.10152
		-3.1349	-0.12861
		-3.13465	-0.26286
		-3.13441	-0.30694
		-3.13417	-0.16554
		-3.13392	-0.03386
		-3.13368	-0.10261
		-3.13344	-0.27817
		-3.13319	-0.35358
		-3.13295	-0.28666
		-3.1327	-0.15871
		-3.13246	-0.01269
		-3.13222	0.11509
		-3.13197	0.13379
		-3.13173	0.01533
		-3.13148	-0.1302
		-3.13124	-0.21007
		-3.131	-0.27376
		-3.13075	-0.38414
		-3.13051	-0.47988
		-3.13027	-0.46744
		-3.13002	-0.35109
		-3.12978	-0.19502
		-3.12953	-0.05575
		-3.12929	0.00632
		-3.12905	-0.02558
		-3.1288	-0.04749
		-3.12856	0.03341
		-3.12831	0.09663
		-3.12807	-0.0322
		-3.12783	-0.22408
		-3.12758	-0.17082
		-3.12734	0.07682
		-3.1271	0.09074
		-3.12685	-0.25156
		-3.12661	-0.49002
		-3.12636	-0.28101
		-3.12612	0.02529
		-3.12588	-0.07428
		-3.12563	-0.42962
		-3.12539	-0.4819
		-3.12514	-0.1327
		-3.1249	0.16095
		-3.12466	0.09952
		-3.12441	-0.14585
		-3.12417	-0.34296
		-3.12393	-0.45708
		-3.12368	-0.43434
		-3.12344	-0.16629
		-3.12319	0.19674
		-3.12295	0.28002
		-3.12271	0.00204
		-3.12246	-0.26148
		-3.12222	-0.1972
		-3.12198	0.05437
		-3.12173	0.19871
		-3.12149	0.19877
		-3.12124	0.18178
		-3.121	0.17247
		-3.12076	0.1392
		-3.12051	0.11953
		-3.12027	0.09876
		-3.12002	-0.05957
		-3.11978	-0.35125
		-3.11954	-0.46737
		-3.11929	-0.14868
		-3.11905	0.39196
		-3.11881	0.65557
		-3.11856	0.44329
		-3.11832	0.04577
		-3.11807	-0.16741
		-3.11783	-0.16085
		-3.11759	-0.16047
		-3.11734	-0.28969
		-3.1171	-0.40778
		-3.11685	-0.32041
		-3.11661	-0.06689
		-3.11637	0.10292
		-3.11612	0.04702
		-3.11588	-0.09658
		-3.11564	-0.13987
		-3.11539	-0.11908
		-3.11515	-0.17574
		-3.1149	-0.26393
		-3.11466	-0.21122
		-3.11442	-0.04094
		-3.11417	0.02697
		-3.11393	-0.06882
		-3.11368	-0.13279
		-3.11344	-0.05605
		-3.1132	-0.01056
		-3.11295	-0.15396
		-3.11271	-0.34532
		-3.11247	-0.34127
		-3.11222	-0.14151
		-3.11198	0.03746
		-3.11173	0.05316
		-3.11149	-0.0363
		-3.11125	-0.08622
		-3.111	-0.01951
		-3.11076	0.08756
		-3.11051	0.0563
		-3.11027	-0.1652
		-3.11003	-0.34943
		-3.10978	-0.24623
		-3.10954	0.017
		-3.1093	0.04914
		-3.10905	-0.24141
		-3.10881	-0.49991
		-3.10856	-0.46204
		-3.10832	-0.30797
		-3.10808	-0.27278
		-3.10783	-0.23576
		-3.10759	-0.01973
		-3.10735	0.17254
		-3.1071	0.03042
		-3.10686	-0.31645
		-3.10661	-0.43933
		-3.10637	-0.22398
		-3.10613	0.04771
		-3.10588	0.18298
		-3.10564	0.24107
		-3.10539	0.21496
		-3.10515	-0.0162
		-3.10491	-0.32994
		-3.10466	-0.37067
		-3.10442	-0.08466
		-3.10418	0.11711
		-3.10393	-0.05794
		-3.10369	-0.36275
		-3.10344	-0.43017
		-3.1032	-0.32539
		-3.10296	-0.35266
		-3.10271	-0.51339
		-3.10247	-0.52386
		-3.10222	-0.28895
		-3.10198	-0.02438
		-3.10174	0.08532
		-3.10149	0.07091
		-3.10125	-0.0022
		-3.10101	-0.14841
		-3.10076	-0.33482
		-3.10052	-0.44409
		-3.10027	-0.43899
		-3.10003	-0.40539
		-3.09979	-0.38118
		-3.09954	-0.30999
		-3.0993	-0.21691
		-3.09905	-0.23057
		-3.09881	-0.32893
		-3.09857	-0.27175
		-3.09832	0.03616
		-3.09808	0.29015
		-3.09784	0.14628
		-3.09759	-0.25984
		-3.09735	-0.44489
		-3.0971	-0.22304
		-3.09686	0.0756
		-3.09662	0.10956
		-3.09637	-0.04067
		-3.09613	-0.12196
		-3.09589	-0.14375
		-3.09564	-0.28253
		-3.0954	-0.49065
		-3.09515	-0.5217
		-3.09491	-0.32528
		-3.09467	-0.126
		-3.09442	-0.06554
		-3.09418	-0.02992
		-3.09393	0.08009
		-3.09369	0.15724
		-3.09345	0.10798
		-3.0932	0.04767
		-3.09296	0.09267
		-3.09272	0.13432
		-3.09247	0.03292
		-3.09223	-0.10356
		-3.09198	-0.07755
		-3.09174	0.0559
		-3.0915	0.07151
		-3.09125	-0.04264
		-3.09101	-0.06511
		-3.09076	0.07071
		-3.09052	0.14757
		-3.09028	0.0207
		-3.09003	-0.14826
		-3.08979	-0.1708
		-3.08955	-0.13339
		-3.0893	-0.20252
		-3.08906	-0.28331
		-3.08881	-0.15004
		-3.08857	0.13761
		-3.08833	0.24302
		-3.08808	0.03534
		-3.08784	-0.19481
		-3.08759	-0.14674
		-3.08735	0.06608
		-3.08711	0.11874
		-3.08686	-0.02945
		-3.08662	-0.11548
		-3.08638	-0.0203
		-3.08613	0.05667
		-3.08589	-0.04745
		-3.08564	-0.19445
		-3.0854	-0.20355
		-3.08516	-0.15634
		-3.08491	-0.21199
		-3.08467	-0.28546
		-3.08443	-0.19792
		-3.08418	-0.04273
		-3.08394	-0.06639
		-3.08369	-0.21204
		-3.08345	-0.14837
		-3.08321	0.17793
		-3.08296	0.38314
		-3.08272	0.20532
		-3.08247	-0.1026
		-3.08223	-0.17778
		-3.08199	-0.07467
		-3.08174	-0.08728
		-3.0815	-0.24091
		-3.08126	-0.2998
		-3.08101	-0.18517
		-3.08077	-0.06622
		-3.08052	-0.05782
		-3.08028	-0.09312
		-3.08004	-0.09984
		-3.07979	-0.08542
		-3.07955	-0.04999
		-3.0793	-0.00285
		-3.07906	-0.04155
		-3.07882	-0.22873
		-3.07857	-0.43124
		-3.07833	-0.47399
		-3.07809	-0.39853
		-3.07784	-0.36274
		-3.0776	-0.36146
		-3.07735	-0.29456
		-3.07711	-0.2317
		-3.07687	-0.30691
		-3.07662	-0.40484
		-3.07638	-0.30055
		-3.07613	-0.0944
		-3.07589	-0.11407
		-3.07565	-0.34353
		-3.0754	-0.38229
		-3.07516	-0.09846
		-3.07492	0.11828
		-3.07467	-0.02479
		-3.07443	-0.26478
		-3.07418	-0.24215
		-3.07394	-0.05561
		-3.0737	0.00508
		-3.07345	-0.02164
		-3.07321	0.06493
		-3.07296	0.16527
		-3.07272	0.03198
		-3.07248	-0.24162
		-3.07223	-0.3204
		-3.07199	-0.16352
		-3.07175	-0.06496
		-3.0715	-0.17089
		-3.07126	-0.32297
		-3.07101	-0.39699
		-3.07077	-0.45252
		-3.07053	-0.50445
		-3.07028	-0.45693
		-3.07004	-0.31411
		-3.0698	-0.18402
		-3.06955	-0.06284
		-3.06931	0.09756
		-3.06906	0.13721
		-3.06882	-0.13046
		-3.06858	-0.48089
		-3.06833	-0.45357
		-3.06809	-0.04647
		-3.06784	0.21699
		-3.0676	0.06332
		-3.06736	-0.16476
		-3.06711	-0.15011
		-3.06687	-0.1099
		-3.06663	-0.2945
		-3.06638	-0.4376
		-3.06614	-0.21206
		-3.06589	0.11378
		-3.06565	0.05953
		-3.06541	-0.25649
		-3.06516	-0.31096
		-3.06492	-0.05657
		-3.06467	0.04749
		-3.06443	-0.11677
		-3.06419	-0.12791
		-3.06394	0.1738
		-3.0637	0.33554
		-3.06346	0.04685
		-3.06321	-0.30952
		-3.06297	-0.27542
		-3.06272	-0.04554
		-3.06248	-0.09082
		-3.06224	-0.36488
		-3.06199	-0.41664
		-3.06175	-0.141
		-3.0615	0.08422
		-3.06126	-0.01004
		-3.06102	-0.26358
		-3.06077	-0.39635
		-3.06053	-0.32347
		-3.06029	-0.11777
		-3.06004	0.09224
		-3.0598	0.15795
		-3.05955	0.04509
		-3.05931	-0.07984
		-3.05907	-0.07692
		-3.05882	-0.06659
		-3.05858	-0.21233
		-3.05834	-0.38342
		-3.05809	-0.34021
		-3.05785	-0.16952
		-3.0576	-0.16686
		-3.05736	-0.31517
		-3.05712	-0.29303
		-3.05687	-0.04559
		-3.05663	0.08476
		-3.05638	-0.07305
		-3.05614	-0.2381
		-3.0559	-0.16999
		-3.05565	-0.05477
		-3.05541	-0.12303
		-3.05517	-0.22008
		-3.05492	-0.09574
		-3.05468	0.1349
		-3.05443	0.1845
		-3.05419	0.06822
		-3.05395	0.02503
		-3.0537	0.07956
		-3.05346	0.03239
		-3.05321	-0.1595
		-3.05297	-0.3045
		-3.05273	-0.28124
		-3.05248	-0.17398
		-3.05224	-0.09351
		-3.052	-0.06023
		-3.05175	-0.06446
		-3.05151	-0.08028
		-3.05126	-0.04073
		-3.05102	0.06572
		-3.05078	0.12841
		-3.05053	0.06943
		-3.05029	-0.0236
		-3.05004	-0.04471
		-3.0498	-0.02363
		-3.04956	0.000184849
		-3.04931	0.07927
		-3.04907	0.16283
		-3.04883	0.02829
		-3.04858	-0.34173
		-3.04834	-0.55314
		-3.04809	-0.31091
		-3.04785	0.07429
		-3.04761	0.10485
		-3.04736	-0.14335
		-3.04712	-0.17143
		-3.04688	0.11111
		-3.04663	0.25166
		-3.04639	0.00386
		-3.04614	-0.30673
		-3.0459	-0.32235
		-3.04566	-0.12125
		-3.04541	0.04194
		-3.04517	0.09394
		-3.04492	0.0597
		-3.04468	-0.04494
		-3.04444	-0.07961
		-3.04419	0.12798
		-3.04395	0.41541
		-3.04371	0.38134
		-3.04346	0.00936
		-3.04322	-0.21287
		-3.04297	-0.02153
		-3.04273	0.19856
		-3.04249	0.02585
		-3.04224	-0.35121
		-3.042	-0.48542
		-3.04175	-0.35209
		-3.04151	-0.25437
		-3.04127	-0.28141
		-3.04102	-0.28909
		-3.04078	-0.26765
		-3.04054	-0.32919
		-3.04029	-0.42135
		-3.04005	-0.38923
		-3.0398	-0.24185
		-3.03956	-0.0862
		-3.03932	0.07426
		-3.03907	0.2127
		-3.03883	0.13683
		-3.03858	-0.21105
		-3.03834	-0.50236
		-3.0381	-0.43248
		-3.03785	-0.20502
		-3.03761	-0.20704
		-3.03737	-0.36982
		-3.03712	-0.32119
		-3.03688	-0.05595
		-3.03663	0.07054
		-3.03639	-0.01663
		-3.03615	-0.02434
		-3.0359	0.1036
		-3.03566	0.04654
		-3.03542	-0.27234
		-3.03517	-0.44674
		-3.03493	-0.22517
		-3.03468	0.05668
		-3.03444	0.00165
		-3.0342	-0.25202
		-3.03395	-0.31911
		-3.03371	-0.17959
		-3.03346	-0.11828
		-3.03322	-0.22145
		-3.03298	-0.30469
		-3.03273	-0.27398
		-3.03249	-0.24047
		-3.03225	-0.27688
		-3.032	-0.30832
		-3.03176	-0.27654
		-3.03151	-0.23039
		-3.03127	-0.21555
		-3.03103	-0.20549
		-3.03078	-0.1738
		-3.03054	-0.14314
		-3.03029	-0.14445
		-3.03005	-0.19151
		-3.02981	-0.29074
		-3.02956	-0.41361
		-3.02932	-0.47098
		-3.02908	-0.38881
		-3.02883	-0.22258
		-3.02859	-0.13442
		-3.02834	-0.21272
		-3.0281	-0.34059
		-3.02786	-0.30621
		-3.02761	-0.06419
		-3.02737	0.17627
		-3.02712	0.18995
		-3.02688	0.00494
		-3.02664	-0.17829
		-3.02639	-0.28306
		-3.02615	-0.38351
		-3.02591	-0.44346
		-3.02566	-0.29326
		-3.02542	0.02994
		-3.02517	0.18603
		-3.02493	-0.02539
		-3.02469	-0.34669
		-3.02444	-0.42743
		-3.0242	-0.30846
		-3.02395	-0.25047
		-3.02371	-0.25566
		-3.02347	-0.12885
		-3.02322	0.07674
		-3.02298	0.07942
		-3.02274	-0.14641
		-3.02249	-0.26984
		-3.02225	-0.08121
		-3.022	0.21418
		-3.02176	0.28944
		-3.02152	0.07229
		-3.02127	-0.24922
		-3.02103	-0.42806
		-3.02079	-0.33583
		-3.02054	-0.09084
		-3.0203	0.02132
		-3.02005	-0.08823
		-3.01981	-0.1449
		-3.01957	0.06089
		-3.01932	0.25233
		-3.01908	0.04282
		-3.01883	-0.40072
		-3.01859	-0.5504
		-3.01835	-0.33222
		-3.0181	-0.2113
		-3.01786	-0.39748
		-3.01762	-0.52632
		-3.01737	-0.32158
		-3.01713	-0.05422
		-3.01688	-0.05979
		-3.01664	-0.24157
		-3.0164	-0.35984
		-3.01615	-0.4193
		-3.01591	-0.45593
		-3.01566	-0.32165
		-3.01542	-0.02632
		-3.01518	0.06856
		-3.01493	-0.2225
		-3.01469	-0.51904
		-3.01445	-0.41825
		-3.0142	-0.11908
		-3.01396	-0.0553
		-3.01371	-0.17953
		-3.01347	-0.12175
		-3.01323	0.12561
		-3.01298	0.21037
		-3.01274	0.02602
		-3.01249	-0.1697
		-3.01225	-0.2195
		-3.01201	-0.21776
		-3.01176	-0.1934
		-3.01152	-0.04399
		-3.01128	0.16814
		-3.01103	0.20179
		-3.01079	-0.01289
		-3.01054	-0.27532
		-3.0103	-0.39404
		-3.01006	-0.33916
		-3.00981	-0.14833
		-3.00957	0.07595
		-3.00933	0.13155
		-3.00908	-0.05549
		-3.00884	-0.23355
		-3.00859	-0.13457
		-3.00835	0.09992
		-3.00811	0.1185
		-3.00786	-0.08768
		-3.00762	-0.19759
		-3.00737	-0.09909
		-3.00713	-0.02774
		-3.00689	-0.12438
		-3.00664	-0.21876
		-3.0064	-0.15679
		-3.00616	-0.04157
		-3.00591	-0.03057
		-3.00567	-0.12192
		-3.00542	-0.22588
		-3.00518	-0.26221
		-3.00494	-0.16528
		-3.00469	0.02052
		-3.00445	0.08678
		-3.0042	-0.07653
		-3.00396	-0.24394
		-3.00372	-0.1613
		-3.00347	0.00672
		-3.00323	-0.09588
		-3.00299	-0.39957
		-3.00274	-0.45994
		-3.0025	-0.15883
		-3.00225	0.09343
		-3.00201	-0.02142
		-3.00177	-0.30936
		-3.00152	-0.42716
		-3.00128	-0.3206
		-3.00103	-0.13919
		-3.00079	-0.02028
		-3.00055	-0.08435
		-3.0003	-0.33432
		-3.00006	-0.46944
		-2.99982	-0.16793
		-2.99957	0.34425
		-2.99933	0.44543
		-2.99908	0.00287
		-2.99884	-0.37853
		-2.9986	-0.25383
		-2.99835	0.01417
		-2.99811	-0.09813
		-2.99787	-0.42014
		-2.99762	-0.40379
		-2.99738	-0.00855
		-2.99713	0.27786
		-2.99689	0.16551
		-2.99665	-0.17161
		-2.9964	-0.48087
		-2.99616	-0.65828
		-2.99591	-0.63323
		-2.99567	-0.40668
		-2.99543	-0.18617
		-2.99518	-0.16252
		-2.99494	-0.2042
		-2.9947	-0.08768
		-2.99445	0.06682
		-2.99421	-0.02374
		-2.99396	-0.25604
		-2.99372	-0.22378
		-2.99348	0.12115
		-2.99323	0.34719
		-2.99299	0.20366
		-2.99274	-0.02594
		-2.9925	-0.03751
		-2.99226	0.01224
		-2.99201	-0.15855
		-2.99177	-0.42566
		-2.99153	-0.4311
		-2.99128	-0.14526
		-2.99104	0.09387
		-2.99079	0.07525
		-2.99055	-0.05104
		-2.99031	-0.08255
		-2.99006	-0.05658
		-2.98982	-0.10651
		-2.98957	-0.19631
		-2.98933	-0.17963
		-2.98909	-0.06041
		-2.98884	-0.01221
		-2.9886	-0.11162
		-2.98836	-0.21031
		-2.98811	-0.16707
		-2.98787	-0.0805
		-2.98762	-0.13047
		-2.98738	-0.26438
		-2.98714	-0.25651
		-2.98689	-0.08204
		-2.98665	0.00562
		-2.9864	-0.13878
		-2.98616	-0.30678
		-2.98592	-0.24049
		-2.98567	-0.01324
		-2.98543	0.10238
		-2.98519	0.03834
		-2.98494	-0.02481
		-2.9847	0.02804
		-2.98445	0.1083
		-2.98421	0.10613
		-2.98397	0.02158
		-2.98372	-0.11773
		-2.98348	-0.29992
		-2.98324	-0.43682
		-2.98299	-0.38274
		-2.98275	-0.13279
		-2.9825	0.11036
		-2.98226	0.16261
		-2.98202	0.0678
		-2.98177	-0.01666
		-2.98153	-0.06876
		-2.98128	-0.1951
		-2.98104	-0.38951
		-2.9808	-0.46654
		-2.98055	-0.32468
		-2.98031	-0.14844
		-2.98007	-0.17927
		-2.97982	-0.34136
		-2.97958	-0.31901
		-2.97933	-0.03843
		-2.97909	0.18135
		-2.97885	0.09443
		-2.9786	-0.10556
		-2.97836	-0.12376
		-2.97811	-0.04954
		-2.97787	-0.15641
		-2.97763	-0.36241
		-2.97738	-0.32603
		-2.97714	-0.05259
		-2.9769	0.06307
		-2.97665	-0.11758
		-2.97641	-0.25297
		-2.97616	-0.11832
		-2.97592	0.02523
		-2.97568	-0.07229
		-2.97543	-0.19891
		-2.97519	-0.08103
		-2.97494	0.12024
		-2.9747	0.12665
		-2.97446	0.06123
		-2.97421	0.1842
		-2.97397	0.33989
		-2.97373	0.18426
		-2.97348	-0.16991
		-2.97324	-0.27205
		-2.97299	-0.06351
		-2.97275	0.03638
		-2.97251	-0.16951
		-2.97226	-0.36139
		-2.97202	-0.25401
		-2.97178	-0.02131
		-2.97153	0.0384
		-2.97129	-0.06088
		-2.97104	-0.11081
		-2.9708	-0.0373
		-2.97056	0.06968
		-2.97031	0.09618
		-2.97007	-0.0336
		-2.96982	-0.28791
		-2.96958	-0.47695
		-2.96934	-0.44196
		-2.96909	-0.29414
		-2.96885	-0.25508
		-2.96861	-0.29523
		-2.96836	-0.21223
		-2.96812	-0.03744
		-2.96787	-0.00232
		-2.96763	-0.07919
		-2.96739	0.02547
		-2.96714	0.31876
		-2.9669	0.40542
		-2.96665	0.11811
		-2.96641	-0.16266
		-2.96617	-0.09168
		-2.96592	0.12657
		-2.96568	0.14119
		-2.96544	0.02307
		-2.96519	0.02785
		-2.96495	0.07436
		-2.9647	-0.07983
		-2.96446	-0.32154
		-2.96422	-0.30789
		-2.96397	-0.03346
		-2.96373	0.14569
		-2.96348	0.03142
		-2.96324	-0.23085
		-2.963	-0.4578
		-2.96275	-0.57306
		-2.96251	-0.47756
		-2.96227	-0.14681
		-2.96202	0.13714
		-2.96178	0.0326
		-2.96153	-0.33146
		-2.96129	-0.44968
		-2.96105	-0.15614
		-2.9608	0.13723
		-2.96056	0.07228
		-2.96032	-0.15595
		-2.96007	-0.17012
		-2.95983	0.02467
		-2.95958	0.13558
		-2.95934	0.02822
		-2.9591	-0.19551
		-2.95885	-0.40062
		-2.95861	-0.45673
		-2.95836	-0.24437
		-2.95812	0.11559
		-2.95788	0.2136
		-2.95763	-0.15438
		-2.95739	-0.59058
		-2.95715	-0.56263
		-2.9569	-0.16922
		-2.95666	-0.00181
		-2.95641	-0.24925
		-2.95617	-0.44001
		-2.95593	-0.22822
		-2.95568	0.05375
		-2.95544	-0.04627
		-2.95519	-0.3729
		-2.95495	-0.436
		-2.95471	-0.1758
		-2.95446	0.02724
		-2.95422	0.00744
		-2.95398	-0.0094
		-2.95373	0.09102
		-2.95349	0.09393
		-2.95324	-0.11713
		-2.953	-0.30654
		-2.95276	-0.27072
		-2.95251	-0.16485
		-2.95227	-0.21306
		-2.95202	-0.35321
		-2.95178	-0.41922
		-2.95154	-0.44709
		-2.95129	-0.52645
		-2.95105	-0.54794
		-2.95081	-0.39789
		-2.95056	-0.23813
		-2.95032	-0.26816
		-2.95007	-0.34966
		-2.94983	-0.22798
		-2.94959	-0.02034
		-2.94934	-0.06439
		-2.9491	-0.31239
		-2.94886	-0.33788
		-2.94861	-0.02662
		-2.94837	0.19475
		-2.94812	0.01234
		-2.94788	-0.3
		-2.94764	-0.34109
		-2.94739	-0.17473
		-2.94715	-0.10111
		-2.9469	-0.09915
		-2.94666	0.05952
		-2.94642	0.27116
		-2.94617	0.16279
		-2.94593	-0.26038
		-2.94569	-0.47808
		-2.94544	-0.1711
		-2.9452	0.26317
		-2.94495	0.22507
		-2.94471	-0.25698
		-2.94447	-0.58841
		-2.94422	-0.45678
		-2.94398	-0.21269
		-2.94373	-0.26042
		-2.94349	-0.43236
		-2.94325	-0.31127
		-2.943	0.04008
		-2.94276	0.13388
		-2.94252	-0.17356
		-2.94227	-0.44324
		-2.94203	-0.33939
		-2.94178	-0.11726
		-2.94154	-0.13924
		-2.9413	-0.28544
		-2.94105	-0.25227
		-2.94081	-0.14177
		-2.94056	-0.25167
		-2.94032	-0.4637
		-2.94008	-0.39288
		-2.93983	-0.07221
		-2.93959	0.07625
		-2.93935	-0.04547
		-2.9391	-0.11362
		-2.93886	-0.06294
		-2.93861	-0.21461
		-2.93837	-0.53695
		-2.93813	-0.47483
		-2.93788	0.10455
		-2.93764	0.45451
		-2.93739	0.0025
		-2.93715	-0.68418
		-2.93691	-0.69851
		-2.93666	-0.16675
		-2.93642	0.00997
		-2.93618	-0.39725
		-2.93593	-0.6539
		-2.93569	-0.30627
		-2.93544	0.11711
		-2.9352	-0.00957
		-2.93496	-0.46205
		-2.93471	-0.58102
		-2.93447	-0.23222
		-2.93423	0.13493
		-2.93398	0.18121
		-2.93374	0.00855
		-2.93349	-0.13052
		-2.93325	-0.13121
		-2.93301	-0.03746
		-2.93276	0.04938
		-2.93252	0.04516
		-2.93227	-0.02288
		-2.93203	-0.02089
		-2.93179	0.11588
		-2.93154	0.27007
		-2.9313	0.28005
		-2.93106	0.1268
		-2.93081	-0.08057
		-2.93057	-0.22977
		-2.93032	-0.2514
		-2.93008	-0.12567
		-2.92984	0.0746
		-2.92959	0.20683
		-2.92935	0.19012
		-2.9291	0.06789
		-2.92886	-0.08436
		-2.92862	-0.22806
		-2.92837	-0.3088
		-2.92813	-0.25778
		-2.92789	-0.12418
		-2.92764	-0.09222
		-2.9274	-0.24765
		-2.92715	-0.40725
		-2.92691	-0.32561
		-2.92667	-0.04152
		-2.92642	0.13341
		-2.92618	0.00356
		-2.92593	-0.2612
		-2.92569	-0.35343
		-2.92545	-0.22119
		-2.9252	-0.09459
		-2.92496	-0.12862
		-2.92472	-0.18721
		-2.92447	-0.08228
		-2.92423	0.10729
		-2.92398	0.14694
		-2.92374	0.02265
		-2.9235	-0.02841
		-2.92325	0.1013
		-2.92301	0.21547
		-2.92277	0.13327
		-2.92252	-0.03294
		-2.92228	-0.09146
		-2.92203	-0.08087
		-2.92179	-0.14449
		-2.92155	-0.23179
		-2.9213	-0.18184
		-2.92106	-0.03365
		-2.92081	0.0027
		-2.92057	-0.13113
		-2.92033	-0.27064
		-2.92008	-0.28054
		-2.91984	-0.18248
		-2.9196	-0.04297
		-2.91935	0.06708
		-2.91911	0.02101
		-2.91886	-0.22937
		-2.91862	-0.47085
		-2.91838	-0.42729
		-2.91813	-0.17061
		-2.91789	-0.07487
		-2.91764	-0.29129
		-2.9174	-0.52866
		-2.91716	-0.47528
		-2.91691	-0.20219
		-2.91667	0.01165
		-2.91643	0.05261
		-2.91618	-0.01783
		-2.91594	-0.16576
		-2.91569	-0.38
		-2.91545	-0.54566
		-2.91521	-0.51711
		-2.91496	-0.30767
		-2.91472	-0.09324
		-2.91447	-0.03917
		-2.91423	-0.17379
		-2.91399	-0.37359
		-2.91374	-0.43086
		-2.9135	-0.2325
		-2.91326	0.06952
		-2.91301	0.17862
		-2.91277	0.01848
		-2.91252	-0.15197
		-2.91228	-0.09478
		-2.91204	0.07415
		-2.91179	0.07796
		-2.91155	-0.09013
		-2.91131	-0.14771
		-2.91106	0.06127
		-2.91082	0.33137
		-2.91057	0.36815
		-2.91033	0.17
		-2.91009	-0.00316
		-2.90984	-0.00782
		-2.9096	-0.00392
		-2.90935	-0.17776
		-2.90911	-0.39274
		-2.90887	-0.32071
		-2.90862	0.0573
		-2.90838	0.31184
		-2.90814	0.09288
		-2.90789	-0.36589
		-2.90765	-0.52254
		-2.9074	-0.23834
		-2.90716	0.07244
		-2.90692	0.03495
		-2.90667	-0.22423
		-2.90643	-0.34274
		-2.90618	-0.23523
		-2.90594	-0.13282
		-2.9057	-0.20505
		-2.90545	-0.34475
		-2.90521	-0.35166
		-2.90497	-0.20972
		-2.90472	-0.09734
		-2.90448	-0.12845
		-2.90423	-0.17383
		-2.90399	-0.05672
		-2.90375	0.10588
		-2.9035	-0.0167
		-2.90326	-0.44626
		-2.90301	-0.71069
		-2.90277	-0.43292
		-2.90253	0.09655
		-2.90228	0.28533
		-2.90204	0.0507
		-2.9018	-0.15033
		-2.90155	-0.05795
		-2.90131	0.09509
		-2.90106	0.09733
		-2.90082	0.08811
		-2.90058	0.17859
		-2.90033	0.1713
		-2.90009	-0.06448
		-2.89985	-0.28773
		-2.8996	-0.26045
		-2.89936	-0.13201
		-2.89911	-0.13465
		-2.89887	-0.16785
		-2.89863	-0.03631
		-2.89838	0.12814
		-2.89814	0.06677
		-2.89789	-0.14705
		-2.89765	-0.23111
		-2.89741	-0.1692
		-2.89716	-0.19622
		-2.89692	-0.3708
		-2.89668	-0.49893
		-2.89643	-0.45433
		-2.89619	-0.29034
		-2.89594	-0.0792
		-2.8957	0.09592
		-2.89546	0.07317
		-2.89521	-0.17247
		-2.89497	-0.34196
		-2.89472	-0.17101
		-2.89448	0.1145
		-2.89424	0.08433
		-2.89399	-0.21375
		-2.89375	-0.30082
		-2.89351	-0.01861
		-2.89326	0.2359
		-2.89302	0.15608
		-2.89277	-0.03481
		-2.89253	-0.01075
		-2.89229	0.16263
		-2.89204	0.23653
		-2.8918	0.19197
		-2.89155	0.15268
		-2.89131	0.10792
		-2.89107	0.00948
		-2.89082	-0.02866
		-2.89058	0.08977
		-2.89034	0.20092
		-2.89009	0.09928
		-2.88985	-0.10774
		-2.8896	-0.15342
		-2.88936	-0.05058
		-2.88912	-0.06464
		-2.88887	-0.25
		-2.88863	-0.33197
		-2.88838	-0.14597
		-2.88814	0.08017
		-2.8879	0.0592
		-2.88765	-0.13512
		-2.88741	-0.20501
		-2.88717	-0.08388
		-2.88692	-0.01384
		-2.88668	-0.16747
		-2.88643	-0.40157
		-2.88619	-0.46365
		-2.88595	-0.29716
		-2.8857	-0.0481
		-2.88546	0.11676
		-2.88522	0.09833
		-2.88497	-0.11207
		-2.88473	-0.36304
		-2.88448	-0.39814
		-2.88424	-0.15222
		-2.884	0.0843
		-2.88375	-0.00369
		-2.88351	-0.32137
		-2.88326	-0.49596
		-2.88302	-0.40237
		-2.88278	-0.26401
		-2.88253	-0.22016
		-2.88229	-0.14506
		-2.88205	-0.00436
		-2.8818	-0.0265
		-2.88156	-0.30187
		-2.88131	-0.52615
		-2.88107	-0.42259
		-2.88083	-0.16409
		-2.88058	-0.07293
		-2.88034	-0.12994
		-2.88009	-0.11927
		-2.87985	-0.0606
		-2.87961	-0.11439
		-2.87936	-0.20224
		-2.87912	-0.12908
		-2.87888	0.00329
		-2.87863	-0.08561
		-2.87839	-0.36208
		-2.87814	-0.50344
		-2.8779	-0.41073
		-2.87766	-0.30203
		-2.87741	-0.27354
		-2.87717	-0.16859
		-2.87692	0.05006
		-2.87668	0.18474
		-2.87644	0.15878
		-2.87619	0.12772
		-2.87595	0.13154
		-2.87571	-0.00147
		-2.87546	-0.27931
		-2.87522	-0.44126
		-2.87497	-0.38182
		-2.87473	-0.31988
		-2.87449	-0.37037
		-2.87424	-0.31831
		-2.874	-0.04178
		-2.87376	0.20532
		-2.87351	0.20991
		-2.87327	0.15927
		-2.87302	0.26106
		-2.87278	0.31773
		-2.87254	0.07189
		-2.87229	-0.26559
		-2.87205	-0.26947
		-2.8718	0.05413
		-2.87156	0.29324
		-2.87132	0.23585
		-2.87107	0.06251
		-2.87083	-0.05149
		-2.87059	-0.15622
		-2.87034	-0.29424
		-2.8701	-0.36181
		-2.86985	-0.30437
		-2.86961	-0.2175
		-2.86937	-0.16179
		-2.86912	-0.07383
		-2.86888	0.05222
		-2.86863	0.07677
		-2.86839	-0.07811
		-2.86815	-0.27022
		-2.8679	-0.31179
		-2.86766	-0.2201
		-2.86742	-0.17181
		-2.86717	-0.23647
		-2.86693	-0.26967
		-2.86668	-0.11225
		-2.86644	0.16985
		-2.8662	0.3313
		-2.86595	0.23336
		-2.86571	-0.00725
		-2.86546	-0.19328
		-2.86522	-0.26256
		-2.86498	-0.24693
		-2.86473	-0.14517
		-2.86449	0.01003
		-2.86425	0.06891
		-2.864	-0.05124
		-2.86376	-0.19013
		-2.86351	-0.18336
		-2.86327	-0.17364
		-2.86303	-0.37406
		-2.86278	-0.60206
		-2.86254	-0.46104
		-2.8623	-0.00186
		-2.86205	0.25515
		-2.86181	0.07974
		-2.86156	-0.14771
		-2.86132	-0.08474
		-2.86108	0.06229
		-2.86083	-0.01066
		-2.86059	-0.16222
		-2.86034	-0.12579
		-2.8601	-0.03816
		-2.85986	-0.17615
		-2.85961	-0.39836
		-2.85937	-0.34075
		-2.85913	-0.03805
		-2.85888	0.11501
		-2.85864	-0.03308
		-2.85839	-0.23619
		-2.85815	-0.27615
		-2.85791	-0.18286
		-2.85766	-0.04674
		-2.85742	0.06754
		-2.85717	0.05043
		-2.85693	-0.11329
		-2.85669	-0.19863
		-2.85644	-0.03827
		-2.8562	0.13138
		-2.85596	-0.02458
		-2.85571	-0.38161
		-2.85547	-0.50763
		-2.85522	-0.31627
		-2.85498	-0.13062
		-2.85474	-0.111
		-2.85449	-0.09067
		-2.85425	-0.03107
		-2.854	-0.15006
		-2.85376	-0.45149
		-2.85352	-0.57761
		-2.85327	-0.34472
		-2.85303	-0.05128
		-2.85279	-0.02708
		-2.85254	-0.20057
		-2.8523	-0.33281
		-2.85205	-0.37449
		-2.85181	-0.36006
		-2.85157	-0.23388
		-2.85132	-0.02978
		-2.85108	0.02939
		-2.85083	-0.13635
		-2.85059	-0.26041
		-2.85035	-0.10986
		-2.8501	0.14189
		-2.84986	0.18876
		-2.84962	0.05122
		-2.84937	-0.02501
		-2.84913	0.01299
		-2.84888	0.00632
		-2.84864	-0.09215
		-2.8484	-0.14251
		-2.84815	-0.04602
		-2.84791	0.14918
		-2.84767	0.34619
		-2.84742	0.44966
		-2.84718	0.3686
		-2.84693	0.11898
		-2.84669	-0.12721
		-2.84645	-0.22851
		-2.8462	-0.24862
		-2.84596	-0.32044
		-2.84571	-0.42217
		-2.84547	-0.44024
		-2.84523	-0.38092
		-2.84498	-0.34927
		-2.84474	-0.35888
		-2.8445	-0.32652
		-2.84425	-0.24072
		-2.84401	-0.18627
		-2.84376	-0.19026
		-2.84352	-0.16781
		-2.84328	-0.05325
		-2.84303	0.09691
		-2.84279	0.16694
		-2.84254	0.10831
		-2.8423	-0.01454
		-2.84206	-0.09432
		-2.84181	-0.09635
		-2.84157	-0.0836
		-2.84133	-0.10191
		-2.84108	-0.0962
		-2.84084	-0.02269
		-2.84059	0.01758
		-2.84035	-0.09582
		-2.84011	-0.2685
		-2.83986	-0.26756
		-2.83962	-0.06388
		-2.83937	0.08557
		-2.83913	-0.02457
		-2.83889	-0.28148
		-2.83864	-0.41691
		-2.8384	-0.31336
		-2.83816	-0.06881
		-2.83791	0.12847
		-2.83767	0.12118
		-2.83742	-0.10287
		-2.83718	-0.3542
		-2.83694	-0.41064
		-2.83669	-0.28129
		-2.83645	-0.16743
		-2.83621	-0.14576
		-2.83596	-0.09098
		-2.83572	0.03511
		-2.83547	0.06558
		-2.83523	-0.06979
		-2.83499	-0.16137
		-2.83474	-0.03688
		-2.8345	0.13022
		-2.83425	0.07101
		-2.83401	-0.15191
		-2.83377	-0.23272
		-2.83352	-0.08021
		-2.83328	0.07077
		-2.83304	0.02847
		-2.83279	-0.09354
		-2.83255	-0.08255
		-2.8323	0.03891
		-2.83206	0.03448
		-2.83182	-0.19144
		-2.83157	-0.38731
		-2.83133	-0.23456
		-2.83108	0.18714
		-2.83084	0.4123
		-2.8306	0.17232
		-2.83035	-0.23319
		-2.83011	-0.35399
		-2.82987	-0.19397
		-2.82962	-0.09357
		-2.82938	-0.15641
		-2.82913	-0.2009
		-2.82889	-0.21396
		-2.82865	-0.36617
		-2.8284	-0.53801
		-2.82816	-0.36095
		-2.82791	0.11474
		-2.82767	0.32539
		-2.82743	0.02474
		-2.82718	-0.30622
		-2.82694	-0.22942
		-2.8267	-0.02708
		-2.82645	-0.14238
		-2.82621	-0.39424
		-2.82596	-0.34404
		-2.82572	-0.11197
		-2.82548	-0.15752
		-2.82523	-0.43539
		-2.82499	-0.4583
		-2.82475	-0.14598
		-2.8245	0.05341
		-2.82426	-0.05484
		-2.82401	-0.13013
		-2.82377	0.05392
		-2.82353	0.23757
		-2.82328	0.18344
		-2.82304	0.07984
		-2.82279	0.14771
		-2.82255	0.22286
		-2.82231	0.0457
		-2.82206	-0.29808
		-2.82182	-0.51565
		-2.82158	-0.50249
		-2.82133	-0.36495
		-2.82109	-0.19318
		-2.82084	-0.01449
		-2.8206	0.12403
		-2.82036	0.17597
		-2.82011	0.1383
		-2.81987	0.01642
		-2.81962	-0.156
		-2.81938	-0.2542
		-2.81914	-0.17666
		-2.81889	-0.03441
		-2.81865	-0.03501
		-2.81841	-0.15237
		-2.81816	-0.13387
		-2.81792	0.09947
		-2.81767	0.28538
		-2.81743	0.16999
		-2.81719	-0.14816
		-2.81694	-0.35176
		-2.8167	-0.27687
		-2.81645	-0.0634
		-2.81621	0.00523
		-2.81597	-0.20378
		-2.81572	-0.48809
		-2.81548	-0.49288
		-2.81524	-0.17044
		-2.81499	0.09278
		-2.81475	-0.0099
		-2.8145	-0.25226
		-2.81426	-0.23484
		-2.81402	-0.03043
		-2.81377	-0.05175
		-2.81353	-0.34719
		-2.81329	-0.50581
		-2.81304	-0.31296
		-2.8128	-0.04541
		-2.81255	0.00901
		-2.81231	-0.08756
		-2.81207	-0.19111
		-2.81182	-0.31166
		-2.81158	-0.40441
		-2.81133	-0.29499
		-2.81109	-0.00898
		-2.81085	0.16077
		-2.8106	0.09139
		-2.81036	-0.01074
		-2.81012	-0.03923
		-2.80987	-0.16091
		-2.80963	-0.35828
		-2.80938	-0.26894
		-2.80914	0.20051
		-2.8089	0.53893
		-2.80865	0.3094
		-2.80841	-0.20479
		-2.80816	-0.45541
		-2.80792	-0.39276
		-2.80768	-0.31316
		-2.80743	-0.2494
		-2.80719	-0.04131
		-2.80695	0.19346
		-2.8067	0.18872
		-2.80646	0.00866
		-2.80621	-0.07252
		-2.80597	-0.05741
		-2.80573	-0.14359
		-2.80548	-0.27574
		-2.80524	-0.24474
		-2.80499	-0.12836
		-2.80475	-0.15505
		-2.80451	-0.22283
		-2.80426	-0.05948
		-2.80402	0.2108
		-2.80378	0.20225
		-2.80353	-0.06399
		-2.80329	-0.19237
		-2.80304	-0.11713
		-2.8028	-0.16698
[truncated: 63,538 more rows]

## Sheet: Supplementary Figure 30c
		Chemical Shift
		ppm
		-3.28973	-0.03683
		-3.28949	0.16862
		-3.28924	0.29319
		-3.289	0.2422
		-3.28876	0.12701
		-3.28851	0.07125
		-3.28827	0.12991
		-3.28802	0.28133
		-3.28778	0.38256
		-3.28754	0.27857
		-3.28729	0.04915
		-3.28705	-0.03364
		-3.2868	0.11307
		-3.28656	0.25486
		-3.28632	0.21136
		-3.28607	0.12126
		-3.28583	0.17095
		-3.28559	0.27538
		-3.28534	0.23482
		-3.2851	0.04714
		-3.28485	-0.13332
		-3.28461	-0.22159
		-3.28437	-0.21867
		-3.28412	-0.12652
		-3.28388	0.00364
		-3.28363	0.05698
		-3.28339	0.01106
		-3.28315	-0.03101
		-3.2829	-0.05136
		-3.28266	-0.16177
		-3.28242	-0.32389
		-3.28217	-0.28227
		-3.28193	0.03134
		-3.28168	0.28214
		-3.28144	0.17619
		-3.2812	-0.09952
		-3.28095	-0.17756
		-3.28071	-0.05773
		-3.28047	-0.01762
		-3.28022	-0.11685
		-3.27998	-0.15951
		-3.27973	-0.08139
		-3.27949	-0.01711
		-3.27925	0.000337299
		-3.279	0.06933
		-3.27876	0.14413
		-3.27851	0.0533
		-3.27827	-0.16378
		-3.27803	-0.24792
		-3.27778	-0.11934
		-3.27754	8.34497e-05
		-3.2773	-0.03909
		-3.27705	-0.08631
		-3.27681	0.02485
		-3.27656	0.19376
		-3.27632	0.21462
		-3.27608	0.0654
		-3.27583	-0.10491
		-3.27559	-0.16552
		-3.27534	-0.08808
		-3.2751	0.05698
		-3.27486	0.13196
		-3.27461	0.06899
		-3.27437	-0.00384
		-3.27413	0.07972
		-3.27388	0.23368
		-3.27364	0.19269
		-3.27339	-0.07796
		-3.27315	-0.28009
		-3.27291	-0.20343
		-3.27266	-0.02154
		-3.27242	0.00287
		-3.27217	-0.08697
		-3.27193	-0.05809
		-3.27169	0.12371
		-3.27144	0.26319
		-3.2712	0.24071
		-3.27096	0.14247
		-3.27071	0.08306
		-3.27047	0.06819
		-3.27022	0.06202
		-3.26998	0.0563
		-3.26974	0.03824
		-3.26949	-0.02177
		-3.26925	-0.10619
		-3.26901	-0.13767
		-3.26876	-0.06273
		-3.26852	0.08044
		-3.26827	0.19
		-3.26803	0.1928
		-3.26779	0.11675
		-3.26754	0.06756
		-3.2673	0.10299
		-3.26705	0.14261
		-3.26681	0.07147
		-3.26657	-0.06226
		-3.26632	-0.06906
		-3.26608	0.10898
		-3.26584	0.26745
		-3.26559	0.1891
		-3.26535	-0.04884
		-3.2651	-0.16178
		-3.26486	-0.02091
		-3.26462	0.20962
		-3.26437	0.31041
		-3.26413	0.25754
		-3.26388	0.17424
		-3.26364	0.13675
		-3.2634	0.11504
		-3.26315	0.06498
		-3.26291	0.00296
		-3.26267	-0.02196
		-3.26242	0.01337
		-3.26218	0.08292
		-3.26193	0.12969
		-3.26169	0.11747
		-3.26145	0.0748
		-3.2612	0.06987
		-3.26096	0.11846
		-3.26071	0.1401
		-3.26047	0.0695
		-3.26023	-0.02616
		-3.25998	-0.01559
		-3.25974	0.09878
		-3.2595	0.14947
		-3.25925	0.03486
		-3.25901	-0.11645
		-3.25876	-0.10522
		-3.25852	0.06509
		-3.25828	0.19795
		-3.25803	0.15183
		-3.25779	-0.0287
		-3.25755	-0.22382
		-3.2573	-0.33772
		-3.25706	-0.29197
		-3.25681	-0.07784
		-3.25657	0.15191
		-3.25633	0.19106
		-3.25608	0.03377
		-3.25584	-0.11626
		-3.25559	-0.12536
		-3.25535	-0.07298
		-3.25511	-0.03761
		-3.25486	0.04359
		-3.25462	0.19139
		-3.25438	0.25357
		-3.25413	0.14064
		-3.25389	0.02809
		-3.25364	0.11707
		-3.2534	0.31526
		-3.25316	0.38587
		-3.25291	0.3024
		-3.25267	0.21509
		-3.25242	0.14833
		-3.25218	0.00896
		-3.25194	-0.14041
		-3.25169	-0.10955
		-3.25145	0.09354
		-3.25121	0.22831
		-3.25096	0.17222
		-3.25072	0.06953
		-3.25047	0.05571
		-3.25023	0.05836
		-3.24999	-0.02188
		-3.24974	-0.11904
		-3.2495	-0.11521
		-3.24925	-0.01629
		-3.24901	0.08231
		-3.24877	0.10898
		-3.24852	0.0473
		-3.24828	-0.04677
		-3.24804	-0.05254
		-3.24779	0.0687
		-3.24755	0.15892
		-3.2473	0.06221
		-3.24706	-0.10378
		-3.24682	-0.10605
		-3.24657	0.00486
		-3.24633	-0.0425
		-3.24608	-0.24766
		-3.24584	-0.26297
		-3.2456	0.05763
		-3.24535	0.37921
		-3.24511	0.3706
		-3.24487	0.17223
		-3.24462	0.10975
		-3.24438	0.19232
		-3.24413	0.20339
		-3.24389	0.10586
		-3.24365	0.03077
		-3.2434	-0.01439
		-3.24316	-0.11076
		-3.24292	-0.18295
		-3.24267	-0.08928
		-3.24243	0.09202
		-3.24218	0.14814
		-3.24194	0.07086
		-3.2417	0.03372
		-3.24145	0.05412
		-3.24121	-0.02538
		-3.24096	-0.19522
		-3.24072	-0.22075
		-3.24048	-0.02127
		-3.24023	0.14912
		-3.23999	0.04718
		-3.23975	-0.2153
		-3.2395	-0.3308
		-3.23926	-0.19093
		-3.23901	0.01751
		-3.23877	0.06521
		-3.23853	-0.06454
		-3.23828	-0.17551
		-3.23804	-0.09111
		-3.23779	0.12072
		-3.23755	0.21242
		-3.23731	0.07729
		-3.23706	-0.10146
		-3.23682	-0.11804
		-3.23658	-0.03908
		-3.23633	-0.0639
		-3.23609	-0.18419
		-3.23584	-0.20422
		-3.2356	-0.06667
		-3.23536	0.07261
		-3.23511	0.10583
		-3.23487	0.08961
		-3.23462	0.06524
		-3.23438	-0.01976
		-3.23414	-0.14306
		-3.23389	-0.16432
		-3.23365	-0.04469
		-3.23341	0.06903
		-3.23316	0.08002
		-3.23292	0.08687
		-3.23267	0.17239
		-3.23243	0.21629
		-3.23219	0.08416
		-3.23194	-0.11976
		-3.2317	-0.17182
		-3.23146	-0.0401
		-3.23121	0.08845
		-3.23097	0.07057
		-3.23072	-0.03992
		-3.23048	-0.1044
		-3.23024	-0.06555
		-3.22999	0.01461
		-3.22975	0.02268
		-3.2295	-0.103
		-3.22926	-0.2938
		-3.22902	-0.39058
		-3.22877	-0.30223
		-3.22853	-0.11357
		-3.22829	-0.00294
		-3.22804	-0.06349
		-3.2278	-0.22174
		-3.22755	-0.30955
		-3.22731	-0.21124
		-3.22707	0.03041
		-3.22682	0.24463
		-3.22658	0.29746
		-3.22633	0.21655
		-3.22609	0.11798
		-3.22585	0.04677
		-3.2256	-0.02704
		-3.22536	-0.08225
		-3.22512	-0.04442
		-3.22487	0.06621
		-3.22463	0.11101
		-3.22438	0.02391
		-3.22414	-0.07346
		-3.2239	-0.0338
		-3.22365	0.10803
		-3.22341	0.18552
		-3.22316	0.12161
		-3.22292	0.00559
		-3.22268	-0.04973
		-3.22243	-0.04808
		-3.22219	-0.0713
		-3.22195	-0.1429
		-3.2217	-0.19082
		-3.22146	-0.16114
		-3.22121	-0.11439
		-3.22097	-0.13758
		-3.22073	-0.18626
		-3.22048	-0.12975
		-3.22024	0.02841
		-3.22	0.11872
		-3.21975	0.06643
		-3.21951	0.02359
		-3.21926	0.10514
		-3.21902	0.15537
		-3.21878	-0.00551
		-3.21853	-0.22426
		-3.21829	-0.18969
		-3.21804	0.07836
		-3.2178	0.22313
		-3.21756	0.06356
		-3.21731	-0.18162
		-3.21707	-0.26499
		-3.21683	-0.22042
		-3.21658	-0.17375
		-3.21634	-0.1066
		-3.21609	0.01583
		-3.21585	0.09778
		-3.21561	0.07324
		-3.21536	0.0288
		-3.21512	0.0061
		-3.21487	-0.10846
		-3.21463	-0.31349
		-3.21439	-0.35023
		-3.21414	-0.08256
		-3.2139	0.18826
		-3.21366	0.10172
		-3.21341	-0.22488
		-3.21317	-0.37532
		-3.21292	-0.24498
		-3.21268	-0.11292
		-3.21244	-0.14886
		-3.21219	-0.21802
		-3.21195	-0.20416
		-3.2117	-0.18361
		-3.21146	-0.198
		-3.21122	-0.15482
		-3.21097	-0.05302
		-3.21073	-0.03826
		-3.21049	-0.12968
		-3.21024	-0.14859
		-3.21	-0.03156
		-3.20975	0.04153
		-3.20951	-0.03461
		-3.20927	-0.09694
		-3.20902	0.00109
		-3.20878	0.14743
		-3.20853	0.19567
		-3.20829	0.20582
		-3.20805	0.25398
		-3.2078	0.21713
		-3.20756	-0.000441085
		-3.20732	-0.20683
		-3.20707	-0.16928
		-3.20683	0.01521
		-3.20658	0.08481
		-3.20634	0.03724
		-3.2061	0.07652
		-3.20585	0.20712
		-3.20561	0.22593
		-3.20537	0.11701
		-3.20512	0.10707
		-3.20488	0.25732
		-3.20463	0.32034
		-3.20439	0.13592
		-3.20415	-0.09957
		-3.2039	-0.12867
		-3.20366	0.02038
		-3.20341	0.15559
		-3.20317	0.20431
		-3.20293	0.19181
		-3.20268	0.09953
		-3.20244	-0.05453
		-3.2022	-0.119
		-3.20195	0.00682
		-3.20171	0.18859
		-3.20146	0.24386
		-3.20122	0.21209
		-3.20098	0.22914
		-3.20073	0.23499
		-3.20049	0.07409
		-3.20024	-0.15764
		-3.2	-0.16942
		-3.19976	0.0785
		-3.19951	0.26741
		-3.19927	0.16872
		-3.19903	-0.04272
		-3.19878	-0.07846
		-3.19854	0.06166
		-3.19829	0.17093
		-3.19805	0.17118
		-3.19781	0.15178
		-3.19756	0.15923
		-3.19732	0.15459
		-3.19707	0.14406
		-3.19683	0.1694
		-3.19659	0.1822
		-3.19634	0.09428
		-3.1961	-0.04717
		-3.19586	-0.09134
		-3.19561	-0.00294
		-3.19537	0.09709
		-3.19512	0.12449
		-3.19488	0.11097
		-3.19464	0.06425
		-3.19439	-0.07495
		-3.19415	-0.26697
		-3.19391	-0.33079
		-3.19366	-0.18011
		-3.19342	0.02852
		-3.19317	0.10885
		-3.19293	0.08976
		-3.19269	0.1076
		-3.19244	0.15677
		-3.1922	0.12444
		-3.19195	0.01441
		-3.19171	-0.05158
		-3.19147	-0.04004
		-3.19122	-0.03303
		-3.19098	-0.04096
		-3.19074	0.02682
		-3.19049	0.15874
		-3.19025	0.19273
		-3.19	0.06546
		-3.18976	-0.04684
		-3.18952	0.03049
		-3.18927	0.20837
		-3.18903	0.26305
		-3.18878	0.14676
		-3.18854	0.01061
		-3.1883	-0.03632
		-3.18805	-0.02425
		-3.18781	0.01087
		-3.18757	0.09376
		-3.18732	0.20577
		-3.18708	0.24783
		-3.18683	0.16612
		-3.18659	0.02296
		-3.18635	-0.09918
		-3.1861	-0.17702
		-3.18586	-0.20047
		-3.18561	-0.15273
		-3.18537	-0.08344
		-3.18513	-0.0939
		-3.18488	-0.18514
		-3.18464	-0.22382
		-3.1844	-0.13398
		-3.18415	-0.01452
		-3.18391	0.02662
		-3.18366	0.04248
		-3.18342	0.12723
		-3.18318	0.22918
		-3.18293	0.23733
		-3.18269	0.175
		-3.18245	0.13467
		-3.1822	0.08814
		-3.18196	-0.03991
		-3.18171	-0.15701
		-3.18147	-0.10252
		-3.18123	0.04167
		-3.18098	0.00786
		-3.18074	-0.22851
		-3.18049	-0.35493
		-3.18025	-0.1924
		-3.18001	0.00766
		-3.17976	-0.04356
		-3.17952	-0.2037
		-3.17928	-0.12419
		-3.17903	0.18271
		-3.17879	0.34439
		-3.17854	0.18707
		-3.1783	-0.03011
		-3.17806	-0.03544
		-3.17781	0.07144
		-3.17757	0.03504
		-3.17732	-0.14116
		-3.17708	-0.22506
		-3.17684	-0.12956
		-3.17659	-0.02572
		-3.17635	-0.05054
		-3.17611	-0.09227
		-3.17586	0.00855
		-3.17562	0.16133
		-3.17537	0.11611
		-3.17513	-0.15912
		-3.17489	-0.38498
		-3.17464	-0.33674
		-3.1744	-0.13406
		-3.17415	-0.01892
		-3.17391	0.00655
		-3.17367	0.09668
		-3.17342	0.2191
		-3.17318	0.19125
		-3.17294	0.04458
		-3.17269	0.02888
		-3.17245	0.1871
		-3.1722	0.25103
		-3.17196	0.09093
		-3.17172	-0.05689
		-3.17147	-0.00547
		-3.17123	0.06459
		-3.17099	-0.03136
		-3.17074	-0.11197
		-3.1705	0.02605
		-3.17025	0.16547
		-3.17001	0.00284
		-3.16977	-0.27387
		-3.16952	-0.22972
		-3.16928	0.10982
		-3.16903	0.30579
		-3.16879	0.21753
		-3.16855	0.13819
		-3.1683	0.18479
		-3.16806	0.10417
		-3.16782	-0.1778
		-3.16757	-0.33143
		-3.16733	-0.1681
		-3.16708	0.0495
		-3.16684	0.08027
		-3.1666	0.04948
		-3.16635	0.05846
		-3.16611	-0.08619
		-3.16586	-0.40441
		-3.16562	-0.45631
		-3.16538	0.01307
		-3.16513	0.51187
		-3.16489	0.42234
		-3.16465	-0.0781
		-3.1644	-0.29243
		-3.16416	-0.04237
		-3.16391	0.17066
		-3.16367	0.01853
		-3.16343	-0.22206
		-3.16318	-0.21542
		-3.16294	-0.06156
		-3.16269	-0.02654
		-3.16245	-0.11423
		-3.16221	-0.14042
		-3.16196	-0.0341
		-3.16172	0.11394
		-3.16148	0.1939
		-3.16123	0.17266
		-3.16099	0.11105
		-3.16074	0.09136
		-3.1605	0.07548
		-3.16026	-0.06383
		-3.16001	-0.27299
		-3.15977	-0.26878
		-3.15952	0.04049
		-3.15928	0.29705
		-3.15904	0.15775
		-3.15879	-0.17274
		-3.15855	-0.25049
		-3.15831	-0.07635
		-3.15806	-0.01649
		-3.15782	-0.13966
		-3.15757	-0.15661
		-3.15733	-0.01121
		-3.15709	0.02544
		-3.15684	-0.07013
		-3.1566	0.02131
		-3.15636	0.30995
		-3.15611	0.33279
		-3.15587	-0.07192
		-3.15562	-0.37527
		-3.15538	-0.13986
		-3.15514	0.28896
		-3.15489	0.35109
		-3.15465	0.12457
		-3.1544	0.05551
		-3.15416	0.14548
		-3.15392	0.03557
		-3.15367	-0.25857
		-3.15343	-0.33456
		-3.15319	-0.11224
		-3.15294	0.02865
		-3.1527	-0.09052
		-3.15245	-0.17203
		-3.15221	0.000203158
		-3.15197	0.18379
		-3.15172	0.11349
		-3.15148	-0.04799
		-3.15123	-0.00419
		-3.15099	0.17481
		-3.15075	0.1719
		-3.1505	-0.07379
		-3.15026	-0.27613
		-3.15002	-0.20919
		-3.14977	0.00795
		-3.14953	0.0919
		-3.14928	-0.05395
		-3.14904	-0.24899
		-3.1488	-0.27473
		-3.14855	-0.13959
		-3.14831	-0.03845
		-3.14806	-0.05622
		-3.14782	-0.03992
		-3.14758	0.14006
		-3.14733	0.32218
		-3.14709	0.23785
		-3.14685	-0.07642
		-3.1466	-0.26782
		-3.14636	-0.12141
		-3.14611	0.15647
		-3.14587	0.22078
		-3.14563	0.02998
		-3.14538	-0.13871
		-3.14514	-0.07574
		-3.1449	0.09523
		-3.14465	0.09506
		-3.14441	-0.13002
		-3.14416	-0.31499
		-3.14392	-0.21948
		-3.14368	0.03082
		-3.14343	0.1021
		-3.14319	-0.07149
		-3.14294	-0.20047
		-3.1427	-0.10374
		-3.14246	0.000629883
		-3.14221	-0.12854
		-3.14197	-0.31706
		-3.14173	-0.23532
		-3.14148	0.03288
		-3.14124	0.06927
		-3.14099	-0.23987
		-3.14075	-0.52537
		-3.14051	-0.4818
		-3.14026	-0.24329
		-3.14002	-0.06158
		-3.13977	0.06187
		-3.13953	0.19374
		-3.13929	0.2022
		-3.13904	-0.02848
		-3.1388	-0.29827
		-3.13856	-0.31819
		-3.13831	-0.12885
		-3.13807	-0.00972
		-3.13782	-0.04592
		-3.13758	-0.07614
		-3.13734	-0.02669
		-3.13709	0.00318
		-3.13685	-0.00977
		-3.1366	0.0283
		-3.13636	0.07826
		-3.13612	-0.02704
		-3.13587	-0.24558
		-3.13563	-0.29889
		-3.13539	-0.12565
		-3.13514	-0.0573
		-3.1349	-0.312
		-3.13465	-0.58303
		-3.13441	-0.45378
		-3.13417	-0.03429
		-3.13392	0.20206
		-3.13368	0.129
		-3.13344	0.09468
		-3.13319	0.29912
		-3.13295	0.46316
		-3.1327	0.30125
		-3.13246	-0.00685
		-3.13222	-0.09333
		-3.13197	0.05974
		-3.13173	0.15469
		-3.13148	0.04396
		-3.13124	-0.11155
		-3.131	-0.12367
		-3.13075	-0.000281546
		-3.13051	0.12276
		-3.13027	0.12483
		-3.13002	-0.01362
		-3.12978	-0.15576
		-3.12953	-0.09638
		-3.12929	0.16559
		-3.12905	0.33447
		-3.1288	0.17714
		-3.12856	-0.12296
		-3.12831	-0.20848
		-3.12807	-0.07121
		-3.12783	-0.02587
		-3.12758	-0.16841
		-3.12734	-0.21217
		-3.1271	0.02365
		-3.12685	0.28642
		-3.12661	0.25911
		-3.12636	0.01844
		-3.12612	-0.11411
		-3.12588	-0.01964
		-3.12563	0.15077
		-3.12539	0.24988
		-3.12514	0.25923
		-3.1249	0.20016
		-3.12466	0.10224
		-3.12441	0.03144
		-3.12417	0.01915
		-3.12393	0.00462
		-3.12368	-0.05716
		-3.12344	-0.10523
		-3.12319	-0.08617
		-3.12295	-0.05991
		-3.12271	-0.08232
		-3.12246	-0.08961
		-3.12222	-0.02191
		-3.12198	0.04839
		-3.12173	0.0401
		-3.12149	0.00138
		-3.12124	-0.00545
		-3.121	-0.02268
		-3.12076	-0.05965
		-3.12051	0.000546887
		-3.12027	0.17396
		-3.12002	0.23001
		-3.11978	0.01112
		-3.11954	-0.26344
		-3.11929	-0.29531
		-3.11905	-0.16304
		-3.11881	-0.1455
		-3.11856	-0.20701
		-3.11832	-0.06711
		-3.11807	0.24956
		-3.11783	0.37742
		-3.11759	0.19931
		-3.11734	0.04632
		-3.1171	0.14438
		-3.11685	0.24647
		-3.11661	0.06495
		-3.11637	-0.2366
		-3.11612	-0.28969
		-3.11588	-0.05906
		-3.11564	0.15931
		-3.11539	0.16418
		-3.11515	0.01875
		-3.1149	-0.13284
		-3.11466	-0.19821
		-3.11442	-0.12699
		-3.11417	0.04367
		-3.11393	0.14636
		-3.11368	0.03507
		-3.11344	-0.21766
		-3.1132	-0.37913
		-3.11295	-0.31304
		-3.11271	-0.10966
		-3.11247	0.02978
		-3.11222	-0.00303
		-3.11198	-0.12053
		-3.11173	-0.13559
		-3.11149	0.00552
		-3.11125	0.1292
		-3.111	0.06409
		-3.11076	-0.09536
		-3.11051	-0.11585
		-3.11027	0.01996
		-3.11003	0.09647
		-3.10978	0.01219
		-3.10954	-0.09537
		-3.1093	-0.1226
		-3.10905	-0.14095
		-3.10881	-0.16666
		-3.10856	-0.05603
		-3.10832	0.20355
		-3.10808	0.34148
		-3.10783	0.16124
		-3.10759	-0.13616
		-3.10735	-0.21825
		-3.1071	-0.06951
		-3.10686	0.05709
		-3.10661	0.0371
		-3.10637	-0.000985918
		-3.10613	0.09893
		-3.10588	0.33379
		-3.10564	0.54251
		-3.10539	0.50988
		-3.10515	0.1713
		-3.10491	-0.22137
		-3.10466	-0.31218
		-3.10442	-0.09868
		-3.10418	0.05833
		-3.10393	-0.01177
		-3.10369	-0.05603
		-3.10344	0.08218
		-3.1032	0.10539
		-3.10296	-0.20881
		-3.10271	-0.48332
		-3.10247	-0.26807
		-3.10222	0.1653
		-3.10198	0.17781
		-3.10174	-0.20978
		-3.10149	-0.33027
		-3.10125	0.05127
		-3.10101	0.37011
		-3.10076	0.19311
		-3.10052	-0.1154
		-3.10027	-0.03987
		-3.10003	0.27127
		-3.09979	0.30645
		-3.09954	-0.01422
		-3.0993	-0.31095
		-3.09905	-0.33109
		-3.09881	-0.16606
		-3.09857	0.01134
		-3.09832	0.10281
		-3.09808	0.0532
		-3.09784	-0.07867
		-3.09759	-0.09626
		-3.09735	0.08218
		-3.0971	0.26404
		-3.09686	0.26782
		-3.09662	0.20133
		-3.09637	0.22753
		-3.09613	0.24568
		-3.09589	0.10032
		-3.09564	-0.06625
		-3.0954	-0.02202
		-3.09515	0.12129
		-3.09491	0.07497
		-3.09467	-0.10178
		-3.09442	-0.07746
		-3.09418	0.14523
		-3.09393	0.15903
		-3.09369	-0.18785
		-3.09345	-0.488
		-3.0932	-0.36078
		-3.09296	0.00365
		-3.09272	0.17699
		-3.09247	0.10751
		-3.09223	0.06826
		-3.09198	0.15786
		-3.09174	0.21294
		-3.0915	0.16864
		-3.09125	0.16701
		-3.09101	0.2509
		-3.09076	0.23252
		-3.09052	0.00945
		-3.09028	-0.18907
		-3.09003	-0.0804
		-3.08979	0.23126
		-3.08955	0.3142
		-3.0893	-0.04282
		-3.08906	-0.5122
		-3.08881	-0.59507
		-3.08857	-0.22253
		-3.08833	0.18875
		-3.08808	0.27723
		-3.08784	0.12974
		-3.08759	0.04574
		-3.08735	0.09897
		-3.08711	0.12627
		-3.08686	0.04424
		-3.08662	-0.05125
		-3.08638	-0.07875
		-3.08613	-0.06079
		-3.08589	-0.00915
		-3.08564	0.09446
		-3.0854	0.17927
		-3.08516	0.12712
		-3.08491	-0.02564
		-3.08467	-0.10332
		-3.08443	-0.05301
		-3.08418	-0.01134
		-3.08394	-0.05525
		-3.08369	-0.08401
		-3.08345	-0.02944
		-3.08321	0.02343
		-3.08296	0.03227
		-3.08272	0.09808
		-3.08247	0.23468
		-3.08223	0.26059
		-3.08199	0.10151
		-3.08174	-0.02124
		-3.0815	0.07338
		-3.08126	0.21696
		-3.08101	0.18892
		-3.08077	0.11284
		-3.08052	0.21116
		-3.08028	0.34203
		-3.08004	0.21062
		-3.07979	-0.05826
		-3.07955	-0.04831
		-3.0793	0.24304
		-3.07906	0.34804
		-3.07882	0.0928
		-3.07857	-0.1064
		-3.07833	0.04698
		-3.07809	0.22482
		-3.07784	0.06108
		-3.0776	-0.17904
		-3.07735	-0.02814
		-3.07711	0.36585
		-3.07687	0.43075
		-3.07662	0.06968
		-3.07638	-0.20586
		-3.07613	-0.08198
		-3.07589	0.14944
		-3.07565	0.15142
		-3.0754	0.05275
		-3.07516	0.12353
		-3.07492	0.28045
		-3.07467	0.25689
		-3.07443	0.0684
		-3.07418	-0.02537
		-3.07394	0.05678
		-3.0737	0.12648
		-3.07345	0.05943
		-3.07321	-0.01938
		-3.07296	0.03811
		-3.07272	0.15397
		-3.07248	0.12488
		-3.07223	-0.08212
		-3.07199	-0.24984
		-3.07175	-0.16783
		-3.0715	0.08513
		-3.07126	0.20754
		-3.07101	0.04806
		-3.07077	-0.18642
		-3.07053	-0.1844
		-3.07028	0.07646
		-3.07004	0.31566
		-3.0698	0.30245
		-3.06955	0.09145
		-3.06931	-0.09605
		-3.06906	-0.10727
		-3.06882	0.03646
		-3.06858	0.16857
		-3.06833	0.11053
		-3.06809	-0.1285
		-3.06784	-0.31449
		-3.0676	-0.26585
		-3.06736	-0.10822
		-3.06711	-0.08052
		-3.06687	-0.14939
		-3.06663	-0.07013
		-3.06638	0.17392
		-3.06614	0.29691
		-3.06589	0.16374
		-3.06565	0.01805
		-3.06541	0.08945
		-3.06516	0.22986
		-3.06492	0.16546
		-3.06467	-0.08349
		-3.06443	-0.27283
		-3.06419	-0.2845
		-3.06394	-0.1872
		-3.0637	-0.06638
		-3.06346	0.00297
		-3.06321	-0.06594
		-3.06297	-0.2209
		-3.06272	-0.23042
		-3.06248	-0.00715
		-3.06224	0.1829
		-3.06199	0.09074
		-3.06175	-0.10021
		-3.0615	-0.0619
		-3.06126	0.10643
		-3.06102	0.01507
		-3.06077	-0.3414
		-3.06053	-0.51184
		-3.06029	-0.29053
		-3.06004	-0.04746
		-3.0598	-0.13809
		-3.05955	-0.35796
		-3.05931	-0.30253
		-3.05907	-0.00628
		-3.05882	0.14606
		-3.05858	0.01591
		-3.05834	-0.13921
		-3.05809	-0.10034
		-3.05785	0.02752
		-3.0576	0.0357
		-3.05736	-0.09472
		-3.05712	-0.22402
		-3.05687	-0.24861
		-3.05663	-0.16468
		-3.05638	-0.01816
		-3.05614	0.1177
		-3.0559	0.15589
		-3.05565	0.077
		-3.05541	-0.00475
		-3.05517	0.06032
		-3.05492	0.25763
		-3.05468	0.37791
		-3.05443	0.26654
		-3.05419	0.04869
		-3.05395	-0.02193
		-3.0537	0.07983
		-3.05346	0.12386
		-3.05321	-0.000223582
		-3.05297	-0.09468
		-3.05273	0.01775
		-3.05248	0.1714
		-3.05224	0.09949
		-3.052	-0.12647
		-3.05175	-0.18088
		-3.05151	0.0299
		-3.05126	0.24386
		-3.05102	0.23719
		-3.05078	0.09409
		-3.05053	0.00841
		-3.05029	0.01988
		-3.05004	0.04416
		-3.0498	0.01297
		-3.04956	-0.09436
		-3.04931	-0.24052
		-3.04907	-0.30779
		-3.04883	-0.20315
		-3.04858	-0.0046
		-3.04834	0.11465
		-3.04809	0.0933
		-3.04785	-0.01795
		-3.04761	-0.19889
		-3.04736	-0.40857
		-3.04712	-0.46297
		-3.04688	-0.23021
		-3.04663	0.08607
		-3.04639	0.15704
		-3.04614	0.00809
		-3.0459	-0.04862
		-3.04566	0.03851
		-3.04541	-0.00879
		-3.04517	-0.24576
		-3.04492	-0.33615
		-3.04468	-0.11585
		-3.04444	0.11317
		-3.04419	0.09541
		-3.04395	0.01045
		-3.04371	0.05631
		-3.04346	0.05714
		-3.04322	-0.14677
		-3.04297	-0.30673
		-3.04273	-0.19088
		-3.04249	-0.05069
		-3.04224	-0.18324
		-3.042	-0.35192
		-3.04175	-0.18583
		-3.04151	0.12444
		-3.04127	0.14588
		-3.04102	-0.00875
		-3.04078	0.09634
		-3.04054	0.35098
		-3.04029	0.22625
		-3.04005	-0.23005
		-3.0398	-0.33935
		-3.03956	0.09781
		-3.03932	0.41861
		-3.03907	0.15076
		-3.03883	-0.25647
		-3.03858	-0.20392
		-3.03834	0.14418
		-3.0381	0.25687
		-3.03785	0.09143
		-3.03761	-0.02215
		-3.03737	-0.02673
		-3.03712	-0.10053
		-3.03688	-0.19258
		-3.03663	-0.13075
		-3.03639	-0.04979
		-3.03615	-0.21033
		-3.0359	-0.47938
		-3.03566	-0.46987
		-3.03542	-0.16072
		-3.03517	0.073
		-3.03493	0.05524
		-3.03468	0.00805
		-3.03444	0.10305
		-3.0342	0.21186
		-3.03395	0.20898
		-3.03371	0.17346
		-3.03346	0.15439
		-3.03322	0.04247
		-3.03298	-0.1649
		-3.03273	-0.23566
		-3.03249	-0.0353
		-3.03225	0.21231
		-3.032	0.20467
		-3.03176	-0.02621
		-3.03151	-0.17229
		-3.03127	-0.0587
		-3.03103	0.1686
		-3.03078	0.26132
		-3.03054	0.16409
		-3.03029	0.0494
		-3.03005	0.08778
		-3.02981	0.22769
		-3.02956	0.25682
		-3.02932	0.08359
		-3.02908	-0.13316
		-3.02883	-0.18941
		-3.02859	-0.07587
		-3.02834	0.06909
		-3.0281	0.14265
		-3.02786	0.10181
		-3.02761	-0.08045
		-3.02737	-0.32235
		-3.02712	-0.39605
		-3.02688	-0.1844
		-3.02664	0.09329
		-3.02639	0.13263
		-3.02615	-0.02765
		-3.02591	-0.08224
		-3.02566	0.04954
		-3.02542	0.1051
		-3.02517	-0.07838
		-3.02493	-0.2846
		-3.02469	-0.24093
		-3.02444	-0.01266
		-3.0242	0.1132
		-3.02395	0.01163
		-3.02371	-0.17774
		-3.02347	-0.25596
		-3.02322	-0.15255
		-3.02298	0.02995
		-3.02274	0.08592
		-3.02249	-0.09351
		-3.02225	-0.33844
		-3.022	-0.34546
		-3.02176	-0.07567
		-3.02152	0.14863
		-3.02127	0.06225
		-3.02103	-0.18351
		-3.02079	-0.24605
		-3.02054	-0.05369
		-3.0203	0.15416
		-3.02005	0.17696
		-3.01981	0.04473
		-3.01957	-0.1089
		-3.01932	-0.17721
		-3.01908	-0.08605
		-3.01883	0.15646
		-3.01859	0.38874
		-3.01835	0.42006
		-3.0181	0.26518
		-3.01786	0.13412
		-3.01762	0.15426
		-3.01737	0.21855
		-3.01713	0.15751
		-3.01688	-0.03821
		-3.01664	-0.21809
		-3.0164	-0.22896
		-3.01615	-0.04965
		-3.01591	0.16789
		-3.01566	0.20156
		-3.01542	0.0034
		-3.01518	-0.1819
		-3.01493	-0.09262
		-3.01469	0.16127
		-3.01445	0.19277
		-3.0142	-0.11346
		-3.01396	-0.38986
		-3.01371	-0.28967
		-3.01347	0.01287
		-3.01323	0.09048
		-3.01298	-0.11568
		-3.01274	-0.26635
		-3.01249	-0.16864
		-3.01225	-0.000699766
		-3.01201	0.05808
		-3.01176	0.07847
		-3.01152	0.12646
		-3.01128	0.07798
		-3.01103	-0.09741
		-3.01079	-0.14655
		-3.01054	0.07914
		-3.0103	0.27679
		-3.01006	0.10025
		-3.00981	-0.24695
		-3.00957	-0.25794
		-3.00933	0.0946
		-3.00908	0.29453
		-3.00884	0.07311
		-3.00859	-0.21358
		-3.00835	-0.202
		-3.00811	-0.08115
		-3.00786	-0.19752
		-3.00762	-0.43048
		-3.00737	-0.39819
		-3.00713	-0.10392
		-3.00689	0.06784
		-3.00664	-0.04952
		-3.0064	-0.21111
		-3.00616	-0.19844
		-3.00591	-0.09586
		-3.00567	-0.04157
		-3.00542	-0.00701
		-3.00518	0.03604
		-3.00494	-0.02344
		-3.00469	-0.23546
		-3.00445	-0.42068
		-3.0042	-0.36911
		-3.00396	-0.10731
		-3.00372	0.15081
		-3.00347	0.2375
		-3.00323	0.13365
		-3.00299	-0.06889
		-3.00274	-0.22578
		-3.0025	-0.23777
		-3.00225	-0.1534
		-3.00201	-0.10859
		-3.00177	-0.14269
		-3.00152	-0.16905
		-3.00128	-0.13812
		-3.00103	-0.0919
		-3.00079	-0.02965
		-3.00055	0.10795
		-3.0003	0.2523
		-3.00006	0.1881
		-2.99982	-0.14795
		-2.99957	-0.49121
		-2.99933	-0.52853
		-2.99908	-0.26862
		-2.99884	0.00372
		-2.9986	0.07495
		-2.99835	-0.01966
		-2.99811	-0.11527
		-2.99787	-0.09842
		-2.99762	0.00962
		-2.99738	0.07972
		-2.99713	0.01362
		-2.99689	-0.11961
		-2.99665	-0.1634
		-2.9964	-0.10353
		-2.99616	-0.07997
		-2.99591	-0.12476
		-2.99567	-0.07803
		-2.99543	0.11218
		-2.99518	0.19623
		-2.99494	-0.06051
		-2.9947	-0.48565
		-2.99445	-0.66141
		-2.99421	-0.44097
		-2.99396	-0.0977
		-2.99372	0.042
		-2.99348	-0.06074
		-2.99323	-0.20902
		-2.99299	-0.22433
		-2.99274	-0.10243
		-2.9925	0.01304
		-2.99226	-0.00344
		-2.99201	-0.09642
		-2.99177	-0.09049
		-2.99153	0.05125
		-2.99128	0.15097
		-2.99104	0.085
		-2.99079	-0.01178
		-2.99055	0.04644
		-2.99031	0.21185
		-2.99006	0.30393
		-2.98982	0.28269
		-2.98957	0.21864
		-2.98933	0.09132
		-2.98909	-0.14257
		-2.98884	-0.34614
		-2.9886	-0.32632
		-2.98836	-0.13852
		-2.98811	-0.0228
		-2.98787	-0.04408
		-2.98762	-0.04674
		-2.98738	0.02545
		-2.98714	0.03215
		-2.98689	-0.08512
		-2.98665	-0.17224
		-2.9864	-0.09908
		-2.98616	0.06091
		-2.98592	0.1561
		-2.98567	0.10684
		-2.98543	-0.07922
		-2.98519	-0.2671
		-2.98494	-0.21453
		-2.9847	0.12323
		-2.98445	0.36612
		-2.98421	0.12429
		-2.98397	-0.37669
		-2.98372	-0.50755
		-2.98348	-0.13565
		-2.98324	0.17301
		-2.98299	0.03628
		-2.98275	-0.17629
		-2.9825	-0.01051
		-2.98226	0.29998
		-2.98202	0.23562
		-2.98177	-0.14699
		-2.98153	-0.33005
		-2.98128	-0.16485
		-2.98104	-0.01991
		-2.9808	-0.11167
		-2.98055	-0.20709
		-2.98031	-0.09671
		-2.98007	0.06429
		-2.97982	0.05963
		-2.97958	-0.05643
		-2.97933	-0.10405
		-2.97909	-0.03297
		-2.97885	0.09893
		-2.9786	0.22272
		-2.97836	0.24508
		-2.97811	0.10156
		-2.97787	-0.11139
		-2.97763	-0.21047
		-2.97738	-0.16696
		-2.97714	-0.1159
		-2.9769	-0.11759
		-2.97665	-0.0999
		-2.97641	-0.05106
		-2.97616	-0.05851
		-2.97592	-0.11673
		-2.97568	-0.09702
		-2.97543	0.04546
		-2.97519	0.21995
		-2.97494	0.37367
		-2.9747	0.50752
		-2.97446	0.51179
		-2.97421	0.24814
		-2.97397	-0.1497
		-2.97373	-0.33324
		-2.97348	-0.1985
		-2.97324	-0.02756
		-2.97299	-0.04827
		-2.97275	-0.11872
		-2.97251	-0.02565
		-2.97226	0.14194
		-2.97202	0.14227
		-2.97178	-0.05384
		-2.97153	-0.25455
		-2.97129	-0.29659
		-2.97104	-0.15599
		-2.9708	0.07605
		-2.97056	0.21283
		-2.97031	0.10802
		-2.97007	-0.12357
		-2.96982	-0.18989
		-2.96958	-0.02544
		-2.96934	0.10602
		-2.96909	0.03988
		-2.96885	-0.02806
		-2.96861	0.08843
		-2.96836	0.21439
		-2.96812	0.12456
		-2.96787	-0.03512
		-2.96763	0.000760333
		-2.96739	0.12263
		-2.96714	0.01715
		-2.9669	-0.26612
		-2.96665	-0.35783
		-2.96641	-0.17211
		-2.96617	-0.03833
		-2.96592	-0.15199
		-2.96568	-0.29051
		-2.96544	-0.2292
		-2.96519	-0.09526
		-2.96495	-0.09436
		-2.9647	-0.15415
		-2.96446	-0.08531
		-2.96422	0.08188
		-2.96397	0.15632
		-2.96373	0.07254
		-2.96348	-0.07185
		-2.96324	-0.18579
		-2.963	-0.23285
		-2.96275	-0.17809
		-2.96251	-0.03098
		-2.96227	0.10298
		-2.96202	0.1299
		-2.96178	0.08873
		-2.96153	0.07217
		-2.96129	0.07716
		-2.96105	0.03197
		-2.9608	-0.06496
		-2.96056	-0.12809
		-2.96032	-0.09479
		-2.96007	0.01225
		-2.95983	0.1204
		-2.95958	0.16543
		-2.95934	0.13859
		-2.9591	0.10015
		-2.95885	0.11052
		-2.95861	0.13826
		-2.95836	0.10525
		-2.95812	0.03711
		-2.95788	0.06479
		-2.95763	0.2163
		-2.95739	0.31492
		-2.95715	0.19882
		-2.9569	-0.02544
		-2.95666	-0.0945
		-2.95641	0.05301
		-2.95617	0.17457
		-2.95593	0.05384
		-2.95568	-0.17359
		-2.95544	-0.16452
		-2.95519	0.16793
		-2.95495	0.48279
		-2.95471	0.40534
		-2.95446	0.00321
		-2.95422	-0.29738
		-2.95398	-0.2527
		-2.95373	-0.05919
		-2.95349	-0.00609
		-2.95324	-0.08603
		-2.953	-0.12028
		-2.95276	-0.09641
		-2.95251	-0.1266
		-2.95227	-0.16767
		-2.95202	-0.07517
		-2.95178	0.07849
		-2.95154	0.04224
		-2.95129	-0.20163
		-2.95105	-0.35583
		-2.95081	-0.25467
		-2.95056	-0.10874
		-2.95032	-0.12561
		-2.95007	-0.15776
		-2.94983	0.00156
		-2.94959	0.18638
		-2.94934	0.08364
		-2.9491	-0.21046
		-2.94886	-0.25634
		-2.94861	0.06715
		-2.94837	0.33439
		-2.94812	0.17311
		-2.94788	-0.198
		-2.94764	-0.28684
		-2.94739	-0.00949
		-2.94715	0.24889
		-2.9469	0.20748
		-2.94666	0.02979
		-2.94642	0.00917
		-2.94617	0.14519
		-2.94593	0.21127
		-2.94569	0.1233
		-2.94544	0.02998
		-2.9452	0.04715
		-2.94495	0.08764
		-2.94471	0.02789
		-2.94447	-0.08396
		-2.94422	-0.09932
		-2.94398	0.01346
		-2.94373	0.1349
		-2.94349	0.16315
		-2.94325	0.1236
		-2.943	0.09222
		-2.94276	0.07528
		-2.94252	0.01038
		-2.94227	-0.12085
		-2.94203	-0.20736
		-2.94178	-0.08594
		-2.94154	0.24171
		-2.9413	0.50232
		-2.94105	0.38773
		-2.94081	-0.05852
		-2.94056	-0.41397
		-2.94032	-0.33477
		-2.94008	0.05097
		-2.93983	0.32305
		-2.93959	0.26399
		-2.93935	0.03039
		-2.9391	-0.12495
		-2.93886	-0.13801
		-2.93861	-0.1175
		-2.93837	-0.15926
		-2.93813	-0.22782
		-2.93788	-0.19635
		-2.93764	-0.01966
		-2.93739	0.14043
		-2.93715	0.07413
		-2.93691	-0.15836
		-2.93666	-0.24839
		-2.93642	-0.08575
		-2.93618	0.03605
		-2.93593	-0.13295
		-2.93569	-0.36744
		-2.93544	-0.29707
		-2.9352	0.00489
		-2.93496	0.16086
		-2.93471	0.11591
		-2.93447	0.16156
		-2.93423	0.341
		-2.93398	0.33871
		-2.93374	0.0774
		-2.93349	-0.07238
		-2.93325	0.10232
		-2.93301	0.29329
		-2.93276	0.19839
		-2.93252	0.00413
		-2.93227	-0.00147
		-2.93203	0.0651
		-2.93179	-0.03852
		-2.93154	-0.19925
		-2.9313	-0.17635
		-2.93106	-0.06696
		-2.93081	-0.10203
		-2.93057	-0.18157
		-2.93032	-0.0742
		-2.93008	0.09239
		-2.92984	0.03149
		-2.92959	-0.1431
		-2.92935	-0.08555
		-2.9291	0.13125
		-2.92886	0.09777
		-2.92862	-0.1934
		-2.92837	-0.2734
		-2.92813	0.0363
		-2.92789	0.34254
		-2.92764	0.34372
		-2.9274	0.23761
		-2.92715	0.22237
		-2.92691	0.11007
		-2.92667	-0.21446
		-2.92642	-0.4062
		-2.92618	-0.16623
		-2.92593	0.21148
		-2.92569	0.26144
		-2.92545	0.05754
		-2.9252	0.02751
		-2.92496	0.23179
		-2.92472	0.31788
		-2.92447	0.13017
		-2.92423	-0.09033
		-2.92398	-0.13788
		-2.92374	-0.085
		-2.9235	-0.02207
		-2.92325	0.11332
		-2.92301	0.33618
		-2.92277	0.49443
		-2.92252	0.45837
		-2.92228	0.25812
		-2.92203	-0.00917
		-2.92179	-0.22969
		-2.92155	-0.23131
		-2.9213	0.06898
		-2.92106	0.43572
		-2.92081	0.48513
		-2.92057	0.17194
		-2.92033	-0.12499
		-2.92008	-0.10974
		-2.91984	0.07302
		-2.9196	0.13254
		-2.91935	0.05188
		-2.91911	-0.00138
		-2.91886	-0.00524
		-2.91862	-0.05977
		-2.91838	-0.13129
		-2.91813	-0.0856
		-2.91789	0.05074
		-2.91764	0.10251
		-2.9174	0.03404
		-2.91716	0.00798
		-2.91691	0.11362
		-2.91667	0.23767
		-2.91643	0.27492
		-2.91618	0.27794
		-2.91594	0.29541
		-2.91569	0.23859
		-2.91545	0.05474
		-2.91521	-0.10845
		-2.91496	-0.0848
		-2.91472	0.05685
		-2.91447	0.11327
		-2.91423	0.0333
		-2.91399	-0.06793
		-2.91374	-0.12931
		-2.9135	-0.19391
		-2.91326	-0.26462
		-2.91301	-0.29478
		-2.91277	-0.31326
		-2.91252	-0.37517
		-2.91228	-0.39559
		-2.91204	-0.24
		-2.91179	0.00694
		-2.91155	0.09349
		-2.91131	-0.03752
		-2.91106	-0.18033
		-2.91082	-0.22223
		-2.91057	-0.2896
		-2.91033	-0.42758
		-2.91009	-0.44134
		-2.90984	-0.25309
		-2.9096	-0.12061
		-2.90935	-0.22451
		-2.90911	-0.30047
		-2.90887	-0.03449
		-2.90862	0.37374
		-2.90838	0.45176
		-2.90814	0.14946
		-2.90789	-0.12564
		-2.90765	-0.13418
		-2.9074	-0.05183
		-2.90716	-0.05716
		-2.90692	-0.07466
		-2.90667	-0.03018
		-2.90643	-0.00529
		-2.90618	0.00117
		-2.90594	0.14164
		-2.9057	0.38928
		-2.90545	0.44499
		-2.90521	0.17673
		-2.90497	-0.11127
		-2.90472	-0.08483
		-2.90448	0.15124
		-2.90423	0.23598
		-2.90399	0.06225
		-2.90375	-0.13018
		-2.9035	-0.09949
		-2.90326	0.13532
		-2.90301	0.33808
		-2.90277	0.27521
		-2.90253	-0.03353
		-2.90228	-0.25393
		-2.90204	-0.07746
		-2.9018	0.34166
		-2.90155	0.51082
		-2.90131	0.24176
		-2.90106	-0.0927
		-2.90082	-0.10046
		-2.90058	0.09887
		-2.90033	0.12772
		-2.90009	-0.08206
		-2.89985	-0.27489
		-2.8996	-0.29594
		-2.89936	-0.23038
		-2.89911	-0.17304
		-2.89887	-0.11627
		-2.89863	-0.05579
		-2.89838	-0.00547
		-2.89814	0.08037
		-2.89789	0.22997
		-2.89765	0.33291
		-2.89741	0.25884
		-2.89716	0.06844
		-2.89692	-0.04932
		-2.89668	-0.02482
		-2.89643	0.04259
		-2.89619	0.04921
		-2.89594	-0.01774
		-2.8957	-0.10396
		-2.89546	-0.10562
		-2.89521	0.05961
		-2.89497	0.2909
		-2.89472	0.32304
		-2.89448	0.049
		-2.89424	-0.28522
		-2.89399	-0.37018
		-2.89375	-0.21232
		-2.89351	-0.04491
		-2.89326	0.0317
		-2.89302	0.10156
		-2.89277	0.19671
		-2.89253	0.24009
		-2.89229	0.20759
		-2.89204	0.15528
		-2.8918	0.09873
		-2.89155	0.02326
		-2.89131	-0.02247
		-2.89107	-0.00222
		-2.89082	-0.00916
		-2.89058	-0.13325
		-2.89034	-0.26467
		-2.89009	-0.21416
		-2.88985	0.00662
		-2.8896	0.20098
		-2.88936	0.24792
		-2.88912	0.18705
		-2.88887	0.09367
		-2.88863	0.03248
		-2.88838	0.06763
		-2.88814	0.15467
		-2.8879	0.11533
		-2.88765	-0.09809
		-2.88741	-0.23695
		-2.88717	-0.08556
		-2.88692	0.17213
		-2.88668	0.20226
		-2.88643	0.02781
		-2.88619	-0.05198
		-2.88595	0.02163
		-2.8857	0.01165
		-2.88546	-0.15605
		-2.88522	-0.26559
		-2.88497	-0.20516
		-2.88473	-0.12392
		-2.88448	-0.10123
		-2.88424	-0.00643
		-2.884	0.18598
		-2.88375	0.27001
		-2.88351	0.15478
		-2.88326	0.03702
		-2.88302	0.06426
		-2.88278	0.1096
		-2.88253	0.05802
		-2.88229	0.03266
		-2.88205	0.13265
		-2.8818	0.2082
		-2.88156	0.12122
		-2.88131	-0.0085
		-2.88107	-0.04851
		-2.88083	-0.10893
		-2.88058	-0.29211
		-2.88034	-0.40587
		-2.88009	-0.23588
		-2.87985	0.05486
		-2.87961	0.12285
		-2.87936	-0.05679
		-2.87912	-0.20083
		-2.87888	-0.17055
		-2.87863	-0.10207
		-2.87839	-0.08204
		-2.87814	0.006
		-2.8779	0.22302
		-2.87766	0.39223
		-2.87741	0.31549
		-2.87717	0.05277
		-2.87692	-0.13656
		-2.87668	-0.09029
		-2.87644	0.09342
		-2.87619	0.19128
		-2.87595	0.11965
		-2.87571	0.01812
		-2.87546	0.03894
		-2.87522	0.11797
		-2.87497	0.07063
		-2.87473	-0.11074
		-2.87449	-0.21962
		-2.87424	-0.13275
		-2.874	0.01644
		-2.87376	0.03869
		-2.87351	-0.07366
		-2.87327	-0.19473
		-2.87302	-0.2292
		-2.87278	-0.15094
		-2.87254	0.00456
		-2.87229	0.11905
		-2.87205	0.09073
		-2.8718	0.0064
		-2.87156	0.05727
		-2.87132	0.22779
		-2.87107	0.27087
		-2.87083	0.091
		-2.87059	-0.07203
		-2.87034	0.00135
		-2.8701	0.18004
		-2.86985	0.2058
		-2.86961	0.06666
		-2.86937	-0.07664
		-2.86912	-0.18213
		-2.86888	-0.29143
		-2.86863	-0.31909
		-2.86839	-0.14927
		-2.86815	0.11309
		-2.8679	0.23926
		-2.86766	0.20643
		-2.86742	0.20704
		-2.86717	0.32985
		-2.86693	0.43763
		-2.86668	0.38724
		-2.86644	0.20213
		-2.8662	-0.00947
		-2.86595	-0.17761
		-2.86571	-0.28814
		-2.86546	-0.37176
		-2.86522	-0.47473
		-2.86498	-0.57073
		-2.86473	-0.55145
		-2.86449	-0.38359
		-2.86425	-0.19671
		-2.864	-0.11459
		-2.86376	-0.09845
		-2.86351	-0.07874
		-2.86327	-0.1134
		-2.86303	-0.23534
		-2.86278	-0.2652
		-2.86254	-0.02803
		-2.8623	0.30085
		-2.86205	0.34374
		-2.86181	0.04052
		-2.86156	-0.23322
		-2.86132	-0.1581
		-2.86108	0.12483
		-2.86083	0.24121
		-2.86059	0.08208
		-2.86034	-0.09279
		-2.8601	-0.02509
		-2.85986	0.20059
		-2.85961	0.26131
		-2.85937	0.01474
		-2.85913	-0.29032
		-2.85888	-0.31714
		-2.85864	-0.08801
		-2.85839	0.05512
		-2.85815	-0.0513
		-2.85791	-0.16346
		-2.85766	-0.02453
		-2.85742	0.2255
		-2.85717	0.25579
		-2.85693	0.03058
		-2.85669	-0.16421
		-2.85644	-0.14087
		-2.8562	-0.02289
		-2.85596	-0.00799
		-2.85571	-0.09521
		-2.85547	-0.12911
		-2.85522	-0.03023
		-2.85498	0.09132
		-2.85474	0.06995
		-2.85449	-0.06933
		-2.85425	-0.07901
		-2.854	0.17955
		-2.85376	0.44978
		-2.85352	0.36003
		-2.85327	-0.0193
		-2.85303	-0.21174
		-2.85279	-0.014
		-2.85254	0.20924
		-2.8523	0.10031
		-2.85205	-0.16372
		-2.85181	-0.20771
		-2.85157	-0.03242
		-2.85132	0.09954
		-2.85108	0.12047
		-2.85083	0.12876
		-2.85059	0.08989
		-2.85035	-0.05039
		-2.8501	-0.11588
		-2.84986	0.04526
		-2.84962	0.20641
		-2.84937	0.0775
		-2.84913	-0.173
		-2.84888	-0.16761
		-2.84864	0.04363
		-2.8484	0.11251
		-2.84815	0.05754
		-2.84791	0.20369
		-2.84767	0.47855
		-2.84742	0.42471
		-2.84718	0.01664
		-2.84693	-0.19639
		-2.84669	0.01931
		-2.84645	0.19211
		-2.8462	-0.02921
		-2.84596	-0.27296
		-2.84571	-0.12388
		-2.84547	0.12545
		-2.84523	-0.02052
		-2.84498	-0.38847
		-2.84474	-0.41396
		-2.8445	-0.07662
		-2.84425	0.08917
		-2.84401	-0.12412
		-2.84376	-0.30239
		-2.84352	-0.1132
		-2.84328	0.18316
		-2.84303	0.16786
		-2.84279	-0.1082
		-2.84254	-0.22132
		-2.8423	0.02658
		-2.84206	0.35655
		-2.84181	0.38892
		-2.84157	0.12242
		-2.84133	-0.08711
		-2.84108	-0.00767
		-2.84084	0.17214
		-2.84059	0.13937
		-2.84035	-0.09002
		-2.84011	-0.23169
		-2.83986	-0.16939
		-2.83962	-0.0533
		-2.83937	0.0242
		-2.83913	0.14088
		-2.83889	0.2721
		-2.83864	0.21997
		-2.8384	-0.05087
		-2.83816	-0.27223
		-2.83791	-0.22238
		-2.83767	-0.00175
		-2.83742	0.15963
		-2.83718	0.15405
		-2.83694	-0.02579
		-2.83669	-0.30168
		-2.83645	-0.4228
		-2.83621	-0.17329
		-2.83596	0.23484
		-2.83572	0.32765
		-2.83547	0.0508
		-2.83523	-0.12608
		-2.83499	0.04041
		-2.83474	0.19268
		-2.8345	0.03018
		-2.83425	-0.16444
		-2.83401	-0.07678
		-2.83377	0.03058
		-2.83352	-0.19466
		-2.83328	-0.48104
		-2.83304	-0.3455
		-2.83279	0.04505
		-2.83255	0.10637
		-2.8323	-0.20747
		-2.83206	-0.36489
		-2.83182	-0.14209
		-2.83157	0.11001
		-2.83133	0.14234
		-2.83108	0.12969
		-2.83084	0.18294
		-2.8306	0.11383
		-2.83035	-0.1122
		-2.83011	-0.19823
		-2.82987	-0.02904
		-2.82962	0.0859
		-2.82938	-0.06118
		-2.82913	-0.21557
		-2.82889	-0.11298
		-2.82865	0.06881
		-2.8284	0.03842
		-2.82816	-0.11082
		-2.82791	-0.07296
		-2.82767	0.1754
		-2.82743	0.35169
		-2.82718	0.25105
		-2.82694	-0.04613
		-2.8267	-0.28117
		-2.82645	-0.23165
		-2.82621	0.06775
		-2.82596	0.27629
		-2.82572	0.10097
		-2.82548	-0.27541
		-2.82523	-0.37677
		-2.82499	-0.08892
		-2.82475	0.19833
		-2.8245	0.21099
		-2.82426	0.16581
		-2.82401	0.30223
		-2.82377	0.41189
		-2.82353	0.18693
		-2.82328	-0.22803
		-2.82304	-0.421
		-2.82279	-0.29405
		-2.82255	-0.09971
		-2.82231	-0.000260367
		-2.82206	0.06395
		-2.82182	0.11864
		-2.82158	0.09122
		-2.82133	0.0041
		-2.82109	-0.0318
		-2.82084	-0.02299
		-2.8206	-0.06259
		-2.82036	-0.10738
		-2.82011	-0.02503
		-2.81987	0.13452
		-2.81962	0.15789
		-2.81938	-0.00754
		-2.81914	-0.17643
		-2.81889	-0.22858
		-2.81865	-0.27072
		-2.81841	-0.40321
		-2.81816	-0.51785
		-2.81792	-0.46173
		-2.81767	-0.26963
		-2.81743	-0.09836
		-2.81719	-0.00993
		-2.81694	0.05675
		-2.8167	0.1362
		-2.81645	0.1643
		-2.81621	0.07157
		-2.81597	-0.09861
		-2.81572	-0.20133
		-2.81548	-0.14619
		-2.81524	-0.03295
		-2.81499	-0.0553
		-2.81475	-0.22717
		-2.8145	-0.31165
		-2.81426	-0.13853
		-2.81402	0.10727
		-2.81377	0.10893
		-2.81353	-0.1159
		-2.81329	-0.22661
		-2.81304	-0.08011
		-2.8128	0.04367
		-2.81255	-0.10405
		-2.81231	-0.31966
		-2.81207	-0.26214
		-2.81182	-0.01806
		-2.81158	0.02034
		-2.81133	-0.19688
		-2.81109	-0.26181
		-2.81085	0.04152
		-2.8106	0.35091
		-2.81036	0.25168
		-2.81012	-0.09652
		-2.80987	-0.21366
		-2.80963	-0.0115
		-2.80938	0.14647
		-2.80914	0.04813
		-2.8089	-0.1111
		-2.80865	-0.13822
		-2.80841	-0.12975
		-2.80816	-0.19028
		-2.80792	-0.18891
		-2.80768	-0.02336
		-2.80743	0.12329
		-2.80719	0.04804
		-2.80695	-0.13531
		-2.8067	-0.18615
		-2.80646	-0.12037
		-2.80621	-0.13059
		-2.80597	-0.22653
		-2.80573	-0.24062
		-2.80548	-0.1482
		-2.80524	-0.11127
		-2.80499	-0.19338
		-2.80475	-0.25737
		-2.80451	-0.17576
		-2.80426	0.03226
		-2.80402	0.27824
		-2.80378	0.4511
		-2.80353	0.40966
		-2.80329	0.12421
		-2.80304	-0.17627
		-2.8028	-0.2017
[truncated: 63,538 more rows]

## Sheet: Supplementary Figure 30d
		Chemical Shift
		ppm
		-3.28973	-0.0543
		-3.28949	-0.10376
		-3.28924	-0.16758
		-3.289	-0.01579
		-3.28876	0.24323
		-3.28851	0.29762
		-3.28827	0.11419
		-3.28802	-0.0315
		-3.28778	-0.00117
		-3.28754	0.04526
		-3.28729	-0.00426
		-3.28705	-0.01934
		-3.2868	0.08057
		-3.28656	0.12086
		-3.28632	-0.02727
		-3.28607	-0.16352
		-3.28583	-0.03915
		-3.28559	0.23296
		-3.28534	0.33412
		-3.2851	0.21623
		-3.28485	0.12769
		-3.28461	0.19131
		-3.28437	0.25126
		-3.28412	0.18389
		-3.28388	0.0931
		-3.28363	0.09593
		-3.28339	0.13166
		-3.28315	0.11098
		-3.2829	0.08142
		-3.28266	0.10879
		-3.28242	0.13299
		-3.28217	0.08001
		-3.28193	0.00885
		-3.28168	0.01527
		-3.28144	0.07968
		-3.2812	0.13407
		-3.28095	0.18986
		-3.28071	0.26667
		-3.28047	0.27531
		-3.28022	0.12986
		-3.27998	-0.0694
		-3.27973	-0.12244
		-3.27949	0.01426
		-3.27925	0.19079
		-3.279	0.27367
		-3.27876	0.25534
		-3.27851	0.15964
		-3.27827	-0.00215
		-3.27803	-0.13857
		-3.27778	-0.09748
		-3.27754	0.12197
		-3.2773	0.28669
		-3.27705	0.18876
		-3.27681	-0.06588
		-3.27656	-0.16324
		-3.27632	0.02345
		-3.27608	0.26905
		-3.27583	0.28745
		-3.27559	0.09524
		-3.27534	-0.02759
		-3.2751	0.0844
		-3.27486	0.27409
		-3.27461	0.28852
		-3.27437	0.11334
		-3.27413	-0.03535
		-3.27388	-0.00837
		-3.27364	0.11638
		-3.27339	0.1759
		-3.27315	0.10357
		-3.27291	-0.05567
		-3.27266	-0.19615
		-3.27242	-0.18038
		-3.27217	0.04858
		-3.27193	0.3203
		-3.27169	0.35105
		-3.27144	0.10848
		-3.2712	-0.0875
		-3.27096	0.01336
		-3.27071	0.22016
		-3.27047	0.18114
		-3.27022	-0.06902
		-3.26998	-0.15452
		-3.26974	0.0536
		-3.26949	0.23667
		-3.26925	0.13444
		-3.26901	-0.05634
		-3.26876	-0.01362
		-3.26852	0.20337
		-3.26827	0.26921
		-3.26803	0.09187
		-3.26779	-0.1009
		-3.26754	-0.14359
		-3.2673	-0.11735
		-3.26705	-0.11656
		-3.26681	-0.08302
		-3.26657	0.02851
		-3.26632	0.11432
		-3.26608	0.08174
		-3.26584	0.00922
		-3.26559	0.0168
		-3.26535	0.08225
		-3.2651	0.10195
		-3.26486	0.05455
		-3.26462	-0.01065
		-3.26437	-0.07453
		-3.26413	-0.12795
		-3.26388	-0.11486
		-3.26364	-0.00895
		-3.2634	0.10375
		-3.26315	0.13242
		-3.26291	0.1177
		-3.26267	0.15244
		-3.26242	0.22159
		-3.26218	0.24769
		-3.26193	0.23567
		-3.26169	0.22683
		-3.26145	0.17699
		-3.2612	0.04937
		-3.26096	-0.02928
		-3.26071	0.06476
		-3.26047	0.17552
		-3.26023	0.03765
		-3.25998	-0.26094
		-3.25974	-0.32263
		-3.2595	-0.04238
		-3.25925	0.18916
		-3.25901	0.08853
		-3.25876	-0.06699
		-3.25852	0.08455
		-3.25828	0.35533
		-3.25803	0.29584
		-3.25779	-0.05344
		-3.25755	-0.20378
		-3.2573	0.01419
		-3.25706	0.22226
		-3.25681	0.13766
		-3.25657	-0.00963
		-3.25633	0.08332
		-3.25608	0.30076
		-3.25584	0.33425
		-3.25559	0.14686
		-3.25535	-0.06233
		-3.25511	-0.17508
		-3.25486	-0.18759
		-3.25462	-0.0787
		-3.25438	0.11417
		-3.25413	0.20563
		-3.25389	0.07822
		-3.25364	-0.10291
		-3.2534	-0.1058
		-3.25316	0.02515
		-3.25291	0.0578
		-3.25267	-0.06131
		-3.25242	-0.15587
		-3.25218	-0.10935
		-3.25194	0.00354
		-3.25169	0.08338
		-3.25145	0.12748
		-3.25121	0.1554
		-3.25096	0.14842
		-3.25072	0.10075
		-3.25047	0.04705
		-3.25023	0.02391
		-3.24999	0.0447
		-3.24974	0.08107
		-3.2495	0.05398
		-3.24925	-0.06893
		-3.24901	-0.15342
		-3.24877	-0.03203
		-3.24852	0.19927
		-3.24828	0.23414
		-3.24804	0.0069
		-3.24779	-0.1633
		-3.24755	-0.05467
		-3.2473	0.10626
		-3.24706	0.04061
		-3.24682	-0.10084
		-3.24657	-0.01536
		-3.24633	0.19727
		-3.24608	0.19254
		-3.24584	-0.02364
		-3.2456	-0.11508
		-3.24535	0.00857
		-3.24511	0.09194
		-3.24487	0.02742
		-3.24462	-0.00143
		-3.24438	0.06137
		-3.24413	0.0238
		-3.24389	-0.1425
		-3.24365	-0.19566
		-3.2434	-0.07465
		-3.24316	-0.03758
		-3.24292	-0.16941
		-3.24267	-0.17868
		-3.24243	0.07288
		-3.24218	0.24783
		-3.24194	0.05547
		-3.2417	-0.25544
		-3.24145	-0.2829
		-3.24121	-0.07075
		-3.24096	0.04266
		-3.24072	-0.03914
		-3.24048	-0.13358
		-3.24023	-0.11975
		-3.23999	-0.01463
		-3.23975	0.15307
		-3.2395	0.29897
		-3.23926	0.27494
		-3.23901	0.11519
		-3.23877	0.07529
		-3.23853	0.21812
		-3.23828	0.24896
		-3.23804	0.02126
		-3.23779	-0.13981
		-3.23755	0.02756
		-3.23731	0.2195
		-3.23706	0.05813
		-3.23682	-0.23584
		-3.23658	-0.21124
		-3.23633	0.03345
		-3.23609	0.06348
		-3.23584	-0.08132
		-3.2356	0.0211
		-3.23536	0.34896
		-3.23511	0.42447
		-3.23487	0.16569
		-3.23462	0.03414
		-3.23438	0.19719
		-3.23414	0.24931
		-3.23389	0.00297
		-3.23365	-0.12519
		-3.23341	0.13515
		-3.23316	0.3893
		-3.23292	0.24401
		-3.23267	-0.03379
		-3.23243	-0.01295
		-3.23219	0.18437
		-3.23194	0.18465
		-3.2317	0.04089
		-3.23146	0.07016
		-3.23121	0.25179
		-3.23097	0.29833
		-3.23072	0.17123
		-3.23048	0.07376
		-3.23024	0.05156
		-3.22999	0.000412219
		-3.22975	-0.04584
		-3.2295	-0.00137
		-3.22926	0.03134
		-3.22902	-0.04051
		-3.22877	-0.02999
		-3.22853	0.21714
		-3.22829	0.42214
		-3.22804	0.2328
		-3.2278	-0.16346
		-3.22755	-0.27798
		-3.22731	-0.0743
		-3.22707	0.04166
		-3.22682	-0.05704
		-3.22658	-0.06947
		-3.22633	0.1115
		-3.22609	0.19224
		-3.22585	0.04145
		-3.2256	-0.05828
		-3.22536	0.0635
		-3.22512	0.15464
		-3.22487	0.01718
		-3.22463	-0.12255
		-3.22438	-0.01826
		-3.22414	0.18302
		-3.2239	0.2466
		-3.22365	0.2473
		-3.22341	0.32626
		-3.22316	0.34061
		-3.22292	0.12598
		-3.22268	-0.12218
		-3.22243	-0.11269
		-3.22219	0.07182
		-3.22195	0.14599
		-3.2217	0.11355
		-3.22146	0.18949
		-3.22121	0.33231
		-3.22097	0.27894
		-3.22073	0.02994
		-3.22048	-0.10633
		-3.22024	-0.00404
		-3.22	0.11231
		-3.21975	0.07919
		-3.21951	0.02991
		-3.21926	0.0842
		-3.21902	0.11373
		-3.21878	0.00488
		-3.21853	-0.09988
		-3.21829	-0.03939
		-3.21804	0.082
		-3.2178	0.06998
		-3.21756	-0.04472
		-3.21731	-0.08538
		-3.21707	-0.01686
		-3.21683	0.06058
		-3.21658	0.1305
		-3.21634	0.25241
		-3.21609	0.36546
		-3.21585	0.31493
		-3.21561	0.10161
		-3.21536	-0.06909
		-3.21512	-0.04171
		-3.21487	0.11194
		-3.21463	0.21611
		-3.21439	0.18246
		-3.21414	0.03715
		-3.2139	-0.13704
		-3.21366	-0.22883
		-3.21341	-0.15978
		-3.21317	0.01704
		-3.21292	0.14584
		-3.21268	0.14785
		-3.21244	0.10828
		-3.21219	0.13351
		-3.21195	0.19373
		-3.2117	0.17889
		-3.21146	0.05717
		-3.21122	-0.09602
		-3.21097	-0.18783
		-3.21073	-0.1623
		-3.21049	-0.01096
		-3.21024	0.19251
		-3.21	0.30052
		-3.20975	0.2245
		-3.20951	0.05815
		-3.20927	0.000332952
		-3.20902	0.14645
		-3.20878	0.39345
		-3.20853	0.5393
		-3.20829	0.45132
		-3.20805	0.18015
		-3.2078	-0.05465
		-3.20756	-0.05642
		-3.20732	0.11436
		-3.20707	0.18454
		-3.20683	0.03072
		-3.20658	-0.12205
		-3.20634	-0.01844
		-3.2061	0.22066
		-3.20585	0.24847
		-3.20561	0.00875
		-3.20537	-0.1763
		-3.20512	-0.07859
		-3.20488	0.14586
		-3.20463	0.24759
		-3.20439	0.21358
		-3.20415	0.1506
		-3.2039	0.06571
		-3.20366	-0.03235
		-3.20341	-0.00397
		-3.20317	0.20759
		-3.20293	0.37502
		-3.20268	0.25665
		-3.20244	-0.02818
		-3.2022	-0.14714
		-3.20195	-0.01139
		-3.20171	0.16491
		-3.20146	0.20732
		-3.20122	0.12535
		-3.20098	-0.0445
		-3.20073	-0.25663
		-3.20049	-0.32734
		-3.20024	-0.09471
		-3.2	0.25068
		-3.19976	0.30179
		-3.19951	-0.00756
		-3.19927	-0.27376
		-3.19903	-0.17909
		-3.19878	0.10532
		-3.19854	0.2399
		-3.19829	0.17423
		-3.19805	0.0696
		-3.19781	-0.00479
		-3.19756	-0.04668
		-3.19732	0.02507
		-3.19707	0.22499
		-3.19683	0.35213
		-3.19659	0.25487
		-3.19634	0.1207
		-3.1961	0.21188
		-3.19586	0.41068
		-3.19561	0.36148
		-3.19537	0.03549
		-3.19512	-0.19655
		-3.19488	-0.1123
		-3.19464	0.06539
		-3.19439	0.05086
		-3.19415	-0.0938
		-3.19391	-0.11944
		-3.19366	0.02646
		-3.19342	0.17886
		-3.19317	0.21226
		-3.19293	0.14286
		-3.19269	0.03172
		-3.19244	-0.06954
		-3.1922	-0.10277
		-3.19195	-0.046
		-3.19171	0.03379
		-3.19147	0.04744
		-3.19122	-0.000547049
		-3.19098	-0.0183
		-3.19074	0.04892
		-3.19049	0.13772
		-3.19025	0.13103
		-3.19	0.01004
		-3.18976	-0.08251
		-3.18952	0.00175
		-3.18927	0.18934
		-3.18903	0.23462
		-3.18878	0.06899
		-3.18854	-0.05417
		-3.1883	0.07466
		-3.18805	0.2628
		-3.18781	0.18805
		-3.18757	-0.06953
		-3.18732	-0.12345
		-3.18708	0.09366
		-3.18683	0.20646
		-3.18659	0.01835
		-3.18635	-0.15595
		-3.1861	-0.02565
		-3.18586	0.17886
		-3.18561	0.10239
		-3.18537	-0.12739
		-3.18513	-0.1205
		-3.18488	0.12915
		-3.18464	0.27615
		-3.1844	0.20907
		-3.18415	0.1403
		-3.18391	0.13559
		-3.18366	0.02967
		-3.18342	-0.13524
		-3.18318	-0.06717
		-3.18293	0.23393
		-3.18269	0.34403
		-3.18245	0.0497
		-3.1822	-0.28761
		-3.18196	-0.28243
		-3.18171	-0.07999
		-3.18147	-0.02622
		-3.18123	-0.09764
		-3.18098	-0.05756
		-3.18074	0.05282
		-3.18049	0.01344
		-3.18025	-0.12236
		-3.18001	-0.0984
		-3.17976	0.08421
		-3.17952	0.16857
		-3.17928	0.08191
		-3.17903	0.00889
		-3.17879	0.02472
		-3.17854	0.01312
		-3.1783	-0.02314
		-3.17806	0.06629
		-3.17781	0.22923
		-3.17757	0.19548
		-3.17732	-0.061
		-3.17708	-0.18327
		-3.17684	0.05959
		-3.17659	0.40798
		-3.17635	0.47314
		-3.17611	0.23983
		-3.17586	-0.01085
		-3.17562	-0.10196
		-3.17537	-0.06328
		-3.17513	0.03584
		-3.17489	0.14446
		-3.17464	0.19373
		-3.1744	0.15937
		-3.17415	0.10269
		-3.17391	0.05766
		-3.17367	-0.01879
		-3.17342	-0.09894
		-3.17318	-0.0382
		-3.17294	0.1936
		-3.17269	0.37923
		-3.17245	0.31237
		-3.1722	0.07479
		-3.17196	-0.10188
		-3.17172	-0.14415
		-3.17147	-0.13586
		-3.17123	-0.10022
		-3.17099	0.01958
		-3.17074	0.1906
		-3.1705	0.27303
		-3.17025	0.19683
		-3.17001	0.05589
		-3.16977	0.0059
		-3.16952	0.10723
		-3.16928	0.25735
		-3.16903	0.2791
		-3.16879	0.13033
		-3.16855	-0.00305
		-3.1683	0.0635
		-3.16806	0.22649
		-3.16782	0.2178
		-3.16757	0.00739
		-3.16733	-0.14897
		-3.16708	-0.1011
		-3.16684	0.01342
		-3.1666	0.05374
		-3.16635	0.06554
		-3.16611	0.07814
		-3.16586	0.00761
		-3.16562	-0.0941
		-3.16538	-0.01383
		-3.16513	0.21686
		-3.16489	0.24765
		-3.16465	-0.01044
		-3.1644	-0.12142
		-3.16416	0.20083
		-3.16391	0.53118
		-3.16367	0.32678
		-3.16343	-0.21482
		-3.16318	-0.44739
		-3.16294	-0.22474
		-3.16269	0.0332
		-3.16245	0.10537
		-3.16221	0.17854
		-3.16196	0.30833
		-3.16172	0.2918
		-3.16148	0.16124
		-3.16123	0.2252
		-3.16099	0.47342
		-3.16074	0.48487
		-3.1605	0.1206
		-3.16026	-0.20533
		-3.16001	-0.18107
		-3.15977	-0.04013
		-3.15952	-0.07394
		-3.15928	-0.15404
		-3.15904	-0.06707
		-3.15879	0.06898
		-3.15855	0.07701
		-3.15831	0.07139
		-3.15806	0.18199
		-3.15782	0.2335
		-3.15757	0.0651
		-3.15733	-0.10711
		-3.15709	-0.03723
		-3.15684	0.07973
		-3.1566	-0.08978
		-3.15636	-0.41099
		-3.15611	-0.41621
		-3.15587	0.01398
		-3.15562	0.4937
		-3.15538	0.66129
		-3.15514	0.54825
		-3.15489	0.38417
		-3.15465	0.29577
		-3.1544	0.27476
		-3.15416	0.27673
		-3.15392	0.28212
		-3.15367	0.31972
		-3.15343	0.41708
		-3.15319	0.50014
		-3.15294	0.4351
		-3.1527	0.22006
		-3.15245	0.01876
		-3.15221	-0.04643
		-3.15197	-0.00269
		-3.15172	0.09621
		-3.15148	0.21858
		-3.15123	0.25638
		-3.15099	0.11069
		-3.15075	-0.08009
		-3.1505	-0.0619
		-3.15026	0.13177
		-3.15002	0.20231
		-3.14977	0.07438
		-3.14953	-0.00259
		-3.14928	0.06201
		-3.14904	0.04262
		-3.1488	-0.11364
		-3.14855	-0.11069
		-3.14831	0.13873
		-3.14806	0.26544
		-3.14782	0.07704
		-3.14758	-0.05894
		-3.14733	0.12706
		-3.14709	0.26901
		-3.14685	0.00861
		-3.1466	-0.29065
		-3.14636	-0.11361
		-3.14611	0.30265
		-3.14587	0.35343
		-3.14563	0.07857
		-3.14538	0.01994
		-3.14514	0.23538
		-3.1449	0.25515
		-3.14465	-0.01545
		-3.14441	-0.13535
		-3.14416	0.05147
		-3.14392	0.1597
		-3.14368	-0.0141
		-3.14343	-0.16807
		-3.14319	-0.09924
		-3.14294	-0.03654
		-3.1427	-0.12961
		-3.14246	-0.13848
		-3.14221	0.0989
		-3.14197	0.3421
		-3.14173	0.35075
		-3.14148	0.23287
		-3.14124	0.18267
		-3.14099	0.21325
		-3.14075	0.29722
		-3.14051	0.42704
		-3.14026	0.44687
		-3.14002	0.20847
		-3.13977	-0.05591
		-3.13953	0.03065
		-3.13929	0.33647
		-3.13904	0.33842
		-3.1388	-0.02635
		-3.13856	-0.23603
		-3.13831	-0.07043
		-3.13807	0.04688
		-3.13782	-0.12791
		-3.13758	-0.1716
		-3.13734	0.23914
		-3.13709	0.66842
		-3.13685	0.56161
		-3.1366	0.09027
		-3.13636	-0.17879
		-3.13612	-0.10608
		-3.13587	0.03152
		-3.13563	0.08351
		-3.13539	0.09225
		-3.13514	0.05369
		-3.1349	0.00277
		-3.13465	0.10183
		-3.13441	0.32743
		-3.13417	0.37514
		-3.13392	0.17724
		-3.13368	0.1166
		-3.13344	0.36737
		-3.13319	0.49021
		-3.13295	0.15757
		-3.1327	-0.18865
		-3.13246	-0.00325
		-3.13222	0.44815
		-3.13197	0.53373
		-3.13173	0.29485
		-3.13148	0.27559
		-3.13124	0.50741
		-3.131	0.46531
		-3.13075	0.00731
		-3.13051	-0.38371
		-3.13027	-0.37748
		-3.13002	-0.18169
		-3.12978	-0.04299
		-3.12953	0.07097
		-3.12929	0.17198
		-3.12905	0.14535
		-3.1288	0.06467
		-3.12856	0.15673
		-3.12831	0.36756
		-3.12807	0.40972
		-3.12783	0.29034
		-3.12758	0.30448
		-3.12734	0.44323
		-3.1271	0.34564
		-3.12685	-0.0345
		-3.12661	-0.25667
		-3.12636	-0.08177
		-3.12612	0.17744
		-3.12588	0.22656
		-3.12563	0.21615
		-3.12539	0.31179
		-3.12514	0.30729
		-3.1249	0.0354
		-3.12466	-0.22211
		-3.12441	-0.14458
		-3.12417	0.09426
		-3.12393	0.10757
		-3.12368	-0.09792
		-3.12344	-0.18703
		-3.12319	-0.03617
		-3.12295	0.15013
		-3.12271	0.20508
		-3.12246	0.18255
		-3.12222	0.18174
		-3.12198	0.21085
		-3.12173	0.23369
		-3.12149	0.20888
		-3.12124	0.10336
		-3.121	-0.03142
		-3.12076	-0.05674
		-3.12051	0.07806
		-3.12027	0.23032
		-3.12002	0.24104
		-3.11978	0.14904
		-3.11954	0.11952
		-3.11929	0.21213
		-3.11905	0.32914
		-3.11881	0.36934
		-3.11856	0.33617
		-3.11832	0.27633
		-3.11807	0.1763
		-3.11783	-0.01439
		-3.11759	-0.24501
		-3.11734	-0.33288
		-3.1171	-0.18272
		-3.11685	0.01411
		-3.11661	-0.00994
		-3.11637	-0.18848
		-3.11612	-0.1817
		-3.11588	0.08379
		-3.11564	0.26186
		-3.11539	0.1484
		-3.11515	0.03624
		-3.1149	0.20372
		-3.11466	0.39206
		-3.11442	0.23085
		-3.11417	-0.08352
		-3.11393	-0.06602
		-3.11368	0.25977
		-3.11344	0.41027
		-3.1132	0.2297
		-3.11295	0.06249
		-3.11271	0.11751
		-3.11247	0.2074
		-3.11222	0.20111
		-3.11198	0.21733
		-3.11173	0.25697
		-3.11149	0.14082
		-3.11125	-0.06446
		-3.111	-0.05507
		-3.11076	0.14927
		-3.11051	0.17732
		-3.11027	-0.01255
		-3.11003	0.00278
		-3.10978	0.34466
		-3.10954	0.52979
		-3.1093	0.25341
		-3.10905	-0.09869
		-3.10881	-0.11637
		-3.10856	0.00142
		-3.10832	-0.0529
		-3.10808	-0.07336
		-3.10783	0.21508
		-3.10759	0.51402
		-3.10735	0.38464
		-3.1071	0.0175
		-3.10686	-0.06825
		-3.10661	0.12233
		-3.10637	0.14969
		-3.10613	-0.04489
		-3.10588	-0.05416
		-3.10564	0.26951
		-3.10539	0.57294
		-3.10515	0.56749
		-3.10491	0.37576
		-3.10466	0.22096
		-3.10442	0.14895
		-3.10418	0.14109
		-3.10393	0.18598
		-3.10369	0.18121
		-3.10344	0.03472
		-3.1032	-0.12162
		-3.10296	-0.07232
		-3.10271	0.15619
		-3.10247	0.36362
		-3.10222	0.49641
		-3.10198	0.61085
		-3.10174	0.60572
		-3.10149	0.33789
		-3.10125	-0.04225
		-3.10101	-0.21667
		-3.10076	-0.13711
		-3.10052	-0.01315
		-3.10027	0.08168
		-3.10003	0.22627
		-3.09979	0.32201
		-3.09954	0.1645
		-3.0993	-0.14242
		-3.09905	-0.26199
		-3.09881	-0.15602
		-3.09857	-0.11263
		-3.09832	-0.17947
		-3.09808	-0.05193
		-3.09784	0.31264
		-3.09759	0.46179
		-3.09735	0.12384
		-3.0971	-0.292
		-3.09686	-0.25034
		-3.09662	0.14917
		-3.09637	0.3731
		-3.09613	0.23012
		-3.09589	0.02843
		-3.09564	0.0254
		-3.0954	0.11219
		-3.09515	0.10971
		-3.09491	0.07926
		-3.09467	0.18414
		-3.09442	0.39429
		-3.09418	0.48554
		-3.09393	0.31545
		-3.09369	0.0178
		-3.09345	-0.12386
		-3.0932	0.00299
		-3.09296	0.20487
		-3.09272	0.23356
		-3.09247	0.11581
		-3.09223	0.09397
		-3.09198	0.246
		-3.09174	0.35423
		-3.0915	0.24235
		-3.09125	0.07134
		-3.09101	0.11689
		-3.09076	0.33852
		-3.09052	0.39984
		-3.09028	0.15213
		-3.09003	-0.11079
		-3.08979	-0.03113
		-3.08955	0.30405
		-3.0893	0.45764
		-3.08906	0.23779
		-3.08881	-0.04955
		-3.08857	-0.05572
		-3.08833	0.12946
		-3.08808	0.17556
		-3.08784	0.03038
		-3.08759	-0.06086
		-3.08735	0.01476
		-3.08711	0.11987
		-3.08686	0.18554
		-3.08662	0.30886
		-3.08638	0.46305
		-3.08613	0.44673
		-3.08589	0.24223
		-3.08564	0.09911
		-3.0854	0.1192
		-3.08516	0.10503
		-3.08491	-0.000729886
		-3.08467	0.07995
		-3.08443	0.43857
		-3.08418	0.65389
		-3.08394	0.37873
		-3.08369	-0.06621
		-3.08345	-0.13703
		-3.08321	0.14213
		-3.08296	0.31677
		-3.08272	0.24185
		-3.08247	0.15925
		-3.08223	0.14429
		-3.08199	0.02153
		-3.08174	-0.1718
		-3.0815	-0.15446
		-3.08126	0.09108
		-3.08101	0.23154
		-3.08077	0.11078
		-3.08052	-0.03479
		-3.08028	-0.00556
		-3.08004	0.08459
		-3.07979	0.09213
		-3.07955	0.06921
		-3.0793	0.06598
		-3.07906	0.00815
		-3.07882	-0.09163
		-3.07857	-0.07589
		-3.07833	0.071
		-3.07809	0.13497
		-3.07784	0.00853
		-3.0776	-0.11604
		-3.07735	-0.03272
		-3.07711	0.18532
		-3.07687	0.30765
		-3.07662	0.22859
		-3.07638	0.04505
		-3.07613	-0.05214
		-3.07589	0.04585
		-3.07565	0.21361
		-3.0754	0.19015
		-3.07516	-0.05673
		-3.07492	-0.22171
		-3.07467	-0.09796
		-3.07443	0.09095
		-3.07418	0.06549
		-3.07394	-0.04067
		-3.0737	0.04346
		-3.07345	0.20437
		-3.07321	0.1617
		-3.07296	0.03089
		-3.07272	0.14113
		-3.07248	0.41225
		-3.07223	0.47574
		-3.07199	0.33477
		-3.07175	0.30803
		-3.0715	0.37579
		-3.07126	0.23456
		-3.07101	-0.01767
		-3.07077	0.03165
		-3.07053	0.29702
		-3.07028	0.23942
		-3.07004	-0.16302
		-3.0698	-0.31042
		-3.06955	-0.04509
		-3.06931	0.05581
		-3.06906	-0.23292
		-3.06882	-0.32035
		-3.06858	0.10723
		-3.06833	0.43247
		-3.06809	0.17832
		-3.06784	-0.11017
		-3.0676	0.16678
		-3.06736	0.56607
		-3.06711	0.38239
		-3.06687	-0.08764
		-3.06663	-0.06676
		-3.06638	0.36488
		-3.06614	0.49405
		-3.06589	0.24664
		-3.06565	0.19364
		-3.06541	0.42551
		-3.06516	0.43335
		-3.06492	0.11855
		-3.06467	-0.01277
		-3.06443	0.22928
		-3.06419	0.43143
		-3.06394	0.35436
		-3.0637	0.2479
		-3.06346	0.24183
		-3.06321	0.13218
		-3.06297	-0.06426
		-3.06272	-0.0323
		-3.06248	0.18364
		-3.06224	0.12538
		-3.06199	-0.25509
		-3.06175	-0.39238
		-3.0615	-0.01565
		-3.06126	0.375
		-3.06102	0.29556
		-3.06077	-0.01699
		-3.06053	-0.07831
		-3.06029	0.13583
		-3.06004	0.34506
		-3.0598	0.43058
		-3.05955	0.3863
		-3.05931	0.15857
		-3.05907	-0.13717
		-3.05882	-0.17591
		-3.05858	0.0977
		-3.05834	0.2903
		-3.05809	0.15402
		-3.05785	-0.01214
		-3.0576	0.10404
		-3.05736	0.27035
		-3.05712	0.12117
		-3.05687	-0.17599
		-3.05663	-0.16418
		-3.05638	0.16246
		-3.05614	0.34896
		-3.0559	0.16197
		-3.05565	-0.13614
		-3.05541	-0.22727
		-3.05517	-0.11709
		-3.05492	0.00945
		-3.05468	0.07067
		-3.05443	0.11388
		-3.05419	0.18577
		-3.05395	0.26644
		-3.0537	0.30025
		-3.05346	0.26722
		-3.05321	0.20957
		-3.05297	0.159
		-3.05273	0.08372
		-3.05248	-0.01236
		-3.05224	-0.01294
		-3.052	0.1422
		-3.05175	0.28848
		-3.05151	0.23954
		-3.05126	0.09677
		-3.05102	0.10726
		-3.05078	0.26062
		-3.05053	0.32288
		-3.05029	0.24731
		-3.05004	0.21264
		-3.0498	0.24574
		-3.04956	0.19062
		-3.04931	0.10162
		-3.04907	0.23412
		-3.04883	0.52275
		-3.04858	0.53372
		-3.04834	0.15502
		-3.04809	-0.12209
		-3.04785	0.07272
		-3.04761	0.39767
		-3.04736	0.33851
		-3.04712	0.00466
		-3.04688	-0.0917
		-3.04663	0.16108
		-3.04639	0.38133
		-3.04614	0.31691
		-3.0459	0.12068
		-3.04566	0.00463
		-3.04541	-0.01715
		-3.04517	0.00703
		-3.04492	0.07983
		-3.04468	0.17481
		-3.04444	0.23303
		-3.04419	0.25591
		-3.04395	0.26126
		-3.04371	0.19875
		-3.04346	0.06121
		-3.04322	-0.00844
		-3.04297	0.09094
		-3.04273	0.20939
		-3.04249	0.14048
		-3.04224	-0.04772
		-3.042	-0.10432
		-3.04175	0.02693
		-3.04151	0.15101
		-3.04127	0.13001
		-3.04102	0.03525
		-3.04078	-0.02408
		-3.04054	-0.04116
		-3.04029	-0.04782
		-3.04005	-0.04882
		-3.0398	-0.04392
		-3.03956	-0.01972
		-3.03932	0.06561
		-3.03907	0.2021
		-3.03883	0.28434
		-3.03858	0.25199
		-3.03834	0.20406
		-3.0381	0.24521
		-3.03785	0.2941
		-3.03761	0.20833
		-3.03737	0.04722
		-3.03712	0.01807
		-3.03688	0.15729
		-3.03663	0.24365
		-3.03639	0.0899
		-3.03615	-0.20062
		-3.0359	-0.35138
		-3.03566	-0.23337
		-3.03542	0.00141
		-3.03517	0.11366
		-3.03493	0.06423
		-3.03468	0.04283
		-3.03444	0.18775
		-3.0342	0.3775
		-3.03395	0.41064
		-3.03371	0.30638
		-3.03346	0.2499
		-3.03322	0.28811
		-3.03298	0.29913
		-3.03273	0.25214
		-3.03249	0.24624
		-3.03225	0.26101
		-3.032	0.14475
		-3.03176	-0.07006
		-3.03151	-0.12322
		-3.03127	0.07489
		-3.03103	0.27616
		-3.03078	0.28261
		-3.03054	0.22713
		-3.03029	0.26997
		-3.03005	0.28293
		-3.02981	0.09129
		-3.02956	-0.1814
		-3.02932	-0.27654
		-3.02908	-0.15318
		-3.02883	0.0419
		-3.02859	0.19078
		-3.02834	0.19893
		-3.0281	-0.01117
		-3.02786	-0.27839
		-3.02761	-0.22304
		-3.02737	0.23025
		-3.02712	0.59597
		-3.02688	0.43105
		-3.02664	-0.02918
		-3.02639	-0.22288
		-3.02615	-0.05027
		-3.02591	0.13064
		-3.02566	0.14852
		-3.02542	0.16371
		-3.02517	0.22563
		-3.02493	0.18475
		-3.02469	0.07591
		-3.02444	0.12449
		-3.0242	0.29388
		-3.02395	0.26729
		-3.02371	-0.00451
		-3.02347	-0.16208
		-3.02322	-0.0034
		-3.02298	0.21044
		-3.02274	0.2185
		-3.02249	0.15138
		-3.02225	0.202
		-3.022	0.24792
		-3.02176	0.12663
		-3.02152	0.01669
		-3.02127	0.16777
		-3.02103	0.42531
		-3.02079	0.42402
		-3.02054	0.18721
		-3.0203	0.12964
		-3.02005	0.40398
		-3.01981	0.61145
		-3.01957	0.36452
		-3.01932	-0.12061
		-3.01908	-0.29382
		-3.01883	-0.0298
		-3.01859	0.2206
		-3.01835	0.099
		-3.0181	-0.16102
		-3.01786	-0.1303
		-3.01762	0.15388
		-3.01737	0.27979
		-3.01713	0.12435
		-3.01688	0.01106
		-3.01664	0.14908
		-3.0164	0.32011
		-3.01615	0.29998
		-3.01591	0.22989
		-3.01566	0.30776
		-3.01542	0.416
		-3.01518	0.36522
		-3.01493	0.2551
		-3.01469	0.25598
		-3.01445	0.25017
		-3.0142	0.05907
		-3.01396	-0.15596
		-3.01371	-0.11581
		-3.01347	0.09527
		-3.01323	0.18297
		-3.01298	0.16409
		-3.01274	0.29013
		-3.01249	0.51143
		-3.01225	0.48649
		-3.01201	0.14696
		-3.01176	-0.18297
		-3.01152	-0.28716
		-3.01128	-0.26668
		-3.01103	-0.18211
		-3.01079	0.08676
		-3.01054	0.49153
		-3.0103	0.71486
		-3.01006	0.60018
		-3.00981	0.37159
		-3.00957	0.26967
		-3.00933	0.2535
		-3.00908	0.2033
		-3.00884	0.13958
		-3.00859	0.09395
		-3.00835	0.00924
		-3.00811	-0.10337
		-3.00786	-0.12903
		-3.00762	-0.05426
		-3.00737	0.01453
		-3.00713	0.06757
		-3.00689	0.16567
		-3.00664	0.20551
		-3.0064	0.04499
		-3.00616	-0.14157
		-3.00591	-0.0398
		-3.00567	0.24573
		-3.00542	0.28039
		-3.00518	0.02735
		-3.00494	-0.04955
		-3.00469	0.21675
		-3.00445	0.37272
		-3.0042	0.11968
		-3.00396	-0.14191
		-3.00372	0.03079
		-3.00347	0.397
		-3.00323	0.46569
		-3.00299	0.27383
		-3.00274	0.19104
		-3.0025	0.24006
		-3.00225	0.17455
		-3.00201	0.03482
		-3.00177	0.07314
		-3.00152	0.24653
		-3.00128	0.30103
		-3.00103	0.27849
		-3.00079	0.43154
		-3.00055	0.67468
		-3.0003	0.63098
		-3.00006	0.26081
		-2.99982	-0.02896
		-2.99957	0.00563
		-2.99933	0.14853
		-2.99908	0.15777
		-2.99884	0.11218
		-2.9986	0.15659
		-2.99835	0.22318
		-2.99811	0.2049
		-2.99787	0.16653
		-2.99762	0.19722
		-2.99738	0.23542
		-2.99713	0.20258
		-2.99689	0.16367
		-2.99665	0.20321
		-2.9964	0.24907
		-2.99616	0.15882
		-2.99591	-0.07463
		-2.99567	-0.3047
		-2.99543	-0.39348
		-2.99518	-0.32966
		-2.99494	-0.19163
		-2.9947	-0.03466
		-2.99445	0.14418
		-2.99421	0.3109
		-2.99396	0.33952
		-2.99372	0.17009
		-2.99348	-0.02039
		-2.99323	0.00975
		-2.99299	0.21581
		-2.99274	0.31116
		-2.9925	0.21216
		-2.99226	0.16766
		-2.99201	0.32344
		-2.99177	0.4509
		-2.99153	0.32383
		-2.99128	0.1045
		-2.99104	0.07752
		-2.99079	0.20716
		-2.99055	0.26287
		-2.99031	0.22059
		-2.99006	0.22281
		-2.98982	0.26409
		-2.98957	0.23616
		-2.98933	0.19585
		-2.98909	0.27737
		-2.98884	0.40306
		-2.9886	0.3776
		-2.98836	0.21711
		-2.98811	0.10386
		-2.98787	0.072
		-2.98762	0.019
		-2.98738	-0.03481
		-2.98714	0.00664
		-2.98689	0.07018
		-2.98665	0.02719
		-2.9864	-0.00345
		-2.98616	0.19084
		-2.98592	0.48302
		-2.98567	0.49356
		-2.98543	0.15184
		-2.98519	-0.16743
		-2.98494	-0.14635
		-2.9847	0.12937
		-2.98445	0.39644
		-2.98421	0.51156
		-2.98397	0.4498
		-2.98372	0.26532
		-2.98348	0.13041
		-2.98324	0.18439
		-2.98299	0.29671
		-2.98275	0.21574
		-2.9825	-0.02585
		-2.98226	-0.13173
		-2.98202	-0.01216
		-2.98177	0.06654
		-2.98153	-0.09756
		-2.98128	-0.34154
		-2.98104	-0.38769
		-2.9808	-0.18563
		-2.98055	0.10011
		-2.98031	0.27214
		-2.98007	0.2157
		-2.97982	0.00885
		-2.97958	-0.07345
		-2.97933	0.13019
		-2.97909	0.38096
		-2.97885	0.3274
		-2.9786	0.04685
		-2.97836	-0.03988
		-2.97811	0.18625
		-2.97787	0.36215
		-2.97763	0.20019
		-2.97738	-0.13998
		-2.97714	-0.37382
		-2.9769	-0.43964
		-2.97665	-0.36334
		-2.97641	-0.11504
		-2.97616	0.19907
		-2.97592	0.30689
		-2.97568	0.14634
		-2.97543	0.000205218
		-2.97519	0.0615
		-2.97494	0.15213
		-2.9747	0.08822
		-2.97446	0.02348
		-2.97421	0.15443
		-2.97397	0.34243
		-2.97373	0.33577
		-2.97348	0.17651
		-2.97324	0.0988
		-2.97299	0.17035
		-2.97275	0.28349
		-2.97251	0.36542
		-2.97226	0.38188
		-2.97202	0.27598
		-2.97178	0.09411
		-2.97153	0.01025
		-2.97129	0.05817
		-2.97104	0.04709
		-2.9708	-0.08701
		-2.97056	-0.11998
		-2.97031	0.04522
		-2.97007	0.1153
		-2.96982	-0.11804
		-2.96958	-0.33323
		-2.96934	-0.12338
		-2.96909	0.33668
		-2.96885	0.52988
		-2.96861	0.36169
		-2.96836	0.20701
		-2.96812	0.26343
		-2.96787	0.34181
		-2.96763	0.30849
		-2.96739	0.26987
		-2.96714	0.24322
		-2.9669	0.07917
		-2.96665	-0.16338
		-2.96641	-0.1715
		-2.96617	0.11759
		-2.96592	0.3353
		-2.96568	0.2263
		-2.96544	0.04187
		-2.96519	0.10696
		-2.96495	0.27299
		-2.9647	0.16698
		-2.96446	-0.16771
		-2.96422	-0.27435
		-2.96397	0.06654
		-2.96373	0.51754
		-2.96348	0.63208
		-2.96324	0.39473
		-2.963	0.14665
		-2.96275	0.11141
		-2.96251	0.20017
		-2.96227	0.24575
		-2.96202	0.21485
		-2.96178	0.13304
		-2.96153	-0.00797
		-2.96129	-0.13879
		-2.96105	-0.07398
		-2.9608	0.21631
		-2.96056	0.42286
		-2.96032	0.25168
		-2.96007	-0.10301
		-2.95983	-0.15378
		-2.95958	0.20707
		-2.95934	0.57051
		-2.9591	0.61795
		-2.95885	0.49641
		-2.95861	0.43232
		-2.95836	0.35084
		-2.95812	0.14667
		-2.95788	0.000276547
		-2.95763	0.08023
		-2.95739	0.19231
		-2.95715	0.09618
		-2.9569	-0.05189
		-2.95666	0.02004
		-2.95641	0.16933
		-2.95617	0.06005
		-2.95593	-0.20677
		-2.95568	-0.20148
		-2.95544	0.11652
		-2.95519	0.31435
		-2.95495	0.19446
		-2.95471	0.07809
		-2.95446	0.20906
		-2.95422	0.34679
		-2.95398	0.22377
		-2.95373	0.01752
		-2.95349	0.03216
		-2.95324	0.19814
		-2.953	0.24191
		-2.95276	0.15135
		-2.95251	0.12197
		-2.95227	0.17001
		-2.95202	0.14297
		-2.95178	0.05609
		-2.95154	0.08633
		-2.95129	0.21786
		-2.95105	0.19667
		-2.95081	-0.06879
		-2.95056	-0.30881
		-2.95032	-0.2454
		-2.95007	0.02889
		-2.94983	0.20858
		-2.94959	0.19917
		-2.94934	0.16156
		-2.9491	0.17153
		-2.94886	0.10404
		-2.94861	-0.05554
		-2.94837	-0.05452
		-2.94812	0.23892
		-2.94788	0.49058
		-2.94764	0.29625
		-2.94739	-0.16294
		-2.94715	-0.29089
		-2.9469	0.04974
		-2.94666	0.30752
		-2.94642	0.08916
		-2.94617	-0.23488
		-2.94593	-0.14816
		-2.94569	0.18494
		-2.94544	0.23312
		-2.9452	-0.01845
		-2.94495	-0.103
		-2.94471	0.10952
		-2.94447	0.24909
		-2.94422	0.14411
		-2.94398	0.08878
		-2.94373	0.2433
		-2.94349	0.30351
		-2.94325	0.04309
		-2.943	-0.25258
		-2.94276	-0.21889
		-2.94252	0.05885
		-2.94227	0.26976
		-2.94203	0.35226
		-2.94178	0.42236
		-2.94154	0.45593
		-2.9413	0.36985
		-2.94105	0.25832
		-2.94081	0.25786
		-2.94056	0.30701
		-2.94032	0.28739
		-2.94008	0.25838
		-2.93983	0.3082
		-2.93959	0.3305
		-2.93935	0.21595
		-2.9391	0.11414
		-2.93886	0.20762
		-2.93861	0.3507
		-2.93837	0.25714
		-2.93813	-0.0329
		-2.93788	-0.20384
		-2.93764	-0.14415
		-2.93739	-0.04607
		-2.93715	-0.02375
		-2.93691	0.03897
		-2.93666	0.19913
		-2.93642	0.31307
		-2.93618	0.28864
		-2.93593	0.22506
		-2.93569	0.18805
		-2.93544	0.08293
		-2.9352	-0.10954
		-2.93496	-0.19453
		-2.93471	-0.04557
		-2.93447	0.15037
		-2.93423	0.14579
		-2.93398	0.01006
		-2.93374	0.01916
		-2.93349	0.22242
		-2.93325	0.36073
		-2.93301	0.24789
		-2.93276	0.03153
		-2.93252	-0.01687
		-2.93227	0.16518
		-2.93203	0.41122
		-2.93179	0.53999
		-2.93154	0.48239
		-2.9313	0.27637
		-2.93106	0.06384
		-2.93081	0.03721
		-2.93057	0.23949
		-2.93032	0.43989
		-2.93008	0.37054
		-2.92984	0.09231
		-2.92959	-0.05495
		-2.92935	0.0934
		-2.9291	0.32153
		-2.92886	0.36834
		-2.92862	0.26062
		-2.92837	0.17065
		-2.92813	0.1413
		-2.92789	0.14485
		-2.92764	0.23424
		-2.9274	0.40106
		-2.92715	0.44454
		-2.92691	0.25208
		-2.92667	0.06259
		-2.92642	0.13637
		-2.92618	0.30189
		-2.92593	0.21523
		-2.92569	-0.03352
		-2.92545	-0.0439
		-2.9252	0.18358
		-2.92496	0.19465
		-2.92472	-0.14339
		-2.92447	-0.34963
		-2.92423	-0.06704
		-2.92398	0.3735
		-2.92374	0.46395
		-2.9235	0.21626
		-2.92325	-0.01747
		-2.92301	-0.10476
		-2.92277	-0.12447
		-2.92252	-0.06066
		-2.92228	0.09787
		-2.92203	0.16249
		-2.92179	0.02978
		-2.92155	-0.03824
		-2.9213	0.19552
		-2.92106	0.4798
		-2.92081	0.43047
		-2.92057	0.15848
		-2.92033	0.0611
		-2.92008	0.14592
		-2.91984	0.10997
		-2.9196	-0.00783
		-2.91935	0.12481
		-2.91911	0.42594
		-2.91886	0.40295
		-2.91862	0.00698
		-2.91838	-0.17494
		-2.91813	0.13838
		-2.91789	0.41724
		-2.91764	0.1862
		-2.9174	-0.16509
		-2.91716	-0.02811
		-2.91691	0.38671
		-2.91667	0.38599
		-2.91643	-0.03757
		-2.91618	-0.16918
		-2.91594	0.23787
		-2.91569	0.50182
		-2.91545	0.07017
		-2.91521	-0.57665
		-2.91496	-0.61135
		-2.91472	-0.0621
		-2.91447	0.30742
		-2.91423	0.16933
		-2.91399	0.00584
		-2.91374	0.20707
		-2.9135	0.43484
		-2.91326	0.25838
		-2.91301	-0.05115
		-2.91277	0.08589
		-2.91252	0.61061
		-2.91228	0.87334
		-2.91204	0.59272
		-2.91179	0.19665
		-2.91155	0.09823
		-2.91131	0.16351
		-2.91106	0.1276
		-2.91082	0.06505
		-2.91057	0.11651
		-2.91033	0.13973
		-2.91009	0.01567
		-2.90984	-0.02757
		-2.9096	0.18398
		-2.90935	0.33932
		-2.90911	0.09749
		-2.90887	-0.26347
		-2.90862	-0.20763
		-2.90838	0.19276
		-2.90814	0.35451
		-2.90789	0.11277
		-2.90765	-0.07359
		-2.9074	0.06046
		-2.90716	0.18046
		-2.90692	0.00816
		-2.90667	-0.15557
		-2.90643	0.06771
		-2.90618	0.49563
		-2.90594	0.6486
		-2.9057	0.41073
		-2.90545	0.06959
		-2.90521	-0.14091
		-2.90497	-0.21193
		-2.90472	-0.16762
		-2.90448	0.00413
		-2.90423	0.22687
		-2.90399	0.33624
		-2.90375	0.25137
		-2.9035	0.07531
		-2.90326	0.00689
		-2.90301	0.13319
		-2.90277	0.28345
		-2.90253	0.19026
		-2.90228	-0.10525
		-2.90204	-0.18885
		-2.9018	0.16091
		-2.90155	0.5399
		-2.90131	0.42112
		-2.90106	-0.05896
		-2.90082	-0.30101
		-2.90058	-0.15489
		-2.90033	-0.04322
		-2.90009	-0.13544
		-2.89985	-0.07036
		-2.8996	0.28684
		-2.89936	0.48679
		-2.89911	0.26498
		-2.89887	0.05119
		-2.89863	0.22654
		-2.89838	0.42617
		-2.89814	0.17336
		-2.89789	-0.26259
		-2.89765	-0.32304
		-2.89741	-0.10748
		-2.89716	-0.11429
		-2.89692	-0.28204
		-2.89668	-0.09536
		-2.89643	0.43537
		-2.89619	0.69408
		-2.89594	0.42892
		-2.8957	0.09326
		-2.89546	0.06319
		-2.89521	0.15091
		-2.89497	0.11535
		-2.89472	0.0892
		-2.89448	0.21761
		-2.89424	0.3338
		-2.89399	0.27798
		-2.89375	0.169
		-2.89351	0.12709
		-2.89326	0.06935
		-2.89302	-0.02516
		-2.89277	0.00322
		-2.89253	0.16848
		-2.89229	0.25595
		-2.89204	0.23497
		-2.8918	0.35094
		-2.89155	0.60828
		-2.89131	0.61957
		-2.89107	0.26217
		-2.89082	0.02726
		-2.89058	0.30677
		-2.89034	0.72046
		-2.89009	0.64401
		-2.88985	0.12589
		-2.8896	-0.24549
		-2.88936	-0.21411
		-2.88912	-0.0667
		-2.88887	-0.04127
		-2.88863	-0.03355
		-2.88838	0.05626
		-2.88814	0.10931
		-2.8879	0.04483
		-2.88765	-0.01566
		-2.88741	0.04158
		-2.88717	0.17107
		-2.88692	0.29895
		-2.88668	0.4056
		-2.88643	0.4314
		-2.88619	0.30302
		-2.88595	0.10946
		-2.8857	0.06431
		-2.88546	0.223
		-2.88522	0.38893
		-2.88497	0.35894
		-2.88473	0.13701
		-2.88448	-0.128
		-2.88424	-0.28513
		-2.884	-0.23501
		-2.88375	0.0174
		-2.88351	0.31097
		-2.88326	0.43925
		-2.88302	0.35985
		-2.88278	0.21254
		-2.88253	0.12025
		-2.88229	0.07707
		-2.88205	0.04643
		-2.8818	0.04505
		-2.88156	0.07666
		-2.88131	0.08146
		-2.88107	0.02684
		-2.88083	-0.00685
		-2.88058	0.09408
		-2.88034	0.31461
		-2.88009	0.47558
		-2.87985	0.40367
		-2.87961	0.15004
		-2.87936	-0.01658
		-2.87912	0.08749
		-2.87888	0.30655
		-2.87863	0.32716
		-2.87839	0.10495
		-2.87814	-0.07566
		-2.8779	-0.02133
		-2.87766	0.10378
		-2.87741	0.06948
		-2.87717	-0.05448
		-2.87692	-0.03177
		-2.87668	0.16693
		-2.87644	0.3493
		-2.87619	0.39279
		-2.87595	0.34796
		-2.87571	0.29788
		-2.87546	0.29723
		-2.87522	0.39999
		-2.87497	0.56526
		-2.87473	0.59724
		-2.87449	0.38136
		-2.87424	0.1193
		-2.874	0.09397
		-2.87376	0.2431
		-2.87351	0.23825
		-2.87327	-0.00779
		-2.87302	-0.20638
		-2.87278	-0.14063
		-2.87254	0.02385
		-2.87229	0.01715
		-2.87205	-0.15076
		-2.8718	-0.24495
		-2.87156	-0.11491
		-2.87132	0.17704
		-2.87107	0.44396
		-2.87083	0.51309
		-2.87059	0.37148
		-2.87034	0.21514
		-2.8701	0.24092
		-2.86985	0.38022
		-2.86961	0.39843
		-2.86937	0.26322
		-2.86912	0.1882
		-2.86888	0.25712
		-2.86863	0.26903
		-2.86839	0.09171
		-2.86815	-0.07965
		-2.8679	-0.0147
		-2.86766	0.20257
		-2.86742	0.34025
		-2.86717	0.36725
		-2.86693	0.38716
		-2.86668	0.35903
		-2.86644	0.17284
		-2.8662	-0.06058
		-2.86595	-0.08454
		-2.86571	0.12886
		-2.86546	0.32637
		-2.86522	0.33301
		-2.86498	0.24138
		-2.86473	0.18054
		-2.86449	0.10999
		-2.86425	-0.03564
		-2.864	-0.15394
		-2.86376	-0.083
		-2.86351	0.16372
		-2.86327	0.3926
		-2.86303	0.44453
		-2.86278	0.33756
		-2.86254	0.19705
		-2.8623	0.09916
		-2.86205	0.01688
		-2.86181	-0.08413
		-2.86156	-0.14117
		-2.86132	-0.05482
		-2.86108	0.14455
		-2.86083	0.28628
		-2.86059	0.26903
		-2.86034	0.18918
		-2.8601	0.1743
		-2.85986	0.18095
		-2.85961	0.09316
		-2.85937	-0.04144
		-2.85913	-0.05236
		-2.85888	0.07653
		-2.85864	0.15007
		-2.85839	0.04827
		-2.85815	-0.07761
		-2.85791	-0.01196
		-2.85766	0.2071
		-2.85742	0.31538
		-2.85717	0.16615
		-2.85693	-0.06367
		-2.85669	-0.07339
		-2.85644	0.19569
		-2.8562	0.47655
		-2.85596	0.48968
		-2.85571	0.27299
		-2.85547	0.10796
		-2.85522	0.14349
		-2.85498	0.23087
		-2.85474	0.17714
		-2.85449	0.02273
		-2.85425	-0.04665
		-2.854	0.03242
		-2.85376	0.16071
		-2.85352	0.24665
		-2.85327	0.27727
		-2.85303	0.25306
		-2.85279	0.18898
		-2.85254	0.1596
		-2.8523	0.21003
		-2.85205	0.24467
		-2.85181	0.15125
		-2.85157	0.01205
		-2.85132	0.01142
		-2.85108	0.13328
		-2.85083	0.16718
		-2.85059	0.06575
		-2.85035	0.05666
		-2.8501	0.27167
		-2.84986	0.49032
		-2.84962	0.46003
		-2.84937	0.29538
		-2.84913	0.28517
		-2.84888	0.40263
		-2.84864	0.33428
		-2.8484	0.01419
		-2.84815	-0.20017
		-2.84791	-0.03521
		-2.84767	0.27817
		-2.84742	0.33843
		-2.84718	0.16321
		-2.84693	0.12833
		-2.84669	0.34732
		-2.84645	0.45358
		-2.8462	0.14569
		-2.84596	-0.31462
		-2.84571	-0.41944
		-2.84547	-0.106
		-2.84523	0.18076
		-2.84498	0.12972
		-2.84474	-0.03853
		-2.8445	0.03407
		-2.84425	0.28957
		-2.84401	0.36001
		-2.84376	0.13133
		-2.84352	-0.08414
		-2.84328	0.01708
		-2.84303	0.34136
		-2.84279	0.56301
		-2.84254	0.53696
		-2.8423	0.39714
		-2.84206	0.30489
		-2.84181	0.25702
		-2.84157	0.17672
		-2.84133	0.0834
		-2.84108	0.06909
		-2.84084	0.12381
		-2.84059	0.09433
		-2.84035	-0.1121
		-2.84011	-0.3478
		-2.83986	-0.36701
		-2.83962	-0.14022
		-2.83937	0.10693
		-2.83913	0.19952
		-2.83889	0.20409
		-2.83864	0.2299
		-2.8384	0.20864
		-2.83816	0.04756
		-2.83791	-0.11476
		-2.83767	-0.0402
		-2.83742	0.24626
		-2.83718	0.44655
		-2.83694	0.37487
		-2.83669	0.16588
		-2.83645	0.04162
		-2.83621	0.03834
		-2.83596	0.05049
		-2.83572	0.01622
		-2.83547	-0.03654
		-2.83523	-0.0496
		-2.83499	0.01627
		-2.83474	0.12239
		-2.8345	0.13386
		-2.83425	-0.02928
		-2.83401	-0.21717
		-2.83377	-0.17871
		-2.83352	0.0971
		-2.83328	0.33031
		-2.83304	0.30578
		-2.83279	0.12147
		-2.83255	0.00174
		-2.8323	0.02721
		-2.83206	0.1544
		-2.83182	0.33482
		-2.83157	0.47135
		-2.83133	0.40604
		-2.83108	0.12678
		-2.83084	-0.12348
		-2.8306	-0.12099
		-2.83035	0.03953
		-2.83011	0.09279
		-2.82987	-0.02124
		-2.82962	-0.11414
		-2.82938	-0.04541
		-2.82913	0.11362
		-2.82889	0.21611
		-2.82865	0.21011
		-2.8284	0.16284
		-2.82816	0.18965
		-2.82791	0.32516
		-2.82767	0.41839
		-2.82743	0.26789
		-2.82718	-0.05148
		-2.82694	-0.16576
		-2.8267	0.11643
		-2.82645	0.46417
		-2.82621	0.43516
		-2.82596	0.11645
		-2.82572	0.01463
		-2.82548	0.31701
		-2.82523	0.62927
		-2.82499	0.56209
		-2.82475	0.25289
		-2.8245	0.08678
		-2.82426	0.135
		-2.82401	0.15372
		-2.82377	0.03086
		-2.82353	-0.05417
		-2.82328	0.0589
		-2.82304	0.25525
		-2.82279	0.30981
		-2.82255	0.20113
		-2.82231	0.12644
		-2.82206	0.21139
		-2.82182	0.33182
		-2.82158	0.30911
		-2.82133	0.19009
		-2.82109	0.16268
		-2.82084	0.21972
		-2.8206	0.14777
		-2.82036	-0.07262
		-2.82011	-0.12991
		-2.81987	0.14886
		-2.81962	0.4332
		-2.81938	0.30814
		-2.81914	-0.11053
		-2.81889	-0.36001
		-2.81865	-0.32984
		-2.81841	-0.33157
		-2.81816	-0.46954
		-2.81792	-0.43643
		-2.81767	-0.0835
		-2.81743	0.26377
		-2.81719	0.31357
		-2.81694	0.23908
		-2.8167	0.29057
		-2.81645	0.32859
		-2.81621	0.13741
		-2.81597	-0.07422
		-2.81572	0.05091
		-2.81548	0.4016
		-2.81524	0.52709
		-2.81499	0.31936
		-2.81475	0.11797
		-2.8145	0.13031
		-2.81426	0.18728
		-2.81402	0.15598
		-2.81377	0.17736
		-2.81353	0.32523
		-2.81329	0.38263
		-2.81304	0.1828
		-2.8128	-0.09338
		-2.81255	-0.18534
		-2.81231	-0.1056
		-2.81207	-0.0162
		-2.81182	0.04483
		-2.81158	0.08796
		-2.81133	0.01667
		-2.81109	-0.18189
		-2.81085	-0.24674
		-2.8106	0.03581
		-2.81036	0.41033
		-2.81012	0.4082
		-2.80987	0.02746
		-2.80963	-0.21191
		-2.80938	-0.00192
		-2.80914	0.3145
		-2.8089	0.2723
		-2.80865	-0.02791
		-2.80841	-0.11304
		-2.80816	0.12073
		-2.80792	0.2744
		-2.80768	0.09864
		-2.80743	-0.10563
		-2.80719	0.04428
		-2.80695	0.40935
		-2.8067	0.51163
		-2.80646	0.21503
		-2.80621	-0.10145
		-2.80597	-0.0818
		-2.80573	0.17091
		-2.80548	0.31832
		-2.80524	0.244
		-2.80499	0.11109
		-2.80475	0.07977
		-2.80451	0.15539
		-2.80426	0.2855
		-2.80402	0.4463
		-2.80378	0.60002
		-2.80353	0.66228
		-2.80329	0.56282
		-2.80304	0.32195
		-2.8028	0.06812
[truncated: 63,538 more rows]

## Sheet: Supplementary Figure 30e
		Chemical Shift
		ppm
		-3.28973	-0.04874
		-3.28949	0.0044
		-3.28924	0.035
		-3.289	0.02056
		-3.28876	-0.01786
		-3.28851	-0.07063
		-3.28827	-0.11898
		-3.28802	-0.09369
		-3.28778	0.04529
		-3.28754	0.19368
		-3.28729	0.18199
		-3.28705	0.00782
		-3.2868	-0.11675
		-3.28656	-0.02905
		-3.28632	0.15572
		-3.28607	0.19668
		-3.28583	0.06069
		-3.28559	-0.04919
		-3.28534	-0.00984
		-3.2851	0.05099
		-3.28485	-0.00308
		-3.28461	-0.05821
		-3.28437	0.07693
		-3.28412	0.31236
		-3.28388	0.3301
		-3.28363	0.0353
		-3.28339	-0.26553
		-3.28315	-0.25611
		-3.2829	-0.00703
		-3.28266	0.1823
		-3.28242	0.20097
		-3.28217	0.16961
		-3.28193	0.15135
		-3.28168	0.08011
		-3.28144	-0.01967
		-3.2812	-0.0019
		-3.28095	0.13479
		-3.28071	0.18348
		-3.28047	0.05937
		-3.28022	-0.02191
		-3.27998	0.11537
		-3.27973	0.27495
		-3.27949	0.15688
		-3.27925	-0.15356
		-3.279	-0.27031
		-3.27876	-0.06737
		-3.27851	0.15092
		-3.27827	0.11854
		-3.27803	-0.03247
		-3.27778	-0.04292
		-3.27754	0.06625
		-3.2773	0.08515
		-3.27705	-0.02192
		-3.27681	-0.0936
		-3.27656	-0.05757
		-3.27632	-0.00547
		-3.27608	0.02007
		-3.27583	0.0955
		-3.27559	0.22395
		-3.27534	0.26709
		-3.2751	0.16597
		-3.27486	0.06747
		-3.27461	0.10607
		-3.27437	0.18451
		-3.27413	0.12253
		-3.27388	-0.05655
		-3.27364	-0.15187
		-3.27339	-0.06769
		-3.27315	0.07684
		-3.27291	0.12464
		-3.27266	0.04807
		-3.27242	-0.07448
		-3.27217	-0.1476
		-3.27193	-0.11305
		-3.27169	-0.0042
		-3.27144	0.05619
		-3.2712	0.00976
		-3.27096	-0.01829
		-3.27071	0.10483
		-3.27047	0.25125
		-3.27022	0.15885
		-3.26998	-0.1355
		-3.26974	-0.25309
		-3.26949	-0.00735
		-3.26925	0.27052
		-3.26901	0.18774
		-3.26876	-0.12538
		-3.26852	-0.21484
		-3.26827	0.01525
		-3.26803	0.19927
		-3.26779	0.10132
		-3.26754	-0.06753
		-3.2673	-0.05168
		-3.26705	0.05683
		-3.26681	0.03796
		-3.26657	-0.08638
		-3.26632	-0.14794
		-3.26608	-0.13026
		-3.26584	-0.12708
		-3.26559	-0.11543
		-3.26535	-0.00651
		-3.2651	0.13966
		-3.26486	0.16623
		-3.26462	0.05789
		-3.26437	-0.04679
		-3.26413	-0.05456
		-3.26388	0.01664
		-3.26364	0.12409
		-3.2634	0.21067
		-3.26315	0.19328
		-3.26291	0.09678
		-3.26267	0.11298
		-3.26242	0.33924
		-3.26218	0.5505
		-3.26193	0.46612
		-3.26169	0.17545
		-3.26145	0.02416
		-3.2612	0.10574
		-3.26096	0.16889
		-3.26071	0.05161
		-3.26047	-0.10254
		-3.26023	-0.13598
		-3.25998	-0.09473
		-3.25974	-0.04592
		-3.2595	0.04601
		-3.25925	0.13955
		-3.25901	0.08422
		-3.25876	-0.09007
		-3.25852	-0.12583
		-3.25828	0.05626
		-3.25803	0.19218
		-3.25779	0.11763
		-3.25755	0.0679
		-3.2573	0.25876
		-3.25706	0.46256
		-3.25681	0.36593
		-3.25657	0.1153
		-3.25633	0.08352
		-3.25608	0.24384
		-3.25584	0.23262
		-3.25559	-0.02636
		-3.25535	-0.21035
		-3.25511	-0.13331
		-3.25486	0.01847
		-3.25462	0.0545
		-3.25438	0.01632
		-3.25413	-0.04362
		-3.25389	-0.16779
		-3.25364	-0.27595
		-3.2534	-0.18149
		-3.25316	0.05063
		-3.25291	0.10514
		-3.25267	-0.07912
		-3.25242	-0.16474
		-3.25218	0.0248
		-3.25194	0.17225
		-3.25169	-0.01487
		-3.25145	-0.28307
		-3.25121	-0.21839
		-3.25096	0.07881
		-3.25072	0.14269
		-3.25047	-0.13638
		-3.25023	-0.36686
		-3.24999	-0.2466
		-3.24974	0.06418
		-3.2495	0.25083
		-3.24925	0.24133
		-3.24901	0.16268
		-3.24877	0.0982
		-3.24852	0.03627
		-3.24828	-0.03475
		-3.24804	-0.0901
		-3.24779	-0.09958
		-3.24755	-0.05971
		-3.2473	-0.00781
		-3.24706	0.01564
		-3.24682	0.03202
		-3.24657	0.08529
		-3.24633	0.11727
		-3.24608	0.00813
		-3.24584	-0.19047
		-3.2456	-0.22656
		-3.24535	0.00664
		-3.24511	0.25005
		-3.24487	0.2058
		-3.24462	-0.03576
		-3.24438	-0.14267
		-3.24413	-0.039
		-3.24389	0.03146
		-3.24365	-0.05931
		-3.2434	-0.11905
		-3.24316	0.03362
		-3.24292	0.26629
		-3.24267	0.31911
		-3.24243	0.158
		-3.24218	-0.01082
		-3.24194	-0.01918
		-3.2417	0.08186
		-3.24145	0.10958
		-3.24121	-0.03048
		-3.24096	-0.2193
		-3.24072	-0.23589
		-3.24048	-0.01344
		-3.24023	0.2682
		-3.23999	0.39149
		-3.23975	0.32959
		-3.2395	0.19412
		-3.23926	0.05217
		-3.23901	-0.08616
		-3.23877	-0.18065
		-3.23853	-0.20199
		-3.23828	-0.19418
		-3.23804	-0.17079
		-3.23779	-0.05132
		-3.23755	0.14406
		-3.23731	0.17653
		-3.23706	-0.09555
		-3.23682	-0.39757
		-3.23658	-0.34174
		-3.23633	0.0091
		-3.23609	0.22076
		-3.23584	0.12749
		-3.2356	0.02015
		-3.23536	0.12157
		-3.23511	0.25396
		-3.23487	0.19839
		-3.23462	0.05628
		-3.23438	0.02681
		-3.23414	0.08441
		-3.23389	0.11289
		-3.23365	0.14427
		-3.23341	0.22641
		-3.23316	0.23885
		-3.23292	0.08494
		-3.23267	-0.0815
		-3.23243	-0.05629
		-3.23219	0.10477
		-3.23194	0.18473
		-3.2317	0.10635
		-3.23146	-0.05197
		-3.23121	-0.21844
		-3.23097	-0.32121
		-3.23072	-0.25296
		-3.23048	-0.03793
		-3.23024	0.09992
		-3.22999	0.03285
		-3.22975	-0.05776
		-3.2295	0.02013
		-3.22926	0.13484
		-3.22902	0.06746
		-3.22877	-0.08049
		-3.22853	-0.04505
		-3.22829	0.14913
		-3.22804	0.2484
		-3.2278	0.2084
		-3.22755	0.20504
		-3.22731	0.24392
		-3.22707	0.14768
		-3.22682	-0.04799
		-3.22658	-0.07983
		-3.22633	0.0878
		-3.22609	0.17485
		-3.22585	0.06784
		-3.2256	0.01136
		-3.22536	0.1468
		-3.22512	0.22891
		-3.22487	0.04971
		-3.22463	-0.17122
		-3.22438	-0.12051
		-3.22414	0.1288
		-3.2239	0.28651
		-3.22365	0.30537
		-3.22341	0.34153
		-3.22316	0.38764
		-3.22292	0.28994
		-3.22268	0.07504
		-3.22243	-0.05976
		-3.22219	-0.07361
		-3.22195	-0.10627
		-3.2217	-0.1589
		-3.22146	-0.053
		-3.22121	0.20943
		-3.22097	0.33084
		-3.22073	0.13083
		-3.22048	-0.13838
		-3.22024	-0.10777
		-3.22	0.20076
		-3.21975	0.41143
		-3.21951	0.29858
		-3.21926	0.03388
		-3.21902	-0.10602
		-3.21878	-0.08276
		-3.21853	-0.03301
		-3.21829	-0.0076
		-3.21804	0.04517
		-3.2178	0.0935
		-3.21756	0.02364
		-3.21731	-0.14125
		-3.21707	-0.20832
		-3.21683	-0.09122
		-3.21658	0.03626
		-3.21634	-0.01086
		-3.21609	-0.16227
		-3.21585	-0.23519
		-3.21561	-0.21948
		-3.21536	-0.21092
		-3.21512	-0.15506
		-3.21487	0.07143
		-3.21463	0.34608
		-3.21439	0.36038
		-3.21414	0.06045
		-3.2139	-0.22935
		-3.21366	-0.23114
		-3.21341	-0.03697
		-3.21317	0.11457
		-3.21292	0.1617
		-3.21268	0.15691
		-3.21244	0.0862
		-3.21219	-0.04109
		-3.21195	-0.07713
		-3.2117	0.06822
		-3.21146	0.22625
		-3.21122	0.1803
		-3.21097	-0.00673
		-3.21073	-0.08888
		-3.21049	0.000800731
		-3.21024	0.0978
		-3.21	0.08345
		-3.20975	0.01341
		-3.20951	-0.02546
		-3.20927	-0.01509
		-3.20902	0.03545
		-3.20878	0.08985
		-3.20853	0.0694
		-3.20829	-0.0286
		-3.20805	-0.06158
		-3.2078	0.04622
		-3.20756	0.11456
		-3.20732	-0.04535
		-3.20707	-0.27576
		-3.20683	-0.25969
		-3.20658	-0.03451
		-3.20634	0.0303
		-3.2061	-0.17494
		-3.20585	-0.30259
		-3.20561	-0.1046
		-3.20537	0.16031
		-3.20512	0.14334
		-3.20488	-0.0481
		-3.20463	-0.05891
		-3.20439	0.13889
		-3.20415	0.25155
		-3.2039	0.16535
		-3.20366	0.07528
		-3.20341	0.0965
		-3.20317	0.08327
		-3.20293	-0.06894
		-3.20268	-0.21714
		-3.20244	-0.20968
		-3.2022	-0.12526
		-3.20195	-0.11686
		-3.20171	-0.16942
		-3.20146	-0.1654
		-3.20122	-0.08227
		-3.20098	0.01072
		-3.20073	0.0665
		-3.20049	0.0584
		-3.20024	-0.04125
		-3.2	-0.16496
		-3.19976	-0.13703
		-3.19951	0.09855
		-3.19927	0.32464
		-3.19903	0.29255
		-3.19878	0.0559
		-3.19854	-0.11146
		-3.19829	-0.08439
		-3.19805	0.02111
		-3.19781	0.10042
		-3.19756	0.18099
		-3.19732	0.26186
		-3.19707	0.2588
		-3.19683	0.19172
		-3.19659	0.22259
		-3.19634	0.39207
		-3.1961	0.50277
		-3.19586	0.40374
		-3.19561	0.22207
		-3.19537	0.14602
		-3.19512	0.13442
		-3.19488	0.04317
		-3.19464	-0.08688
		-3.19439	-0.1021
		-3.19415	-0.01402
		-3.19391	0.03477
		-3.19366	0.03413
		-3.19342	0.09474
		-3.19317	0.19682
		-3.19293	0.19954
		-3.19269	0.10721
		-3.19244	0.07541
		-3.1922	0.12232
		-3.19195	0.0934
		-3.19171	-0.02792
		-3.19147	-0.04634
		-3.19122	0.10581
		-3.19098	0.22286
		-3.19074	0.16416
		-3.19049	0.08012
		-3.19025	0.11524
		-3.19	0.13672
		-3.18976	0.00373
		-3.18952	-0.1125
		-3.18927	0.01665
		-3.18903	0.25811
		-3.18878	0.29053
		-3.18854	0.11241
		-3.1883	0.02687
		-3.18805	0.13187
		-3.18781	0.17959
		-3.18757	0.02129
		-3.18732	-0.12702
		-3.18708	-0.02366
		-3.18683	0.23177
		-3.18659	0.36666
		-3.18635	0.31636
		-3.1861	0.23894
		-3.18586	0.22966
		-3.18561	0.20526
		-3.18537	0.07324
		-3.18513	-0.10644
		-3.18488	-0.17199
		-3.18464	-0.03324
		-3.1844	0.22726
		-3.18415	0.4275
		-3.18391	0.45762
		-3.18366	0.35343
		-3.18342	0.19768
		-3.18318	0.02724
		-3.18293	-0.10883
		-3.18269	-0.10106
		-3.18245	0.08334
		-3.1822	0.28099
		-3.18196	0.30695
		-3.18171	0.21449
		-3.18147	0.20656
		-3.18123	0.29881
		-3.18098	0.27815
		-3.18074	0.04848
		-3.18049	-0.18326
		-3.18025	-0.17969
		-3.18001	0.02054
		-3.17976	0.19839
		-3.17952	0.23918
		-3.17928	0.18263
		-3.17903	0.07802
		-3.17879	-0.05366
		-3.17854	-0.14827
		-3.1783	-0.13156
		-3.17806	-0.03402
		-3.17781	0.02527
		-3.17757	-0.01211
		-3.17732	-0.08143
		-3.17708	-0.09935
		-3.17684	-0.07026
		-3.17659	-0.05008
		-3.17635	-0.03836
		-3.17611	0.0332
		-3.17586	0.18145
		-3.17562	0.29017
		-3.17537	0.22985
		-3.17513	0.05729
		-3.17489	-0.01853
		-3.17464	0.07533
		-3.1744	0.15142
		-3.17415	0.04514
		-3.17391	-0.10341
		-3.17367	-0.05002
		-3.17342	0.14871
		-3.17318	0.19061
		-3.17294	-0.00721
		-3.17269	-0.17397
		-3.17245	-0.10043
		-3.1722	0.06934
		-3.17196	0.1108
		-3.17172	0.0558
		-3.17147	0.05021
		-3.17123	0.05494
		-3.17099	-0.05858
		-3.17074	-0.2197
		-3.1705	-0.22539
		-3.17025	-0.05828
		-3.17001	0.09672
		-3.16977	0.15188
		-3.16952	0.20974
		-3.16928	0.32039
		-3.16903	0.35451
		-3.16879	0.21432
		-3.16855	0.02225
		-3.1683	-0.01717
		-3.16806	0.13101
		-3.16782	0.30233
		-3.16757	0.31486
		-3.16733	0.13904
		-3.16708	-0.07833
		-3.16684	-0.14771
		-3.1666	-0.03783
		-3.16635	0.07123
		-3.16611	0.00469
		-3.16586	-0.16541
		-3.16562	-0.2085
		-3.16538	-0.06023
		-3.16513	0.08856
		-3.16489	0.07589
		-3.16465	-0.00547
		-3.1644	0.02635
		-3.16416	0.16109
		-3.16391	0.22685
		-3.16367	0.15021
		-3.16343	0.03283
		-3.16318	-0.036
		-3.16294	-0.10059
		-3.16269	-0.21038
		-3.16245	-0.2755
		-3.16221	-0.16091
		-3.16196	0.10379
		-3.16172	0.31136
		-3.16148	0.30582
		-3.16123	0.16054
		-3.16099	0.07305
		-3.16074	0.11465
		-3.1605	0.15991
		-3.16026	0.07592
		-3.16001	-0.09518
		-3.15977	-0.2038
		-3.15952	-0.19652
		-3.15928	-0.15723
		-3.15904	-0.14565
		-3.15879	-0.10449
		-3.15855	0.01069
		-3.15831	0.10175
		-3.15806	0.05124
		-3.15782	-0.06389
		-3.15757	-0.03874
		-3.15733	0.14921
		-3.15709	0.2637
		-3.15684	0.15091
		-3.1566	0.00423
		-3.15636	0.09088
		-3.15611	0.3084
		-3.15587	0.28919
		-3.15562	-0.03491
		-3.15538	-0.27397
		-3.15514	-0.13058
		-3.15489	0.15451
		-3.15465	0.16029
		-3.1544	-0.09614
		-3.15416	-0.22907
		-3.15392	-0.09503
		-3.15367	0.03204
		-3.15343	-0.05309
		-3.15319	-0.17402
		-3.15294	-0.11573
		-3.1527	-0.00198
		-3.15245	-0.07162
		-3.15221	-0.25078
		-3.15197	-0.24882
		-3.15172	-0.03189
		-3.15148	0.08517
		-3.15123	-0.113
		-3.15099	-0.41582
		-3.15075	-0.44878
		-3.1505	-0.14959
		-3.15026	0.17375
		-3.15002	0.23635
		-3.14977	0.08235
		-3.14953	-0.05536
		-3.14928	-0.07845
		-3.14904	-0.06497
		-3.1488	-0.04087
		-3.14855	0.08224
		-3.14831	0.27552
		-3.14806	0.30595
		-3.14782	0.05632
		-3.14758	-0.21789
		-3.14733	-0.19033
		-3.14709	0.06571
		-3.14685	0.18724
		-3.1466	0.07426
		-3.14636	0.01444
		-3.14611	0.19466
		-3.14587	0.40642
		-3.14563	0.39206
		-3.14538	0.21552
		-3.14514	0.08456
		-3.1449	0.02146
		-3.14465	-0.06011
		-3.14441	-0.12222
		-3.14416	-0.08974
		-3.14392	-0.04266
		-3.14368	-0.08592
		-3.14343	-0.13076
		-3.14319	-0.03683
		-3.14294	0.11795
		-3.1427	0.14805
		-3.14246	0.06921
		-3.14221	0.05025
		-3.14197	0.10636
		-3.14173	0.09501
		-3.14148	0.000223486
		-3.14124	-0.03268
		-3.14099	0.03743
		-3.14075	0.08166
		-3.14051	0.04045
		-3.14026	0.01684
		-3.14002	0.07881
		-3.13977	0.15443
		-3.13953	0.17474
		-3.13929	0.15573
		-3.13904	0.10417
		-3.1388	0.00887
		-3.13856	-0.05016
		-3.13831	0.03512
		-3.13807	0.19713
		-3.13782	0.23963
		-3.13758	0.1261
		-3.13734	0.02517
		-3.13709	0.02319
		-3.13685	0.00815
		-3.1366	-0.08193
		-3.13636	-0.11727
		-3.13612	-0.00574
		-3.13587	0.13074
		-3.13563	0.15461
		-3.13539	0.12278
		-3.13514	0.14381
		-3.1349	0.16872
		-3.13465	0.09469
		-3.13441	-0.02731
		-3.13417	-0.05615
		-3.13392	0.03298
		-3.13368	0.14097
		-3.13344	0.1874
		-3.13319	0.15127
		-3.13295	0.03935
		-3.1327	-0.07397
		-3.13246	-0.04609
		-3.13222	0.16632
		-3.13197	0.38646
		-3.13173	0.38959
		-3.13148	0.17671
		-3.13124	-0.02852
		-3.131	-0.05179
		-3.13075	0.05027
		-3.13051	0.0955
		-3.13027	0.0058
		-3.13002	-0.10782
		-3.12978	-0.09553
		-3.12953	0.02413
		-3.12929	0.08618
		-3.12905	0.04003
		-3.1288	0.06085
		-3.12856	0.27266
		-3.12831	0.48122
		-3.12807	0.40465
		-3.12783	0.10846
		-3.12758	-0.05892
		-3.12734	0.03819
		-3.1271	0.18435
		-3.12685	0.21223
		-3.12661	0.21228
		-3.12636	0.23249
		-3.12612	0.11714
		-3.12588	-0.15002
		-3.12563	-0.26509
		-3.12539	-0.04637
		-3.12514	0.21724
		-3.1249	0.18461
		-3.12466	-0.00964
		-3.12441	-0.01961
		-3.12417	0.11876
		-3.12393	0.09825
		-3.12368	-0.07606
		-3.12344	-0.09673
		-3.12319	0.06726
		-3.12295	0.08307
		-3.12271	-0.17013
		-3.12246	-0.38499
		-3.12222	-0.34364
		-3.12198	-0.24707
		-3.12173	-0.30615
		-3.12149	-0.36042
		-3.12124	-0.18874
		-3.121	0.0799
		-3.12076	0.17904
		-3.12051	0.12467
		-3.12027	0.1119
		-3.12002	0.14528
		-3.11978	0.08893
		-3.11954	-0.01364
		-3.11929	0.01299
		-3.11905	0.14517
		-3.11881	0.16819
		-3.11856	0.0209
		-3.11832	-0.12793
		-3.11807	-0.17219
		-3.11783	-0.18809
		-3.11759	-0.21209
		-3.11734	-0.14422
		-3.1171	0.03641
		-3.11685	0.17992
		-3.11661	0.20508
		-3.11637	0.22774
		-3.11612	0.31062
		-3.11588	0.28962
		-3.11564	0.05385
		-3.11539	-0.16472
		-3.11515	-0.0493
		-3.1149	0.32567
		-3.11466	0.54827
		-3.11442	0.40361
		-3.11417	0.10696
		-3.11393	-0.04947
		-3.11368	-0.04767
		-3.11344	-0.03127
		-3.1132	-0.04307
		-3.11295	-0.03935
		-3.11271	-0.03327
		-3.11247	-0.05395
		-3.11222	-0.04429
		-3.11198	0.05042
		-3.11173	0.15397
		-3.11149	0.15437
		-3.11125	0.06859
		-3.111	-0.01422
		-3.11076	-0.08019
		-3.11051	-0.13883
		-3.11027	-0.10802
		-3.11003	0.06392
		-3.10978	0.22582
		-3.10954	0.18884
		-3.1093	0.02794
		-3.10905	-0.01792
		-3.10881	0.06673
		-3.10856	0.06157
		-3.10832	-0.07704
		-3.10808	-0.09841
		-3.10783	0.12059
		-3.10759	0.32138
		-3.10735	0.23414
		-3.1071	-0.02261
		-3.10686	-0.14897
		-3.10661	-0.09474
		-3.10637	-0.02628
		-3.10613	0.00898
		-3.10588	0.10387
		-3.10564	0.23634
		-3.10539	0.26546
		-3.10515	0.18989
		-3.10491	0.18059
		-3.10466	0.30996
		-3.10442	0.42785
		-3.10418	0.3669
		-3.10393	0.14633
		-3.10369	-0.06879
		-3.10344	-0.11765
		-3.1032	0.04935
		-3.10296	0.30807
		-3.10271	0.40833
		-3.10247	0.20523
		-3.10222	-0.13872
		-3.10198	-0.28961
		-3.10174	-0.11432
		-3.10149	0.16697
		-3.10125	0.24181
		-3.10101	0.0632
		-3.10076	-0.10881
		-3.10052	-0.02963
		-3.10027	0.20338
		-3.10003	0.23859
		-3.09979	-0.06053
		-3.09954	-0.36398
		-3.0993	-0.27893
		-3.09905	0.08877
		-3.09881	0.2721
		-3.09857	0.12617
		-3.09832	-0.00786
		-3.09808	0.0803
		-3.09784	0.1289
		-3.09759	-0.06601
		-3.09735	-0.20734
		-3.0971	0.00763
		-3.09686	0.29285
		-3.09662	0.18789
		-3.09637	-0.16979
		-3.09613	-0.25493
		-3.09589	0.00128
		-3.09564	0.17852
		-3.0954	0.13184
		-3.09515	0.15631
		-3.09491	0.32606
		-3.09467	0.31073
		-3.09442	0.03612
		-3.09418	-0.07859
		-3.09393	0.16564
		-3.09369	0.33845
		-3.09345	0.05412
		-3.0932	-0.39986
		-3.09296	-0.51883
		-3.09272	-0.29288
		-3.09247	-0.04617
		-3.09223	0.1129
		-3.09198	0.24816
		-3.09174	0.26979
		-3.0915	0.09258
		-3.09125	-0.08718
		-3.09101	-0.08129
		-3.09076	-0.07251
		-3.09052	-0.27425
		-3.09028	-0.44373
		-3.09003	-0.21838
		-3.08979	0.2217
		-3.08955	0.35933
		-3.0893	0.14032
		-3.08906	0.02894
		-3.08881	0.23883
		-3.08857	0.4279
		-3.08833	0.28512
		-3.08808	-0.02762
		-3.08784	-0.20394
		-3.08759	-0.20357
		-3.08735	-0.14039
		-3.08711	-0.04874
		-3.08686	0.05146
		-3.08662	0.07989
		-3.08638	0.03667
		-3.08613	0.03094
		-3.08589	0.07259
		-3.08564	0.03553
		-3.0854	-0.09466
		-3.08516	-0.15822
		-3.08491	-0.09114
		-3.08467	-0.03548
		-3.08443	-0.09037
		-3.08418	-0.17102
		-3.08394	-0.20168
		-3.08369	-0.22301
		-3.08345	-0.22182
		-3.08321	-0.10065
		-3.08296	0.07777
		-3.08272	0.07912
		-3.08247	-0.12796
		-3.08223	-0.24797
		-3.08199	-0.09154
		-3.08174	0.11373
		-3.0815	0.07106
		-3.08126	-0.13354
		-3.08101	-0.1859
		-3.08077	-0.00642
		-3.08052	0.19811
		-3.08028	0.25922
		-3.08004	0.19537
		-3.07979	0.08288
		-3.07955	-0.03316
		-3.0793	-0.11837
		-3.07906	-0.16415
		-3.07882	-0.18991
		-3.07857	-0.16382
		-3.07833	-0.02211
		-3.07809	0.1635
		-3.07784	0.19334
		-3.0776	0.02497
		-3.07735	-0.1209
		-3.07711	-0.08068
		-3.07687	0.01048
		-3.07662	-0.0219
		-3.07638	-0.08139
		-3.07613	0.01373
		-3.07589	0.19704
		-3.07565	0.27727
		-3.0754	0.26707
		-3.07516	0.29889
		-3.07492	0.32013
		-3.07467	0.19549
		-3.07443	0.04213
		-3.07418	0.10527
		-3.07394	0.31349
		-3.0737	0.33132
		-3.07345	0.10017
		-3.07321	-0.05471
		-3.07296	0.02825
		-3.07272	0.07568
		-3.07248	-0.13239
		-3.07223	-0.34052
		-3.07199	-0.19177
		-3.07175	0.20501
		-3.0715	0.41746
		-3.07126	0.2756
		-3.07101	0.000437301
		-3.07077	-0.19047
		-3.07053	-0.29635
		-3.07028	-0.33639
		-3.07004	-0.22449
		-3.0698	0.04705
		-3.06955	0.28515
		-3.06931	0.29786
		-3.06906	0.13408
		-3.06882	0.01813
		-3.06858	0.08123
		-3.06833	0.23027
		-3.06809	0.28609
		-3.06784	0.21434
		-3.0676	0.17477
		-3.06736	0.30338
		-3.06711	0.48316
		-3.06687	0.44762
		-3.06663	0.14242
		-3.06638	-0.15584
		-3.06614	-0.1787
		-3.06589	0.000913761
		-3.06565	0.1173
		-3.06541	0.08616
		-3.06516	0.03817
		-3.06492	0.04674
		-3.06467	0.05159
		-3.06443	0.04476
		-3.06419	0.09716
		-3.06394	0.16145
		-3.0637	0.08108
		-3.06346	-0.12676
		-3.06321	-0.22715
		-3.06297	-0.12051
		-3.06272	-0.01149
		-3.06248	-0.07011
		-3.06224	-0.15411
		-3.06199	-0.08346
		-3.06175	0.02425
		-3.0615	-0.02394
		-3.06126	-0.11705
		-3.06102	-0.03012
		-3.06077	0.12962
		-3.06053	0.07492
		-3.06029	-0.10916
		-3.06004	-0.03031
		-3.0598	0.32707
		-3.05955	0.47078
		-3.05931	0.15355
		-3.05907	-0.20614
		-3.05882	-0.18004
		-3.05858	0.00497
		-3.05834	-0.09201
		-3.05809	-0.33728
		-3.05785	-0.24205
		-3.0576	0.18302
		-3.05736	0.40303
		-3.05712	0.21072
		-3.05687	0.02349
		-3.05663	0.16579
		-3.05638	0.37393
		-3.05614	0.30179
		-3.0559	0.09533
		-3.05565	0.08748
		-3.05541	0.22378
		-3.05517	0.20731
		-3.05492	0.03415
		-3.05468	-0.02913
		-3.05443	0.07623
		-3.05419	0.12781
		-3.05395	0.02645
		-3.0537	-0.06391
		-3.05346	-0.03374
		-3.05321	0.01225
		-3.05297	0.00618
		-3.05273	0.06356
		-3.05248	0.23709
		-3.05224	0.33905
		-3.052	0.19813
		-3.05175	-0.04251
		-3.05151	-0.07991
		-3.05126	0.15301
		-3.05102	0.41181
		-3.05078	0.45062
		-3.05053	0.27414
		-3.05029	0.05909
		-3.05004	-0.06447
		-3.0498	-0.08882
		-3.04956	-0.04622
		-3.04931	0.05544
		-3.04907	0.19148
		-3.04883	0.27253
		-3.04858	0.21104
		-3.04834	0.0471
		-3.04809	-0.05519
		-3.04785	0.01116
		-3.04761	0.15289
		-3.04736	0.1807
		-3.04712	0.04779
		-3.04688	-0.09174
		-3.04663	-0.08954
		-3.04639	0.00314
		-3.04614	0.02328
		-3.0459	-0.05395
		-3.04566	-0.0657
		-3.04541	0.09032
		-3.04517	0.26413
		-3.04492	0.24319
		-3.04468	0.08611
		-3.04444	0.07095
		-3.04419	0.26942
		-3.04395	0.39866
		-3.04371	0.2502
		-3.04346	0.05512
		-3.04322	0.14934
		-3.04297	0.41556
		-3.04273	0.42223
		-3.04249	0.09247
		-3.04224	-0.16983
		-3.042	-0.11471
		-3.04175	-0.00179
		-3.04151	-0.11086
		-3.04127	-0.27144
		-3.04102	-0.20624
		-3.04078	-0.04544
		-3.04054	-0.08608
		-3.04029	-0.23361
		-3.04005	-0.1439
		-3.0398	0.15717
		-3.03956	0.26354
		-3.03932	0.03326
		-3.03907	-0.18727
		-3.03883	-0.10538
		-3.03858	0.12227
		-3.03834	0.21661
		-3.0381	0.19067
		-3.03785	0.21013
		-3.03761	0.26225
		-3.03737	0.2065
		-3.03712	0.03563
		-3.03688	-0.10539
		-3.03663	-0.10336
		-3.03639	0.02478
		-3.03615	0.15397
		-3.0359	0.12931
		-3.03566	-0.07645
		-3.03542	-0.272
		-3.03517	-0.25124
		-3.03493	-0.07435
		-3.03468	0.04125
		-3.03444	0.07391
		-3.0342	0.1641
		-3.03395	0.23867
		-3.03371	0.05186
		-3.03346	-0.30523
		-3.03322	-0.36833
		-3.03298	-0.00024763
		-3.03273	0.2908
		-3.03249	0.08151
		-3.03225	-0.28096
		-3.032	-0.18344
		-3.03176	0.32303
		-3.03151	0.62833
		-3.03127	0.47423
		-3.03103	0.21759
		-3.03078	0.17678
		-3.03054	0.22133
		-3.03029	0.13536
		-3.03005	-0.02628
		-3.02981	-0.12632
		-3.02956	-0.17861
		-3.02932	-0.22171
		-3.02908	-0.20136
		-3.02883	-0.11798
		-3.02859	-0.07917
		-3.02834	-0.09743
		-3.0281	-0.04309
		-3.02786	0.10951
		-3.02761	0.2029
		-3.02737	0.15369
		-3.02712	0.07682
		-3.02688	0.06849
		-3.02664	0.07983
		-3.02639	0.08021
		-3.02615	0.11194
		-3.02591	0.11298
		-3.02566	-0.0393
		-3.02542	-0.21467
		-3.02517	-0.08195
		-3.02493	0.36558
		-3.02469	0.66445
		-3.02444	0.49528
		-3.0242	0.14218
		-3.02395	0.04594
		-3.02371	0.16146
		-3.02347	0.1215
		-3.02322	-0.1386
		-3.02298	-0.30862
		-3.02274	-0.18822
		-3.02249	0.0909
		-3.02225	0.31155
		-3.022	0.37334
		-3.02176	0.26659
		-3.02152	0.0779
		-3.02127	-0.000739855
		-3.02103	0.12881
		-3.02079	0.30444
		-3.02054	0.317
		-3.0203	0.19965
		-3.02005	0.10328
		-3.01981	0.01234
		-3.01957	-0.15415
		-3.01932	-0.2825
		-3.01908	-0.21989
		-3.01883	-0.09869
		-3.01859	-0.16063
		-3.01835	-0.3168
		-3.0181	-0.25453
		-3.01786	0.04196
		-3.01762	0.26699
		-3.01737	0.29091
		-3.01713	0.26891
		-3.01688	0.22807
		-3.01664	0.01795
		-3.0164	-0.2294
		-3.01615	-0.1079
		-3.01591	0.38104
		-3.01566	0.6577
		-3.01542	0.39005
		-3.01518	0.02716
		-3.01493	0.10089
		-3.01469	0.40887
		-3.01445	0.4052
		-3.0142	0.09122
		-3.01396	-0.07258
		-3.01371	0.03217
		-3.01347	0.07632
		-3.01323	-0.0592
		-3.01298	-0.0969
		-3.01274	0.08677
		-3.01249	0.22737
		-3.01225	0.14186
		-3.01201	0.01538
		-3.01176	0.0416
		-3.01152	0.12777
		-3.01128	0.13777
		-3.01103	0.11864
		-3.01079	0.11004
		-3.01054	0.02282
		-3.0103	-0.11249
		-3.01006	-0.06917
		-3.00981	0.19709
		-3.00957	0.37643
		-3.00933	0.25123
		-3.00908	0.0461
		-3.00884	0.05073
		-3.00859	0.14396
		-3.00835	0.04473
		-3.00811	-0.15
		-3.00786	-0.09035
		-3.00762	0.23497
		-3.00737	0.43542
		-3.00713	0.28353
		-3.00689	0.00266
		-3.00664	-0.10159
		-3.0064	-0.0216
		-3.00616	0.05858
		-3.00591	0.03223
		-3.00567	-0.09003
		-3.00542	-0.24271
		-3.00518	-0.3051
		-3.00494	-0.18068
		-3.00469	0.04594
		-3.00445	0.17584
		-3.0042	0.18
		-3.00396	0.23755
		-3.00372	0.40576
		-3.00347	0.46421
		-3.00323	0.24863
		-3.00299	-0.04347
		-3.00274	-0.10143
		-3.0025	0.06552
		-3.00225	0.18806
		-3.00201	0.16665
		-3.00177	0.1773
		-3.00152	0.32828
		-3.00128	0.45742
		-3.00103	0.37823
		-3.00079	0.16075
		-3.00055	0.03646
		-3.0003	0.11381
		-3.00006	0.29234
		-2.99982	0.39996
		-2.99957	0.33419
		-2.99933	0.11613
		-2.99908	-0.12093
		-2.99884	-0.22424
		-2.9986	-0.15507
		-2.99835	-0.00686
		-2.99811	0.12894
		-2.99787	0.25398
		-2.99762	0.37923
		-2.99738	0.42515
		-2.99713	0.29413
		-2.99689	0.02087
		-2.99665	-0.22017
		-2.9964	-0.26482
		-2.99616	-0.09781
		-2.99591	0.13335
		-2.99567	0.23052
		-2.99543	0.12512
		-2.99518	-0.02809
		-2.99494	-0.00818
		-2.9947	0.18276
		-2.99445	0.28269
		-2.99421	0.09901
		-2.99396	-0.22248
		-2.99372	-0.37997
		-2.99348	-0.29271
		-2.99323	-0.14267
		-2.99299	-0.08281
		-2.99274	-0.08609
		-2.9925	-0.09562
		-2.99226	-0.13931
		-2.99201	-0.2196
		-2.99177	-0.23309
		-2.99153	-0.10676
		-2.99128	0.07274
		-2.99104	0.15761
		-2.99079	0.1116
		-2.99055	0.02256
		-2.99031	-0.0018
		-2.99006	0.09373
		-2.98982	0.27449
		-2.98957	0.40739
		-2.98933	0.36928
		-2.98909	0.21078
		-2.98884	0.11953
		-2.9886	0.16266
		-2.98836	0.17894
		-2.98811	0.02601
		-2.98787	-0.16993
		-2.98762	-0.15809
		-2.98738	0.09031
		-2.98714	0.32397
		-2.98689	0.3059
		-2.98665	0.06744
		-2.9864	-0.14351
		-2.98616	-0.10809
		-2.98592	0.15937
		-2.98567	0.40532
		-2.98543	0.3714
		-2.98519	0.08587
		-2.98494	-0.14054
		-2.9847	-0.08073
		-2.98445	0.12897
		-2.98421	0.19137
		-2.98397	0.0588
		-2.98372	-0.02986
		-2.98348	0.0871
		-2.98324	0.2727
		-2.98299	0.29803
		-2.98275	0.14199
		-2.9825	-0.01105
		-2.98226	-0.00865
		-2.98202	0.11879
		-2.98177	0.22591
		-2.98153	0.21729
		-2.98128	0.13206
		-2.98104	0.07153
		-2.9808	0.06245
		-2.98055	0.03883
		-2.98031	-0.03001
		-2.98007	-0.07344
		-2.97982	-0.04217
		-2.97958	-0.0196
		-2.97933	-0.10343
		-2.97909	-0.22065
		-2.97885	-0.19151
		-2.9786	0.01431
		-2.97836	0.19768
		-2.97811	0.15028
		-2.97787	-0.10777
		-2.97763	-0.34774
		-2.97738	-0.3655
		-2.97714	-0.18515
		-2.9769	-0.02893
		-2.97665	-0.05419
		-2.97641	-0.14004
		-2.97616	-0.03901
		-2.97592	0.24854
		-2.97568	0.42317
		-2.97543	0.30278
		-2.97519	0.10066
		-2.97494	0.1036
		-2.9747	0.2392
		-2.97446	0.23006
		-2.97421	0.06985
		-2.97397	0.01657
		-2.97373	0.13557
		-2.97348	0.20373
		-2.97324	0.1348
		-2.97299	0.14581
		-2.97275	0.34013
		-2.97251	0.45022
		-2.97226	0.24673
		-2.97202	-0.05404
		-2.97178	-0.1058
		-2.97153	0.0247
		-2.97129	-0.00477
		-2.97104	-0.21429
		-2.9708	-0.24879
		-2.97056	0.01629
		-2.97031	0.20906
		-2.97007	0.02201
		-2.96982	-0.26128
		-2.96958	-0.15399
		-2.96934	0.2644
		-2.96909	0.39786
		-2.96885	0.00873
		-2.96861	-0.38454
		-2.96836	-0.24558
		-2.96812	0.18314
		-2.96787	0.25919
		-2.96763	-0.068
		-2.96739	-0.20463
		-2.96714	0.1198
		-2.9669	0.43219
		-2.96665	0.31577
		-2.96641	0.07869
		-2.96617	0.17143
		-2.96592	0.37405
		-2.96568	0.17686
		-2.96544	-0.28774
		-2.96519	-0.38335
		-2.96495	0.02525
		-2.9647	0.37868
		-2.96446	0.3142
		-2.96422	0.12318
		-2.96397	0.13058
		-2.96373	0.19142
		-2.96348	0.09195
		-2.96324	-0.02952
		-2.963	0.00873
		-2.96275	0.09647
		-2.96251	0.11828
		-2.96227	0.21123
		-2.96202	0.42195
		-2.96178	0.46516
		-2.96153	0.17169
		-2.96129	-0.14896
		-2.96105	-0.1553
		-2.9608	0.01991
		-2.96056	0.07668
		-2.96032	0.05605
		-2.96007	0.13714
		-2.95983	0.21165
		-2.95958	0.10479
		-2.95934	-0.02271
		-2.9591	0.05017
		-2.95885	0.15008
		-2.95861	0.00468
		-2.95836	-0.2161
		-2.95812	-0.16632
		-2.95788	0.0496
		-2.95763	0.07222
		-2.95739	-0.03035
		-2.95715	0.11689
		-2.9569	0.45449
		-2.95666	0.50717
		-2.95641	0.18907
		-2.95617	-0.02686
		-2.95593	0.11915
		-2.95568	0.29688
		-2.95544	0.18318
		-2.95519	-0.05953
		-2.95495	-0.13927
		-2.95471	-0.05405
		-2.95446	0.07611
		-2.95422	0.23726
		-2.95398	0.37248
		-2.95373	0.33014
		-2.95349	0.14401
		-2.95324	0.05922
		-2.953	0.13287
		-2.95276	0.13109
		-2.95251	-0.04211
		-2.95227	-0.16355
		-2.95202	-0.09318
		-2.95178	-0.006
		-2.95154	-0.0475
		-2.95129	-0.09375
		-2.95105	-0.0332
		-2.95081	0.03415
		-2.95056	0.04291
		-2.95032	0.08413
		-2.95007	0.13979
		-2.94983	0.04846
		-2.94959	-0.12895
		-2.94934	-0.10743
		-2.9491	0.10542
		-2.94886	0.1371
		-2.94861	-0.11002
		-2.94837	-0.23526
		-2.94812	-0.02254
		-2.94788	0.16135
		-2.94764	0.0112
		-2.94739	-0.15961
		-2.94715	0.04505
		-2.9469	0.42675
		-2.94666	0.54142
		-2.94642	0.38577
		-2.94617	0.24997
		-2.94593	0.18718
		-2.94569	0.11167
		-2.94544	0.13977
		-2.9452	0.34309
		-2.94495	0.43719
		-2.94471	0.21853
		-2.94447	0.02816
		-2.94422	0.22967
		-2.94398	0.50723
		-2.94373	0.32697
		-2.94349	-0.11851
		-2.94325	-0.15115
		-2.943	0.29216
		-2.94276	0.5411
		-2.94252	0.23697
		-2.94227	-0.18145
		-2.94203	-0.21267
		-2.94178	0.05181
		-2.94154	0.23299
		-2.9413	0.18742
		-2.94105	0.01148
		-2.94081	-0.15254
		-2.94056	-0.17297
		-2.94032	-0.04453
		-2.94008	0.02927
		-2.93983	-0.07186
		-2.93959	-0.10985
		-2.93935	0.13906
		-2.9391	0.38919
		-2.93886	0.21184
		-2.93861	-0.22
		-2.93837	-0.33785
		-2.93813	-0.08021
		-2.93788	0.05524
		-2.93764	-0.10861
		-2.93739	-0.18456
		-2.93715	0.01875
		-2.93691	0.18832
		-2.93666	0.16574
		-2.93642	0.22689
		-2.93618	0.42966
		-2.93593	0.37275
		-2.93569	-0.03599
		-2.93544	-0.25044
		-2.9352	0.02839
		-2.93496	0.29359
		-2.93471	0.09705
		-2.93447	-0.1551
		-2.93423	0.06546
		-2.93398	0.43055
		-2.93374	0.29953
		-2.93349	-0.15116
		-2.93325	-0.19666
		-2.93301	0.24946
		-2.93276	0.55457
		-2.93252	0.41409
		-2.93227	0.19726
		-2.93203	0.18456
		-2.93179	0.16848
		-2.93154	-0.01586
		-2.9313	-0.15567
		-2.93106	-0.07906
		-2.93081	0.0526
		-2.93057	0.065
		-2.93032	-0.000738666
		-2.93008	-0.11367
		-2.92984	-0.31954
		-2.92959	-0.46447
		-2.92935	-0.26891
		-2.9291	0.16248
		-2.92886	0.32131
		-2.92862	0.00312
		-2.92837	-0.34632
		-2.92813	-0.25648
		-2.92789	0.13174
		-2.92764	0.36053
		-2.9274	0.3077
		-2.92715	0.19872
		-2.92691	0.15922
		-2.92667	0.11541
		-2.92642	0.05325
		-2.92618	0.05575
		-2.92593	0.09639
		-2.92569	0.05711
		-2.92545	-0.02924
		-2.9252	0.02006
		-2.92496	0.23787
		-2.92472	0.39453
		-2.92447	0.28623
		-2.92423	0.01765
		-2.92398	-0.12137
		-2.92374	-0.00929
		-2.9235	0.18742
		-2.92325	0.24518
		-2.92301	0.13122
		-2.92277	-0.02553
		-2.92252	-0.12122
		-2.92228	-0.13443
		-2.92203	-0.05323
		-2.92179	0.11271
		-2.92155	0.25387
		-2.9213	0.24921
		-2.92106	0.15792
		-2.92081	0.1592
		-2.92057	0.26239
		-2.92033	0.27838
		-2.92008	0.15806
		-2.91984	0.11894
		-2.9196	0.2823
		-2.91935	0.43086
		-2.91911	0.35492
		-2.91886	0.2077
		-2.91862	0.21547
		-2.91838	0.24095
		-2.91813	0.02533
		-2.91789	-0.27403
		-2.91764	-0.25675
		-2.9174	0.03408
		-2.91716	0.09582
		-2.91691	-0.25229
		-2.91667	-0.54065
		-2.91643	-0.33556
		-2.91618	0.13074
		-2.91594	0.32565
		-2.91569	0.13287
		-2.91545	-0.12933
		-2.91521	-0.21912
		-2.91496	-0.16814
		-2.91472	-0.06635
		-2.91447	0.0485
		-2.91423	0.11276
		-2.91399	0.08144
		-2.91374	0.04298
		-2.9135	0.11122
		-2.91326	0.22884
		-2.91301	0.2426
		-2.91277	0.13858
		-2.91252	0.03678
		-2.91228	-0.01403
		-2.91204	-0.06031
		-2.91179	-0.08494
		-2.91155	-0.0107
		-2.91131	0.12873
		-2.91106	0.20009
		-2.91082	0.18201
		-2.91057	0.19138
		-2.91033	0.24923
		-2.91009	0.20456
		-2.90984	-0.00463
		-2.9096	-0.17998
		-2.90935	-0.11856
		-2.90911	0.06786
		-2.90887	0.09461
		-2.90862	-0.06682
		-2.90838	-0.12915
		-2.90814	0.07662
		-2.90789	0.31861
		-2.90765	0.28671
		-2.9074	0.05411
		-2.90716	-0.03242
		-2.90692	0.11792
		-2.90667	0.21105
		-2.90643	0.04912
		-2.90618	-0.14385
		-2.90594	-0.08242
		-2.9057	0.11756
		-2.90545	0.13653
		-2.90521	-0.0195
		-2.90497	-0.04335
		-2.90472	0.14507
		-2.90448	0.27321
		-2.90423	0.19684
		-2.90399	0.12919
		-2.90375	0.20373
		-2.9035	0.16451
		-2.90326	-0.19366
		-2.90301	-0.55082
		-2.90277	-0.44415
		-2.90253	0.01418
		-2.90228	0.25539
		-2.90204	0.08339
		-2.9018	-0.07223
		-2.90155	0.13216
		-2.90131	0.41129
		-2.90106	0.30745
		-2.90082	-0.10604
		-2.90058	-0.34953
		-2.90033	-0.22538
		-2.90009	-0.0114
		-2.89985	0.01479
		-2.8996	-0.09142
		-2.89936	-0.1602
		-2.89911	-0.17722
		-2.89887	-0.18754
		-2.89863	-0.13625
		-2.89838	0.01254
		-2.89814	0.12902
		-2.89789	0.07375
		-2.89765	-0.07328
		-2.89741	-0.10466
		-2.89716	0.03557
		-2.89692	0.20891
		-2.89668	0.28205
		-2.89643	0.2255
		-2.89619	0.04513
		-2.89594	-0.21675
		-2.8957	-0.40947
		-2.89546	-0.37499
		-2.89521	-0.16377
		-2.89497	-0.000675876
		-2.89472	0.01356
		-2.89448	0.01587
		-2.89424	0.12771
		-2.89399	0.25238
		-2.89375	0.24825
		-2.89351	0.17224
		-2.89326	0.18718
		-2.89302	0.29431
		-2.89277	0.3192
		-2.89253	0.15754
		-2.89229	-0.07867
		-2.89204	-0.17365
		-2.8918	-0.01515
		-2.89155	0.28705
		-2.89131	0.45469
		-2.89107	0.28155
		-2.89082	-0.11771
		-2.89058	-0.37566
		-2.89034	-0.27054
		-2.89009	0.01828
		-2.88985	0.14627
		-2.8896	0.01418
		-2.88936	-0.17612
		-2.88912	-0.20774
		-2.88887	-0.04962
		-2.88863	0.18668
		-2.88838	0.34379
		-2.88814	0.28663
		-2.8879	0.01847
		-2.88765	-0.25461
		-2.88741	-0.29335
		-2.88717	-0.08746
		-2.88692	0.13959
		-2.88668	0.20042
		-2.88643	0.13196
		-2.88619	0.09655
		-2.88595	0.17372
		-2.8857	0.28389
		-2.88546	0.28029
		-2.88522	0.10217
		-2.88497	-0.14899
		-2.88473	-0.29851
		-2.88448	-0.26254
		-2.88424	-0.0841
		-2.884	0.16316
		-2.88375	0.39691
		-2.88351	0.46842
		-2.88326	0.26744
		-2.88302	-0.06146
		-2.88278	-0.20572
		-2.88253	-0.08726
		-2.88229	0.02943
		-2.88205	-0.0412
		-2.8818	-0.12455
		-2.88156	-0.02858
		-2.88131	0.09369
		-2.88107	0.02586
		-2.88083	-0.09033
		-2.88058	0.00586
		-2.88034	0.19249
		-2.88009	0.13526
		-2.87985	-0.12457
		-2.87961	-0.21413
		-2.87936	-0.05185
		-2.87912	0.04798
		-2.87888	-0.04316
		-2.87863	-0.06332
		-2.87839	0.1118
		-2.87814	0.19355
		-2.8779	-0.03158
		-2.87766	-0.33109
		-2.87741	-0.41387
		-2.87717	-0.34565
		-2.87692	-0.28887
		-2.87668	-0.15005
		-2.87644	0.16971
		-2.87619	0.43412
		-2.87595	0.36411
		-2.87571	0.10239
		-2.87546	0.02342
		-2.87522	0.18492
		-2.87497	0.29796
		-2.87473	0.17965
		-2.87449	-0.05957
		-2.87424	-0.24337
		-2.874	-0.28591
		-2.87376	-0.14641
		-2.87351	0.13865
		-2.87327	0.38186
		-2.87302	0.39407
		-2.87278	0.20347
		-2.87254	-0.01401
		-2.87229	-0.17313
		-2.87205	-0.29868
		-2.8718	-0.36865
		-2.87156	-0.31073
		-2.87132	-0.13805
		-2.87107	0.0394
		-2.87083	0.12618
		-2.87059	0.09869
		-2.87034	0.01111
		-2.8701	-0.01315
		-2.86985	0.10098
		-2.86961	0.24299
		-2.86937	0.24684
		-2.86912	0.16739
		-2.86888	0.20013
		-2.86863	0.30293
		-2.86839	0.21846
		-2.86815	-0.04077
		-2.8679	-0.12177
		-2.86766	0.07512
		-2.86742	0.16371
		-2.86717	-0.0747
		-2.86693	-0.24744
		-2.86668	0.01841
		-2.86644	0.39886
		-2.8662	0.36546
		-2.86595	0.04558
		-2.86571	-0.02545
		-2.86546	0.19031
		-2.86522	0.23605
		-2.86498	-0.01456
		-2.86473	-0.19107
		-2.86449	-0.11253
		-2.86425	-0.0344
		-2.864	-0.11674
		-2.86376	-0.18701
		-2.86351	-0.14485
		-2.86327	-0.10953
		-2.86303	-0.07525
		-2.86278	0.08685
		-2.86254	0.21753
		-2.8623	0.00591
		-2.86205	-0.37837
		-2.86181	-0.39497
		-2.86156	-0.01902
		-2.86132	0.13762
		-2.86108	-0.17398
		-2.86083	-0.40614
		-2.86059	-0.14204
		-2.86034	0.21242
		-2.8601	0.16022
		-2.85986	-0.05659
		-2.85961	0.04072
		-2.85937	0.31116
		-2.85913	0.2952
		-2.85888	0.02534
		-2.85864	-0.10805
		-2.85839	-0.04337
		-2.85815	0.00742
		-2.85791	0.08007
		-2.85766	0.32343
		-2.85742	0.52925
		-2.85717	0.39591
		-2.85693	0.10945
		-2.85669	0.06978
		-2.85644	0.19125
		-2.8562	0.10819
		-2.85596	-0.06229
		-2.85571	0.11773
		-2.85547	0.53633
		-2.85522	0.59647
		-2.85498	0.21814
		-2.85474	-0.00707
		-2.85449	0.16028
		-2.85425	0.21836
		-2.854	-0.12792
		-2.85376	-0.39299
		-2.85352	-0.15798
		-2.85327	0.17623
		-2.85303	0.08499
		-2.85279	-0.16849
		-2.85254	-0.0126
		-2.8523	0.41977
		-2.85205	0.50496
		-2.85181	0.15788
		-2.85157	-0.08877
		-2.85132	0.00445
		-2.85108	0.08864
		-2.85083	-0.05126
		-2.85059	-0.10894
		-2.85035	0.1528
		-2.8501	0.42425
		-2.84986	0.3171
		-2.84962	-0.02336
		-2.84937	-0.15039
		-2.84913	0.03326
		-2.84888	0.21779
		-2.84864	0.20202
		-2.8484	0.13006
		-2.84815	0.16812
		-2.84791	0.21593
		-2.84767	0.0931
		-2.84742	-0.13843
		-2.84718	-0.23582
		-2.84693	-0.13039
		-2.84669	-0.03301
		-2.84645	-0.11348
		-2.8462	-0.22981
		-2.84596	-0.13878
		-2.84571	0.11357
		-2.84547	0.23722
		-2.84523	0.13607
		-2.84498	0.05199
		-2.84474	0.16958
		-2.8445	0.30922
		-2.84425	0.21195
		-2.84401	-0.03772
		-2.84376	-0.13131
		-2.84352	0.00365
		-2.84328	0.13456
		-2.84303	0.11172
		-2.84279	0.06602
		-2.84254	0.15245
		-2.8423	0.31783
		-2.84206	0.43605
		-2.84181	0.49691
		-2.84157	0.52332
		-2.84133	0.44216
		-2.84108	0.20263
		-2.84084	-0.06275
		-2.84059	-0.15721
		-2.84035	-0.05954
		-2.84011	0.08595
		-2.83986	0.17527
		-2.83962	0.20123
		-2.83937	0.14618
		-2.83913	-0.00311
		-2.83889	-0.12757
		-2.83864	-0.05418
		-2.8384	0.17398
		-2.83816	0.28314
		-2.83791	0.13116
		-2.83767	-0.07663
		-2.83742	-0.08194
		-2.83718	0.06354
		-2.83694	0.13312
		-2.83669	0.10633
		-2.83645	0.14336
		-2.83621	0.22308
		-2.83596	0.12725
		-2.83572	-0.14766
		-2.83547	-0.27563
		-2.83523	-0.06449
		-2.83499	0.22641
		-2.83474	0.26131
		-2.8345	0.11263
		-2.83425	0.09126
		-2.83401	0.23952
		-2.83377	0.31359
		-2.83352	0.20747
		-2.83328	0.07176
		-2.83304	0.00269
		-2.83279	-0.08354
		-2.83255	-0.20522
		-2.8323	-0.21906
		-2.83206	-0.07295
		-2.83182	0.07362
		-2.83157	0.0904
		-2.83133	0.03893
		-2.83108	0.00209
		-2.83084	-0.03889
		-2.8306	-0.05763
		-2.83035	0.05581
		-2.83011	0.25375
		-2.82987	0.29198
		-2.82962	0.11056
		-2.82938	0.01647
		-2.82913	0.24803
		-2.82889	0.56102
		-2.82865	0.53672
		-2.8284	0.15801
		-2.82816	-0.222
		-2.82791	-0.38058
		-2.82767	-0.37983
		-2.82743	-0.28738
		-2.82718	-0.08368
		-2.82694	0.14233
		-2.8267	0.21973
		-2.82645	0.17144
		-2.82621	0.18642
		-2.82596	0.26235
		-2.82572	0.16883
		-2.82548	-0.13341
		-2.82523	-0.33171
		-2.82499	-0.19269
		-2.82475	0.08504
		-2.8245	0.15983
		-2.82426	0.01199
		-2.82401	-0.10217
		-2.82377	-0.04743
		-2.82353	0.05468
		-2.82328	0.04552
		-2.82304	-0.07578
		-2.82279	-0.16878
		-2.82255	-0.08541
		-2.82231	0.16809
		-2.82206	0.3654
		-2.82182	0.26841
		-2.82158	-0.04607
		-2.82133	-0.22774
		-2.82109	-0.11647
		-2.82084	0.02899
		-2.8206	-0.06539
		-2.82036	-0.24968
		-2.82011	-0.18192
		-2.81987	0.11788
		-2.81962	0.27042
		-2.81938	0.09451
		-2.81914	-0.14506
		-2.81889	-0.14597
		-2.81865	0.02309
		-2.81841	0.09197
		-2.81816	0.00798
		-2.81792	-0.01997
		-2.81767	0.14307
		-2.81743	0.34819
		-2.81719	0.34628
		-2.81694	0.10768
		-2.8167	-0.12588
		-2.81645	-0.12685
		-2.81621	0.04359
		-2.81597	0.12983
		-2.81572	0.02634
		-2.81548	-0.10725
		-2.81524	-0.11374
		-2.81499	-0.06162
		-2.81475	-0.08205
		-2.8145	-0.11846
		-2.81426	-0.02073
		-2.81402	0.18473
		-2.81377	0.31326
		-2.81353	0.28868
		-2.81329	0.21851
		-2.81304	0.20346
		-2.8128	0.22255
		-2.81255	0.2108
		-2.81231	0.12382
		-2.81207	-0.04869
		-2.81182	-0.2016
		-2.81158	-0.11647
		-2.81133	0.26186
		-2.81109	0.61685
		-2.81085	0.58434
		-2.8106	0.25902
		-2.81036	0.07924
		-2.81012	0.18883
		-2.80987	0.26443
		-2.80963	0.08496
		-2.80938	-0.10029
		-2.80914	-0.00484
		-2.8089	0.20809
		-2.80865	0.1948
		-2.80841	-0.01875
		-2.80816	-0.10294
		-2.80792	0.06156
		-2.80768	0.25414
		-2.80743	0.26902
		-2.80719	0.13889
		-2.80695	0.00478
		-2.8067	-0.03314
		-2.80646	0.05706
		-2.80621	0.19397
		-2.80597	0.19871
		-2.80573	0.00914
		-2.80548	-0.18754
		-2.80524	-0.19814
		-2.80499	-0.10266
		-2.80475	-0.09201
		-2.80451	-0.13654
		-2.80426	-0.07147
		-2.80402	0.06755
		-2.80378	0.08729
		-2.80353	-0.01758
		-2.80329	-0.06014
		-2.80304	-0.00173
		-2.8028	0.00837
[truncated: 63,538 more rows]

## Sheet: Supplementary Figure 30f
		Chemical Shift
		ppm
		-3.28973	-0.11693
		-3.28949	-0.18539
		-3.28924	0.00301
		-3.289	0.10488
		-3.28876	-0.04259
		-3.28851	-0.18077
		-3.28827	-0.09577
		-3.28802	0.04863
		-3.28778	0.06003
		-3.28754	0.06289
		-3.28729	0.20764
		-3.28705	0.31203
		-3.2868	0.14282
		-3.28656	-0.13175
		-3.28632	-0.14803
		-3.28607	0.08451
		-3.28583	0.1839
		-3.28559	-0.03326
		-3.28534	-0.30276
		-3.2851	-0.30825
		-3.28485	-0.07694
		-3.28461	0.13261
		-3.28437	0.17188
		-3.28412	0.1114
		-3.28388	0.08998
		-3.28363	0.1441
		-3.28339	0.18205
		-3.28315	0.11557
		-3.2829	0.000361517
		-3.28266	-0.0284
		-3.28242	0.03101
		-3.28217	0.03272
		-3.28193	-0.05552
		-3.28168	-0.04841
		-3.28144	0.15832
		-3.2812	0.346
		-3.28095	0.24605
		-3.28071	-0.04761
		-3.28047	-0.18901
		-3.28022	-0.0677
		-3.27998	0.06751
		-3.27973	0.00298
		-3.27949	-0.15441
		-3.27925	-0.181
		-3.279	-0.04736
		-3.27876	0.10462
		-3.27851	0.18621
		-3.27827	0.2206
		-3.27803	0.21641
		-3.27778	0.11657
		-3.27754	-0.07669
		-3.2773	-0.20689
		-3.27705	-0.1082
		-3.27681	0.13796
		-3.27656	0.22489
		-3.27632	0.00775
		-3.27608	-0.24681
		-3.27583	-0.19548
		-3.27559	0.07338
		-3.27534	0.14858
		-3.2751	-0.07992
		-3.27486	-0.25135
		-3.27461	-0.11364
		-3.27437	0.07991
		-3.27413	0.01099
		-3.27388	-0.16447
		-3.27364	-0.07828
		-3.27339	0.23333
		-3.27315	0.37556
		-3.27291	0.19587
		-3.27266	-0.0275
		-3.27242	-0.01913
		-3.27217	0.17112
		-3.27193	0.33189
		-3.27169	0.33595
		-3.27144	0.17826
		-3.2712	-0.03766
		-3.27096	-0.12818
		-3.27071	-0.01398
		-3.27047	0.13697
		-3.27022	0.11667
		-3.26998	-0.02259
		-3.26974	-0.07608
		-3.26949	-0.0226
		-3.26925	-0.01016
		-3.26901	-0.0599
		-3.26876	-0.0548
		-3.26852	0.00262
		-3.26827	0.000175598
		-3.26803	-0.02962
		-3.26779	0.04647
		-3.26754	0.16613
		-3.2673	0.12376
		-3.26705	-0.06563
		-3.26681	-0.16885
		-3.26657	-0.1256
		-3.26632	-0.10624
		-3.26608	-0.14446
		-3.26584	-0.07359
		-3.26559	0.09807
		-3.26535	0.13245
		-3.2651	0.00278
		-3.26486	-0.00607
		-3.26462	0.20062
		-3.26437	0.3145
		-3.26413	0.13937
		-3.26388	-0.06639
		-3.26364	-0.03118
		-3.2634	0.09808
		-3.26315	0.07494
		-3.26291	-0.01524
		-3.26267	0.01133
		-3.26242	0.0615
		-3.26218	-0.01506
		-3.26193	-0.0828
		-3.26169	0.0193
		-3.26145	0.11291
		-3.2612	-0.01123
		-3.26096	-0.14059
		-3.26071	0.03972
		-3.26047	0.34891
		-3.26023	0.34534
		-3.25998	0.05918
		-3.25974	-0.05584
		-3.2595	0.11752
		-3.25925	0.20726
		-3.25901	0.03865
		-3.25876	-0.08081
		-3.25852	0.04724
		-3.25828	0.14164
		-3.25803	-0.0375
		-3.25779	-0.20944
		-3.25755	-0.00339
		-3.2573	0.40896
		-3.25706	0.52609
		-3.25681	0.23351
		-3.25657	-0.06466
		-3.25633	-0.02107
		-3.25608	0.23855
		-3.25584	0.3443
		-3.25559	0.13818
		-3.25535	-0.19679
		-3.25511	-0.37818
		-3.25486	-0.30082
		-3.25462	-0.0686
		-3.25438	0.17985
		-3.25413	0.37637
		-3.25389	0.44728
		-3.25364	0.29091
		-3.2534	-0.04046
		-3.25316	-0.26882
		-3.25291	-0.19876
		-3.25267	-0.00734
		-3.25242	-0.000575324
		-3.25218	-0.15891
		-3.25194	-0.20722
		-3.25169	-0.08974
		-3.25145	-0.02969
		-3.25121	-0.09132
		-3.25096	-0.064
		-3.25072	0.10268
		-3.25047	0.12979
		-3.25023	-0.11989
		-3.24999	-0.34699
		-3.24974	-0.2614
		-3.2495	-0.0227
		-3.24925	0.07477
		-3.24901	0.08677
		-3.24877	0.21732
		-3.24852	0.35417
		-3.24828	0.24501
		-3.24804	0.00934
		-3.24779	0.0075
		-3.24755	0.2287
		-3.2473	0.27746
		-3.24706	0.0325
		-3.24682	-0.13529
		-3.24657	0.03101
		-3.24633	0.2546
		-3.24608	0.17112
		-3.24584	-0.11407
		-3.2456	-0.22727
		-3.24535	-0.08481
		-3.24511	0.0693
		-3.24487	0.08125
		-3.24462	0.04654
		-3.24438	0.06897
		-3.24413	0.10512
		-3.24389	0.09157
		-3.24365	0.05973
		-3.2434	0.06442
		-3.24316	0.09494
		-3.24292	0.09908
		-3.24267	0.04678
		-3.24243	-0.03555
		-3.24218	-0.06952
		-3.24194	0.000284712
		-3.2417	0.11046
		-3.24145	0.12711
		-3.24121	0.02842
		-3.24096	-0.05336
		-3.24072	-0.03006
		-3.24048	0.019
		-3.24023	0.01112
		-3.23999	0.01657
		-3.23975	0.11233
		-3.2395	0.19849
		-3.23926	0.14219
		-3.23901	0.01667
		-3.23877	-0.00896
		-3.23853	0.04394
		-3.23828	0.01357
		-3.23804	-0.09986
		-3.23779	-0.13378
		-3.23755	-0.07054
		-3.23731	-0.07642
		-3.23706	-0.18118
		-3.23682	-0.19503
		-3.23658	-0.05253
		-3.23633	0.0323
		-3.23609	-0.08159
		-3.23584	-0.20763
		-3.2356	-0.14472
		-3.23536	-0.02372
		-3.23511	-0.0713
		-3.23487	-0.19769
		-3.23462	-0.13033
		-3.23438	0.13675
		-3.23414	0.33911
		-3.23389	0.34914
		-3.23365	0.28846
		-3.23341	0.23761
		-3.23316	0.13615
		-3.23292	0.01968
		-3.23267	0.0647
		-3.23243	0.29328
		-3.23219	0.47758
		-3.23194	0.46056
		-3.2317	0.3563
		-3.23146	0.30378
		-3.23121	0.23682
		-3.23097	0.06501
		-3.23072	-0.10153
		-3.23048	-0.11026
		-3.23024	-0.02189
		-3.22999	-0.01466
		-3.22975	-0.12003
		-3.2295	-0.22719
		-3.22926	-0.27731
		-3.22902	-0.28492
		-3.22877	-0.22586
		-3.22853	-0.07286
		-3.22829	0.08789
		-3.22804	0.12653
		-3.2278	0.0404
		-3.22755	-0.06498
		-3.22731	-0.13261
		-3.22707	-0.1713
		-3.22682	-0.15918
		-3.22658	-0.06917
		-3.22633	0.03805
		-3.22609	0.08548
		-3.22585	0.11762
		-3.2256	0.21903
		-3.22536	0.31919
		-3.22512	0.25633
		-3.22487	0.04747
		-3.22463	-0.09251
		-3.22438	-0.0561
		-3.22414	0.01164
		-3.2239	-0.03208
		-3.22365	-0.09301
		-3.22341	-0.01252
		-3.22316	0.13812
		-3.22292	0.12997
		-3.22268	-0.08039
		-3.22243	-0.258
		-3.22219	-0.19426
		-3.22195	0.01729
		-3.2217	0.10322
		-3.22146	-0.0459
		-3.22121	-0.2512
		-3.22097	-0.27349
		-3.22073	-0.09582
		-3.22048	0.07041
		-3.22024	0.0433
		-3.22	-0.11684
		-3.21975	-0.18287
		-3.21951	-0.03611
		-3.21926	0.18068
		-3.21902	0.23064
		-3.21878	0.08695
		-3.21853	-0.02103
		-3.21829	0.07753
		-3.21804	0.23153
		-3.2178	0.17247
		-3.21756	-0.05837
		-3.21731	-0.11962
		-3.21707	0.12217
		-3.21683	0.34771
		-3.21658	0.24338
		-3.21634	-0.0131
		-3.21609	-0.02887
		-3.21585	0.18668
		-3.21561	0.26962
		-3.21536	0.12722
		-3.21512	0.0738
		-3.21487	0.24647
		-3.21463	0.3335
		-3.21439	0.11917
		-3.21414	-0.09137
		-3.2139	0.06328
		-3.21366	0.4068
		-3.21341	0.49531
		-3.21317	0.27838
		-3.21292	0.0684
		-3.21268	-0.01886
		-3.21244	-0.14256
		-3.21219	-0.29796
		-3.21195	-0.25663
		-3.2117	-0.01158
		-3.21146	0.12704
		-3.21122	0.01209
		-3.21097	-0.11364
		-3.21073	-0.03207
		-3.21049	0.12042
		-3.21024	0.13732
		-3.21	0.0893
		-3.20975	0.15044
		-3.20951	0.26931
		-3.20927	0.25761
		-3.20902	0.09916
		-3.20878	-0.02808
		-3.20853	0.01808
		-3.20829	0.21415
		-3.20805	0.40598
		-3.2078	0.40897
		-3.20756	0.1813
		-3.20732	-0.06105
		-3.20707	-0.05986
		-3.20683	0.11583
		-3.20658	0.13596
		-3.20634	-0.08259
		-3.2061	-0.22208
		-3.20585	-0.07435
		-3.20561	0.10962
		-3.20537	0.05401
		-3.20512	-0.04606
		-3.20488	0.14268
		-3.20463	0.45636
		-3.20439	0.41555
		-3.20415	0.000720217
		-3.2039	-0.24968
		-3.20366	-0.03055
		-3.20341	0.2809
		-3.20317	0.20738
		-3.20293	-0.1375
		-3.20268	-0.2681
		-3.20244	-0.03625
		-3.2022	0.23012
		-3.20195	0.24031
		-3.20171	0.08142
		-3.20146	-0.00717
		-3.20122	0.02796
		-3.20098	0.0578
		-3.20073	-0.01058
		-3.20049	-0.1339
		-3.20024	-0.20977
		-3.2	-0.18692
		-3.19976	-0.11016
		-3.19951	-0.07417
		-3.19927	-0.10414
		-3.19903	-0.08697
		-3.19878	0.10499
		-3.19854	0.39428
		-3.19829	0.50369
		-3.19805	0.27807
		-3.19781	-0.06885
		-3.19756	-0.17652
		-3.19732	0.01112
		-3.19707	0.19315
		-3.19683	0.14654
		-3.19659	0.00446
		-3.19634	-0.02889
		-3.1961	-0.03389
		-3.19586	-0.19814
		-3.19561	-0.41039
		-3.19537	-0.3537
		-3.19512	-0.000735442
		-3.19488	0.29602
		-3.19464	0.28395
		-3.19439	0.09744
		-3.19415	-0.04574
		-3.19391	-0.14303
		-3.19366	-0.22499
		-3.19342	-0.16021
		-3.19317	0.09294
		-3.19293	0.26937
		-3.19269	0.14784
		-3.19244	-0.05704
		-3.1922	-0.00524
		-3.19195	0.20221
		-3.19171	0.17996
		-3.19147	-0.07954
		-3.19122	-0.16802
		-3.19098	0.05558
		-3.19074	0.21609
		-3.19049	0.04073
		-3.19025	-0.20028
		-3.19	-0.15941
		-3.18976	0.03438
		-3.18952	0.04894
		-3.18927	-0.08995
		-3.18903	-0.12016
		-3.18878	-0.04839
		-3.18854	-0.09185
		-3.1883	-0.19847
		-3.18805	-0.08317
		-3.18781	0.2363
		-3.18757	0.38079
		-3.18732	0.19927
		-3.18708	0.01199
		-3.18683	0.08022
		-3.18659	0.20339
		-3.18635	0.10904
		-3.1861	-0.07011
		-3.18586	-0.04617
		-3.18561	0.12522
		-3.18537	0.17144
		-3.18513	0.08312
		-3.18488	0.07818
		-3.18464	0.15482
		-3.1844	0.07979
		-3.18415	-0.16456
		-3.18391	-0.30658
		-3.18366	-0.23496
		-3.18342	-0.15534
		-3.18318	-0.17078
		-3.18293	-0.07263
		-3.18269	0.24014
		-3.18245	0.46881
		-3.1822	0.33713
		-3.18196	0.04416
		-3.18171	-0.04046
		-3.18147	0.06445
		-3.18123	0.0664
		-3.18098	-0.064
		-3.18074	-0.08102
		-3.18049	0.05552
		-3.18025	0.10003
		-3.18001	-0.02909
		-3.17976	-0.10218
		-3.17952	-0.000191689
		-3.17928	0.06329
		-3.17903	-0.07444
		-3.17879	-0.21584
		-3.17854	-0.1183
		-3.1783	0.10158
		-3.17806	0.14681
		-3.17781	-0.01725
		-3.17757	-0.16389
		-3.17732	-0.17636
		-3.17708	-0.16484
		-3.17684	-0.20926
		-3.17659	-0.1997
		-3.17635	-0.01312
		-3.17611	0.26461
		-3.17586	0.38439
		-3.17562	0.19326
		-3.17537	-0.17282
		-3.17513	-0.38032
		-3.17489	-0.22471
		-3.17464	0.14343
		-3.1744	0.37552
		-3.17415	0.28885
		-3.17391	-0.00302
		-3.17367	-0.27618
		-3.17342	-0.3766
		-3.17318	-0.24922
		-3.17294	0.0226
		-3.17269	0.19741
		-3.17245	0.1013
		-3.1722	-0.09916
		-3.17196	-0.08164
		-3.17172	0.13776
		-3.17147	0.19875
		-3.17123	-0.00857
		-3.17099	-0.10835
		-3.17074	0.15747
		-3.1705	0.43633
		-3.17025	0.26458
		-3.17001	-0.17944
		-3.16977	-0.29156
		-3.16952	0.08507
		-3.16928	0.47737
		-3.16903	0.49602
		-3.16879	0.29132
		-3.16855	0.17342
		-3.1683	0.15999
		-3.16806	0.11396
		-3.16782	0.05595
		-3.16757	0.09963
		-3.16733	0.23424
		-3.16708	0.35894
		-3.16684	0.42329
		-3.1666	0.40221
		-3.16635	0.25125
		-3.16611	0.01341
		-3.16586	-0.13986
		-3.16562	-0.10439
		-3.16538	0.0038
		-3.16513	0.0059
		-3.16489	-0.10196
		-3.16465	-0.17807
		-3.1644	-0.14711
		-3.16416	-0.07461
		-3.16391	-0.04672
		-3.16367	-0.05864
		-3.16343	-0.04272
		-3.16318	0.02054
		-3.16294	0.05358
		-3.16269	-0.01039
		-3.16245	-0.08146
		-3.16221	0.00938
		-3.16196	0.23432
		-3.16172	0.32845
		-3.16148	0.15828
		-3.16123	-0.04012
		-3.16099	-0.01063
		-3.16074	0.1024
		-3.1605	0.01113
		-3.16026	-0.15829
		-3.16001	-0.01482
		-3.15977	0.381
		-3.15952	0.46925
		-3.15928	0.05018
		-3.15904	-0.30378
		-3.15879	-0.05531
		-3.15855	0.47452
		-3.15831	0.56961
		-3.15806	0.14738
		-3.15782	-0.21966
		-3.15757	-0.20103
		-3.15733	-0.06175
		-3.15709	-0.06841
		-3.15684	-0.07812
		-3.1566	0.06851
		-3.15636	0.17684
		-3.15611	0.03622
		-3.15587	-0.16847
		-3.15562	-0.13088
		-3.15538	0.07898
		-3.15514	0.14506
		-3.15489	0.03085
		-3.15465	0.00414
		-3.1544	0.13869
		-3.15416	0.16412
		-3.15392	-0.06014
		-3.15367	-0.24374
		-3.15343	-0.08327
		-3.15319	0.23587
		-3.15294	0.27149
		-3.1527	-0.03069
		-3.15245	-0.25732
		-3.15221	-0.12396
		-3.15197	0.15922
		-3.15172	0.2511
		-3.15148	0.14958
		-3.15123	0.08354
		-3.15099	0.1186
		-3.15075	0.13364
		-3.1505	0.09765
		-3.15026	0.10394
		-3.15002	0.14956
		-3.14977	0.12117
		-3.14953	0.0163
		-3.14928	-0.04157
		-3.14904	-0.04079
		-3.1488	-0.1118
		-3.14855	-0.25748
		-3.14831	-0.27934
		-3.14806	-0.08613
		-3.14782	0.12193
		-3.14758	0.12779
		-3.14733	-0.00216
		-3.14709	-0.061
		-3.14685	-0.01896
		-3.1466	-0.00656
		-3.14636	-0.04846
		-3.14611	-0.01262
		-3.14587	0.1633
		-3.14563	0.33959
		-3.14538	0.32633
		-3.14514	0.10734
		-3.1449	-0.13104
		-3.14465	-0.18971
		-3.14441	-0.0641
		-3.14416	0.06577
		-3.14392	0.06701
		-3.14368	0.01029
		-3.14343	0.02993
		-3.14319	0.11177
		-3.14294	0.14832
		-3.1427	0.13642
		-3.14246	0.14845
		-3.14221	0.1541
		-3.14197	0.07315
		-3.14173	-0.02246
		-3.14148	0.00917
		-3.14124	0.10755
		-3.14099	0.08677
		-3.14075	-0.00591
		-3.14051	0.07773
		-3.14026	0.34015
		-3.14002	0.47014
		-3.13977	0.33302
		-3.13953	0.16543
		-3.13929	0.1244
		-3.13904	0.04049
		-3.1388	-0.14792
		-3.13856	-0.13922
		-3.13831	0.20528
		-3.13807	0.47204
		-3.13782	0.27392
		-3.13758	-0.10973
		-3.13734	-0.16962
		-3.13709	0.03859
		-3.13685	0.10154
		-3.1366	0.02085
		-3.13636	0.12551
		-3.13612	0.33589
		-3.13587	0.23008
		-3.13563	-0.13956
		-3.13539	-0.21436
		-3.13514	0.14259
		-3.1349	0.37204
		-3.13465	0.12223
		-3.13441	-0.21163
		-3.13417	-0.19367
		-3.13392	-0.01285
		-3.13368	-0.0179
		-3.13344	-0.09369
		-3.13319	0.00578
		-3.13295	0.11891
		-3.1327	0.00413
		-3.13246	-0.12363
		-3.13222	0.06144
		-3.13197	0.36339
		-3.13173	0.34301
		-3.13148	0.05365
		-3.13124	-0.07428
		-3.131	0.02217
		-3.13075	-0.00248
		-3.13051	-0.21348
		-3.13027	-0.25179
		-3.13002	0.02213
		-3.12978	0.26632
		-3.12953	0.21474
		-3.12929	0.04634
		-3.12905	-0.00944
		-3.1288	-0.02862
		-3.12856	-0.10608
		-3.12831	-0.07833
		-3.12807	0.15974
		-3.12783	0.34895
		-3.12758	0.21738
		-3.12734	-0.06339
		-3.1271	-0.11877
		-3.12685	0.06308
		-3.12661	0.15597
		-3.12636	0.03703
		-3.12612	-0.04103
		-3.12588	0.12718
		-3.12563	0.39128
		-3.12539	0.48877
		-3.12514	0.39513
		-3.1249	0.27092
		-3.12466	0.19157
		-3.12441	0.11295
		-3.12417	0.05049
		-3.12393	0.10047
		-3.12368	0.24821
		-3.12344	0.3127
		-3.12319	0.18339
		-3.12295	0.00897
		-3.12271	0.01563
		-3.12246	0.19211
		-3.12222	0.30872
		-3.12198	0.23635
		-3.12173	0.08053
		-3.12149	-0.02726
		-3.12124	-0.09538
		-3.121	-0.16034
		-3.12076	-0.18232
		-3.12051	-0.15772
		-3.12027	-0.17329
		-3.12002	-0.22028
		-3.11978	-0.12545
		-3.11954	0.16156
		-3.11929	0.3782
		-3.11905	0.27171
		-3.11881	-0.02005
		-3.11856	-0.16097
		-3.11832	-0.07976
		-3.11807	0.03978
		-3.11783	0.12907
		-3.11759	0.24613
		-3.11734	0.26306
		-3.1171	-0.04698
		-3.11685	-0.54312
		-3.11661	-0.73793
		-3.11637	-0.4419
		-3.11612	-0.03472
		-3.11588	0.09741
		-3.11564	0.04576
		-3.11539	0.04763
		-3.11515	0.02362
		-3.1149	-0.1756
		-3.11466	-0.32469
		-3.11442	-0.09697
		-3.11417	0.32995
		-3.11393	0.41975
		-3.11368	0.05038
		-3.11344	-0.28969
		-3.1132	-0.20022
		-3.11295	0.10716
		-3.11271	0.19503
		-3.11247	0.02396
		-3.11222	-0.09343
		-3.11198	-0.00644
		-3.11173	0.10361
		-3.11149	0.05278
		-3.11125	-0.08119
		-3.111	-0.10471
		-3.11076	0.01592
		-3.11051	0.13494
		-3.11027	0.13796
		-3.11003	0.07336
		-3.10978	0.05746
		-3.10954	0.12117
		-3.1093	0.20009
		-3.10905	0.22492
		-3.10881	0.15624
		-3.10856	-0.01439
		-3.10832	-0.19615
		-3.10808	-0.19149
		-3.10783	0.07755
		-3.10759	0.36204
		-3.10735	0.32686
		-3.1071	0.02701
		-3.10686	-0.12264
		-3.10661	0.05031
		-3.10637	0.21404
		-3.10613	0.0802
		-3.10588	-0.1064
		-3.10564	0.01976
		-3.10539	0.28969
		-3.10515	0.23527
		-3.10491	-0.12631
		-3.10466	-0.27082
		-3.10442	0.02063
		-3.10418	0.33806
		-3.10393	0.30968
		-3.10369	0.13245
		-3.10344	0.14515
		-3.1032	0.24814
		-3.10296	0.13549
		-3.10271	-0.1363
		-3.10247	-0.22637
		-3.10222	-0.05339
		-3.10198	0.10903
		-3.10174	0.07179
		-3.10149	-0.04075
		-3.10125	-0.05087
		-3.10101	0.02145
		-3.10076	0.06161
		-3.10052	0.06716
		-3.10027	0.14436
		-3.10003	0.33404
		-3.09979	0.49634
		-3.09954	0.42282
		-3.0993	0.1172
		-3.09905	-0.1136
		-3.09881	-0.01386
		-3.09857	0.2309
		-3.09832	0.22637
		-3.09808	-0.01319
		-3.09784	-0.05896
		-3.09759	0.21267
		-3.09735	0.35284
		-3.0971	0.07346
		-3.09686	-0.21474
		-3.09662	-0.05973
		-3.09637	0.23098
		-3.09613	0.07774
		-3.09589	-0.34573
		-3.09564	-0.33347
		-3.0954	0.17672
		-3.09515	0.46711
		-3.09491	0.21965
		-3.09467	0.0218
		-3.09442	0.33797
		-3.09418	0.701
		-3.09393	0.48133
		-3.09369	-0.08946
		-3.09345	-0.31702
		-3.0932	-0.09885
		-3.09296	0.09419
		-3.09272	0.07295
		-3.09247	0.08741
		-3.09223	0.19393
		-3.09198	0.10615
		-3.09174	-0.23795
		-3.0915	-0.48689
		-3.09125	-0.40033
		-3.09101	-0.14938
		-3.09076	0.04149
		-3.09052	0.1822
		-3.09028	0.31156
		-3.09003	0.34876
		-3.08979	0.29924
		-3.08955	0.30014
		-3.0893	0.32755
		-3.08906	0.17957
		-3.08881	-0.10373
		-3.08857	-0.15746
		-3.08833	0.15453
		-3.08808	0.4419
		-3.08784	0.33177
		-3.08759	0.0179
		-3.08735	-0.07931
		-3.08711	0.0328
		-3.08686	0.00997
		-3.08662	-0.22052
		-3.08638	-0.36865
		-3.08613	-0.27714
		-3.08589	-0.12052
		-3.08564	-0.05514
		-3.0854	-0.00638
		-3.08516	0.0947
		-3.08491	0.15338
		-3.08467	0.12286
		-3.08443	0.12692
		-3.08418	0.22066
		-3.08394	0.24819
		-3.08369	0.11263
		-3.08345	-0.01391
		-3.08321	0.03522
		-3.08296	0.10775
		-3.08272	-0.03286
		-3.08247	-0.26277
		-3.08223	-0.21218
		-3.08199	0.16194
		-3.08174	0.43434
		-3.0815	0.27559
		-3.08126	-0.09051
		-3.08101	-0.20676
		-3.08077	-0.00442
		-3.08052	0.15394
		-3.08028	0.0063
		-3.08004	-0.29145
		-3.07979	-0.43969
		-3.07955	-0.37825
		-3.0793	-0.26008
		-3.07906	-0.17418
		-3.07882	-0.0699
		-3.07857	0.07782
		-3.07833	0.18561
		-3.07809	0.18024
		-3.07784	0.10124
		-3.0776	0.03452
		-3.07735	0.007
		-3.07711	0.00221
		-3.07687	0.03748
		-3.07662	0.15207
		-3.07638	0.31627
		-3.07613	0.41428
		-3.07589	0.36218
		-3.07565	0.2185
		-3.0754	0.12199
		-3.07516	0.11739
		-3.07492	0.11436
		-3.07467	0.06141
		-3.07443	0.07364
		-3.07418	0.26633
		-3.07394	0.50168
		-3.0737	0.48418
		-3.07345	0.16809
		-3.07321	-0.10759
		-3.07296	-0.03889
		-3.07272	0.21985
		-3.07248	0.26693
		-3.07223	0.02385
		-3.07199	-0.17194
		-3.07175	-0.08415
		-3.0715	0.09133
		-3.07126	0.0755
		-3.07101	-0.04247
		-3.07077	0.02807
		-3.07053	0.28364
		-3.07028	0.41725
		-3.07004	0.30279
		-3.0698	0.17224
		-3.06955	0.21134
		-3.06931	0.2726
		-3.06906	0.18296
		-3.06882	0.084
		-3.06858	0.18176
		-3.06833	0.33578
		-3.06809	0.24829
		-3.06784	-0.02116
		-3.0676	-0.11485
		-3.06736	0.04448
		-3.06711	0.13933
		-3.06687	0.01781
		-3.06663	-0.05308
		-3.06638	0.09526
		-3.06614	0.17019
		-3.06589	-0.08722
		-3.06565	-0.37882
		-3.06541	-0.25803
		-3.06516	0.16218
		-3.06492	0.38096
		-3.06467	0.25103
		-3.06443	0.06759
		-3.06419	5.5162e-05
		-3.06394	-0.05724
		-3.0637	-0.09017
		-3.06346	0.04422
		-3.06321	0.19053
		-3.06297	0.01576
		-3.06272	-0.33909
		-3.06248	-0.3194
		-3.06224	0.14506
		-3.06199	0.42959
		-3.06175	0.19619
		-3.0615	-0.0676
		-3.06126	0.06834
		-3.06102	0.20358
		-3.06077	-0.14843
		-3.06053	-0.59355
		-3.06029	-0.44239
		-3.06004	0.10177
		-3.0598	0.22946
		-3.05955	-0.16904
		-3.05931	-0.3888
		-3.05907	-0.11464
		-3.05882	0.13555
		-3.05858	-0.03875
		-3.05834	-0.30549
		-3.05809	-0.24615
		-3.05785	0.02598
		-3.0576	0.23636
		-3.05736	0.38691
		-3.05712	0.47935
		-3.05687	0.31011
		-3.05663	-0.08893
		-3.05638	-0.26649
		-3.05614	0.00166
		-3.0559	0.30278
		-3.05565	0.22375
		-3.05541	-0.00932
		-3.05517	0.02276
		-3.05492	0.21687
		-3.05468	0.19306
		-3.05443	-0.02578
		-3.05419	-0.11624
		-3.05395	-0.04714
		-3.0537	-0.04668
		-3.05346	-0.09787
		-3.05321	0.02434
		-3.05297	0.25899
		-3.05273	0.27629
		-3.05248	0.00862
		-3.05224	-0.24192
		-3.052	-0.26457
		-3.05175	-0.15245
		-3.05151	-0.01936
		-3.05126	0.15193
		-3.05102	0.31329
		-3.05078	0.31168
		-3.05053	0.14062
		-3.05029	-0.00536
		-3.05004	0.00556
		-3.0498	0.11744
		-3.04956	0.23977
		-3.04931	0.32045
		-3.04907	0.27462
		-3.04883	0.06855
		-3.04858	-0.12833
		-3.04834	-0.11042
		-3.04809	0.04697
		-3.04785	0.08493
		-3.04761	-0.02196
		-3.04736	-0.02293
		-3.04712	0.19203
		-3.04688	0.41328
		-3.04663	0.44314
		-3.04639	0.35192
		-3.04614	0.27701
		-3.0459	0.19031
		-3.04566	0.02857
		-3.04541	-0.11326
		-3.04517	-0.10032
		-3.04492	0.02303
		-3.04468	0.08574
		-3.04444	0.02102
		-3.04419	-0.06701
		-3.04395	-0.05983
		-3.04371	0.0256
		-3.04346	0.06738
		-3.04322	0.000773239
		-3.04297	-0.09186
		-3.04273	-0.1032
		-3.04249	-0.07865
		-3.04224	-0.15269
		-3.042	-0.30334
		-3.04175	-0.34055
		-3.04151	-0.20079
		-3.04127	-0.06097
		-3.04102	-0.0484
		-3.04078	-0.04614
		-3.04054	0.05146
		-3.04029	0.10909
		-3.04005	0.00763
		-3.0398	-0.07034
		-3.03956	0.09429
		-3.03932	0.35551
		-3.03907	0.3851
		-3.03883	0.16008
		-3.03858	-0.04726
		-3.03834	-0.0885
		-3.0381	-0.0312
		-3.03785	0.09589
		-3.03761	0.30488
		-3.03737	0.43476
		-3.03712	0.29156
		-3.03688	0.00231
		-3.03663	-0.10921
		-3.03639	-0.00213
		-3.03615	0.06998
		-3.0359	0.02217
		-3.03566	0.02578
		-3.03542	0.10383
		-3.03517	0.05698
		-3.03493	-0.11914
		-3.03468	-0.16201
		-3.03444	-0.01986
		-3.0342	0.02112
		-3.03395	-0.13187
		-3.03371	-0.1503
		-3.03346	0.1472
		-3.03322	0.3967
		-3.03298	0.21599
		-3.03273	-0.17524
		-3.03249	-0.26077
		-3.03225	0.03784
		-3.032	0.31411
		-3.03176	0.26651
		-3.03151	0.00746
		-3.03127	-0.18507
		-3.03103	-0.17156
		-3.03078	-0.01311
		-3.03054	0.09968
		-3.03029	0.00372
		-3.03005	-0.2404
		-3.02981	-0.37623
		-3.02956	-0.25801
		-3.02932	-0.01892
		-3.02908	0.13839
		-3.02883	0.16025
		-3.02859	0.06643
		-3.02834	-0.13741
		-3.0281	-0.33801
		-3.02786	-0.31825
		-3.02761	-0.06036
		-3.02737	0.14749
		-3.02712	0.09935
		-3.02688	-0.02532
		-3.02664	0.03256
		-3.02639	0.19238
		-3.02615	0.19888
		-3.02591	0.07212
		-3.02566	0.07794
		-3.02542	0.28792
		-3.02517	0.45456
		-3.02493	0.36592
		-3.02469	0.11992
		-3.02444	-0.02147
		-3.0242	0.06664
		-3.02395	0.25855
		-3.02371	0.30724
		-3.02347	0.09472
		-3.02322	-0.21075
		-3.02298	-0.29895
		-3.02274	-0.0618
		-3.02249	0.27449
		-3.02225	0.40396
		-3.022	0.25856
		-3.02176	0.03953
		-3.02152	-0.00174
		-3.02127	0.191
		-3.02103	0.38984
		-3.02079	0.29708
		-3.02054	-0.05335
		-3.0203	-0.23886
		-3.02005	0.01735
		-3.01981	0.4162
		-3.01957	0.48924
		-3.01932	0.27645
		-3.01908	0.16865
		-3.01883	0.18544
		-3.01859	-0.01547
		-3.01835	-0.38661
		-3.0181	-0.40523
		-3.01786	0.05943
		-3.01762	0.42766
		-3.01737	0.28773
		-3.01713	0.00626
		-3.01688	0.04301
		-3.01664	0.2092
		-3.0164	0.13333
		-3.01615	-0.01388
		-3.01591	0.13349
		-3.01566	0.43286
		-3.01542	0.49849
		-3.01518	0.38418
		-3.01493	0.39343
		-3.01469	0.45615
		-3.01445	0.30933
		-3.0142	0.085
		-3.01396	0.09225
		-3.01371	0.19888
		-3.01347	0.0728
		-3.01323	-0.12858
		-3.01298	0.00593
		-3.01274	0.34598
		-3.01249	0.38712
		-3.01225	0.14325
		-3.01201	0.11242
		-3.01176	0.35529
		-3.01152	0.40045
		-3.01128	0.15435
		-3.01103	0.09481
		-3.01079	0.3646
		-3.01054	0.46433
		-3.0103	0.14854
		-3.01006	-0.11357
		-3.00981	0.04622
		-3.00957	0.29142
		-3.00933	0.22822
		-3.00908	0.04913
		-3.00884	0.05093
		-3.00859	0.05419
		-3.00835	-0.17291
		-3.00811	-0.37811
		-3.00786	-0.25464
		-3.00762	-0.01967
		-3.00737	-0.0291
		-3.00713	-0.14851
		-3.00689	-0.03968
		-3.00664	0.21371
		-3.0064	0.29909
		-3.00616	0.24933
		-3.00591	0.29223
		-3.00567	0.33035
		-3.00542	0.1175
		-3.00518	-0.18888
		-3.00494	-0.20185
		-3.00469	0.03619
		-3.00445	0.0967
		-3.0042	-0.13234
		-3.00396	-0.28126
		-3.00372	-0.10916
		-3.00347	0.15587
		-3.00323	0.21962
		-3.00299	0.11655
		-3.00274	0.04301
		-3.0025	0.05739
		-3.00225	0.10436
		-3.00201	0.15835
		-3.00177	0.20699
		-3.00152	0.19802
		-3.00128	0.09857
		-3.00103	-0.04
		-3.00079	-0.11321
		-3.00055	-0.04777
		-3.0003	0.12194
		-3.00006	0.26508
		-2.99982	0.30926
		-2.99957	0.34734
		-2.99933	0.45123
		-2.99908	0.44495
		-2.99884	0.12684
		-2.9986	-0.29578
		-2.99835	-0.35992
		-2.99811	-0.02633
		-2.99787	0.19879
		-2.99762	0.01807
		-2.99738	-0.19631
		-2.99713	-0.00727
		-2.99689	0.39682
		-2.99665	0.52516
		-2.9964	0.31153
		-2.99616	0.07743
		-2.99591	-0.01911
		-2.99567	-0.05448
		-2.99543	-0.02276
		-2.99518	0.10818
		-2.99494	0.14759
		-2.9947	-0.07613
		-2.99445	-0.32881
		-2.99421	-0.26507
		-2.99396	-0.01251
		-2.99372	0.01331
		-2.99348	-0.18723
		-2.99323	-0.20419
		-2.99299	0.05468
		-2.99274	0.18867
		-2.9925	-0.01275
		-2.99226	-0.2136
		-2.99201	-0.08616
		-2.99177	0.18703
		-2.99153	0.23903
		-2.99128	0.04234
		-2.99104	-0.16051
		-2.99079	-0.22893
		-2.99055	-0.19193
		-2.99031	-0.10487
		-2.99006	-0.02839
		-2.98982	-0.02931
		-2.98957	-0.07436
		-2.98933	-0.04275
		-2.98909	0.07632
		-2.98884	0.14837
		-2.9886	0.12267
		-2.98836	0.12244
		-2.98811	0.22277
		-2.98787	0.31163
		-2.98762	0.27121
		-2.98738	0.14826
		-2.98714	0.04924
		-2.98689	-0.00259
		-2.98665	-0.02364
		-2.9864	-0.00217
		-2.98616	0.05508
		-2.98592	0.10469
		-2.98567	0.13628
		-2.98543	0.1763
		-2.98519	0.22277
		-2.98494	0.26614
		-2.9847	0.32953
		-2.98445	0.37544
		-2.98421	0.26731
		-2.98397	-0.00214
		-2.98372	-0.15885
		-2.98348	0.02427
		-2.98324	0.33548
		-2.98299	0.36887
		-2.98275	0.11571
		-2.9825	-0.03911
		-2.98226	0.07878
		-2.98202	0.21199
		-2.98177	0.14254
		-2.98153	0.01599
		-2.98128	0.03362
		-2.98104	0.13787
		-2.9808	0.19915
		-2.98055	0.24802
		-2.98031	0.31777
		-2.98007	0.29011
		-2.97982	0.11299
		-2.97958	-0.02164
		-2.97933	0.06698
		-2.97909	0.26178
		-2.97885	0.30754
		-2.9786	0.14601
		-2.97836	-0.05719
		-2.97811	-0.11934
		-2.97787	0.02933
		-2.97763	0.30496
		-2.97738	0.48209
		-2.97714	0.38207
		-2.9769	0.10597
		-2.97665	-0.07344
		-2.97641	-0.06975
		-2.97616	-0.02258
		-2.97592	0.0218
		-2.97568	0.16208
		-2.97543	0.31363
		-2.97519	0.19839
		-2.97494	-0.17583
		-2.9747	-0.38824
		-2.97446	-0.19524
		-2.97421	0.08726
		-2.97397	0.08324
		-2.97373	-0.07543
		-2.97348	-0.04479
		-2.97324	0.12531
		-2.97299	0.11118
		-2.97275	-0.10665
		-2.97251	-0.2138
		-2.97226	-0.06303
		-2.97202	0.16379
		-2.97178	0.28798
		-2.97153	0.3139
		-2.97129	0.27408
		-2.97104	0.17594
		-2.9708	0.11394
		-2.97056	0.18678
		-2.97031	0.30034
		-2.97007	0.27972
		-2.96982	0.15863
		-2.96958	0.12411
		-2.96934	0.19716
		-2.96909	0.21643
		-2.96885	0.12892
		-2.96861	0.04353
		-2.96836	-0.00882
		-2.96812	-0.11254
		-2.96787	-0.24338
		-2.96763	-0.25914
		-2.96739	-0.15559
		-2.96714	-0.09276
		-2.9669	-0.11633
		-2.96665	-0.08836
		-2.96641	0.04584
		-2.96617	0.15642
		-2.96592	0.16697
		-2.96568	0.1596
		-2.96544	0.15616
		-2.96519	0.04125
		-2.96495	-0.16932
		-2.9647	-0.22646
		-2.96446	-0.000940759
		-2.96422	0.25654
		-2.96397	0.22898
		-2.96373	-0.02681
		-2.96348	-0.18051
		-2.96324	-0.08694
		-2.963	0.08427
		-2.96275	0.1571
		-2.96251	0.17072
		-2.96227	0.23313
		-2.96202	0.30534
		-2.96178	0.24052
		-2.96153	-0.0067
		-2.96129	-0.28596
		-2.96105	-0.38467
		-2.9608	-0.24624
		-2.96056	-0.032
		-2.96032	0.06298
		-2.96007	0.03347
		-2.95983	0.03249
		-2.95958	0.117
		-2.95934	0.14376
		-2.9591	-0.00343
		-2.95885	-0.18597
		-2.95861	-0.1603
		-2.95836	0.07365
		-2.95812	0.24687
		-2.95788	0.19063
		-2.95763	0.06203
		-2.95739	0.07414
		-2.95715	0.1459
		-2.9569	0.04916
		-2.95666	-0.15548
		-2.95641	-0.13718
		-2.95617	0.16489
		-2.95593	0.33112
		-2.95568	0.03463
		-2.95544	-0.40782
		-2.95519	-0.41285
		-2.95495	0.05689
		-2.95471	0.46653
		-2.95446	0.49867
		-2.95422	0.42812
		-2.95398	0.56066
		-2.95373	0.71857
		-2.95349	0.58781
		-2.95324	0.27118
		-2.953	0.11857
		-2.95276	0.1826
		-2.95251	0.22066
		-2.95227	0.1485
		-2.95202	0.12391
		-2.95178	0.19316
		-2.95154	0.19567
		-2.95129	0.07175
		-2.95105	-0.02809
		-2.95081	-0.0196
		-2.95056	-0.00916
		-2.95032	-0.04122
		-2.95007	0.03269
		-2.94983	0.28208
		-2.94959	0.49102
		-2.94934	0.41153
		-2.9491	0.10975
		-2.94886	-0.11191
		-2.94861	-0.08129
		-2.94837	0.09236
		-2.94812	0.20848
		-2.94788	0.19841
		-2.94764	0.13901
		-2.94739	0.11129
		-2.94715	0.0959
		-2.9469	0.02598
		-2.94666	-0.07373
		-2.94642	-0.07365
		-2.94617	0.08116
		-2.94593	0.24715
		-2.94569	0.24385
		-2.94544	0.10552
		-2.9452	0.04285
		-2.94495	0.14837
		-2.94471	0.2733
		-2.94447	0.2489
		-2.94422	0.11639
		-2.94398	0.04173
		-2.94373	0.06646
		-2.94349	0.06563
		-2.94325	-0.03361
		-2.943	-0.10231
		-2.94276	0.01916
		-2.94252	0.2394
		-2.94227	0.2646
		-2.94203	-0.000461162
		-2.94178	-0.25605
		-2.94154	-0.17918
		-2.9413	0.12459
		-2.94105	0.28356
		-2.94081	0.20411
		-2.94056	0.13515
		-2.94032	0.18121
		-2.94008	0.13489
		-2.93983	-0.07643
		-2.93959	-0.16653
		-2.93935	0.04104
		-2.9391	0.2684
		-2.93886	0.22836
		-2.93861	0.10152
		-2.93837	0.17661
		-2.93813	0.29141
		-2.93788	0.11881
		-2.93764	-0.18281
		-2.93739	-0.15983
		-2.93715	0.17513
		-2.93691	0.34294
		-2.93666	0.18049
		-2.93642	0.05637
		-2.93618	0.1895
		-2.93593	0.30447
		-2.93569	0.18382
		-2.93544	0.0622
		-2.9352	0.16854
		-2.93496	0.2997
		-2.93471	0.19988
		-2.93447	0.01809
		-2.93423	0.01384
		-2.93398	0.08917
		-2.93374	0.01082
		-2.93349	-0.11395
		-2.93325	-0.00393
		-2.93301	0.26651
		-2.93276	0.30811
		-2.93252	-0.01763
		-2.93227	-0.39983
		-2.93203	-0.50146
		-2.93179	-0.34504
		-2.93154	-0.19549
		-2.9313	-0.20732
		-2.93106	-0.27632
		-2.93081	-0.20411
		-2.93057	0.02739
		-2.93032	0.19821
		-2.93008	0.13255
		-2.92984	-0.04168
		-2.92959	-0.08003
		-2.92935	0.005
		-2.9291	0.01299
		-2.92886	-0.04713
		-2.92862	0.02375
		-2.92837	0.17964
		-2.92813	0.13441
		-2.92789	-0.08638
		-2.92764	-0.0681
		-2.9274	0.29152
		-2.92715	0.48635
		-2.92691	0.16403
		-2.92667	-0.26048
		-2.92642	-0.22326
		-2.92618	0.12664
		-2.92593	0.23873
		-2.92569	0.05662
		-2.92545	-0.01406
		-2.9252	0.12992
		-2.92496	0.19457
		-2.92472	0.10775
		-2.92447	0.11887
		-2.92423	0.24774
		-2.92398	0.21723
		-2.92374	0.02504
		-2.9235	0.0202
		-2.92325	0.26498
		-2.92301	0.36555
		-2.92277	0.14371
		-2.92252	-0.04438
		-2.92228	0.06967
		-2.92203	0.21483
		-2.92179	0.09274
		-2.92155	-0.0927
		-2.9213	-0.02892
		-2.92106	0.13328
		-2.92081	0.06417
		-2.92057	-0.13258
		-2.92033	-0.07715
		-2.92008	0.23244
		-2.91984	0.37511
		-2.9196	0.11849
		-2.91935	-0.28025
		-2.91911	-0.44079
		-2.91886	-0.2713
		-2.91862	0.04042
		-2.91838	0.25486
		-2.91813	0.25295
		-2.91789	0.11012
		-2.91764	0.02008
		-2.9174	0.07014
		-2.91716	0.13724
		-2.91691	0.08356
		-2.91667	-0.03859
		-2.91643	-0.09038
		-2.91618	-0.05756
		-2.91594	-0.02124
		-2.91569	-0.00312
		-2.91545	0.02084
		-2.91521	0.02838
		-2.91496	0.00915
		-2.91472	0.03492
		-2.91447	0.13247
		-2.91423	0.17232
		-2.91399	0.04409
		-2.91374	-0.12955
		-2.9135	-0.12889
		-2.91326	0.05449
		-2.91301	0.20987
		-2.91277	0.18955
		-2.91252	0.05561
		-2.91228	-0.04482
		-2.91204	-0.02859
		-2.91179	0.09239
		-2.91155	0.23132
		-2.91131	0.28877
		-2.91106	0.25838
		-2.91082	0.22725
		-2.91057	0.22255
		-2.91033	0.15261
		-2.91009	-0.02324
		-2.90984	-0.17896
		-2.9096	-0.18045
		-2.90935	-0.05579
		-2.90911	0.09081
		-2.90887	0.2113
		-2.90862	0.26166
		-2.90838	0.18212
		-2.90814	0.05657
		-2.90789	0.09322
		-2.90765	0.27713
		-2.9074	0.27718
		-2.90716	-0.05617
		-2.90692	-0.35309
		-2.90667	-0.2331
		-2.90643	0.06793
		-2.90618	0.03189
		-2.90594	-0.3201
		-2.9057	-0.46701
		-2.90545	-0.2232
		-2.90521	0.02262
		-2.90497	-0.00604
		-2.90472	-0.09821
		-2.90448	-0.06149
		-2.90423	-0.08022
		-2.90399	-0.27247
		-2.90375	-0.3558
		-2.9035	-0.12853
		-2.90326	0.10783
		-2.90301	0.02192
		-2.90277	-0.18821
		-2.90253	-0.16168
		-2.90228	-0.01119
		-2.90204	-0.08483
		-2.9018	-0.30873
		-2.90155	-0.31677
		-2.90131	-0.10917
		-2.90106	-0.02136
		-2.90082	-0.08984
		-2.90058	-0.02521
		-2.90033	0.15951
		-2.90009	0.09163
		-2.89985	-0.25371
		-2.8996	-0.36722
		-2.89936	0.01518
		-2.89911	0.44886
		-2.89887	0.43383
		-2.89863	0.1174
		-2.89838	-0.03745
		-2.89814	0.04771
		-2.89789	0.11622
		-2.89765	0.09082
		-2.89741	0.11744
		-2.89716	0.22165
		-2.89692	0.27803
		-2.89668	0.24537
		-2.89643	0.15988
		-2.89619	0.00353
		-2.89594	-0.17363
		-2.8957	-0.15619
		-2.89546	0.13269
		-2.89521	0.3969
		-2.89497	0.34889
		-2.89472	0.15497
		-2.89448	0.14615
		-2.89424	0.25762
		-2.89399	0.18656
		-2.89375	-0.0168
		-2.89351	-0.00833
		-2.89326	0.23957
		-2.89302	0.38893
		-2.89277	0.32482
		-2.89253	0.29445
		-2.89229	0.3841
		-2.89204	0.36301
		-2.8918	0.18005
		-2.89155	0.11124
		-2.89131	0.22787
		-2.89107	0.21727
		-2.89082	-0.03488
		-2.89058	-0.18795
		-2.89034	-0.05837
		-2.89009	0.02146
		-2.88985	-0.18349
		-2.8896	-0.34124
		-2.88936	-0.14027
		-2.88912	0.1298
		-2.88887	0.10713
		-2.88863	0.01883
		-2.88838	0.19723
		-2.88814	0.34158
		-2.8879	0.00223
		-2.88765	-0.49441
		-2.88741	-0.43495
		-2.88717	0.11464
		-2.88692	0.38774
		-2.88668	0.14233
		-2.88643	-0.05844
		-2.88619	0.10384
		-2.88595	0.24221
		-2.8857	0.1073
		-2.88546	0.0658
		-2.88522	0.34427
		-2.88497	0.52603
		-2.88473	0.28417
		-2.88448	-0.01279
		-2.88424	0.04813
		-2.884	0.22114
		-2.88375	0.10953
		-2.88351	-0.11297
		-2.88326	-0.0868
		-2.88302	0.0479
		-2.88278	-0.02357
		-2.88253	-0.13804
		-2.88229	0.0204
		-2.88205	0.23906
		-2.8818	0.10324
		-2.88156	-0.21884
		-2.88131	-0.21771
		-2.88107	0.0758
		-2.88083	0.15189
		-2.88058	-0.10899
		-2.88034	-0.3167
		-2.88009	-0.29865
		-2.87985	-0.26045
		-2.87961	-0.19828
		-2.87936	0.13532
		-2.87912	0.57258
		-2.87888	0.55423
		-2.87863	0.02596
		-2.87839	-0.35281
		-2.87814	-0.17309
		-2.8779	0.16922
		-2.87766	0.20505
		-2.87741	0.07869
		-2.87717	0.10172
		-2.87692	0.1648
		-2.87668	0.0696
		-2.87644	-0.0055
		-2.87619	0.1272
		-2.87595	0.21373
		-2.87571	-0.01426
		-2.87546	-0.29034
		-2.87522	-0.22204
		-2.87497	0.02833
		-2.87473	0.02833
		-2.87449	-0.17312
		-2.87424	-0.16452
		-2.874	0.08479
		-2.87376	0.19112
		-2.87351	0.03909
		-2.87327	-0.06286
		-2.87302	0.03209
		-2.87278	0.07773
		-2.87254	-0.08435
		-2.87229	-0.25239
		-2.87205	-0.24041
		-2.8718	-0.16051
		-2.87156	-0.14958
		-2.87132	-0.12351
		-2.87107	0.00499
		-2.87083	0.11457
		-2.87059	0.07066
		-2.87034	-0.05606
		-2.8701	-0.1234
		-2.86985	-0.11301
		-2.86961	-0.06646
		-2.86937	0.02658
		-2.86912	0.15927
		-2.86888	0.25162
		-2.86863	0.2665
		-2.86839	0.27973
		-2.86815	0.35683
		-2.8679	0.44664
		-2.86766	0.45178
		-2.86742	0.3366
		-2.86717	0.15559
		-2.86693	0.04368
		-2.86668	0.13097
		-2.86644	0.35372
		-2.8662	0.42852
		-2.86595	0.19405
		-2.86571	-0.09163
		-2.86546	-0.0342
		-2.86522	0.33961
		-2.86498	0.57862
		-2.86473	0.40339
		-2.86449	0.04778
		-2.86425	-0.09057
		-2.864	0.0753
		-2.86376	0.3106
		-2.86351	0.35956
		-2.86327	0.15808
		-2.86303	-0.13085
		-2.86278	-0.24627
		-2.86254	-0.10731
		-2.8623	0.05429
		-2.86205	-0.000892202
		-2.86181	-0.15094
		-2.86156	-0.10555
		-2.86132	0.08836
		-2.86108	0.09641
		-2.86083	-0.11874
		-2.86059	-0.18416
		-2.86034	0.06605
		-2.8601	0.27861
		-2.85986	0.13955
		-2.85961	-0.12825
		-2.85937	-0.16213
		-2.85913	-0.0421
		-2.85888	-0.07221
		-2.85864	-0.20685
		-2.85839	-0.14894
		-2.85815	0.08914
		-2.85791	0.16934
		-2.85766	-0.02828
		-2.85742	-0.23453
		-2.85717	-0.22766
		-2.85693	-0.11584
		-2.85669	-0.08096
		-2.85644	-0.10081
		-2.8562	-0.0564
		-2.85596	0.0593
		-2.85571	0.15206
		-2.85547	0.14179
		-2.85522	0.02091
		-2.85498	-0.11749
		-2.85474	-0.12336
		-2.85449	0.02998
		-2.85425	0.15371
		-2.854	0.07409
		-2.85376	-0.09562
		-2.85352	-0.09302
		-2.85327	0.11634
		-2.85303	0.30378
		-2.85279	0.32281
		-2.85254	0.2813
		-2.8523	0.31593
		-2.85205	0.37075
		-2.85181	0.29089
		-2.85157	0.03914
		-2.85132	-0.23982
		-2.85108	-0.32813
		-2.85083	-0.12741
		-2.85059	0.19961
		-2.85035	0.34962
		-2.8501	0.22371
		-2.84986	0.04273
		-2.84962	0.00695
		-2.84937	0.0099
		-2.84913	-0.10726
		-2.84888	-0.20008
		-2.84864	-0.03624
		-2.8484	0.25288
		-2.84815	0.31902
		-2.84791	0.15884
		-2.84767	0.11658
		-2.84742	0.28671
		-2.84718	0.34886
		-2.84693	0.13149
		-2.84669	-0.08695
		-2.84645	-0.06999
		-2.8462	-0.03177
		-2.84596	-0.23631
		-2.84571	-0.4967
		-2.84547	-0.45282
		-2.84523	-0.14805
		-2.84498	0.05563
		-2.84474	0.02649
		-2.8445	-0.03553
		-2.84425	0.00372
		-2.84401	0.05154
		-2.84376	0.03713
		-2.84352	0.02832
		-2.84328	0.04814
		-2.84303	0.01637
		-2.84279	-0.06046
		-2.84254	-0.04577
		-2.8423	0.10166
		-2.84206	0.22646
		-2.84181	0.18555
		-2.84157	0.03219
		-2.84133	-0.08311
		-2.84108	-0.09473
		-2.84084	-0.04039
		-2.84059	0.02156
		-2.84035	0.05068
		-2.84011	0.03116
		-2.83986	-0.0124
		-2.83962	-0.0268
		-2.83937	0.02735
		-2.83913	0.14816
		-2.83889	0.27958
		-2.83864	0.31629
		-2.8384	0.19043
		-2.83816	-0.00584
		-2.83791	-0.0706
		-2.83767	0.06315
		-2.83742	0.22162
		-2.83718	0.22351
		-2.83694	0.12371
		-2.83669	0.08755
		-2.83645	0.10485
		-2.83621	0.01791
		-2.83596	-0.18451
		-2.83572	-0.29452
		-2.83547	-0.15636
		-2.83523	0.12995
		-2.83499	0.33824
		-2.83474	0.34967
		-2.8345	0.20951
		-2.83425	0.04636
		-2.83401	-0.00775
		-2.83377	0.10476
		-2.83352	0.30074
		-2.83328	0.41138
		-2.83304	0.35287
		-2.83279	0.21215
		-2.83255	0.13075
		-2.8323	0.14172
		-2.83206	0.16577
		-2.83182	0.14589
		-2.83157	0.12564
		-2.83133	0.16807
		-2.83108	0.23517
		-2.83084	0.21737
		-2.8306	0.09993
		-2.83035	0.02117
		-2.83011	0.09213
		-2.82987	0.22072
		-2.82962	0.23081
		-2.82938	0.11772
		-2.82913	0.03864
		-2.82889	0.06068
		-2.82865	0.09595
		-2.8284	0.11122
		-2.82816	0.19696
		-2.82791	0.34926
		-2.82767	0.39425
		-2.82743	0.26323
		-2.82718	0.14906
		-2.82694	0.21429
		-2.8267	0.31793
		-2.82645	0.24665
		-2.82621	0.07537
		-2.82596	0.05014
		-2.82572	0.2019
		-2.82548	0.3259
		-2.82523	0.29895
		-2.82499	0.19327
		-2.82475	0.10826
		-2.8245	0.09085
		-2.82426	0.17668
		-2.82401	0.31045
		-2.82377	0.29612
		-2.82353	0.05617
		-2.82328	-0.14126
		-2.82304	0.00528
		-2.82279	0.35331
		-2.82255	0.47804
		-2.82231	0.28713
		-2.82206	0.10748
		-2.82182	0.12689
		-2.82158	0.15065
		-2.82133	0.03374
		-2.82109	-0.04132
		-2.82084	0.07187
		-2.8206	0.18693
		-2.82036	0.11297
		-2.82011	-0.00505
		-2.81987	0.04291
		-2.81962	0.16169
		-2.81938	0.1489
		-2.81914	0.06015
		-2.81889	0.06851
		-2.81865	0.12889
		-2.81841	0.09927
		-2.81816	0.05175
		-2.81792	0.1306
		-2.81767	0.22177
		-2.81743	0.12488
		-2.81719	-0.02931
		-2.81694	0.07313
		-2.8167	0.38251
		-2.81645	0.49059
		-2.81621	0.2381
		-2.81597	-0.06549
		-2.81572	-0.13743
		-2.81548	-0.06997
		-2.81524	-0.0241
		-2.81499	0.06611
		-2.81475	0.24249
		-2.8145	0.2891
		-2.81426	0.06421
		-2.81402	-0.16395
		-2.81377	-0.0655
		-2.81353	0.21582
		-2.81329	0.24841
		-2.81304	-0.03046
		-2.8128	-0.22312
		-2.81255	-0.06821
		-2.81231	0.22269
		-2.81207	0.33757
		-2.81182	0.26963
		-2.81158	0.17856
		-2.81133	0.0978
		-2.81109	0.00492
		-2.81085	0.00338
		-2.8106	0.18115
		-2.81036	0.38988
		-2.81012	0.4052
		-2.80987	0.25119
		-2.80963	0.14139
		-2.80938	0.13734
		-2.80914	0.10681
		-2.8089	0.01625
		-2.80865	0.00298
		-2.80841	0.09967
		-2.80816	0.13964
		-2.80792	0.04603
		-2.80768	-0.01438
		-2.80743	0.08324
		-2.80719	0.19059
		-2.80695	0.13452
		-2.8067	0.02138
		-2.80646	0.0581
		-2.80621	0.19234
		-2.80597	0.19142
		-2.80573	0.02107
		-2.80548	-0.10894
		-2.80524	-0.07096
		-2.80499	0.03811
		-2.80475	0.10568
		-2.80451	0.14994
		-2.80426	0.20458
		-2.80402	0.22364
		-2.80378	0.16662
		-2.80353	0.06685
		-2.80329	-0.01471
		-2.80304	-0.01511
		-2.8028	0.1225
[truncated: 63,538 more rows]

## Sheet: Supplementary Figure 30g
		Chemical Shift
		ppm
		-3.28973	-0.0209
		-3.28949	0.24721
		-3.28924	0.39873
		-3.289	0.24903
		-3.28876	-0.03841
		-3.28851	-0.12139
		-3.28827	0.04614
		-3.28802	0.1705
		-3.28778	0.07328
		-3.28754	-0.08264
		-3.28729	-0.09542
		-3.28705	0.000956011
		-3.2868	0.07786
		-3.28656	0.11302
		-3.28632	0.12468
		-3.28607	0.08289
		-3.28583	0.00484
		-3.28559	-0.01942
		-3.28534	0.00395
		-3.2851	-0.0523
		-3.28485	-0.19202
		-3.28461	-0.21837
		-3.28437	-0.03609
		-3.28412	0.15685
		-3.28388	0.14757
		-3.28363	0.01075
		-3.28339	-0.05408
		-3.28315	-0.0348
		-3.2829	-0.03986
		-3.28266	-0.04743
		-3.28242	0.03483
		-3.28217	0.14045
		-3.28193	0.12095
		-3.28168	0.00882
		-3.28144	-0.02794
		-3.2812	0.02887
		-3.28095	0.03689
		-3.28071	-0.03972
		-3.28047	-0.08298
		-3.28022	-0.05275
		-3.27998	-0.0331
		-3.27973	-0.01717
		-3.27949	0.10631
		-3.27925	0.2868
		-3.279	0.29057
		-3.27876	0.06335
		-3.27851	-0.12847
		-3.27827	-0.08432
		-3.27803	0.02529
		-3.27778	-0.04505
		-3.27754	-0.20511
		-3.2773	-0.18851
		-3.27705	-0.00384
		-3.27681	0.0846
		-3.27656	-0.00182
		-3.27632	-0.04179
		-3.27608	0.09616
		-3.27583	0.22029
		-3.27559	0.11864
		-3.27534	-0.09789
		-3.2751	-0.14399
		-3.27486	0.04757
		-3.27461	0.26262
		-3.27437	0.30645
		-3.27413	0.21644
		-3.27388	0.14771
		-3.27364	0.15587
		-3.27339	0.15858
		-3.27315	0.07465
		-3.27291	-0.05724
		-3.27266	-0.11642
		-3.27242	-0.0383
		-3.27217	0.10971
		-3.27193	0.20469
		-3.27169	0.19754
		-3.27144	0.14081
		-3.2712	0.10459
		-3.27096	0.10757
		-3.27071	0.12398
		-3.27047	0.11498
		-3.27022	0.05433
		-3.26998	-0.03445
		-3.26974	-0.07302
		-3.26949	-0.01749
		-3.26925	0.05431
		-3.26901	0.02349
		-3.26876	-0.09355
		-3.26852	-0.14531
		-3.26827	-0.06068
		-3.26803	0.0396
		-3.26779	0.02272
		-3.26754	-0.05967
		-3.2673	-0.07148
		-3.26705	-0.01814
		-3.26681	-0.02234
		-3.26657	-0.09548
		-3.26632	-0.09943
		-3.26608	0.02502
		-3.26584	0.14115
		-3.26559	0.11216
		-3.26535	0.000731271
		-3.2651	-0.04101
		-3.26486	0.000671273
		-3.26462	0.01504
		-3.26437	-0.0305
		-3.26413	-0.04552
		-3.26388	0.01347
		-3.26364	0.06131
		-3.2634	0.02456
		-3.26315	-0.03863
		-3.26291	-0.04461
		-3.26267	-0.03205
		-3.26242	-0.08972
		-3.26218	-0.17873
		-3.26193	-0.16327
		-3.26169	-0.03792
		-3.26145	0.02069
		-3.2612	-0.08832
		-3.26096	-0.20078
		-3.26071	-0.10275
		-3.26047	0.1337
		-3.26023	0.22261
		-3.25998	0.08239
		-3.25974	-0.03345
		-3.2595	0.07295
		-3.25925	0.23246
		-3.25901	0.18182
		-3.25876	-0.000210188
		-3.25852	-0.01339
		-3.25828	0.1642
		-3.25803	0.22082
		-3.25779	0.02637
		-3.25755	-0.12049
		-3.2573	0.04894
		-3.25706	0.32466
		-3.25681	0.31223
		-3.25657	0.02381
		-3.25633	-0.15213
		-3.25608	-0.03201
		-3.25584	0.13383
		-3.25559	0.07955
		-3.25535	-0.10435
		-3.25511	-0.16276
		-3.25486	-0.04646
		-3.25462	0.08853
		-3.25438	0.14313
		-3.25413	0.16586
		-3.25389	0.21696
		-3.25364	0.27351
		-3.2534	0.2815
		-3.25316	0.23177
		-3.25291	0.1719
		-3.25267	0.15607
		-3.25242	0.16897
		-3.25218	0.11316
		-3.25194	-0.06834
		-3.25169	-0.26721
		-3.25145	-0.30329
		-3.25121	-0.15922
		-3.25096	-0.01859
		-3.25072	-0.03276
		-3.25047	-0.15052
		-3.25023	-0.22938
		-3.24999	-0.21452
		-3.24974	-0.14334
		-3.2495	-0.06279
		-3.24925	-0.01623
		-3.24901	-0.03824
		-3.24877	-0.10261
		-3.24852	-0.14382
		-3.24828	-0.16018
		-3.24804	-0.19789
		-3.24779	-0.21324
		-3.24755	-0.10313
		-3.2473	0.078
		-3.24706	0.1203
		-3.24682	-0.02382
		-3.24657	-0.12146
		-3.24633	-0.00559
		-3.24608	0.1605
		-3.24584	0.15993
		-3.2456	0.07177
		-3.24535	0.09299
		-3.24511	0.17782
		-3.24487	0.15348
		-3.24462	0.06846
		-3.24438	0.08582
		-3.24413	0.11808
		-3.24389	-0.04863
		-3.24365	-0.29292
		-3.2434	-0.24281
		-3.24316	0.11879
		-3.24292	0.35487
		-3.24267	0.22106
		-3.24243	0.01008
		-3.24218	0.03562
		-3.24194	0.14674
		-3.2417	0.05847
		-3.24145	-0.13888
		-3.24121	-0.15879
		-3.24096	0.00356
		-3.24072	0.13726
		-3.24048	0.21367
		-3.24023	0.3517
		-3.23999	0.46693
		-3.23975	0.3294
		-3.2395	-0.01746
		-3.23926	-0.22182
		-3.23901	-0.08485
		-3.23877	0.18696
		-3.23853	0.27536
		-3.23828	0.11249
		-3.23804	-0.12325
		-3.23779	-0.23091
		-3.23755	-0.14742
		-3.23731	0.02033
		-3.23706	0.10556
		-3.23682	0.08916
		-3.23658	0.13882
		-3.23633	0.34031
		-3.23609	0.5007
		-3.23584	0.39926
		-3.2356	0.13989
		-3.23536	0.01814
		-3.23511	0.0904
		-3.23487	0.13926
		-3.23462	0.05944
		-3.23438	-0.00254
		-3.23414	0.0598
		-3.23389	0.14759
		-3.23365	0.16793
		-3.23341	0.17148
		-3.23316	0.1787
		-3.23292	0.09913
		-3.23267	-0.05571
		-3.23243	-0.09983
		-3.23219	0.03632
		-3.23194	0.14584
		-3.2317	0.04999
		-3.23146	-0.11349
		-3.23121	-0.10409
		-3.23097	0.06237
		-3.23072	0.17573
		-3.23048	0.14574
		-3.23024	0.04559
		-3.22999	-0.07851
		-3.22975	-0.22173
		-3.2295	-0.281
		-3.22926	-0.11845
		-3.22902	0.2067
		-3.22877	0.433
		-3.22853	0.37584
		-3.22829	0.11484
		-3.22804	-0.119
		-3.2278	-0.15964
		-3.22755	-0.00567
		-3.22731	0.20637
		-3.22707	0.30435
		-3.22682	0.21733
		-3.22658	0.03371
		-3.22633	-0.09644
		-3.22609	-0.10185
		-3.22585	-0.01559
		-3.2256	0.09055
		-3.22536	0.15444
		-3.22512	0.1482
		-3.22487	0.09857
		-3.22463	0.05091
		-3.22438	0.000362173
		-3.22414	-0.08004
		-3.2239	-0.13976
		-3.22365	-0.08785
		-3.22341	0.04019
		-3.22316	0.08548
		-3.22292	-0.000489128
		-3.22268	-0.06825
		-3.22243	-0.00897
		-3.22219	0.07047
		-3.22195	0.04215
		-3.2217	-0.02575
		-3.22146	-0.02254
		-3.22121	-0.02684
		-3.22097	-0.15644
		-3.22073	-0.28757
		-3.22048	-0.19446
		-3.22024	0.06678
		-3.22	0.19642
		-3.21975	0.09836
		-3.21951	0.01552
		-3.21926	0.13609
		-3.21902	0.32156
		-3.21878	0.3663
		-3.21853	0.30729
		-3.21829	0.28577
		-3.21804	0.26705
		-3.2178	0.12661
		-3.21756	-0.07547
		-3.21731	-0.1431
		-3.21707	-0.05638
		-3.21683	-0.02317
		-3.21658	-0.16606
		-3.21634	-0.33116
		-3.21609	-0.31717
		-3.21585	-0.17572
		-3.21561	-0.12977
		-3.21536	-0.23311
		-3.21512	-0.27971
		-3.21487	-0.10664
		-3.21463	0.14758
		-3.21439	0.21146
		-3.21414	0.03716
		-3.2139	-0.16019
		-3.21366	-0.20038
		-3.21341	-0.11695
		-3.21317	-0.01982
		-3.21292	0.04985
		-3.21268	0.06257
		-3.21244	-0.03149
		-3.21219	-0.17189
		-3.21195	-0.18226
		-3.2117	-0.02654
		-3.21146	0.0869
		-3.21122	0.01852
		-3.21097	-0.05395
		-3.21073	0.0776
		-3.21049	0.2742
		-3.21024	0.25335
		-3.21	0.06208
		-3.20975	-0.00302
		-3.20951	0.08967
		-3.20927	0.06196
		-3.20902	-0.15201
		-3.20878	-0.24006
		-3.20853	-0.02991
		-3.20829	0.18663
		-3.20805	0.09575
		-3.2078	-0.14958
		-3.20756	-0.17226
		-3.20732	0.08744
		-3.20707	0.35472
		-3.20683	0.41807
		-3.20658	0.29602
		-3.20634	0.10548
		-3.2061	-0.01615
		-3.20585	0.04909
		-3.20561	0.24056
		-3.20537	0.30749
		-3.20512	0.14573
		-3.20488	-0.00194
		-3.20463	0.09166
		-3.20439	0.24983
		-3.20415	0.17334
		-3.2039	-0.03775
		-3.20366	-0.03365
		-3.20341	0.18349
		-3.20317	0.24664
		-3.20293	0.05183
		-3.20268	-0.04242
		-3.20244	0.19891
		-3.2022	0.48463
		-3.20195	0.42417
		-3.20171	0.07528
		-3.20146	-0.19614
		-3.20122	-0.20534
		-3.20098	-0.05495
		-3.20073	0.09934
		-3.20049	0.16773
		-3.20024	0.11788
		-3.2	0.02442
		-3.19976	0.02799
		-3.19951	0.11859
		-3.19927	0.10926
		-3.19903	-0.04456
		-3.19878	-0.10751
		-3.19854	0.06174
		-3.19829	0.2227
		-3.19805	0.1136
		-3.19781	-0.09664
		-3.19756	-0.06425
		-3.19732	0.15511
		-3.19707	0.19374
		-3.19683	-0.01043
		-3.19659	-0.11401
		-3.19634	0.04917
		-3.1961	0.19719
		-3.19586	0.07799
		-3.19561	-0.12943
		-3.19537	-0.12693
		-3.19512	0.0502
		-3.19488	0.14907
		-3.19464	0.08735
		-3.19439	-0.01374
		-3.19415	-0.05536
		-3.19391	-0.00994
		-3.19366	0.14027
		-3.19342	0.32018
		-3.19317	0.3351
		-3.19293	0.12919
		-3.19269	-0.04656
		-3.19244	0.04805
		-3.1922	0.26059
		-3.19195	0.24621
		-3.19171	-0.01652
		-3.19147	-0.20788
		-3.19122	-0.16288
		-3.19098	-0.07536
		-3.19074	-0.12749
		-3.19049	-0.20041
		-3.19025	-0.1147
		-3.19	0.05385
		-3.18976	0.09797
		-3.18952	-0.00886
		-3.18927	-0.10988
		-3.18903	-0.10272
		-3.18878	-0.01873
		-3.18854	0.09477
		-3.1883	0.22387
		-3.18805	0.3233
		-3.18781	0.32246
		-3.18757	0.22347
		-3.18732	0.11789
		-3.18708	0.08018
		-3.18683	0.09321
		-3.18659	0.0994
		-3.18635	0.0841
		-3.1861	0.07318
		-3.18586	0.06956
		-3.18561	0.04941
		-3.18537	0.04542
		-3.18513	0.16391
		-3.18488	0.41979
		-3.18464	0.59421
		-3.1844	0.43259
		-3.18415	0.03014
		-3.18391	-0.18456
		-3.18366	0.0129
		-3.18342	0.32167
		-3.18318	0.3479
		-3.18293	0.16431
		-3.18269	0.11308
		-3.18245	0.1937
		-3.1822	0.09078
		-3.18196	-0.2044
		-3.18171	-0.30334
		-3.18147	-0.08365
		-3.18123	0.05585
		-3.18098	-0.13
		-3.18074	-0.26921
		-3.18049	0.01589
		-3.18025	0.42321
		-3.18001	0.41295
		-3.17976	0.06628
		-3.17952	-0.07792
		-3.17928	0.09802
		-3.17903	0.18837
		-3.17879	0.03099
		-3.17854	-0.03826
		-3.1783	0.17076
		-3.17806	0.3611
		-3.17781	0.28458
		-3.17757	0.14501
		-3.17732	0.18033
		-3.17708	0.2511
		-3.17684	0.16653
		-3.17659	0.06196
		-3.17635	0.09567
		-3.17611	0.08759
		-3.17586	-0.1375
		-3.17562	-0.31287
		-3.17537	-0.09135
		-3.17513	0.34013
		-3.17489	0.48614
		-3.17464	0.28033
		-3.1744	0.10946
		-3.17415	0.13336
		-3.17391	0.09562
		-3.17367	-0.10733
		-3.17342	-0.17369
		-3.17318	0.07586
		-3.17294	0.34516
		-3.17269	0.3313
		-3.17245	0.20576
		-3.1722	0.27653
		-3.17196	0.43071
		-3.17172	0.33004
		-3.17147	0.01861
		-3.17123	-0.11348
		-3.17099	0.0343
		-3.17074	0.10839
		-3.1705	-0.10388
		-3.17025	-0.30037
		-3.17001	-0.138
		-3.16977	0.20548
		-3.16952	0.2852
		-3.16928	0.04899
		-3.16903	-0.13323
		-3.16879	-0.06504
		-3.16855	0.03817
		-3.1683	-0.00894
		-3.16806	-0.05249
		-3.16782	0.06345
		-3.16757	0.16651
		-3.16733	0.06754
		-3.16708	-0.04079
		-3.16684	0.11823
		-3.1666	0.35887
		-3.16635	0.23774
		-3.16611	-0.21635
		-3.16586	-0.44758
		-3.16562	-0.15874
		-3.16538	0.27902
		-3.16513	0.40391
		-3.16489	0.26536
		-3.16465	0.16678
		-3.1644	0.13609
		-3.16416	0.016
		-3.16391	-0.1395
		-3.16367	-0.14093
		-3.16343	-0.01612
		-3.16318	0.04863
		-3.16294	0.03676
		-3.16269	0.07022
		-3.16245	0.13202
		-3.16221	0.12046
		-3.16196	0.1051
		-3.16172	0.21933
		-3.16148	0.36243
		-3.16123	0.33645
		-3.16099	0.22944
		-3.16074	0.30523
		-3.1605	0.52517
		-3.16026	0.56029
		-3.16001	0.32097
		-3.15977	0.0978
		-3.15952	0.09003
		-3.15928	0.15668
		-3.15904	0.15598
		-3.15879	0.17783
		-3.15855	0.28186
		-3.15831	0.335
		-3.15806	0.2835
		-3.15782	0.27169
		-3.15757	0.31501
		-3.15733	0.19909
		-3.15709	-0.07776
		-3.15684	-0.13068
		-3.1566	0.2313
		-3.15636	0.58578
		-3.15611	0.45312
		-3.15587	0.01391
		-3.15562	-0.17357
		-3.15538	0.00254
		-3.15514	0.14568
		-3.15489	0.04365
		-3.15465	-0.06054
		-3.1544	0.04682
		-3.15416	0.20647
		-3.15392	0.18112
		-3.15367	0.00345
		-3.15343	-0.13721
		-3.15319	-0.16601
		-3.15294	-0.14258
		-3.1527	-0.12728
		-3.15245	-0.11614
		-3.15221	-0.04945
		-3.15197	0.11702
		-3.15172	0.29081
		-3.15148	0.27479
		-3.15123	0.03621
		-3.15099	-0.16957
		-3.15075	-0.11468
		-3.1505	0.08153
		-3.15026	0.16107
		-3.15002	0.12466
		-3.14977	0.1416
		-3.14953	0.17846
		-3.14928	0.07334
		-3.14904	-0.07115
		-3.1488	0.02905
		-3.14855	0.3318
		-3.14831	0.45038
		-3.14806	0.24616
		-3.14782	0.04457
		-3.14758	0.09385
		-3.14733	0.1941
		-3.14709	0.11025
		-3.14685	0.00777
		-3.1466	0.14905
		-3.14636	0.41135
		-3.14611	0.46687
		-3.14587	0.28675
		-3.14563	0.12213
		-3.14538	0.07432
		-3.14514	0.00934
		-3.1449	-0.12237
		-3.14465	-0.16771
		-3.14441	-0.01487
		-3.14416	0.24022
		-3.14392	0.41467
		-3.14368	0.40474
		-3.14343	0.23443
		-3.14319	0.03648
		-3.14294	-0.04311
		-3.1427	0.00543
		-3.14246	0.06718
		-3.14221	0.11148
		-3.14197	0.24449
		-3.14173	0.46294
		-3.14148	0.55055
		-3.14124	0.38795
		-3.14099	0.18308
		-3.14075	0.17571
		-3.14051	0.27513
		-3.14026	0.2417
		-3.14002	0.08409
		-3.13977	-0.0065
		-3.13953	0.0013
		-3.13929	0.008
		-3.13904	0.05379
		-3.1388	0.2284
		-3.13856	0.38926
		-3.13831	0.33044
		-3.13807	0.17722
		-3.13782	0.21375
		-3.13758	0.34785
		-3.13734	0.21475
		-3.13709	-0.14471
		-3.13685	-0.23638
		-3.1366	0.09352
		-3.13636	0.34835
		-3.13612	0.15661
		-3.13587	-0.13713
		-3.13563	-0.07329
		-3.13539	0.15513
		-3.13514	0.07364
		-3.1349	-0.22976
		-3.13465	-0.25129
		-3.13441	0.05874
		-3.13417	0.19915
		-3.13392	-0.05801
		-3.13368	-0.31052
		-3.13344	-0.18027
		-3.13319	0.13545
		-3.13295	0.24007
		-3.1327	0.13002
		-3.13246	0.09641
		-3.13222	0.23868
		-3.13197	0.37568
		-3.13173	0.35336
		-3.13148	0.20856
		-3.13124	0.05387
		-3.131	-0.04309
		-3.13075	-0.07787
		-3.13051	-0.10025
		-3.13027	-0.15789
		-3.13002	-0.19514
		-3.12978	-0.07862
		-3.12953	0.20979
		-3.12929	0.4845
		-3.12905	0.54274
		-3.1288	0.37723
		-3.12856	0.13137
		-3.12831	-0.08275
		-3.12807	-0.22585
		-3.12783	-0.25089
		-3.12758	-0.1104
		-3.12734	0.14181
		-3.1271	0.34168
		-3.12685	0.35192
		-3.12661	0.18561
		-3.12636	-0.02559
		-3.12612	-0.16942
		-3.12588	-0.23128
		-3.12563	-0.23302
		-3.12539	-0.15265
		-3.12514	0.02038
		-3.1249	0.18303
		-3.12466	0.20308
		-3.12441	0.1249
		-3.12417	0.13038
		-3.12393	0.23016
		-3.12368	0.19498
		-3.12344	-0.06233
		-3.12319	-0.25668
		-3.12295	-0.1311
		-3.12271	0.10157
		-3.12246	0.06345
		-3.12222	-0.16685
		-3.12198	-0.167
		-3.12173	0.11815
		-3.12149	0.26222
		-3.12124	0.06075
		-3.121	-0.13602
		-3.12076	-0.0283
		-3.12051	0.14113
		-3.12027	0.04608
		-3.12002	-0.14233
		-3.11978	-0.0676
		-3.11954	0.18541
		-3.11929	0.25229
		-3.11905	0.11744
		-3.11881	0.09844
		-3.11856	0.27007
		-3.11832	0.36995
		-3.11807	0.2873
		-3.11783	0.2098
		-3.11759	0.2215
		-3.11734	0.16191
		-3.1171	-0.00718
		-3.11685	-0.07622
		-3.11661	0.02143
		-3.11637	0.04431
		-3.11612	-0.14523
		-3.11588	-0.3231
		-3.11564	-0.28039
		-3.11539	-0.17201
		-3.11515	-0.22418
		-3.1149	-0.33186
		-3.11466	-0.25212
		-3.11442	-0.035
		-3.11417	0.05464
		-3.11393	-0.03958
		-3.11368	-0.11442
		-3.11344	-0.05303
		-3.1132	0.04106
		-3.11295	0.07491
		-3.11271	0.10096
		-3.11247	0.15496
		-3.11222	0.1442
		-3.11198	0.00532
		-3.11173	-0.14029
		-3.11149	-0.11141
		-3.11125	0.08434
		-3.111	0.22486
		-3.11076	0.13335
		-3.11051	-0.08331
		-3.11027	-0.1373
		-3.11003	0.07987
		-3.10978	0.33785
		-3.10954	0.3561
		-3.1093	0.16254
		-3.10905	0.01092
		-3.10881	-7.53479e-05
		-3.10856	-0.00867
		-3.10832	-0.08401
		-3.10808	-0.08334
		-3.10783	0.08824
		-3.10759	0.28224
		-3.10735	0.30811
		-3.1071	0.17104
		-3.10686	-0.01682
		-3.10661	-0.19746
		-3.10637	-0.30114
		-3.10613	-0.20107
		-3.10588	0.07403
		-3.10564	0.23796
		-3.10539	0.0863
		-3.10515	-0.17927
		-3.10491	-0.21061
		-3.10466	-0.00828
		-3.10442	0.1159
		-3.10418	0.02978
		-3.10393	-0.06355
		-3.10369	0.002
		-3.10344	0.10959
		-3.1032	0.1005
		-3.10296	0.03847
		-3.10271	0.07199
		-3.10247	0.17721
		-3.10222	0.20292
		-3.10198	0.096
		-3.10174	-0.05476
		-3.10149	-0.15758
		-3.10125	-0.18611
		-3.10101	-0.13088
		-3.10076	0.00935
		-3.10052	0.17181
		-3.10027	0.24874
		-3.10003	0.20394
		-3.09979	0.11868
		-3.09954	0.07243
		-3.0993	0.02688
		-3.09905	-0.08405
		-3.09881	-0.17947
		-3.09857	-0.10129
		-3.09832	0.09436
		-3.09808	0.10783
		-3.09784	-0.17782
		-3.09759	-0.41205
		-3.09735	-0.19819
		-3.0971	0.29248
		-3.09686	0.49029
		-3.09662	0.22804
		-3.09637	-0.03675
		-3.09613	0.0518
		-3.09589	0.21442
		-3.09564	0.03629
		-3.0954	-0.33648
		-3.09515	-0.42864
		-3.09491	-0.17446
		-3.09467	0.03318
		-3.09442	-0.0214
		-3.09418	-0.11959
		-3.09393	-0.03667
		-3.09369	0.13362
		-3.09345	0.19842
		-3.0932	0.14396
		-3.09296	0.07579
		-3.09272	0.06719
		-3.09247	0.14185
		-3.09223	0.25617
		-3.09198	0.2782
		-3.09174	0.1396
		-3.0915	-0.01712
		-3.09125	-0.02813
		-3.09101	0.01688
		-3.09076	-0.0632
		-3.09052	-0.16643
		-3.09028	-0.02099
		-3.09003	0.33286
		-3.08979	0.53594
		-3.08955	0.44472
		-3.0893	0.30528
		-3.08906	0.28547
		-3.08881	0.21664
		-3.08857	-0.01623
		-3.08833	-0.19661
		-3.08808	-0.146
		-3.08784	-0.05322
		-3.08759	-0.13665
		-3.08735	-0.24978
		-3.08711	-0.15502
		-3.08686	0.03486
		-3.08662	0.04957
		-3.08638	-0.07397
		-3.08613	-0.09242
		-3.08589	-0.000768595
		-3.08564	0.01097
		-3.0854	-0.0247
		-3.08516	0.11198
		-3.08491	0.36487
		-3.08467	0.38178
		-3.08443	0.06616
		-3.08418	-0.20854
		-3.08394	-0.11999
		-3.08369	0.15091
		-3.08345	0.21899
		-3.08321	0.04057
		-3.08296	-0.10012
		-3.08272	-0.03731
		-3.08247	0.10975
		-3.08223	0.19886
		-3.08199	0.25394
		-3.08174	0.31874
		-3.0815	0.30322
		-3.08126	0.12474
		-3.08101	-0.0827
		-3.08077	-0.07491
		-3.08052	0.17213
		-3.08028	0.38598
		-3.08004	0.33193
		-3.07979	0.11588
		-3.07955	0.0338
		-3.0793	0.18237
		-3.07906	0.3576
		-3.07882	0.32698
		-3.07857	0.08299
		-3.07833	-0.17735
		-3.07809	-0.23584
		-3.07784	-0.03876
		-3.0776	0.2122
		-3.07735	0.21731
		-3.07711	-0.05357
		-3.07687	-0.25176
		-3.07662	-0.09381
		-3.07638	0.20216
		-3.07613	0.21232
		-3.07589	-0.03915
		-3.07565	-0.10907
		-3.0754	0.15797
		-3.07516	0.38847
		-3.07492	0.29264
		-3.07467	0.08937
		-3.07443	0.06483
		-3.07418	0.09594
		-3.07394	-0.03902
		-3.0737	-0.19633
		-3.07345	-0.12007
		-3.07321	0.08015
		-3.07296	0.12994
		-3.07272	0.08575
		-3.07248	0.19046
		-3.07223	0.37348
		-3.07199	0.3607
		-3.07175	0.19821
		-3.0715	0.1787
		-3.07126	0.27322
		-3.07101	0.15384
		-3.07077	-0.16003
		-3.07053	-0.2093
		-3.07028	0.17573
		-3.07004	0.53892
		-3.0698	0.46267
		-3.06955	0.16643
		-3.06931	0.10921
		-3.06906	0.30734
		-3.06882	0.42017
		-3.06858	0.31016
		-3.06833	0.14766
		-3.06809	0.06533
		-3.06784	0.03789
		-3.0676	0.06344
		-3.06736	0.17927
		-3.06711	0.29283
		-3.06687	0.23655
		-3.06663	0.03017
		-3.06638	-0.1008
		-3.06614	-0.02763
		-3.06589	0.10548
		-3.06565	0.08669
		-3.06541	-0.07502
		-3.06516	-0.16065
		-3.06492	-0.02464
		-3.06467	0.20339
		-3.06443	0.25622
		-3.06419	0.06434
		-3.06394	-0.13235
		-3.0637	-0.08217
		-3.06346	0.14416
		-3.06321	0.25655
		-3.06297	0.15103
		-3.06272	0.03006
		-3.06248	0.0809
		-3.06224	0.21639
		-3.06199	0.23727
		-3.06175	0.11102
		-3.0615	-0.039
		-3.06126	-0.11847
		-3.06102	-0.09913
		-3.06077	0.04637
		-3.06053	0.27932
		-3.06029	0.39663
		-3.06004	0.18963
		-3.0598	-0.23406
		-3.05955	-0.44216
		-3.05931	-0.14693
		-3.05907	0.37884
		-3.05882	0.5567
		-3.05858	0.22704
		-3.05834	-0.09241
		-3.05809	0.13472
		-3.05785	0.70426
		-3.0576	0.90111
		-3.05736	0.46862
		-3.05712	-0.05039
		-3.05687	-0.09568
		-3.05663	0.17072
		-3.05638	0.22395
		-3.05614	-0.01788
		-3.0559	-0.18198
		-3.05565	-0.09076
		-3.05541	0.03946
		-3.05517	0.049
		-3.05492	0.07077
		-3.05468	0.22724
		-3.05443	0.41735
		-3.05419	0.50895
		-3.05395	0.48693
		-3.0537	0.34981
		-3.05346	0.11691
		-3.05321	-0.03152
		-3.05297	0.07973
		-3.05273	0.27206
		-3.05248	0.16984
		-3.05224	-0.21032
		-3.052	-0.39216
		-3.05175	-0.11069
		-3.05151	0.30404
		-3.05126	0.41886
		-3.05102	0.24666
		-3.05078	0.05847
		-3.05053	-0.05574
		-3.05029	-0.14282
		-3.05004	-0.13338
		-3.0498	0.05434
		-3.04956	0.29702
		-3.04931	0.40262
		-3.04907	0.35081
		-3.04883	0.22343
		-3.04858	0.06098
		-3.04834	-0.05054
		-3.04809	0.02515
		-3.04785	0.19648
		-3.04761	0.12551
		-3.04736	-0.24989
		-3.04712	-0.45144
		-3.04688	-0.07983
		-3.04663	0.51774
		-3.04639	0.63502
		-3.04614	0.1599
		-3.0459	-0.29801
		-3.04566	-0.23751
		-3.04541	0.17025
		-3.04517	0.44059
		-3.04492	0.38397
		-3.04468	0.19481
		-3.04444	0.11145
		-3.04419	0.1463
		-3.04395	0.13193
		-3.04371	-0.0092
		-3.04346	-0.10305
		-3.04322	0.04381
		-3.04297	0.28515
		-3.04273	0.26948
		-3.04249	-0.01143
		-3.04224	-0.15227
		-3.042	0.02728
		-3.04175	0.17426
		-3.04151	0.02709
		-3.04127	-0.07044
		-3.04102	0.25622
		-3.04078	0.67456
		-3.04054	0.58733
		-3.04029	0.0996
		-3.04005	-0.12761
		-3.0398	0.08523
		-3.03956	0.24137
		-3.03932	0.06883
		-3.03907	-0.07937
		-3.03883	0.06583
		-3.03858	0.2161
		-3.03834	0.09495
		-3.0381	-0.04969
		-3.03785	0.08773
		-3.03761	0.3046
		-3.03737	0.23919
		-3.03712	-0.00889
		-3.03688	-0.05852
		-3.03663	0.13292
		-3.03639	0.24847
		-3.03615	0.13011
		-3.0359	-0.0362
		-3.03566	-0.04786
		-3.03542	0.06818
		-3.03517	0.16462
		-3.03493	0.15925
		-3.03468	0.08602
		-3.03444	0.04276
		-3.0342	0.07361
		-3.03395	0.09562
		-3.03371	0.03181
		-3.03346	-0.01144
		-3.03322	0.11195
		-3.03298	0.27652
		-3.03273	0.19123
		-3.03249	-0.12336
		-3.03225	-0.27699
		-3.032	-0.06811
		-3.03176	0.21008
		-3.03151	0.22193
		-3.03127	0.05091
		-3.03103	-0.04234
		-3.03078	-0.04378
		-3.03054	-0.05704
		-3.03029	0.00621
		-3.03005	0.23747
		-3.02981	0.40713
		-3.02956	0.22805
		-3.02932	-0.15148
		-3.02908	-0.31099
		-3.02883	-0.17353
		-3.02859	-0.0686
		-3.02834	-0.16705
		-3.0281	-0.25095
		-3.02786	-0.14724
		-3.02761	-0.02372
		-3.02737	-0.06096
		-3.02712	-0.11648
		-3.02688	0.03698
		-3.02664	0.31899
		-3.02639	0.43683
		-3.02615	0.2866
		-3.02591	0.05277
		-3.02566	-0.05648
		-3.02542	-0.00499
		-3.02517	0.12426
		-3.02493	0.22239
		-3.02469	0.18203
		-3.02444	-0.02302
		-3.0242	-0.23222
		-3.02395	-0.20105
		-3.02371	0.09358
		-3.02347	0.34859
		-3.02322	0.27242
		-3.02298	-0.03242
		-3.02274	-0.19791
		-3.02249	-0.08328
		-3.02225	0.08259
		-3.022	0.10443
		-3.02176	0.10118
		-3.02152	0.20859
		-3.02127	0.24495
		-3.02103	-0.02311
		-3.02079	-0.42274
		-3.02054	-0.5383
		-3.0203	-0.29747
		-3.02005	-0.04603
		-3.01981	-0.00998
		-3.01957	-0.03397
		-3.01932	0.04795
		-3.01908	0.11976
		-3.01883	0.03726
		-3.01859	-0.10239
		-3.01835	-0.14609
		-3.0181	-0.12422
		-3.01786	-0.11811
		-3.01762	-0.08766
		-3.01737	-0.01183
		-3.01713	-0.00515
		-3.01688	-0.10472
		-3.01664	-0.1292
		-3.0164	0.04784
		-3.01615	0.2604
		-3.01591	0.29435
		-3.01566	0.20301
		-3.01542	0.16576
		-3.01518	0.19318
		-3.01493	0.19665
		-3.01469	0.19953
		-3.01445	0.24825
		-3.0142	0.25687
		-3.01396	0.16964
		-3.01371	0.12384
		-3.01347	0.20951
		-3.01323	0.24049
		-3.01298	0.05351
		-3.01274	-0.13724
		-3.01249	-0.0364
		-3.01225	0.21325
		-3.01201	0.21513
		-3.01176	-0.03438
		-3.01152	-0.12128
		-3.01128	0.11679
		-3.01103	0.31732
		-3.01079	0.14493
		-3.01054	-0.21809
		-3.0103	-0.35126
		-3.01006	-0.14352
		-3.00981	0.15102
		-3.00957	0.27597
		-3.00933	0.2138
		-3.00908	0.11591
		-3.00884	0.10629
		-3.00859	0.16091
		-3.00835	0.16992
		-3.00811	0.11402
		-3.00786	0.09054
		-3.00762	0.11565
		-3.00737	0.05728
		-3.00713	-0.10156
		-3.00689	-0.11499
		-3.00664	0.17626
		-3.0064	0.49815
		-3.00616	0.45458
		-3.00591	0.09855
		-3.00567	-0.1451
		-3.00542	-0.09199
		-3.00518	0.0297
		-3.00494	0.0399
		-3.00469	0.05454
		-3.00445	0.16177
		-3.0042	0.20697
		-3.00396	0.08966
		-3.00372	-0.011
		-3.00347	0.0754
		-3.00323	0.21737
		-3.00299	0.19903
		-3.00274	0.06408
		-3.0025	0.02088
		-3.00225	0.11052
		-3.00201	0.16971
		-3.00177	0.07854
		-3.00152	-0.10155
		-3.00128	-0.22279
		-3.00103	-0.20315
		-3.00079	-0.09899
		-3.00055	-0.04533
		-3.0003	-0.08421
		-3.00006	-0.0869
		-2.99982	0.05597
		-2.99957	0.21977
		-2.99933	0.18475
		-2.99908	-0.03064
		-2.99884	-0.16665
		-2.9986	-0.0714
		-2.99835	0.12953
		-2.99811	0.24361
		-2.99787	0.21936
		-2.99762	0.11393
		-2.99738	0.01922
		-2.99713	0.0392
		-2.99689	0.17635
		-2.99665	0.25017
		-2.9964	0.11802
		-2.99616	-0.05541
		-2.99591	0.00879
		-2.99567	0.2647
		-2.99543	0.38768
		-2.99518	0.27001
		-2.99494	0.14488
		-2.9947	0.16377
		-2.99445	0.1976
		-2.99421	0.15984
		-2.99396	0.17242
		-2.99372	0.26119
		-2.99348	0.23552
		-2.99323	0.05545
		-2.99299	-0.02755
		-2.99274	0.0866
		-2.9925	0.12003
		-2.99226	-0.0938
		-2.99201	-0.25198
		-2.99177	-0.07009
		-2.99153	0.18774
		-2.99128	0.10291
		-2.99104	-0.2088
		-2.99079	-0.28983
		-2.99055	-0.08892
		-2.99031	-0.00288
		-2.99006	-0.17802
		-2.98982	-0.26385
		-2.98957	0.000747488
		-2.98933	0.34889
		-2.98909	0.36138
		-2.98884	0.04094
		-2.9886	-0.21994
		-2.98836	-0.13643
		-2.98811	0.18311
		-2.98787	0.42707
		-2.98762	0.43508
		-2.98738	0.31097
		-2.98714	0.21885
		-2.98689	0.17211
		-2.98665	0.10756
		-2.9864	0.07375
		-2.98616	0.15928
		-2.98592	0.27422
		-2.98567	0.24515
		-2.98543	0.13521
		-2.98519	0.18089
		-2.98494	0.35516
		-2.9847	0.33473
		-2.98445	0.03603
		-2.98421	-0.17855
		-2.98397	-0.04468
		-2.98372	0.20645
		-2.98348	0.2708
		-2.98324	0.244
		-2.98299	0.32725
		-2.98275	0.39141
		-2.9825	0.25645
		-2.98226	0.12295
		-2.98202	0.24424
		-2.98177	0.39589
		-2.98153	0.1992
		-2.98128	-0.19266
		-2.98104	-0.29507
		-2.9808	-0.07638
		-2.98055	0.0507
		-2.98031	-0.00942
		-2.98007	0.09236
		-2.97982	0.43955
		-2.97958	0.62791
		-2.97933	0.44109
		-2.97909	0.19851
		-2.97885	0.18074
		-2.9786	0.20182
		-2.97836	0.05115
		-2.97811	-0.07931
		-2.97787	0.03862
		-2.97763	0.22896
		-2.97738	0.2026
		-2.97714	0.02393
		-2.9769	-0.04834
		-2.97665	0.0284
		-2.97641	0.12905
		-2.97616	0.22255
		-2.97592	0.30331
		-2.97568	0.24927
		-2.97543	0.03172
		-2.97519	-0.10785
		-2.97494	0.01503
		-2.9747	0.17455
		-2.97446	0.02343
		-2.97421	-0.36374
		-2.97397	-0.55481
		-2.97373	-0.34327
		-2.97348	0.01173
		-2.97324	0.16077
		-2.97299	0.06644
		-2.97275	-0.03437
		-2.97251	0.05602
		-2.97226	0.27782
		-2.97202	0.37335
		-2.97178	0.1766
		-2.97153	-0.16038
		-2.97129	-0.32344
		-2.97104	-0.22751
		-2.9708	-0.09599
		-2.97056	-0.09927
		-2.97031	-0.11276
		-2.97007	0.03363
		-2.96982	0.24064
		-2.96958	0.26729
		-2.96934	0.07771
		-2.96909	-0.12147
		-2.96885	-0.15342
		-2.96861	-0.0478
		-2.96836	0.04297
		-2.96812	0.0224
		-2.96787	-0.04801
		-2.96763	-0.00571
		-2.96739	0.21656
		-2.96714	0.47106
		-2.9669	0.54618
		-2.96665	0.39767
		-2.96641	0.13697
		-2.96617	-0.12055
		-2.96592	-0.25386
		-2.96568	-0.12656
		-2.96544	0.18151
		-2.96519	0.28752
		-2.96495	-0.0089
		-2.9647	-0.30197
		-2.96446	-0.10333
		-2.96422	0.32388
		-2.96397	0.27533
		-2.96373	-0.23899
		-2.96348	-0.40396
		-2.96324	0.11354
		-2.963	0.58061
		-2.96275	0.35629
		-2.96251	-0.10918
		-2.96227	-0.09437
		-2.96202	0.20457
		-2.96178	0.14356
		-2.96153	-0.1703
		-2.96129	-0.11042
		-2.96105	0.28204
		-2.9608	0.34569
		-2.96056	-0.00214
		-2.96032	-0.10396
		-2.96007	0.24902
		-2.95983	0.41161
		-2.95958	0.01142
		-2.95934	-0.3627
		-2.9591	-0.10892
		-2.95885	0.42669
		-2.95861	0.54376
		-2.95836	0.24684
		-2.95812	0.06984
		-2.95788	0.16603
		-2.95763	0.21494
		-2.95739	0.09399
		-2.95715	0.06211
		-2.9569	0.24969
		-2.95666	0.40476
		-2.95641	0.26148
		-2.95617	-0.10087
		-2.95593	-0.36653
		-2.95568	-0.3209
		-2.95544	-0.04638
		-2.95519	0.16275
		-2.95495	0.11404
		-2.95471	-0.0531
		-2.95446	-0.07053
		-2.95422	0.04812
		-2.95398	0.03447
		-2.95373	-0.16792
		-2.95349	-0.27655
		-2.95324	-0.13418
		-2.953	0.02536
		-2.95276	-0.01675
		-2.95251	-0.09961
		-2.95227	0.000349377
		-2.95202	0.15406
		-2.95178	0.11046
		-2.95154	-0.06055
		-2.95129	-0.10332
		-2.95105	-0.0089
		-2.95081	0.03139
		-2.95056	-0.000716158
		-2.95032	0.03722
		-2.95007	0.12924
		-2.94983	0.11893
		-2.94959	0.01026
		-2.94934	-0.04782
		-2.9491	-0.04508
		-2.94886	-0.08699
		-2.94861	-0.12168
		-2.94837	0.00362
		-2.94812	0.2252
		-2.94788	0.31496
		-2.94764	0.25865
		-2.94739	0.26269
		-2.94715	0.35511
		-2.9469	0.32245
		-2.94666	0.12071
		-2.94642	-0.00136
		-2.94617	0.07605
		-2.94593	0.13704
		-2.94569	0.03384
		-2.94544	-0.02765
		-2.9452	0.13021
		-2.94495	0.27629
		-2.94471	0.12389
		-2.94447	-0.13134
		-2.94422	-0.04425
		-2.94398	0.36834
		-2.94373	0.57656
		-2.94349	0.29146
		-2.94325	-0.0997
		-2.943	-0.07759
		-2.94276	0.28976
		-2.94252	0.49057
		-2.94227	0.31948
		-2.94203	0.11846
		-2.94178	0.19726
		-2.94154	0.34637
		-2.9413	0.18669
		-2.94105	-0.18794
		-2.94081	-0.28412
		-2.94056	0.0756
		-2.94032	0.46923
		-2.94008	0.4627
		-2.93983	0.1883
		-2.93959	0.0755
		-2.93935	0.21093
		-2.9391	0.30597
		-2.93886	0.21371
		-2.93861	0.11428
		-2.93837	0.15082
		-2.93813	0.2031
		-2.93788	0.13865
		-2.93764	0.0359
		-2.93739	0.019
		-2.93715	0.07292
		-2.93691	0.15194
		-2.93666	0.27689
		-2.93642	0.38911
		-2.93618	0.31618
		-2.93593	0.05935
		-2.93569	-0.08326
		-2.93544	0.09885
		-2.9352	0.39092
		-2.93496	0.45172
		-2.93471	0.29646
		-2.93447	0.17955
		-2.93423	0.12011
		-2.93398	-0.06752
		-2.93374	-0.29638
		-2.93349	-0.20088
		-2.93325	0.26134
		-2.93301	0.59346
		-2.93276	0.39197
		-2.93252	-0.10082
		-2.93227	-0.36517
		-2.93203	-0.28759
		-2.93179	-0.13257
		-2.93154	-0.00371
		-2.9313	0.24165
		-2.93106	0.56167
		-2.93081	0.63357
		-2.93057	0.31843
		-2.93032	-0.08377
		-2.93008	-0.21354
		-2.92984	-0.06493
		-2.92959	0.13323
		-2.92935	0.24135
		-2.9291	0.24032
		-2.92886	0.12517
		-2.92862	-0.02802
		-2.92837	-0.03508
		-2.92813	0.14649
		-2.92789	0.26751
		-2.92764	0.10908
		-2.9274	-0.1619
		-2.92715	-0.21416
		-2.92691	-0.04078
		-2.92667	0.06523
		-2.92642	-0.01423
		-2.92618	-0.08513
		-2.92593	-0.00647
		-2.92569	0.11344
		-2.92545	0.16927
		-2.9252	0.22432
		-2.92496	0.29901
		-2.92472	0.24982
		-2.92447	0.02468
		-2.92423	-0.17019
		-2.92398	-0.13485
		-2.92374	0.05691
		-2.9235	0.20937
		-2.92325	0.27013
		-2.92301	0.29921
		-2.92277	0.32579
		-2.92252	0.37118
		-2.92228	0.45741
		-2.92203	0.47495
		-2.92179	0.24081
		-2.92155	-0.17096
		-2.9213	-0.38925
		-2.92106	-0.22329
		-2.92081	0.05684
		-2.92057	0.13203
		-2.92033	0.06488
		-2.92008	0.05063
		-2.91984	0.02386
		-2.9196	-0.12365
		-2.91935	-0.19311
		-2.91911	0.00692
		-2.91886	0.20992
		-2.91862	0.07061
		-2.91838	-0.17002
		-2.91813	-0.00462
		-2.91789	0.42952
		-2.91764	0.45569
		-2.9174	-0.0392
		-2.91716	-0.32749
		-2.91691	0.05283
		-2.91667	0.56345
		-2.91643	0.47423
		-2.91618	-0.09815
		-2.91594	-0.46973
		-2.91569	-0.35836
		-2.91545	-0.06316
		-2.91521	0.10565
		-2.91496	0.11553
		-2.91472	0.05293
		-2.91447	0.03692
		-2.91423	0.18824
		-2.91399	0.42019
		-2.91374	0.4261
		-2.9135	0.11774
		-2.91326	-0.15958
		-2.91301	-0.12032
		-2.91277	0.04079
		-2.91252	0.04981
		-2.91228	0.04593
		-2.91204	0.23955
		-2.91179	0.39353
		-2.91155	0.19204
		-2.91131	-0.11317
		-2.91106	-0.0433
		-2.91082	0.27075
		-2.91057	0.25558
		-2.91033	-0.14989
		-2.91009	-0.39013
		-2.90984	-0.20145
		-2.9096	0.04655
		-2.90935	0.0696
		-2.90911	0.08317
		-2.90887	0.25181
		-2.90862	0.31594
		-2.90838	0.09764
		-2.90814	-0.11941
		-2.90789	-0.0691
		-2.90765	0.05893
		-2.9074	0.00237
		-2.90716	-0.1312
		-2.90692	-0.13446
		-2.90667	-0.05918
		-2.90643	0.00934
		-2.90618	0.17656
		-2.90594	0.41963
		-2.9057	0.42208
		-2.90545	0.08193
		-2.90521	-0.1933
		-2.90497	-0.09185
		-2.90472	0.083
		-2.90448	-0.05176
		-2.90423	-0.27677
		-2.90399	-0.16102
		-2.90375	0.17434
		-2.9035	0.2772
		-2.90326	0.12986
		-2.90301	0.08522
		-2.90277	0.19063
		-2.90253	0.19056
		-2.90228	0.11452
		-2.90204	0.24106
		-2.9018	0.49259
		-2.90155	0.4682
		-2.90131	0.12268
		-2.90106	-0.14888
		-2.90082	-0.16281
		-2.90058	-0.13751
		-2.90033	-0.16831
		-2.90009	-0.08051
		-2.89985	0.09232
		-2.8996	0.07059
		-2.89936	-0.0817
		-2.89911	0.06256
		-2.89887	0.50483
		-2.89863	0.63493
		-2.89838	0.15755
		-2.89814	-0.38357
		-2.89789	-0.42324
		-2.89765	-0.18365
		-2.89741	-0.16751
		-2.89716	-0.30534
		-2.89692	-0.20423
		-2.89668	0.0731
		-2.89643	0.10938
		-2.89619	-0.13597
		-2.89594	-0.25983
		-2.8957	-0.04422
		-2.89546	0.29635
		-2.89521	0.49276
		-2.89497	0.49347
		-2.89472	0.3735
		-2.89448	0.25445
		-2.89424	0.26477
		-2.89399	0.34872
		-2.89375	0.24199
		-2.89351	-0.12051
		-2.89326	-0.37074
		-2.89302	-0.19273
		-2.89277	0.16737
		-2.89253	0.25596
		-2.89229	0.08404
		-2.89204	0.000707683
		-2.8918	0.05056
		-2.89155	-0.02786
		-2.89131	-0.22607
		-2.89107	-0.22669
		-2.89082	0.02108
		-2.89058	0.18481
		-2.89034	0.09994
		-2.89009	-0.02172
		-2.88985	-0.04951
		-2.8896	-0.14543
		-2.88936	-0.34749
		-2.88912	-0.36874
		-2.88887	-0.04908
		-2.88863	0.33447
		-2.88838	0.4415
		-2.88814	0.27169
		-2.8879	0.00984
		-2.88765	-0.24122
		-2.88741	-0.38577
		-2.88717	-0.28904
		-2.88692	-0.01549
		-2.88668	0.15132
		-2.88643	0.11298
		-2.88619	0.09992
		-2.88595	0.2319
		-2.8857	0.2708
		-2.88546	0.05705
		-2.88522	-0.14875
		-2.88497	-0.0825
		-2.88473	0.069
		-2.88448	0.00697
		-2.88424	-0.14231
		-2.884	-0.05418
		-2.88375	0.21613
		-2.88351	0.33023
		-2.88326	0.23365
		-2.88302	0.18242
		-2.88278	0.24691
		-2.88253	0.22086
		-2.88229	0.0489
		-2.88205	-0.05368
		-2.8818	0.01643
		-2.88156	0.09443
		-2.88131	0.0675
		-2.88107	0.045
		-2.88083	0.10822
		-2.88058	0.16863
		-2.88034	0.17815
		-2.88009	0.21859
		-2.87985	0.27917
		-2.87961	0.20847
		-2.87936	0.00509
		-2.87912	-0.1058
		-2.87888	-0.02652
		-2.87863	0.03959
		-2.87839	-0.06317
		-2.87814	-0.17318
		-2.8779	-0.10324
		-2.87766	0.02677
		-2.87741	0.00789
		-2.87717	-0.09146
		-2.87692	-0.07186
		-2.87668	0.01137
		-2.87644	-0.06986
		-2.87619	-0.29677
		-2.87595	-0.38161
		-2.87571	-0.19326
		-2.87546	0.06937
		-2.87522	0.19888
		-2.87497	0.23394
		-2.87473	0.28927
		-2.87449	0.34185
		-2.87424	0.33106
		-2.874	0.31571
		-2.87376	0.37107
		-2.87351	0.43011
		-2.87327	0.37502
		-2.87302	0.22043
		-2.87278	0.07939
		-2.87254	0.00558
		-2.87229	-0.01151
		-2.87205	0.04381
		-2.8718	0.16966
		-2.87156	0.25468
		-2.87132	0.18221
		-2.87107	0.01789
		-2.87083	-0.04709
		-2.87059	0.05729
		-2.87034	0.22394
		-2.8701	0.35603
		-2.86985	0.44796
		-2.86961	0.46007
		-2.86937	0.30431
		-2.86912	0.03332
		-2.86888	-0.1288
		-2.86863	-0.0561
		-2.86839	0.12114
		-2.86815	0.23288
		-2.8679	0.28775
		-2.86766	0.35096
		-2.86742	0.38124
		-2.86717	0.36084
		-2.86693	0.40932
		-2.86668	0.54607
		-2.86644	0.5191
		-2.8662	0.16921
		-2.86595	-0.18239
		-2.86571	-0.09694
		-2.86546	0.29544
		-2.86522	0.41441
		-2.86498	0.08256
		-2.86473	-0.20383
		-2.86449	-0.03813
		-2.86425	0.29094
		-2.864	0.26908
		-2.86376	-0.09083
		-2.86351	-0.34714
		-2.86327	-0.28719
		-2.86303	-0.10377
		-2.86278	0.000569145
		-2.86254	0.03914
		-2.8623	0.07345
		-2.86205	0.09503
		-2.86181	0.11175
		-2.86156	0.1622
		-2.86132	0.227
		-2.86108	0.2615
		-2.86083	0.27983
		-2.86059	0.27575
		-2.86034	0.15282
		-2.8601	-0.08528
		-2.85986	-0.18408
		-2.85961	0.06386
		-2.85937	0.42348
		-2.85913	0.4151
		-2.85888	-0.0546
		-2.85864	-0.52534
		-2.85839	-0.54696
		-2.85815	-0.20161
		-2.85791	0.06874
		-2.85766	0.01018
		-2.85742	-0.21751
		-2.85717	-0.30337
		-2.85693	-0.14979
		-2.85669	0.05674
		-2.85644	0.1079
		-2.8562	0.03644
		-2.85596	0.02729
		-2.85571	0.10458
		-2.85547	0.10334
		-2.85522	0.00617
		-2.85498	0.05388
		-2.85474	0.34511
		-2.85449	0.57355
		-2.85425	0.45073
		-2.854	0.19697
		-2.85376	0.24008
		-2.85352	0.53535
		-2.85327	0.61218
		-2.85303	0.30054
		-2.85279	-0.01692
		-2.85254	0.00736
		-2.8523	0.2175
		-2.85205	0.26249
		-2.85181	0.08859
		-2.85157	-0.0912
		-2.85132	-0.127
		-2.85108	-0.0396
		-2.85083	0.07938
		-2.85059	0.14223
		-2.85035	0.12685
		-2.8501	0.11373
		-2.84986	0.15684
		-2.84962	0.14376
		-2.84937	-0.03319
		-2.84913	-0.21005
		-2.84888	-0.12183
		-2.84864	0.16566
		-2.8484	0.30538
		-2.84815	0.18591
		-2.84791	0.06309
		-2.84767	0.10465
		-2.84742	0.16712
		-2.84718	0.14462
		-2.84693	0.16048
		-2.84669	0.24364
		-2.84645	0.19797
		-2.8462	0.006
		-2.84596	-0.02645
		-2.84571	0.21034
		-2.84547	0.35862
		-2.84523	0.16052
		-2.84498	-0.08731
		-2.84474	-0.02888
		-2.8445	0.16534
		-2.84425	0.15764
		-2.84401	0.0582
		-2.84376	0.15966
		-2.84352	0.32799
		-2.84328	0.23984
		-2.84303	0.03665
		-2.84279	0.12211
		-2.84254	0.41268
		-2.8423	0.43153
		-2.84206	0.13299
		-2.84181	-0.01339
		-2.84157	0.16498
		-2.84133	0.28333
		-2.84108	0.11621
		-2.84084	-0.03156
		-2.84059	0.072
		-2.84035	0.15985
		-2.84011	-0.02192
		-2.83986	-0.23845
		-2.83962	-0.1808
		-2.83937	0.01774
		-2.83913	0.06873
		-2.83889	0.02934
		-2.83864	0.12369
		-2.8384	0.29412
		-2.83816	0.30873
		-2.83791	0.15706
		-2.83767	0.01479
		-2.83742	-0.04786
		-2.83718	-0.04793
		-2.83694	0.05643
		-2.83669	0.21755
		-2.83645	0.18719
		-2.83621	-0.13036
		-2.83596	-0.38256
		-2.83572	-0.18939
		-2.83547	0.25484
		-2.83523	0.39367
		-2.83499	0.08828
		-2.83474	-0.2009
		-2.8345	-0.066
		-2.83425	0.34619
		-2.83401	0.59609
		-2.83377	0.46579
		-2.83352	0.08884
		-2.83328	-0.2547
		-2.83304	-0.3614
		-2.83279	-0.2368
		-2.83255	-0.07255
		-2.8323	-0.02334
		-2.83206	-0.02956
		-2.83182	0.02924
		-2.83157	0.0769
		-2.83133	-0.06099
		-2.83108	-0.32353
		-2.83084	-0.4195
		-2.8306	-0.22066
		-2.83035	0.06398
		-2.83011	0.19706
		-2.82987	0.20377
		-2.82962	0.22761
		-2.82938	0.26513
		-2.82913	0.22455
		-2.82889	0.14626
		-2.82865	0.16091
		-2.8284	0.2432
		-2.82816	0.19918
		-2.82791	-0.03163
		-2.82767	-0.20569
		-2.82743	-0.05693
		-2.82718	0.30165
		-2.82694	0.44506
		-2.8267	0.17245
		-2.82645	-0.19621
		-2.82621	-0.2345
		-2.82596	0.00348
		-2.82572	0.09538
		-2.82548	-0.06611
		-2.82523	-0.07267
		-2.82499	0.34109
		-2.82475	0.7747
		-2.8245	0.65647
		-2.82426	0.08005
		-2.82401	-0.282
		-2.82377	-0.08614
		-2.82353	0.27537
		-2.82328	0.29627
		-2.82304	0.02171
		-2.82279	-0.14852
		-2.82255	-0.06643
		-2.82231	0.06598
		-2.82206	0.08931
		-2.82182	0.06986
		-2.82158	0.08743
		-2.82133	0.09309
		-2.82109	0.05616
		-2.82084	0.06496
		-2.8206	0.16495
		-2.82036	0.23124
		-2.82011	0.14986
		-2.81987	0.04317
		-2.81962	0.13211
		-2.81938	0.38224
		-2.81914	0.48397
		-2.81889	0.26833
		-2.81865	-0.02866
		-2.81841	-0.07791
		-2.81816	0.08786
		-2.81792	0.1551
		-2.81767	0.01549
		-2.81743	-0.09766
		-2.81719	-0.00571
		-2.81694	0.1523
		-2.8167	0.19101
		-2.81645	0.17582
		-2.81621	0.23727
		-2.81597	0.2738
		-2.81572	0.11163
		-2.81548	-0.14303
		-2.81524	-0.19991
		-2.81499	-0.0073
		-2.81475	0.18435
		-2.8145	0.19465
		-2.81426	0.10279
		-2.81402	0.02833
		-2.81377	-0.0281
		-2.81353	-0.04494
		-2.81329	0.07838
		-2.81304	0.30321
		-2.8128	0.37518
		-2.81255	0.14263
		-2.81231	-0.18282
		-2.81207	-0.25773
		-2.81182	-0.01411
		-2.81158	0.30848
		-2.81133	0.46224
		-2.81109	0.38241
		-2.81085	0.14609
		-2.8106	-0.10476
		-2.81036	-0.21952
		-2.81012	-0.14686
		-2.80987	0.00801
		-2.80963	0.10976
		-2.80938	0.14572
		-2.80914	0.17394
		-2.8089	0.17983
		-2.80865	0.11137
		-2.80841	0.0233
		-2.80816	0.03198
		-2.80792	0.11182
		-2.80768	0.09245
		-2.80743	-0.07521
		-2.80719	-0.18835
		-2.80695	-0.05322
		-2.8067	0.20711
		-2.80646	0.2704
		-2.80621	0.04162
		-2.80597	-0.19305
		-2.80573	-0.11527
		-2.80548	0.23026
		-2.80524	0.50726
		-2.80499	0.49571
		-2.80475	0.288
		-2.80451	0.09195
		-2.80426	0.000207182
		-2.80402	0.00591
		-2.80378	0.09381
		-2.80353	0.20326
		-2.80329	0.21043
		-2.80304	0.08118
		-2.8028	-0.03226
[truncated: 63,538 more rows]

## Sheet: Supplementary Figure 30h
		Chemical Shift
		ppm
		-3.28973	0.03872
		-3.28949	0.2658
		-3.28924	0.25876
		-3.289	0.1228
		-3.28876	0.04945
		-3.28851	0.03366
		-3.28827	-0.02226
		-3.28802	-0.08777
		-3.28778	-0.0979
		-3.28754	-0.13521
		-3.28729	-0.27744
		-3.28705	-0.35829
		-3.2868	-0.15321
		-3.28656	0.23272
		-3.28632	0.44174
		-3.28607	0.34633
		-3.28583	0.18711
		-3.28559	0.16999
		-3.28534	0.19465
		-3.2851	0.10759
		-3.28485	-0.01305
		-3.28461	-0.00716
		-3.28437	0.10178
		-3.28412	0.17909
		-3.28388	0.19993
		-3.28363	0.22503
		-3.28339	0.24252
		-3.28315	0.19584
		-3.2829	0.10504
		-3.28266	0.02679
		-3.28242	-0.03684
		-3.28217	-0.06763
		-3.28193	0.03011
		-3.28168	0.26209
		-3.28144	0.41613
		-3.2812	0.30079
		-3.28095	0.04986
		-3.28071	-0.03432
		-3.28047	0.08719
		-3.28022	0.14952
		-3.27998	0.00229
		-3.27973	-0.1641
		-3.27949	-0.10676
		-3.27925	0.13074
		-3.279	0.28965
		-3.27876	0.20798
		-3.27851	-0.02896
		-3.27827	-0.19694
		-3.27803	-0.15318
		-3.27778	0.00835
		-3.27754	0.05235
		-3.2773	-0.07604
		-3.27705	-0.12156
		-3.27681	0.12112
		-3.27656	0.41853
		-3.27632	0.35351
		-3.27608	-0.04678
		-3.27583	-0.2826
		-3.27559	-0.08016
		-3.27534	0.22294
		-3.2751	0.19775
		-3.27486	-0.06868
		-3.27461	-0.17827
		-3.27437	-0.0278
		-3.27413	0.12689
		-3.27388	0.11133
		-3.27364	0.0203
		-3.27339	-0.00994
		-3.27315	0.03636
		-3.27291	0.13116
		-3.27266	0.23092
		-3.27242	0.23535
		-3.27217	0.0948
		-3.27193	-0.05843
		-3.27169	-0.0616
		-3.27144	0.03153
		-3.2712	0.04365
		-3.27096	-0.03277
		-3.27071	-0.04846
		-3.27047	0.02712
		-3.27022	0.07873
		-3.26998	0.09129
		-3.26974	0.17406
		-3.26949	0.30566
		-3.26925	0.30528
		-3.26901	0.12768
		-3.26876	-0.0432
		-3.26852	-0.07052
		-3.26827	-0.0298
		-3.26803	-0.00714
		-3.26779	0.04431
		-3.26754	0.13818
		-3.2673	0.16066
		-3.26705	0.0781
		-3.26681	0.03867
		-3.26657	0.12327
		-3.26632	0.18229
		-3.26608	0.09493
		-3.26584	0.01082
		-3.26559	0.11263
		-3.26535	0.289
		-3.2651	0.28936
		-3.26486	0.10987
		-3.26462	-0.02199
		-3.26437	-0.01035
		-3.26413	0.02114
		-3.26388	-0.000807534
		-3.26364	0.03554
		-3.2634	0.2008
		-3.26315	0.35231
		-3.26291	0.30052
		-3.26267	0.06717
		-3.26242	-0.13639
		-3.26218	-0.14216
		-3.26193	0.02794
		-3.26169	0.2257
		-3.26145	0.32828
		-3.2612	0.31152
		-3.26096	0.21217
		-3.26071	0.08007
		-3.26047	-0.01734
		-3.26023	-0.000267591
		-3.25998	0.12789
		-3.25974	0.23169
		-3.2595	0.18038
		-3.25925	0.02773
		-3.25901	-0.05265
		-3.25876	-0.00675
		-3.25852	0.05434
		-3.25828	0.05526
		-3.25803	0.05163
		-3.25779	0.07476
		-3.25755	0.05965
		-3.2573	-0.00661
		-3.25706	-0.01928
		-3.25681	0.05564
		-3.25657	0.09669
		-3.25633	0.04517
		-3.25608	0.04317
		-3.25584	0.19353
		-3.25559	0.34257
		-3.25535	0.30303
		-3.25511	0.16118
		-3.25486	0.1305
		-3.25462	0.19836
		-3.25438	0.17067
		-3.25413	0.0292
		-3.25389	-0.03165
		-3.25364	0.04943
		-3.2534	0.08508
		-3.25316	-0.04639
		-3.25291	-0.18309
		-3.25267	-0.11657
		-3.25242	0.09729
		-3.25218	0.22159
		-3.25194	0.16065
		-3.25169	0.0625
		-3.25145	0.09988
		-3.25121	0.23691
		-3.25096	0.27775
		-3.25072	0.13882
		-3.25047	-0.0071
		-3.25023	0.05191
		-3.24999	0.25044
		-3.24974	0.31462
		-3.2495	0.17096
		-3.24925	0.06537
		-3.24901	0.16078
		-3.24877	0.25809
		-3.24852	0.13589
		-3.24828	-0.04379
		-3.24804	0.01189
		-3.24779	0.21641
		-3.24755	0.22812
		-3.2473	0.02646
		-3.24706	-0.05828
		-3.24682	0.07381
		-3.24657	0.11956
		-3.24633	-0.07079
		-3.24608	-0.17951
		-3.24584	0.07353
		-3.2456	0.44797
		-3.24535	0.53158
		-3.24511	0.32836
		-3.24487	0.15369
		-3.24462	0.11828
		-3.24438	0.08494
		-3.24413	0.03343
		-3.24389	0.08849
		-3.24365	0.19979
		-3.2434	0.15145
		-3.24316	-0.05465
		-3.24292	-0.13906
		-3.24267	0.03364
		-3.24243	0.24574
		-3.24218	0.2736
		-3.24194	0.19781
		-3.2417	0.19611
		-3.24145	0.23606
		-3.24121	0.19795
		-3.24096	0.15519
		-3.24072	0.26952
		-3.24048	0.46677
		-3.24023	0.47957
		-3.23999	0.24328
		-3.23975	0.02218
		-3.2395	0.04961
		-3.23926	0.22355
		-3.23901	0.29596
		-3.23877	0.22614
		-3.23853	0.16618
		-3.23828	0.17303
		-3.23804	0.14778
		-3.23779	0.06228
		-3.23755	0.03786
		-3.23731	0.12634
		-3.23706	0.1934
		-3.23682	0.14071
		-3.23658	0.0885
		-3.23633	0.17261
		-3.23609	0.28471
		-3.23584	0.22812
		-3.2356	0.06185
		-3.23536	0.041
		-3.23511	0.21854
		-3.23487	0.3609
		-3.23462	0.31866
		-3.23438	0.23487
		-3.23414	0.26524
		-3.23389	0.31977
		-3.23365	0.26239
		-3.23341	0.18207
		-3.23316	0.23692
		-3.23292	0.35415
		-3.23267	0.33441
		-3.23243	0.18798
		-3.23219	0.11575
		-3.23194	0.17363
		-3.2317	0.20095
		-3.23146	0.1116
		-3.23121	0.02183
		-3.23097	0.02422
		-3.23072	0.05013
		-3.23048	0.0516
		-3.23024	0.11421
		-3.22999	0.25782
		-3.22975	0.3183
		-3.2295	0.19855
		-3.22926	0.06911
		-3.22902	0.11252
		-3.22877	0.21374
		-3.22853	0.1586
		-3.22829	0.02914
		-3.22804	0.0849
		-3.2278	0.28426
		-3.22755	0.28823
		-3.22731	0.01566
		-3.22707	-0.16807
		-3.22682	-0.00456
		-3.22658	0.2397
		-3.22633	0.19828
		-3.22609	-0.00934
		-3.22585	0.00514
		-3.2256	0.24822
		-3.22536	0.3426
		-3.22512	0.15119
		-3.22487	-0.02341
		-3.22463	0.05084
		-3.22438	0.21332
		-3.22414	0.26008
		-3.2239	0.26624
		-3.22365	0.33623
		-3.22341	0.33697
		-3.22316	0.16407
		-3.22292	0.02891
		-3.22268	0.15404
		-3.22243	0.36413
		-3.22219	0.33103
		-3.22195	0.10223
		-3.2217	0.01599
		-3.22146	0.149
		-3.22121	0.23237
		-3.22097	0.13676
		-3.22073	0.06841
		-3.22048	0.18227
		-3.22024	0.32295
		-3.22	0.3069
		-3.21975	0.2073
		-3.21951	0.18589
		-3.21926	0.23668
		-3.21902	0.26346
		-3.21878	0.25847
		-3.21853	0.25391
		-3.21829	0.21846
		-3.21804	0.13346
		-3.2178	0.06993
		-3.21756	0.08207
		-3.21731	0.11785
		-3.21707	0.11779
		-3.21683	0.10203
		-3.21658	0.09544
		-3.21634	0.07833
		-3.21609	0.0688
		-3.21585	0.12583
		-3.21561	0.21636
		-3.21536	0.22255
		-3.21512	0.14109
		-3.21487	0.11666
		-3.21463	0.20641
		-3.21439	0.27903
		-3.21414	0.22977
		-3.2139	0.12629
		-3.21366	0.05582
		-3.21341	0.01027
		-3.21317	0.01757
		-3.21292	0.17829
		-3.21268	0.44683
		-3.21244	0.58502
		-3.21219	0.48583
		-3.21195	0.34019
		-3.2117	0.32225
		-3.21146	0.32788
		-3.21122	0.22063
		-3.21097	0.11245
		-3.21073	0.15117
		-3.21049	0.22548
		-3.21024	0.15708
		-3.21	0.02505
		-3.20975	0.01441
		-3.20951	0.08301
		-3.20927	0.07329
		-3.20902	0.026
		-3.20878	0.07605
		-3.20853	0.15232
		-3.20829	0.10876
		-3.20805	0.05247
		-3.2078	0.18558
		-3.20756	0.39199
		-3.20732	0.36277
		-3.20707	0.10252
		-3.20683	-0.07246
		-3.20658	-0.04225
		-3.20634	0.00514
		-3.2061	-0.00301
		-3.20585	0.09361
		-3.20561	0.29423
		-3.20537	0.33959
		-3.20512	0.15994
		-3.20488	0.03405
		-3.20463	0.11931
		-3.20439	0.19088
		-3.20415	0.07089
		-3.2039	-0.03824
		-3.20366	0.0728
		-3.20341	0.22848
		-3.20317	0.1754
		-3.20293	0.02717
		-3.20268	0.05376
		-3.20244	0.21588
		-3.2022	0.2651
		-3.20195	0.17831
		-3.20171	0.14549
		-3.20146	0.2007
		-3.20122	0.19592
		-3.20098	0.11058
		-3.20073	0.08207
		-3.20049	0.11913
		-3.20024	0.06543
		-3.2	-0.10707
		-3.19976	-0.20904
		-3.19951	-0.10756
		-3.19927	0.10159
		-3.19903	0.2628
		-3.19878	0.33923
		-3.19854	0.35311
		-3.19829	0.28952
		-3.19805	0.15321
		-3.19781	0.03558
		-3.19756	0.03808
		-3.19732	0.15134
		-3.19707	0.2498
		-3.19683	0.21153
		-3.19659	0.05518
		-3.19634	-0.05003
		-3.1961	0.03192
		-3.19586	0.21606
		-3.19561	0.29514
		-3.19537	0.23942
		-3.19512	0.2435
		-3.19488	0.40649
		-3.19464	0.54358
		-3.19439	0.44784
		-3.19415	0.18566
		-3.19391	-0.03419
		-3.19366	-0.14673
		-3.19342	-0.19584
		-3.19317	-0.14132
		-3.19293	0.06415
		-3.19269	0.28985
		-3.19244	0.35845
		-3.1922	0.30949
		-3.19195	0.30108
		-3.19171	0.31418
		-3.19147	0.23021
		-3.19122	0.15919
		-3.19098	0.34779
		-3.19074	0.71123
		-3.19049	0.81054
		-3.19025	0.45171
		-3.19	0.01111
		-3.18976	-0.05767
		-3.18952	0.18759
		-3.18927	0.33761
		-3.18903	0.21927
		-3.18878	0.04144
		-3.18854	0.02151
		-3.1883	0.1346
		-3.18805	0.2516
		-3.18781	0.32029
		-3.18757	0.34958
		-3.18732	0.35176
		-3.18708	0.35844
		-3.18683	0.40145
		-3.18659	0.44272
		-3.18635	0.40612
		-3.1861	0.30866
		-3.18586	0.27229
		-3.18561	0.35329
		-3.18537	0.43162
		-3.18513	0.34929
		-3.18488	0.13668
		-3.18464	0.01765
		-3.1844	0.15468
		-3.18415	0.43156
		-3.18391	0.55848
		-3.18366	0.40568
		-3.18342	0.1639
		-3.18318	0.10973
		-3.18293	0.2591
		-3.18269	0.36185
		-3.18245	0.24008
		-3.1822	0.00191
		-3.18196	-0.14271
		-3.18171	-0.15787
		-3.18147	-0.14826
		-3.18123	-0.13005
		-3.18098	-0.01357
		-3.18074	0.17765
		-3.18049	0.24776
		-3.18025	0.08216
		-3.18001	-0.15503
		-3.17976	-0.20572
		-3.17952	-0.04089
		-3.17928	0.13626
		-3.17903	0.18804
		-3.17879	0.1942
		-3.17854	0.26929
		-3.1783	0.36906
		-3.17806	0.37982
		-3.17781	0.31535
		-3.17757	0.2975
		-3.17732	0.36668
		-3.17708	0.42319
		-3.17684	0.36884
		-3.17659	0.22673
		-3.17635	0.10133
		-3.17611	0.07378
		-3.17586	0.14222
		-3.17562	0.22042
		-3.17537	0.20663
		-3.17513	0.10827
		-3.17489	0.06918
		-3.17464	0.19242
		-3.1744	0.36798
		-3.17415	0.39245
		-3.17391	0.25424
		-3.17367	0.15538
		-3.17342	0.21232
		-3.17318	0.28374
		-3.17294	0.1927
		-3.17269	0.00542
		-3.17245	-0.04364
		-3.1722	0.14212
		-3.17196	0.40379
		-3.17172	0.51162
		-3.17147	0.39787
		-3.17123	0.20222
		-3.17099	0.11645
		-3.17074	0.18186
		-3.1705	0.24977
		-3.17025	0.17724
		-3.17001	0.02664
		-3.16977	-0.02008
		-3.16952	0.07853
		-3.16928	0.18162
		-3.16903	0.19184
		-3.16879	0.16609
		-3.16855	0.16332
		-3.1683	0.15518
		-3.16806	0.15471
		-3.16782	0.24477
		-3.16757	0.36697
		-3.16733	0.28355
		-3.16708	-0.07606
		-3.16684	-0.39846
		-3.1666	-0.3304
		-3.16635	0.07627
		-3.16611	0.46763
		-3.16586	0.62627
		-3.16562	0.58877
		-3.16538	0.4389
		-3.16513	0.25679
		-3.16489	0.20948
		-3.16465	0.39407
		-3.1644	0.59118
		-3.16416	0.46444
		-3.16391	0.05177
		-3.16367	-0.21343
		-3.16343	-0.05788
		-3.16318	0.29794
		-3.16294	0.47418
		-3.16269	0.38256
		-3.16245	0.20146
		-3.16221	0.07719
		-3.16196	0.01956
		-3.16172	-0.00305
		-3.16148	-0.0019
		-3.16123	0.04124
		-3.16099	0.17063
		-3.16074	0.37655
		-3.1605	0.51562
		-3.16026	0.44032
		-3.16001	0.22345
		-3.15977	0.09889
		-3.15952	0.15131
		-3.15928	0.24125
		-3.15904	0.27687
		-3.15879	0.34326
		-3.15855	0.46918
		-3.15831	0.48881
		-3.15806	0.29611
		-3.15782	0.0635
		-3.15757	0.02533
		-3.15733	0.16486
		-3.15709	0.28232
		-3.15684	0.27797
		-3.1566	0.21495
		-3.15636	0.18407
		-3.15611	0.23805
		-3.15587	0.37813
		-3.15562	0.49334
		-3.15538	0.41847
		-3.15514	0.16515
		-3.15489	-0.02801
		-3.15465	-0.00599
		-3.1544	0.08768
		-3.15416	0.07022
		-3.15392	0.03386
		-3.15367	0.16866
		-3.15343	0.38942
		-3.15319	0.4234
		-3.15294	0.23792
		-3.1527	0.10854
		-3.15245	0.22736
		-3.15221	0.46584
		-3.15197	0.5853
		-3.15172	0.503
		-3.15148	0.29473
		-3.15123	0.09156
		-3.15099	0.0274
		-3.15075	0.14854
		-3.1505	0.32152
		-3.15026	0.35114
		-3.15002	0.22322
		-3.14977	0.10997
		-3.14953	0.11989
		-3.14928	0.19006
		-3.14904	0.25079
		-3.1488	0.32323
		-3.14855	0.39452
		-3.14831	0.37299
		-3.14806	0.26844
		-3.14782	0.25492
		-3.14758	0.41973
		-3.14733	0.58514
		-3.14709	0.54124
		-3.14685	0.35174
		-3.1466	0.23977
		-3.14636	0.23844
		-3.14611	0.17655
		-3.14587	0.01243
		-3.14563	-0.05511
		-3.14538	0.09349
		-3.14514	0.26573
		-3.1449	0.22697
		-3.14465	0.08357
		-3.14441	0.15516
		-3.14416	0.47392
		-3.14392	0.66665
		-3.14368	0.45519
		-3.14343	0.07348
		-3.14319	-0.02518
		-3.14294	0.23012
		-3.1427	0.47329
		-3.14246	0.4365
		-3.14221	0.27982
		-3.14197	0.2927
		-3.14173	0.48235
		-3.14148	0.62291
		-3.14124	0.57954
		-3.14099	0.41012
		-3.14075	0.22605
		-3.14051	0.11313
		-3.14026	0.14228
		-3.14002	0.30505
		-3.13977	0.45936
		-3.13953	0.46652
		-3.13929	0.3688
		-3.13904	0.3156
		-3.1388	0.339
		-3.13856	0.32995
		-3.13831	0.23408
		-3.13807	0.14453
		-3.13782	0.17165
		-3.13758	0.31574
		-3.13734	0.49297
		-3.13709	0.6189
		-3.13685	0.6498
		-3.1366	0.59483
		-3.13636	0.4919
		-3.13612	0.35744
		-3.13587	0.2034
		-3.13563	0.12399
		-3.13539	0.24964
		-3.13514	0.53114
		-3.1349	0.69954
		-3.13465	0.59093
		-3.13441	0.40036
		-3.13417	0.41564
		-3.13392	0.5799
		-3.13368	0.5725
		-3.13344	0.30653
		-3.13319	0.06778
		-3.13295	0.09065
		-3.1327	0.24563
		-3.13246	0.28252
		-3.13222	0.18915
		-3.13197	0.14035
		-3.13173	0.21541
		-3.13148	0.328
		-3.13124	0.37393
		-3.131	0.32944
		-3.13075	0.24464
		-3.13051	0.21259
		-3.13027	0.28844
		-3.13002	0.3934
		-3.12978	0.38432
		-3.12953	0.2675
		-3.12929	0.22679
		-3.12905	0.36029
		-3.1288	0.51168
		-3.12856	0.48432
		-3.12831	0.32778
		-3.12807	0.26179
		-3.12783	0.36149
		-3.12758	0.46981
		-3.12734	0.43015
		-3.1271	0.28574
		-3.12685	0.19538
		-3.12661	0.21498
		-3.12636	0.23209
		-3.12612	0.13065
		-3.12588	-0.02378
		-3.12563	-0.04598
		-3.12539	0.09365
		-3.12514	0.17238
		-3.1249	0.01569
		-3.12466	-0.19861
		-3.12441	-0.14095
		-3.12417	0.18832
		-3.12393	0.42208
		-3.12368	0.3266
		-3.12344	0.0976
		-3.12319	0.03672
		-3.12295	0.1582
		-3.12271	0.29544
		-3.12246	0.40371
		-3.12222	0.5178
		-3.12198	0.54156
		-3.12173	0.35126
		-3.12149	0.06249
		-3.12124	-0.05094
		-3.121	0.08822
		-3.12076	0.28335
		-3.12051	0.3532
		-3.12027	0.31707
		-3.12002	0.26917
		-3.11978	0.24182
		-3.11954	0.24429
		-3.11929	0.2972
		-3.11905	0.37479
		-3.11881	0.42219
		-3.11856	0.45889
		-3.11832	0.55321
		-3.11807	0.67068
		-3.11783	0.67418
		-3.11759	0.52049
		-3.11734	0.34171
		-3.1171	0.27526
		-3.11685	0.30586
		-3.11661	0.32943
		-3.11637	0.28961
		-3.11612	0.19978
		-3.11588	0.10166
		-3.11564	0.04945
		-3.11539	0.07976
		-3.11515	0.16428
		-3.1149	0.24052
		-3.11466	0.29217
		-3.11442	0.33549
		-3.11417	0.34078
		-3.11393	0.26699
		-3.11368	0.17268
		-3.11344	0.17287
		-3.1132	0.26643
		-3.11295	0.32929
		-3.11271	0.30823
		-3.11247	0.28686
		-3.11222	0.31544
		-3.11198	0.32896
		-3.11173	0.30888
		-3.11149	0.36031
		-3.11125	0.5042
		-3.111	0.55156
		-3.11076	0.36183
		-3.11051	0.1057
		-3.11027	0.05285
		-3.11003	0.17624
		-3.10978	0.21873
		-3.10954	0.12843
		-3.1093	0.13739
		-3.10905	0.33384
		-3.10881	0.45029
		-3.10856	0.27037
		-3.10832	0.01858
		-3.10808	0.05738
		-3.10783	0.31608
		-3.10759	0.36064
		-3.10735	0.04965
		-3.1071	-0.21352
		-3.10686	-0.03781
		-3.10661	0.40156
		-3.10637	0.6093
		-3.10613	0.42015
		-3.10588	0.12948
		-3.10564	0.03445
		-3.10539	0.12581
		-3.10515	0.26569
		-3.10491	0.40285
		-3.10466	0.50166
		-3.10442	0.47312
		-3.10418	0.33131
		-3.10393	0.25633
		-3.10369	0.33993
		-3.10344	0.40999
		-3.1032	0.28624
		-3.10296	0.07917
		-3.10271	0.02105
		-3.10247	0.10629
		-3.10222	0.15712
		-3.10198	0.17836
		-3.10174	0.33979
		-3.10149	0.59368
		-3.10125	0.63728
		-3.10101	0.36828
		-3.10076	0.09458
		-3.10052	0.11804
		-3.10027	0.34564
		-3.10003	0.51733
		-3.09979	0.60099
		-3.09954	0.69385
		-3.0993	0.70233
		-3.09905	0.45896
		-3.09881	0.09809
		-3.09857	-0.02836
		-3.09832	0.15175
		-3.09808	0.31986
		-3.09784	0.24395
		-3.09759	0.085
		-3.09735	0.07608
		-3.0971	0.15128
		-3.09686	0.12664
		-3.09662	0.06401
		-3.09637	0.15985
		-3.09613	0.35739
		-3.09589	0.37904
		-3.09564	0.16548
		-3.0954	0.00227
		-3.09515	0.11332
		-3.09491	0.36427
		-3.09467	0.51022
		-3.09442	0.53022
		-3.09418	0.51974
		-3.09393	0.43266
		-3.09369	0.20944
		-3.09345	0.05451
		-3.0932	0.23656
		-3.09296	0.59398
		-3.09272	0.60635
		-3.09247	0.11472
		-3.09223	-0.35165
		-3.09198	-0.2398
		-3.09174	0.27734
		-3.0915	0.57127
		-3.09125	0.43359
		-3.09101	0.25582
		-3.09076	0.33751
		-3.09052	0.46406
		-3.09028	0.34638
		-3.09003	0.11052
		-3.08979	0.05887
		-3.08955	0.18633
		-3.0893	0.25994
		-3.08906	0.24101
		-3.08881	0.29858
		-3.08857	0.45163
		-3.08833	0.5095
		-3.08808	0.39692
		-3.08784	0.27581
		-3.08759	0.2723
		-3.08735	0.29828
		-3.08711	0.23596
		-3.08686	0.12762
		-3.08662	0.09129
		-3.08638	0.18377
		-3.08613	0.40868
		-3.08589	0.71125
		-3.08564	0.9108
		-3.0854	0.82612
		-3.08516	0.56349
		-3.08491	0.47841
		-3.08467	0.69855
		-3.08443	0.87988
		-3.08418	0.65918
		-3.08394	0.19219
		-3.08369	-0.0514
		-3.08345	0.04846
		-3.08321	0.14359
		-3.08296	0.00302
		-3.08272	-0.12529
		-3.08247	0.0717
		-3.08223	0.442
		-3.08199	0.54065
		-3.08174	0.24306
		-3.0815	-0.09141
		-3.08126	-0.10358
		-3.08101	0.13539
		-3.08077	0.28788
		-3.08052	0.19967
		-3.08028	0.02938
		-3.08004	-0.01482
		-3.07979	0.09414
		-3.07955	0.25735
		-3.0793	0.40328
		-3.07906	0.51096
		-3.07882	0.56387
		-3.07857	0.57281
		-3.07833	0.59087
		-3.07809	0.6177
		-3.07784	0.5497
		-3.0776	0.34775
		-3.07735	0.19746
		-3.07711	0.31753
		-3.07687	0.60625
		-3.07662	0.69813
		-3.07638	0.44881
		-3.07613	0.14978
		-3.07589	0.11923
		-3.07565	0.28043
		-3.0754	0.3541
		-3.07516	0.30536
		-3.07492	0.32445
		-3.07467	0.45459
		-3.07443	0.5343
		-3.07418	0.48829
		-3.07394	0.39529
		-3.0737	0.26478
		-3.07345	0.04136
		-3.07321	-0.13636
		-3.07296	-0.0073
		-3.07272	0.38011
		-3.07248	0.62825
		-3.07223	0.53699
		-3.07199	0.37587
		-3.07175	0.40308
		-3.0715	0.44314
		-3.07126	0.25105
		-3.07101	0.0134
		-3.07077	0.07303
		-3.07053	0.33127
		-3.07028	0.37423
		-3.07004	0.12895
		-3.0698	-0.04978
		-3.06955	0.03657
		-3.06931	0.1833
		-3.06906	0.20683
		-3.06882	0.21668
		-3.06858	0.30789
		-3.06833	0.33781
		-3.06809	0.22305
		-3.06784	0.16303
		-3.0676	0.31899
		-3.06736	0.50595
		-3.06711	0.47084
		-3.06687	0.30101
		-3.06663	0.28395
		-3.06638	0.47236
		-3.06614	0.64005
		-3.06589	0.60972
		-3.06565	0.4213
		-3.06541	0.21949
		-3.06516	0.13201
		-3.06492	0.20263
		-3.06467	0.31573
		-3.06443	0.27716
		-3.06419	0.09167
		-3.06394	0.02365
		-3.0637	0.22765
		-3.06346	0.48889
		-3.06321	0.54717
		-3.06297	0.50188
		-3.06272	0.59431
		-3.06248	0.72692
		-3.06224	0.58369
		-3.06199	0.19647
		-3.06175	-0.01376
		-3.0615	0.16617
		-3.06126	0.46629
		-3.06102	0.57828
		-3.06077	0.53194
		-3.06053	0.45487
		-3.06029	0.29405
		-3.06004	0.03762
		-3.0598	-0.07053
		-3.05955	0.1273
		-3.05931	0.34822
		-3.05907	0.23135
		-3.05882	-0.06868
		-3.05858	-0.06811
		-3.05834	0.28407
		-3.05809	0.47608
		-3.05785	0.2017
		-3.0576	-0.14435
		-3.05736	-0.03306
		-3.05712	0.41154
		-3.05687	0.58127
		-3.05663	0.24551
		-3.05638	-0.15194
		-3.05614	-0.13358
		-3.0559	0.19776
		-3.05565	0.38617
		-3.05541	0.25572
		-3.05517	0.05596
		-3.05492	0.05163
		-3.05468	0.22393
		-3.05443	0.40888
		-3.05419	0.52006
		-3.05395	0.53387
		-3.0537	0.40971
		-3.05346	0.1707
		-3.05321	-0.0162
		-3.05297	0.01024
		-3.05273	0.18914
		-3.05248	0.28349
		-3.05224	0.15601
		-3.052	-0.07775
		-3.05175	-0.18512
		-3.05151	-0.04625
		-3.05126	0.25978
		-3.05102	0.53766
		-3.05078	0.62193
		-3.05053	0.48692
		-3.05029	0.25276
		-3.05004	0.0803
		-3.0498	0.04479
		-3.04956	0.10082
		-3.04931	0.15349
		-3.04907	0.16106
		-3.04883	0.17724
		-3.04858	0.28175
		-3.04834	0.45096
		-3.04809	0.53998
		-3.04785	0.45824
		-3.04761	0.32254
		-3.04736	0.32205
		-3.04712	0.44182
		-3.04688	0.47163
		-3.04663	0.32674
		-3.04639	0.19131
		-3.04614	0.24473
		-3.0459	0.39711
		-3.04566	0.44088
		-3.04541	0.35115
		-3.04517	0.26752
		-3.04492	0.25519
		-3.04468	0.25445
		-3.04444	0.22441
		-3.04419	0.18398
		-3.04395	0.14499
		-3.04371	0.14126
		-3.04346	0.26564
		-3.04322	0.51685
		-3.04297	0.67394
		-3.04273	0.52867
		-3.04249	0.21978
		-3.04224	0.11278
		-3.042	0.32204
		-3.04175	0.57015
		-3.04151	0.58719
		-3.04127	0.44861
		-3.04102	0.404
		-3.04078	0.52081
		-3.04054	0.63252
		-3.04029	0.56534
		-3.04005	0.3171
		-3.0398	0.04933
		-3.03956	-0.05225
		-3.03932	0.05583
		-3.03907	0.23475
		-3.03883	0.32058
		-3.03858	0.28489
		-3.03834	0.19423
		-3.0381	0.10507
		-3.03785	0.10077
		-3.03761	0.30772
		-3.03737	0.68788
		-3.03712	0.91715
		-3.03688	0.7191
		-3.03663	0.27003
		-3.03639	0.01025
		-3.03615	0.07919
		-3.0359	0.22416
		-3.03566	0.25988
		-3.03542	0.27776
		-3.03517	0.33999
		-3.03493	0.32087
		-3.03468	0.18843
		-3.03444	0.12443
		-3.0342	0.19929
		-3.03395	0.2265
		-3.03371	0.1188
		-3.03346	0.08175
		-3.03322	0.23552
		-3.03298	0.35101
		-3.03273	0.23101
		-3.03249	0.06816
		-3.03225	0.10741
		-3.032	0.21258
		-3.03176	0.13998
		-3.03151	0.02433
		-3.03127	0.15818
		-3.03103	0.42231
		-3.03078	0.40534
		-3.03054	0.07669
		-3.03029	-0.1103
		-3.03005	0.11546
		-3.02981	0.44622
		-3.02956	0.44449
		-3.02932	0.1318
		-3.02908	-0.08004
		-3.02883	0.07613
		-3.02859	0.42518
		-3.02834	0.58301
		-3.0281	0.41645
		-3.02786	0.20854
		-3.02761	0.29572
		-3.02737	0.59632
		-3.02712	0.7054
		-3.02688	0.48507
		-3.02664	0.2658
		-3.02639	0.31506
		-3.02615	0.42602
		-3.02591	0.30778
		-3.02566	0.09678
		-3.02542	0.10779
		-3.02517	0.2905
		-3.02493	0.35817
		-3.02469	0.30898
		-3.02444	0.36542
		-3.0242	0.47715
		-3.02395	0.36461
		-3.02371	0.05667
		-3.02347	-0.08683
		-3.02322	0.04537
		-3.02298	0.15416
		-3.02274	0.0587
		-3.02249	-0.02692
		-3.02225	0.09146
		-3.022	0.25722
		-3.02176	0.24178
		-3.02152	0.06928
		-3.02127	-0.10156
		-3.02103	-0.17715
		-3.02079	-0.09263
		-3.02054	0.1717
		-3.0203	0.43666
		-3.02005	0.44548
		-3.01981	0.23329
		-3.01957	0.11569
		-3.01932	0.23721
		-3.01908	0.41062
		-3.01883	0.46461
		-3.01859	0.44506
		-3.01835	0.40948
		-3.0181	0.35119
		-3.01786	0.37711
		-3.01762	0.59001
		-3.01737	0.75864
		-3.01713	0.55514
		-3.01688	0.18324
		-3.01664	0.22483
		-3.0164	0.71294
		-3.01615	0.97098
		-3.01591	0.64478
		-3.01566	0.2504
		-3.01542	0.28741
		-3.01518	0.44427
		-3.01493	0.26009
		-3.01469	0.01021
		-3.01445	0.20586
		-3.0142	0.62796
		-3.01396	0.66237
		-3.01371	0.34778
		-3.01347	0.26357
		-3.01323	0.49035
		-3.01298	0.51096
		-3.01274	0.18759
		-3.01249	0.03925
		-3.01225	0.34256
		-3.01201	0.64019
		-3.01176	0.46966
		-3.01152	0.04692
		-3.01128	-0.13287
		-3.01103	0.00949
		-3.01079	0.1843
		-3.01054	0.20952
		-3.0103	0.1463
		-3.01006	0.11725
		-3.00981	0.19696
		-3.00957	0.37665
		-3.00933	0.53706
		-3.00908	0.55506
		-3.00884	0.44781
		-3.00859	0.29863
		-3.00835	0.12
		-3.00811	-0.03333
		-3.00786	0.03041
		-3.00762	0.33929
		-3.00737	0.53041
		-3.00713	0.31301
		-3.00689	0.01328
		-3.00664	0.17217
		-3.0064	0.68508
		-3.00616	0.9102
		-3.00591	0.63614
		-3.00567	0.32824
		-3.00542	0.30697
		-3.00518	0.32854
		-3.00494	0.20344
		-3.00469	0.19102
		-3.00445	0.42662
		-3.0042	0.53499
		-3.00396	0.26065
		-3.00372	-0.01493
		-3.00347	0.11131
		-3.00323	0.36381
		-3.00299	0.2645
		-3.00274	-0.03551
		-3.0025	-0.02208
		-3.00225	0.30746
		-3.00201	0.471
		-3.00177	0.31169
		-3.00152	0.17622
		-3.00128	0.26137
		-3.00103	0.32594
		-3.00079	0.1793
		-3.00055	0.01429
		-3.0003	0.06787
		-3.00006	0.26964
		-2.99982	0.41257
		-2.99957	0.45339
		-2.99933	0.48029
		-2.99908	0.51733
		-2.99884	0.48739
		-2.9986	0.32732
		-2.99835	0.10527
		-2.99811	0.01743
		-2.99787	0.18558
		-2.99762	0.44523
		-2.99738	0.50712
		-2.99713	0.37622
		-2.99689	0.35054
		-2.99665	0.49583
		-2.9964	0.47396
		-2.99616	0.13533
		-2.99591	-0.1026
		-2.99567	0.13454
		-2.99543	0.52325
		-2.99518	0.51811
		-2.99494	0.22673
		-2.9947	0.18205
		-2.99445	0.38532
		-2.99421	0.3038
		-2.99396	-0.13766
		-2.99372	-0.31396
		-2.99348	0.10462
		-2.99323	0.58321
		-2.99299	0.54536
		-2.99274	0.2186
		-2.9925	0.1642
		-2.99226	0.37994
		-2.99201	0.44247
		-2.99177	0.28885
		-2.99153	0.25778
		-2.99128	0.42584
		-2.99104	0.45494
		-2.99079	0.18869
		-2.99055	-0.04196
		-2.99031	0.09657
		-2.99006	0.45075
		-2.98982	0.61293
		-2.98957	0.47981
		-2.98933	0.33358
		-2.98909	0.39232
		-2.98884	0.49295
		-2.9886	0.34399
		-2.98836	-0.00637
		-2.98811	-0.16648
		-2.98787	0.07299
		-2.98762	0.42005
		-2.98738	0.48129
		-2.98714	0.31301
		-2.98689	0.26393
		-2.98665	0.36237
		-2.9864	0.28402
		-2.98616	-0.01552
		-2.98592	-0.10482
		-2.98567	0.25358
		-2.98543	0.64896
		-2.98519	0.6007
		-2.98494	0.27286
		-2.9847	0.16807
		-2.98445	0.3293
		-2.98421	0.36712
		-2.98397	0.18948
		-2.98372	0.14171
		-2.98348	0.34525
		-2.98324	0.43233
		-2.98299	0.1738
		-2.98275	-0.06856
		-2.9825	0.12967
		-2.98226	0.57524
		-2.98202	0.71615
		-2.98177	0.43299
		-2.98153	0.16511
		-2.98128	0.25133
		-2.98104	0.50415
		-2.9808	0.55517
		-2.98055	0.36244
		-2.98031	0.18427
		-2.98007	0.1884
		-2.97982	0.28122
		-2.97958	0.29687
		-2.97933	0.21044
		-2.97909	0.13589
		-2.97885	0.19107
		-2.9786	0.39463
		-2.97836	0.63942
		-2.97811	0.74912
		-2.97787	0.62372
		-2.97763	0.37433
		-2.97738	0.25407
		-2.97714	0.38004
		-2.9769	0.56839
		-2.97665	0.55342
		-2.97641	0.35155
		-2.97616	0.24958
		-2.97592	0.38493
		-2.97568	0.52305
		-2.97543	0.40823
		-2.97519	0.19023
		-2.97494	0.24243
		-2.9747	0.58756
		-2.97446	0.79909
		-2.97421	0.57443
		-2.97397	0.14934
		-2.97373	-0.05198
		-2.97348	0.01924
		-2.97324	0.09346
		-2.97299	0.08187
		-2.97275	0.16989
		-2.97251	0.39445
		-2.97226	0.47868
		-2.97202	0.25483
		-2.97178	-0.02057
		-2.97153	-0.01909
		-2.97129	0.18115
		-2.97104	0.26212
		-2.9708	0.19551
		-2.97056	0.25805
		-2.97031	0.51825
		-2.97007	0.66363
		-2.96982	0.4732
		-2.96958	0.17333
		-2.96934	0.11386
		-2.96909	0.29217
		-2.96885	0.43572
		-2.96861	0.41988
		-2.96836	0.3523
		-2.96812	0.31905
		-2.96787	0.29834
		-2.96763	0.31008
		-2.96739	0.4206
		-2.96714	0.5775
		-2.9669	0.63583
		-2.96665	0.58015
		-2.96641	0.53908
		-2.96617	0.55001
		-2.96592	0.50667
		-2.96568	0.39032
		-2.96544	0.34054
		-2.96519	0.3989
		-2.96495	0.39222
		-2.9647	0.2196
		-2.96446	0.0679
		-2.96422	0.14414
		-2.96397	0.33497
		-2.96373	0.37104
		-2.96348	0.2462
		-2.96324	0.21028
		-2.963	0.35426
		-2.96275	0.46528
		-2.96251	0.36956
		-2.96227	0.19481
		-2.96202	0.14912
		-2.96178	0.2044
		-2.96153	0.18387
		-2.96129	0.07422
		-2.96105	0.04867
		-2.9608	0.18888
		-2.96056	0.36246
		-2.96032	0.42613
		-2.96007	0.40676
		-2.95983	0.40139
		-2.95958	0.41404
		-2.95934	0.3988
		-2.9591	0.37306
		-2.95885	0.3598
		-2.95861	0.29325
		-2.95836	0.14158
		-2.95812	0.06399
		-2.95788	0.23544
		-2.95763	0.52303
		-2.95739	0.58835
		-2.95715	0.37737
		-2.9569	0.23942
		-2.95666	0.40953
		-2.95641	0.64002
		-2.95617	0.58886
		-2.95593	0.34722
		-2.95568	0.2519
		-2.95544	0.33439
		-2.95519	0.35263
		-2.95495	0.29322
		-2.95471	0.39213
		-2.95446	0.6175
		-2.95422	0.59937
		-2.95398	0.24744
		-2.95373	0.01059
		-2.95349	0.23408
		-2.95324	0.60541
		-2.953	0.61
		-2.95276	0.29163
		-2.95251	0.13614
		-2.95227	0.32454
		-2.95202	0.54114
		-2.95178	0.52474
		-2.95154	0.4062
		-2.95129	0.37466
		-2.95105	0.33859
		-2.95081	0.13991
		-2.95056	-0.09406
		-2.95032	-0.07684
		-2.95007	0.20202
		-2.94983	0.39039
		-2.94959	0.20434
		-2.94934	-0.18029
		-2.9491	-0.31963
		-2.94886	-0.06738
		-2.94861	0.23603
		-2.94837	0.23574
		-2.94812	0.03899
		-2.94788	-0.00197
		-2.94764	0.15284
		-2.94739	0.22585
		-2.94715	0.13691
		-2.9469	0.11868
		-2.94666	0.23362
		-2.94642	0.20962
		-2.94617	-0.02816
		-2.94593	-0.0894
		-2.94569	0.27393
		-2.94544	0.66835
		-2.9452	0.61983
		-2.94495	0.34352
		-2.94471	0.40501
		-2.94447	0.78995
		-2.94422	0.92041
		-2.94398	0.57837
		-2.94373	0.21435
		-2.94349	0.21359
		-2.94325	0.38016
		-2.943	0.36521
		-2.94276	0.18377
		-2.94252	0.0519
		-2.94227	0.03235
		-2.94203	0.07841
		-2.94178	0.18111
		-2.94154	0.29103
		-2.9413	0.31452
		-2.94105	0.30069
		-2.94081	0.38367
		-2.94056	0.4754
		-2.94032	0.35278
		-2.94008	0.13102
		-2.93983	0.22316
		-2.93959	0.65384
		-2.93935	0.87496
		-2.9391	0.55418
		-2.93886	0.1149
		-2.93861	0.10449
		-2.93837	0.39688
		-2.93813	0.48029
		-2.93788	0.25134
		-2.93764	0.02877
		-2.93739	-0.03127
		-2.93715	-0.04111
		-2.93691	-0.01563
		-2.93666	0.14264
		-2.93642	0.35252
		-2.93618	0.44751
		-2.93593	0.49582
		-2.93569	0.64847
		-2.93544	0.75915
		-2.9352	0.57012
		-2.93496	0.21058
		-2.93471	0.07311
		-2.93447	0.22486
		-2.93423	0.37867
		-2.93398	0.42769
		-2.93374	0.53593
		-2.93349	0.68208
		-2.93325	0.62307
		-2.93301	0.399
		-2.93276	0.36742
		-2.93252	0.58459
		-2.93227	0.65049
		-2.93203	0.37754
		-2.93179	0.12494
		-2.93154	0.18952
		-2.9313	0.32149
		-2.93106	0.20141
		-2.93081	0.00269
		-2.93057	0.0687
		-2.93032	0.34037
		-2.93008	0.52899
		-2.92984	0.61694
		-2.92959	0.75858
		-2.92935	0.87215
		-2.9291	0.76306
		-2.92886	0.54007
		-2.92862	0.5008
		-2.92837	0.66244
		-2.92813	0.76629
		-2.92789	0.69956
		-2.92764	0.57428
		-2.9274	0.43163
		-2.92715	0.21164
		-2.92691	0.00129
		-2.92667	-0.02225
		-2.92642	0.09398
		-2.92618	0.13396
		-2.92593	0.09573
		-2.92569	0.19857
		-2.92545	0.46783
		-2.9252	0.64067
		-2.92496	0.57366
		-2.92472	0.44235
		-2.92447	0.41751
		-2.92423	0.42273
		-2.92398	0.35762
		-2.92374	0.30428
		-2.9235	0.33193
		-2.92325	0.31133
		-2.92301	0.12818
		-2.92277	-0.07709
		-2.92252	-0.08284
		-2.92228	0.10412
		-2.92203	0.28394
		-2.92179	0.32989
		-2.92155	0.27195
		-2.9213	0.18166
		-2.92106	0.10783
		-2.92081	0.0853
		-2.92057	0.10256
		-2.92033	0.0965
		-2.92008	0.04903
		-2.91984	0.02764
		-2.9196	0.06515
		-2.91935	0.08353
		-2.91911	0.0235
		-2.91886	-0.03326
		-2.91862	0.02637
		-2.91838	0.17672
		-2.91813	0.29668
		-2.91789	0.33223
		-2.91764	0.31697
		-2.9174	0.27832
		-2.91716	0.22903
		-2.91691	0.21993
		-2.91667	0.28889
		-2.91643	0.37377
		-2.91618	0.38205
		-2.91594	0.34368
		-2.91569	0.37723
		-2.91545	0.48271
		-2.91521	0.49491
		-2.91496	0.32507
		-2.91472	0.14771
		-2.91447	0.2069
		-2.91423	0.46892
		-2.91399	0.63499
		-2.91374	0.54803
		-2.9135	0.41486
		-2.91326	0.47862
		-2.91301	0.61437
		-2.91277	0.50636
		-2.91252	0.18928
		-2.91228	0.08796
		-2.91204	0.40554
		-2.91179	0.77128
		-2.91155	0.73229
		-2.91131	0.37458
		-2.91106	0.15646
		-2.91082	0.26838
		-2.91057	0.49327
		-2.91033	0.63178
		-2.91009	0.70585
		-2.90984	0.72816
		-2.9096	0.61568
		-2.90935	0.41095
		-2.90911	0.29009
		-2.90887	0.26225
		-2.90862	0.15188
		-2.90838	-0.03136
		-2.90814	-0.03391
		-2.90789	0.18988
		-2.90765	0.31114
		-2.9074	0.12443
		-2.90716	-0.10943
		-2.90692	-0.08666
		-2.90667	0.07276
		-2.90643	0.10532
		-2.90618	0.08252
		-2.90594	0.2183
		-2.9057	0.40251
		-2.90545	0.36306
		-2.90521	0.17176
		-2.90497	0.14297
		-2.90472	0.28654
		-2.90448	0.31564
		-2.90423	0.20053
		-2.90399	0.24717
		-2.90375	0.53261
		-2.9035	0.70671
		-2.90326	0.53539
		-2.90301	0.26196
		-2.90277	0.20583
		-2.90253	0.32077
		-2.90228	0.39532
		-2.90204	0.42017
		-2.9018	0.48523
		-2.90155	0.52113
		-2.90131	0.41707
		-2.90106	0.25361
		-2.90082	0.1787
		-2.90058	0.17201
		-2.90033	0.14023
		-2.90009	0.12835
		-2.89985	0.22334
		-2.8996	0.34673
		-2.89936	0.34558
		-2.89911	0.21074
		-2.89887	0.03764
		-2.89863	-0.12562
		-2.89838	-0.22101
		-2.89814	-0.11393
		-2.89789	0.19317
		-2.89765	0.40965
		-2.89741	0.29025
		-2.89716	0.03413
		-2.89692	0.04972
		-2.89668	0.35856
		-2.89643	0.55601
		-2.89619	0.40388
		-2.89594	0.13944
		-2.8957	0.07197
		-2.89546	0.15227
		-2.89521	0.14589
		-2.89497	0.03942
		-2.89472	0.02746
		-2.89448	0.17007
		-2.89424	0.29077
		-2.89399	0.24876
		-2.89375	0.15993
		-2.89351	0.24774
		-2.89326	0.52108
		-2.89302	0.71092
		-2.89277	0.58267
		-2.89253	0.24076
		-2.89229	-0.000206492
		-2.89204	-0.02308
		-2.8918	-0.00202
		-2.89155	-0.04589
		-2.89131	0.00841
		-2.89107	0.27666
		-2.89082	0.52934
		-2.89058	0.49526
		-2.89034	0.30695
		-2.89009	0.29946
		-2.88985	0.45741
		-2.8896	0.46716
		-2.88936	0.30593
		-2.88912	0.31277
		-2.88887	0.56384
		-2.88863	0.66141
		-2.88838	0.39966
		-2.88814	0.19279
		-2.8879	0.44571
		-2.88765	0.85556
		-2.88741	0.85199
		-2.88717	0.5121
		-2.88692	0.44641
		-2.88668	0.81757
		-2.88643	1.06965
		-2.88619	0.7834
		-2.88595	0.29011
		-2.8857	0.14556
		-2.88546	0.36621
		-2.88522	0.54068
		-2.88497	0.46136
		-2.88473	0.28027
		-2.88448	0.15127
		-2.88424	0.05572
		-2.884	-0.02762
		-2.88375	-0.04527
		-2.88351	-0.0021
		-2.88326	0.01418
		-2.88302	-0.01529
		-2.88278	-0.007
		-2.88253	0.08512
		-2.88229	0.21616
		-2.88205	0.3429
		-2.8818	0.44616
		-2.88156	0.46062
		-2.88131	0.32597
		-2.88107	0.13235
		-2.88083	0.07062
		-2.88058	0.18482
		-2.88034	0.30487
		-2.88009	0.29151
		-2.87985	0.22081
		-2.87961	0.23383
		-2.87936	0.31819
		-2.87912	0.36397
		-2.87888	0.35237
		-2.87863	0.3466
		-2.87839	0.34107
		-2.87814	0.27119
		-2.8779	0.174
		-2.87766	0.19307
		-2.87741	0.37169
		-2.87717	0.54512
		-2.87692	0.52038
		-2.87668	0.31539
		-2.87644	0.15116
		-2.87619	0.21125
		-2.87595	0.44613
		-2.87571	0.62578
		-2.87546	0.57885
		-2.87522	0.37003
		-2.87497	0.21827
		-2.87473	0.24903
		-2.87449	0.38177
		-2.87424	0.47432
		-2.874	0.49158
		-2.87376	0.47095
		-2.87351	0.41384
		-2.87327	0.3153
		-2.87302	0.22846
		-2.87278	0.17269
		-2.87254	0.05819
		-2.87229	-0.12922
		-2.87205	-0.15503
		-2.8718	0.18801
		-2.87156	0.65072
		-2.87132	0.71149
		-2.87107	0.28952
		-2.87083	-0.06824
		-2.87059	0.06915
		-2.87034	0.40433
		-2.8701	0.38067
		-2.86985	0.01967
		-2.86961	-0.15663
		-2.86937	0.06205
		-2.86912	0.32275
		-2.86888	0.32013
		-2.86863	0.20748
		-2.86839	0.22871
		-2.86815	0.31421
		-2.8679	0.29087
		-2.86766	0.21124
		-2.86742	0.19999
		-2.86717	0.18314
		-2.86693	0.05212
		-2.86668	-0.05532
		-2.86644	0.07343
		-2.8662	0.3616
		-2.86595	0.51674
		-2.86571	0.42501
		-2.86546	0.24168
		-2.86522	0.12216
		-2.86498	0.08452
		-2.86473	0.1235
		-2.86449	0.24179
		-2.86425	0.35151
		-2.864	0.33428
		-2.86376	0.22733
		-2.86351	0.19197
		-2.86327	0.28254
		-2.86303	0.3966
		-2.86278	0.45048
		-2.86254	0.4434
		-2.8623	0.3626
		-2.86205	0.21324
		-2.86181	0.13933
		-2.86156	0.29251
		-2.86132	0.54966
		-2.86108	0.59421
		-2.86083	0.35318
		-2.86059	0.1235
		-2.86034	0.15629
		-2.8601	0.34014
		-2.85986	0.44184
		-2.85961	0.4445
		-2.85937	0.44475
		-2.85913	0.39771
		-2.85888	0.2196
		-2.85864	0.03292
		-2.85839	0.04592
		-2.85815	0.22776
		-2.85791	0.34273
		-2.85766	0.30116
		-2.85742	0.25249
		-2.85717	0.30072
		-2.85693	0.34498
		-2.85669	0.28657
		-2.85644	0.22017
		-2.8562	0.2965
		-2.85596	0.49454
		-2.85571	0.64289
		-2.85547	0.61842
		-2.85522	0.45628
		-2.85498	0.30081
		-2.85474	0.28906
		-2.85449	0.4354
		-2.85425	0.59566
		-2.854	0.59715
		-2.85376	0.43869
		-2.85352	0.31033
		-2.85327	0.3728
		-2.85303	0.56436
		-2.85279	0.67613
		-2.85254	0.58885
		-2.8523	0.38845
		-2.85205	0.2549
		-2.85181	0.27004
		-2.85157	0.3446
		-2.85132	0.33824
		-2.85108	0.24012
		-2.85083	0.17517
		-2.85059	0.19741
		-2.85035	0.1658
		-2.8501	-0.049
		-2.84986	-0.28584
		-2.84962	-0.22181
		-2.84937	0.16957
		-2.84913	0.50066
		-2.84888	0.46346
		-2.84864	0.26691
		-2.8484	0.3314
		-2.84815	0.63873
		-2.84791	0.71808
		-2.84767	0.3419
		-2.84742	-0.09165
		-2.84718	-0.09413
		-2.84693	0.22778
		-2.84669	0.35189
		-2.84645	0.11546
		-2.8462	-0.0684
		-2.84596	0.14393
		-2.84571	0.50147
		-2.84547	0.52437
		-2.84523	0.19289
		-2.84498	-0.04716
		-2.84474	0.07614
		-2.8445	0.3212
		-2.84425	0.32786
		-2.84401	0.12412
		-2.84376	0.04833
		-2.84352	0.26497
		-2.84328	0.5576
		-2.84303	0.62662
		-2.84279	0.45479
		-2.84254	0.28819
		-2.8423	0.30818
		-2.84206	0.42881
		-2.84181	0.44776
		-2.84157	0.32038
		-2.84133	0.19482
		-2.84108	0.19741
		-2.84084	0.29043
		-2.84059	0.36927
		-2.84035	0.3917
		-2.84011	0.35317
		-2.83986	0.24567
		-2.83962	0.13625
		-2.83937	0.16843
		-2.83913	0.34189
		-2.83889	0.40571
		-2.83864	0.18407
		-2.8384	-0.07549
		-2.83816	0.03043
		-2.83791	0.44642
		-2.83767	0.65039
		-2.83742	0.37621
		-2.83718	0.01029
		-2.83694	0.02809
		-2.83669	0.32128
		-2.83645	0.43663
		-2.83621	0.29865
		-2.83596	0.26108
		-2.83572	0.47224
		-2.83547	0.62973
		-2.83523	0.48813
		-2.83499	0.24085
		-2.83474	0.17858
		-2.8345	0.24762
		-2.83425	0.22243
		-2.83401	0.12186
		-2.83377	0.13784
		-2.83352	0.246
		-2.83328	0.21898
		-2.83304	0.03929
		-2.83279	-0.00926
		-2.83255	0.22673
		-2.8323	0.49526
		-2.83206	0.47652
		-2.83182	0.22616
		-2.83157	0.06513
		-2.83133	0.12301
		-2.83108	0.22669
		-2.83084	0.22709
		-2.8306	0.19483
		-2.83035	0.22227
		-2.83011	0.23994
		-2.82987	0.1675
		-2.82962	0.09839
		-2.82938	0.16778
		-2.82913	0.33037
		-2.82889	0.43094
		-2.82865	0.42572
		-2.8284	0.37085
		-2.82816	0.26328
		-2.82791	0.09553
		-2.82767	0.01903
		-2.82743	0.20395
		-2.82718	0.52258
		-2.82694	0.63212
		-2.8267	0.44273
		-2.82645	0.25279
		-2.82621	0.30449
		-2.82596	0.45368
		-2.82572	0.44998
		-2.82548	0.3179
		-2.82523	0.24
		-2.82499	0.23825
		-2.82475	0.21372
		-2.8245	0.17027
		-2.82426	0.16238
		-2.82401	0.12913
		-2.82377	0.01171
		-2.82353	-0.06869
		-2.82328	0.01474
		-2.82304	0.15375
		-2.82279	0.19086
		-2.82255	0.22223
		-2.82231	0.42194
		-2.82206	0.68302
		-2.82182	0.77427
		-2.82158	0.7529
		-2.82133	0.82232
		-2.82109	0.86011
		-2.82084	0.57677
		-2.8206	0.13918
		-2.82036	0.07233
		-2.82011	0.42024
		-2.81987	0.59214
		-2.81962	0.29543
		-2.81938	0.02946
		-2.81914	0.24621
		-2.81889	0.56675
		-2.81865	0.40999
		-2.81841	-0.01811
		-2.81816	-0.06266
		-2.81792	0.2963
		-2.81767	0.45113
		-2.81743	0.20654
		-2.81719	0.06225
		-2.81694	0.31362
		-2.8167	0.54669
		-2.81645	0.34261
		-2.81621	-0.04883
		-2.81597	-0.14548
		-2.81572	0.03697
		-2.81548	0.1267
		-2.81524	0.02858
		-2.81499	-0.01088
		-2.81475	0.13867
		-2.8145	0.33684
		-2.81426	0.44788
		-2.81402	0.47612
		-2.81377	0.42505
		-2.81353	0.27224
		-2.81329	0.11215
		-2.81304	0.10423
		-2.8128	0.22831
		-2.81255	0.28072
		-2.81231	0.18696
		-2.81207	0.14251
		-2.81182	0.32442
		-2.81158	0.59728
		-2.81133	0.67225
		-2.81109	0.49652
		-2.81085	0.3021
		-2.8106	0.25562
		-2.81036	0.24688
		-2.81012	0.12865
		-2.80987	0.00372
		-2.80963	0.07079
		-2.80938	0.26038
		-2.80914	0.28628
		-2.8089	0.09416
		-2.80865	-0.00734
		-2.80841	0.20004
		-2.80816	0.49188
		-2.80792	0.51654
		-2.80768	0.29099
		-2.80743	0.12009
		-2.80719	0.1327
		-2.80695	0.19089
		-2.8067	0.21754
		-2.80646	0.31105
		-2.80621	0.49523
		-2.80597	0.6215
		-2.80573	0.59697
		-2.80548	0.5013
		-2.80524	0.41486
		-2.80499	0.33414
		-2.80475	0.30284
		-2.80451	0.39944
		-2.80426	0.52918
		-2.80402	0.47728
		-2.80378	0.26473
		-2.80353	0.18916
		-2.80329	0.37451
		-2.80304	0.54961
		-2.8028	0.47169
[truncated: 63,538 more rows]
